# Supplementary material for: Telomere-specific chromatin capture using a pyrrole–imidazole polyamide probe for the identification of proteins and non-coding RNAs
Source: Epigenetics Chromatin. 2021 Oct 9;14:46. doi: 10.1186/s13072-021-00421-8 (PMC8502363; doi:10.1186/s13072-021-00421-8)
Supplement: Supplementary file 7 — Additional file 7: Table S1. Mass spectrometry data of PI-PRICh experiments from MEL cells. [file 13072_2021_421_MOESM7_ESM.xlsx]

## Sheet: Sheet1
Table S1: Mass spectrometry data of PI-PRICh experiments from MEL cells
Masked TH59-DB			TH59-DB (Experiment1)					TH59-DB (Experiment2)
Protein name	Total number of peptides		Protein name	Total number of peptides	Identified in Experiment2	Identified in PICh		Protein name	Total number of peptides	Identified in Experiment1	Identified in PICh
DESP_MOUSE Desmoplakin	11		TERF2_MOUSE Telomeric repeat-binding factor 2	142	Yes	Yes	Orange paint: shelterin proteins	TERF2_MOUSE Telomeric repeat-binding factor 2	95	Yes	Yes
PCCA_MOUSE Propionyl-CoA carboxylase alpha chain, mitochondrial	2		TE2IP_MOUSE Telomeric repeat-binding factor 2-interacting protein 1	21	Yes	Yes		TE2IP_MOUSE Telomeric repeat-binding factor 2-interacting protein 1	29	Yes	Yes
PLAK_MOUSE Junction plakoglobin	3		TERF1_MOUSE Telomeric repeat-binding factor 1	23	Yes	Yes		TERF1_MOUSE Telomeric repeat-binding factor 1	27	Yes	Yes
EPIPL_MOUSE Epiplakin	5		TINF2_MOUSE TERF1-interacting nuclear factor 2	14	Yes	Yes		TINF2_MOUSE TERF1-interacting nuclear factor 2	17	Yes	Yes
GFAP_MOUSE Glial fibrillary acidic protein	2		INCE_MOUSE Inner centromere protein	11	Yes	Yes	Blue paint: chromosome passenger complexes	INCE_MOUSE Inner centromere protein	19	Yes	Yes
CTNB1_MOUSE Catenin beta-1	3		POTE1_MOUSE Protection of telomeres protein 1	18	Yes	Yes		POTE1_MOUSE Protection of telomeres protein 1	9	Yes	Yes
GFAP_MOUSE Glial fibrillary acidic protein	2		ACACA_MOUSE Acetyl-CoA carboxylase 1	16	Yes	(Yes)*		ACACA_MOUSE Acetyl-CoA carboxylase 1	8	Yes	(Yes)
ACTB_MOUSE Actin, cytoplasmic 1	3		PAXI1_MOUSE PAX-interacting protein 1	12	Yes	Yes		PAXI1_MOUSE PAX-interacting protein 1	11	Yes	Yes
RHG31_MOUSE Rho GTPase-activating protein 31	5		AURKB_MOUSE Aurora kinase B	9	Yes	Yes		AURKB_MOUSE Aurora kinase B	13	Yes	Yes
NEK10_MOUSE Serine/threonine-protein kinase Nek10	2		BOREA_MOUSE Borealin	10	Yes	Yes		BOREA_MOUSE Borealin	12	Yes	Yes
PLEC_MOUSE Plectin	7		SSH2_MOUSE Protein ph	3	Yes	No		SSH2_MOUSE Protein ph	17	Yes	No
TMM43_MOUSE Transmembrane protein 43	1		CLCF1_MOUSE Cardiotrophin-like cytokine factor 1	4	Yes	No		CLCF1_MOUSE Cardiotrophin-like cytokine factor 1	12	Yes	No
PK3CA_MOUSE Ph	1		STN1_MOUSE CST complex subunit STN1	11	Yes	Yes		STN1_MOUSE CST complex subunit STN1	4	Yes	Yes
ARHG9_MOUSE Rho guanine nucleotide exchange factor 9	2		HMBX1_MOUSE Homeobox-containing protein 1	7	Yes	Yes		HMBX1_MOUSE Homeobox-containing protein 1	6	Yes	Yes
RHG31_MOUSE Rho GTPase-activating protein 31	2		TKT_MOUSE Transketolase	7	Yes	Yes		TKT_MOUSE Transketolase	6	Yes	Yes
TCPG_MOUSE T-complex protein 1 subunit gamma	1		WIZ_MOUSE Protein Wiz	10	Yes	Yes		WIZ_MOUSE Protein Wiz	3	Yes	Yes
SPR2B_MOUSE Small proline-rich protein 2B	1		ACD_MOUSE Adrenocortical dysplasia protein	3	Yes	Yes		ACD_MOUSE Adrenocortical dysplasia protein	8	Yes	Yes
TP4AP_MOUSE Short transient receptor potential channel 4-associated protein	3		CTC1_MOUSE CST complex subunit CTC1	8	Yes	Yes		CTC1_MOUSE CST complex subunit CTC1	1	Yes	Yes
S2542_MOUSE Mitochondrial coenzyme A transporter SLC25A42	3		HS90A_MOUSE Heat shock protein HSP 90-alpha	3	Yes	(Yes)		HS90A_MOUSE Heat shock protein HSP 90-alpha	6	Yes	(Yes)
F210A_MOUSE Protein FAM210A	4		HS90B_MOUSE Heat shock protein HSP 90-beta	3	Yes	Yes		HS90B_MOUSE Heat shock protein HSP 90-beta	6	Yes	Yes
CENPE_MOUSE Centromere-associated protein E	6		HMGB2_MOUSE High mobility group protein B2	4	Yes	Yes		HMGB2_MOUSE High mobility group protein B2	4	Yes	Yes
BICD1_MOUSE Protein bicaudal D homolog 1	2		RS27A_MOUSE Ubiquitin-40S rib	2	Yes	Yes		RS27A_MOUSE Ubiquitin-40S rib	6	Yes	Yes
PXDN_MOUSE Peroxidasin homolog	1		ALDOA_MOUSE Fruct	5	Yes	(Yes)		ALDOA_MOUSE Fruct	2	Yes	(Yes)
REPS2_MOUSE RalBP1-associated Eps domain-containing protein 2	3		H2B1B_MOUSE Histone H2B type 1-B	4	Yes	(Yes)		H2B1B_MOUSE Histone H2B type 1-B	3	Yes	(Yes)
CAD20_MOUSE Cadherin-20	2		PCNA_MOUSE Proliferating cell nuclear antigen	3	Yes	Yes		PCNA_MOUSE Proliferating cell nuclear antigen	4	Yes	Yes
CL049_MOUSE UPF0454 protein C12orf49 homolog	1		ENOA_MOUSE Alpha-enolase	3	Yes	(Yes)		ENOA_MOUSE Alpha-enolase	3	Yes	(Yes)
FXL20_MOUSE F-box/LRR-repeat protein 20	3		H4_MOUSE Histone H4	3	Yes	Yes		H4_MOUSE Histone H4	2	Yes	Yes
PSA3_MOUSE Proteasome subunit alpha type-3	1		RCC1_MOUSE Regulator of chrom	3	Yes	Yes		RCC1_MOUSE Regulator of chrom	2	Yes	Yes
GNN_MOUSE Tetratricopeptide repeat protein GNN	2		H2A1F_MOUSE Histone H2A type 1-F	3	Yes	Yes		H2A1F_MOUSE Histone H2A type 1-F	1	Yes	Yes
			SAHH_MOUSE Aden	3	Yes	(Yes)		SAHH_MOUSE Aden	1	Yes	(Yes)
			DNMT1_MOUSE DNA (cyt	2	Yes	(Yes)		DNMT1_MOUSE DNA (cyt	1	Yes	(Yes)
			TRAP1_MOUSE Heat shock protein 75 kDa, mitochondrial	1	Yes	(Yes)		TRAP1_MOUSE Heat shock protein 75 kDa, mitochondrial	2	Yes	(Yes)
			HSP7C_MOUSE Heat shock cognate 71 kDa protein	11	No	-		DYST_MOUSE Dystonin	11	No	-
			G3P_MOUSE Glyceraldehyde-3-ph	9	No	-		PGK1_MOUSE Ph	6	No	-
			EHMT2_MOUSE Histone-lysine N-methyltransferase EHMT2	6	No	-		ACTA_MOUSE Actin, aortic smooth muscle	5	No	-
			CHD9_MOUSE Chromodomain-helicase-DNA-binding protein 9	5	No	-		CAC1D_MOUSE Voltage-dependent L-type calcium channel subunit alpha-1D	4	No	-
			H2A1_MOUSE Histone H2A type 1	5	No	-		EF1A1_MOUSE Elongation factor 1-alpha 1	4	No	-
			SMCA2_MOUSE Probable global transcription activator SNF2L2	5	No	-		HMGB1_MOUSE High mobility group protein B1	4	No	-
			MED20_MOUSE Mediator of RNA polymerase II transcription subunit 20	4	No	-		LRBA_MOUSE Lipopolysaccharide-responsive and beige-like anchor protein	4	No	-
			PDS5B_MOUSE Sister chromatid cohesion protein PDS5 homolog B	4	No	-		TBA1A_MOUSE Tubulin alpha-1A chain	4	No	-
			SMCA4_MOUSE Transcription activator BRG1	4	No	-		H2A2A_MOUSE Histone H2A type 2-A	3	No	-
			SPTB1_MOUSE Spectrin beta chain, erythrocytic	4	No	-		H2AX_MOUSE Histone H2AX	3	No	-
			VP13C_MOUSE Vacuolar protein sorting-associated protein 13C	4	No	-		PTBP1_MOUSE Polypyrimidine tract-binding protein 1	3	No	-
			FRITZ_MOUSE WD repeat-containing and planar cell polarity effector protein fritz homolog	3	No	-		RCC2_MOUSE Protein RCC2	3	No	-
			GRIA2_MOUSE Glutamate receptor 2	3	No	-		TBB6_MOUSE Tubulin beta-6 chain	3	No	-
			HSP72_MOUSE Heat shock-related 70 kDa protein 2	3	No	-		ATPA_MOUSE ATP synthase subunit alpha, mitochondrial	2	No	-
			MCM7_MOUSE DNA replication licensing factor MCM7	3	No	-		CAC1C_MOUSE Voltage-dependent L-type calcium channel subunit alpha-1C	2	No	-
			RL40_MOUSE Ubiquitin-60S rib	3	No	-		CBX5_MOUSE Chromobox protein homolog 5	2	No	-
			CBX3_MOUSE Chromobox protein homolog 3	3	No	-		CH60_MOUSE 60 kDa heat shock protein, mitochondrial	2	No	-
			AURKA_MOUSE Aurora kinase A	2	No	-		DCR1C_MOUSE Protein artemis	2	No	-
			CC104_MOUSE Coiled-coil domain-containing protein 104	2	No	-		HNRPF_MOUSE Heterogeneous nuclear ribonucleoprotein F	2	No	-
			CE152_MOUSE Centr	2	No	-		PAGR1_MOUSE PAXIP1-associated glutamate-rich protein 1	2	No	-
			DIP2A_MOUSE Disco-interacting protein 2 homolog A	2	No	-		PEBP1_MOUSE Ph	2	No	-
			FPRS6_MOUSE Formyl peptide receptor-related sequence 6	2	No	-		RANT_MOUSE GTP-binding nuclear protein Ran, testis-specific isoform	2	No	-
			G3PT_MOUSE Glyceraldehyde-3-ph	2	No	-		TBB2B_MOUSE Tubulin beta-2B chain	2	No	-
			GOGA2_MOUSE Golgin subfamily A member 2	2	No	-		TBB3_MOUSE Tubulin beta-3 chain	2	No	-
			IF4A3_MOUSE Eukaryotic initiation factor 4A-III	2	No	-		ALDH2_MOUSE Aldehyde dehydrogenase, mitochondrial	1	No	-
			MCM5_MOUSE DNA replication licensing factor MCM5	2	No	-		CF211_MOUSE UPF0364 protein C6orf211 homolog	1	No	-
			LA_MOUSE Lupus La protein homolog	2	No	-		H2AY_MOUSE Core histone macro-H2A.1	1	No	-
			OTOG_MOUSE Otogelin	2	No	-		MO4L2_MOUSE Mortality factor 4-like protein 2	1	No	-
			TIF1B_MOUSE Transcription intermediary factor 1-beta	2	No	-		NDUA2_MOUSE NADH dehydrogenase [ubiquinone] 1 alpha subcomplex subunit 2	1	No	-
			ANTR1_MOUSE Anthrax toxin receptor 1	2	No	-		RM37_MOUSE 39S rib	1	No	-
			ACM2_MOUSE Muscarinic acetylcholine receptor M2	1	No	-		ROA3_MOUSE Heterogeneous nuclear ribonucleoprotein A3	1	No	-
			FAM3D_MOUSE Protein FAM3D	1	No	-		XPO2_MOUSE Exportin-2	1	No	-
			H32_MOUSE Histone H3.2	1	No	-
			HNRPK_MOUSE Heterogeneous nuclear ribonucleoprotein K	1	No	-
			MCM3_MOUSE DNA replication licensing factor MCM3	1	No	-
			METK2_MOUSE S-aden	1	No	-
			NMT1_MOUSE Glycylpeptide N-tetradecanoyltransferase 1	1	No	-
			RHES_MOUSE GTP-binding protein Rhes	1	No	-
			ROAA_MOUSE Heterogeneous nuclear ribonucleoprotein A/B	1	No	-
			SP16H_MOUSE FACT complex subunit SPT16	1	No	-
			STS_MOUSE Steryl-sulfatase	1	No	-
			* Brackets mean that PICh identified peptides of the protein without enrichment in telomere fraction compared to input fraction.
			Orange paint: shelterin proteins
