# Supplementary material for: Telomere-specific chromatin capture using a pyrrole–imidazole polyamide probe for the identification of proteins and non-coding RNAs
Source: Epigenetics Chromatin. 2021 Oct 9;14:46. doi: 10.1186/s13072-021-00421-8 (PMC8502363; doi:10.1186/s13072-021-00421-8)
Supplement: Supplementary file 8 — Additional file 8: Table S2. Mapped and counted RNA fragments from MEL cells. Sheet 1: RNAs with over 100-fold enrichment in TH59-DB fraction by PRICh in MEL experiment 1. Sheet 2: A non-filtered result of counted RNA fragments in MEL experiment 1. Sheet 3: RNAs with over 100-fold enrichment in TH59-DB fraction by PRICh in MEL experiment 2. Sheet 4: A non-filtered result of counted RNA fragments in MEL experiment 2. [file 13072_2021_421_MOESM8_ESM.xlsx]

## Sheet: Sheet1_Enrich>100_MEL_exp1
Supplementary Table 2: Mapped and counted RNA fragments from mouse erythrocyte leukemia (MEL) cells.
Geneid	Chr	Start	End	Strand	Length	input_hisat_sorted.bam	nega_hisat_sorted.bam	tel_hisat_sorted.bam	InpFPKM	NegaFPKM	TelFPKM	Enrichment	Enriched in Nega?(1/10>tel) (Y/N)	subtelomeric region? (with in 300 kb from the end of chromosome)	note	Identified in enrich >100 in experiment 2 (89/113)
CUFF.4707	chr2	182012702	182013229	+	528	4	471	7357	2.53775	452.622	7724.97	3044.03	N	Y	ttaggg*83	Yes
CUFF.6037	chr6;chr6;chr6	4862279;4916777;4923857	4862289;4916783;4924535	-;-;-	697	0	140	1457	0.480606	101.916	1158.93	2411.39	N	N	Ppp1r9a intron ccctaa*55	Yes
CUFF.697	chr10	94872140	94872469	+	330	3	654	4355	3.0453	1005.57	7316.52	2402.56	Y	N	plxnc1 intron ccctaa*12	Yes
CUFF.3386	chr17;chr17	66799476;66803486	66799531;66803492	+;+	63	3	374	3795	15.9516	3012.17	33396.5	2093.62	N	N	Ptprm intronttaggg*10	Yes
CUFF.3387	chr17	66799476	66799560	+	85	3	374	3795	11.8229	2232.55	24752.7	2093.62	N	N	Ptprm intronttaggg*10	Yes
CUFF.695	chr10;chr10	94870578;94872154	94870584;94872469	-;-	323	4	654	4355	4.14839	1027.36	7475.08	1801.92	Y	N	plxnc1 intron ccctaa*12	Yes
CUFF.1983	chr13	116192889	116193000	+	112	3	1305	3174	8.97275	5912.1	15711.6	1751.03	Y	N	ccctaa*15	Yes
CUFF.3322	chr17	67741287	67741581	+	295	2	633	2027	2.27107	1088.76	3809.45	1677.38	Y	N	Lama1 intron ccctaa*28	Yes
CUFF.3321	chr17;chr17;chr17	67734806;67741393;67803025	67734812;67741581;67803034	-;-;-	206	2	629	2020	3.25226	1549.29	5436.44	1671.59	Y	N	Lama1 intron ccctaa*28	Yes
CUFF.7512	chr9;chr9	61716555;61722481	61716561;61722624	-;-	151	1	30	982	2.21843	100.808	3605.49	1625.25	N	N	ccctaa*9	Yes
CUFF.410	chr10	4614286	4614937	+	652	1	15	888	0.513777	11.6733	755.084	1469.67	N	N	Esr1 intron ttaggg*8	Yes
CUFF.1570	chr12;chr12	102834248;102892970	102834259;102893034	-;-	77	6	766	5307	26.1025	5047.63	38211	1463.88	Y	N	ccctaa*10	Yes
CUFF.1569	chr12	102892955	102893034	+	80	6	766	5292	25.1237	4858.34	36674.1	1459.74	Y	N	ccctaa*10	Yes
CUFF.2463	chr14;chr14;chr14	124799247;124801452;124801803	124799257;124801460;124801911	+;+;+	129	2	212	1677	5.19353	833.864	7207.32	1387.75	Y	Y	ttaggg*63	Yes
CUFF.2462	chr14	124801749	124801950	+	202	2	212	1668	3.31666	532.517	4577.99	1380.3	Y	Y	ttaggg*63	Yes
CUFF.633	chr10;chr10	109396053;109422770	109396094;109422780	-;-	53	2	1385	1594	12.6409	13259.4	16674.1	1319.06	Y	N	ccctaa*6	Yes
CUFF.2884	chr16	93597220	93598846	+	1627	4	517	3177	0.823559	161.232	1082.58	1314.51	Y	N	Setd4 intron ccctaa*9	Yes
CUFF.4108	chr2	46225730	46225905	+	176	3	1009	2300	5.70993	2908.89	7245.12	1268.86	Y	N	ccctaa*9	Yes
CUFF.4107	chr2;chr2	46225733;46231875	46225780;46231881	-;-	55	3	1009	2299	18.2718	9308.45	23174.3	1268.31	Y	N	ccctaa*9	Yes
CUFF.5027	chr4;chr4;chr4	31348679;31349154;31354208	31348685;31349160;31354292	-;-;-	99	4	373	3050	13.5347	1911.71	17080.3	1261.97	Y	N	ccctaa*16	Yes
CUFF.2885	chr16;chr16	93597927;93599199	93597985;93599205	-;-	66	4	517	3047	20.302	3974.62	25595.2	1260.72	Y	Y	Setd4 intron ccctaa*9	Yes
CUFF.5717	chr5	110074183	110074712	+	530	0	8	691	0.632043	7.65884	722.824	1143.63	N	N	ccctaa*13	Yes
CUFF.19	chr1;chr1	19122597;19176281	19122603;19176350	-;-	77	1	22	661	4.35042	144.971	4759.28	1093.98	N	N	ccctaa*10	Yes
CUFF.1900	chr13	77304844	77305032	+	189	0	24	634	1.7724	64.4315	1859.76	1049.29	N	N	221040812Rik ttaggg*13	Yes
CUFF.2183	chr14;chr14	74065915;74073700	74065958;74073706	+;+	51	1	23	626	6.56829	228.827	6805.1	1036.05	N	N	ttaggg*14	Yes
CUFF.7974	chrY;chrY	90813197;90819660	90813923;90821200	+;+	2268	9	3	5421	1.3293	0.671162	1325.15	996.884	N	N	Erdr1 ttaggg*18	No
CUFF.81	chr1;chr1;chr1;chr1	69456736;69457838;69463149;69464887	69456788;69457844;69463155;69464893	+;+;+;+	74	0	21	597	4.52679	143.991	4472.73	988.057	N	N	ttaggg*17	Yes
CUFF.7035	chr8;chr8;chr8	71433020;71437076;71438173	71433168;71437088;71438179	+;+;+	169	0	148	593	1.98215	444.349	1945.35	981.437	Y	N	ttaggg*12	Yes
CUFF.7036	chr8	71433020	71433238	+	219	0	148	593	1.5296	342.899	1501.21	981.437	Y	N	ttaggg*12	Yes
CUFF.5126	chr4;chr4	93844367;93844487	93844450;93844515	+;+	113	2	111	1132	5.9289	498.418	5553.9	936.751	N	N	ttaggg*15	Yes
CUFF.5128	chr4	93844367	93844579	+	213	2	111	1132	3.14538	264.419	2946.44	936.751	N	N	ttaggg*15	Yes
CUFF.7992	chr3	96414374	96414859	+	486	100	152	56510	68.9265	158.692	64464.3	935.262	N	N	Terc	Yes
CUFF.4478	chr2	178786797	178787117	+	321	0	17	562	1.04356	26.8716	970.647	930.131	N	N	ccctaa*8	Yes
CUFF.843	chr11	40738100	40738383	+	284	0	62	561	1.17952	110.77	1095.15	928.476	Y	N	Nudcd2 ccctaa*6	Yes
CUFF.1969	chr13;chr13;chr13	110602508;110603047;110608420	110602514;110603134;110608428	-;-;-	104	0	9	504	3.22099	43.9095	2686.75	834.139	N	N	ccctaa*13	Yes
CUFF.2939	chr17;chr17	7609617;7616280	7609623;7616357	+;+	85	0	89	495	3.94097	531.276	3228.62	819.244	Y	N	ttaggg*11	Yes
CUFF.86	chr1	73853387	73853738	+	352	2	18	988	1.90331	25.9465	1556.12	817.588	N	N	6030407O03Rik	Yes
CUFF.85	chr1;chr1	73853387;73860101	73853593;73860107	+;+	214	2	18	986	3.13068	42.6784	2554.43	815.933	N	N	6030407O03Rik	Yes
CUFF.7973	chrY	90813172	90815149	+	1978	9	2	4195	1.52419	0.513042	1175.81	771.431	N	N	Erdr1 ttaggg*18	Yes
CUFF.7580	chr9	83559202	83559265	+	64	1	39	430	5.2341	309.196	3724.93	711.666	N	N	Sh3bgrl2 ttaggg*6	Yes
CUFF.7578	chr9;chr9	83559202;83562802	83559248;83562808	+;+	54	1	39	430	6.20338	366.454	4414.74	711.666	N	N	Sh3bgrl2 ttaggg*6	Yes
CUFF.5603	chr5	60848105	60848187	+	83	2	50	826	8.07187	305.662	5517.37	683.53	N	N	ccctaa*8	Yes
CUFF.1985	chr13;chr13	115737204;115742264	115737211;115742339	-;-	84	1	8	411	3.98789	48.3237	2712.64	680.22	N	N	ccctaa*12	Yes
CUFF.1986	chr13	115742246	115742339	+	94	1	8	411	3.56365	43.1828	2424.06	680.22	N	N	ccctaa*12	Yes
CUFF.2118	chr13	110744287	110744494	+	208	0	57	383	1.61049	139.047	1020.86	633.879	Y	N	ccctaa*74	Yes
CUFF.3633	chr18;chr18;chr18	88948467;89022502;89031364	88948474;89022511;89031410	+;+;+	65	1	19	381	5.15358	148.316	3249.69	630.569	N	N	Rttn ttaggg*7	Yes
CUFF.2546	chr15	87967972	87968244	+	273	0	25	328	1.22704	46.4651	666.103	542.852	N	Y	ccctaa*18	Yes
CUFF.2117	chr13;chr13	110741077;110744417	110741083;110744494	-;-	85	0	60	327	3.94097	358.164	2132.84	541.197	Y	N	ccctaa*74	Yes
CUFF.7945	chrY;chrY	140526;146894	140565;146900	-;-	47	0	36	309	7.12729	388.646	3644.94	511.407	Y	Y	ccctaa*5	Yes
CUFF.7880	chrX	134149579	134150503	+	925	1	3	308	0.362143	1.64562	184.603	509.752	N	N	Xkrx 3' UTR ttaggg*9	Yes
CUFF.7879	chrX;chrX	134149579;134154474	134150287;134154480	+;+	716	1	3	288	0.467853	2.12597	223.002	476.651	N	N	Xkrx 3' UTR ttaggg*9	Yes
CUFF.7980	chrY	90811914	90812175	+	262	2	2	521	2.55712	3.87327	1102.47	431.137	N	N	Erdr1 no telomeric repeat	Yes
CUFF.4506	chr3;chr3	6116045;6121280	6116231;6121286	+;+	194	0	31	260	1.72671	81.0791	743.022	430.31	Y	N	ttaggg*18	Yes
CUFF.6363	chr6;chr6;chr6;chr6;chr6	146531179;146532311;146532348;146535806;146536845	146531355;146532317;146532354;146535812;146536853	+;+;+;+;+	207	1	23	216	1.61827	56.3776	578.514	357.488	N	N	ttaggg*8	No
CUFF.5545	chr5;chr5;chr5;chr5;chr5	32629166;32643094;32715591;32717090;32723299	32629174;32643100;32716537;32717730;32723305	+;+;+;+;+	1611	0	0	198	0.207935	0	68.1396	327.697	N	N	ttaggg*28	Yes
CUFF.2740	chr16;chr16;chr16	30829532;30832616;30835714	30829634;30832622;30835720	+;+;+	117	2	6	384	5.7262	26.0204	1819.6	317.767	N	N	ttaggg*15	Yes
CUFF.2741	chr16	30829532	30829659	+	128	2	6	384	5.2341	23.7843	1663.23	317.767	N	N	ttaggg*15	Yes
CUFF.7965	chrY;chrY	90734535;90735320	90735163;90736263	+;+	1573	2	0	372	0.425916	0	131.113	307.837	N	N	Intergenic, ttaggg*12	No
CUFF.5699	chr5	106176633	106177043	+	411	0	2	159	0.815043	2.46909	214.479	263.151	N	N	ccctaa*12	Yes
CUFF.7979	chrY	90811027	90811230	+	204	1	0	158	1.64207	0	429.395	261.496	N	N	Erdr1 no telomeric repeat	No
CUFF.3951	chr2	4515670	4516146	+	477	0	12	156	0.70227	12.7647	181.316	258.186	N	N	Frmd4a cctaaa*8	Yes
CUFF.2586	chr15	100935304	100935571	+	268	0	144	153	1.24994	272.632	316.51	253.221	Y	Y	scn8na ccctaa*6	Yes
CUFF.2163	chr14	69162347	69162554	+	208	0	8	152	1.61049	19.5153	405.145	251.566	N	N	ccctaa*32	Yes
CUFF.2162	chr14;chr14	69159638;69162391	69159644;69162554	-;-	171	0	9	152	1.95896	26.7052	492.808	251.566	N	N	ccctaa*32	Yes
CUFF.3555	chr18	65103650	65104985	+	1336	0	0	147	0.250736	0	61.0016	243.29	N	N	Nedd4l ccctaa*15	Yes
CUFF.5733	chr5;chr5	113233179;113233458	113233185;113233518	-;-	68	0	22	137	4.92622	164.158	1116.97	226.74	Y	N	Tmem211 ccctaa*7	Yes
CUFF.5546	chr5	32716495	32718113	+	1619	0	0	134	0.206907	0	45.8868	221.775	N	N	ttaggg*28	No
CUFF.7981	chrY	90812281	90812527	+	247	6	1	799	8.13723	2.05424	1793.41	220.396	N	N	Erdr1 no telomeric repeat	Yes
CUFF.3950	chr2;chr2	4505753;4516078	4505761;4516146	-;-	78	0	12	131	4.29465	78.0613	931.123	216.81	N	N	Frmd4a cctaaa*8	Yes
CUFF.2202	chr14	109676220	109676296	+	77	0	69	130	4.35042	454.682	936.015	215.155	Y	N	ccctaa*10	Yes
CUFF.6978	chr8;chr8	48818832;48862427	48818892;48862881	+;+	516	0	7	129	0.649191	6.88331	138.602	213.5	N	N	ttaggg*9	Yes
CUFF.7875	chrX;chrX	129051694;129056567	129051700;129056719	-;-	160	0	6	117	2.09364	19.0274	405.411	193.639	N	N	49300558G05Rik ccctaa*17	Yes
CUFF.7586	chr9;chr9	90512709;90525298	90513633;90525313	+;+	941	1	0	110	0.355986	0	64.8087	182.054	N	N	Intergenic, no telomeric repeats	No
CUFF.7584	chr9	90302252	90302440	+	189	0	4	109	1.7724	10.7386	319.738	180.399	N	N	ttaggg*12	Yes
CUFF.3945	chr19	61331145	61331419	+	275	0	0	108	1.21812	0	217.731	178.744	N	Y	ttaggg*13	Yes
CUFF.2122	chr14	58658587	58658821	+	235	0	8	107	1.42546	17.2731	252.433	177.089	N	N	ttaggg*13	Yes
CUFF.5666	chr5	93289633	93289727	+	95	0	21	106	3.52613	112.162	618.604	175.434	Y	N	ccctaa*12	Yes
CUFF.4023	chr2	28183726	28184658	+	933	2	28	207	0.718076	15.2274	123.004	171.296	Y	N	ccctaa*46	Yes
CUFF.6104	chr6	56233652	56233819	+	168	0	3	101	1.99394	9.06069	333.305	167.159	N	N	Pde1c ttaggg*14	Yes
CUFF.7983	chrY	90812848	90812932	+	85	0	3	100	3.94097	17.9082	652.246	165.504	N	N	Erdr1 no telomeric repeat	No
CUFF.4022	chr2;chr2;chr2;chr2	28181988;28183726;28184189;28184599	28181994;28184042;28184326;28184657	-;-;-;-	521	2	28	199	1.28592	27.269	211.761	164.676	Y	N	ccctaa*46	Yes
CUFF.3413	chr17	94886457	94886924	+	468	0	0	97	0.715775	0	114.91	160.539	N	Y	ttaggg**22	No
CUFF.2631	chr16	3127416	3127894	+	479	0	21	94	0.699338	22.245	108.798	155.574	Y	N	ccctaa*6	Yes
CUFF.6629	chr7	83610860	83610915	+	56	0	8	94	5.98183	72.4855	930.615	155.574	N	N	Tmc3 ccctaa*6	Yes
CUFF.6628	chr7;chr7	83578051;83610869	83578059;83610912	+;+	53	0	8	94	6.32043	76.5884	983.291	155.574	N	N	Tmc3 ccctaa*6	Yes
CUFF.2775	chr16	38771704	38771779	+	76	0	18	91	4.40767	120.173	663.832	150.608	Y	N	ttaggg*7	Yes
CUFF.7954	chrY;chrY	34573150;34573664	34573507;34573778	+;+	473	0	11	86	0.708209	11.8	100.802	142.333	Y	N	Intergenic, gaa repeat	No
CUFF.2721	chr16	24583294	24584144	+	851	0	0	86	0.393634	0	56.0272	142.333	N	N	Lpp ttaggg*33	No
CUFF.2720	chr16;chr16	24583294;24660510	24584144;24660516	+;+	858	0	0	86	0.390423	0	55.5701	142.333	N	N	Lpp ttaggg*33	No
CUFF.1982	chr13	120318425	120319107	+	683	0	0	85	0.490458	0	68.9967	140.678	N	Y	Edge of chromosome, no telomeric sequence	No
CUFF.7964	chrY;chrY;chrY;chrY	90731439;90734616;90734832;90735323	90731478;90734641;90735166;90736498	-;-;-;-	1577	5	0	415	1.06209	0	145.897	137.368	N	N	Intergenic, ttaggg*12	No
CUFF.3618	chr18	83542848	83543253	+	406	0	0	79	0.82508	0	107.878	130.748	N	N	Intergenic, no telomeric repeats	No
CUFF.6330	chr6;chr6;chr6;chr6	133145626;133161875;133164426;133169963	133145637;133161881;133164432;133170043	-;-;-;-	107	0	5	78	3.13068	23.7102	404.149	129.093	N	N	ccctaa*10	Yes
CUFF.4129	chr2;chr2	66185762;66189213	66185768;66189510	-;-	305	1	75	77	1.0983	124.77	139.966	127.438	Y	N	Ttc21b ccctaa*30	Yes
CUFF.1226	chr11	110422121	110422732	+	612	1	0	77	0.547357	0	69.7541	127.438	N	N	Map2k6 ttaggg*24	Yes
CUFF.1497	chr12	82272630	82273405	+	776	1	8	77	0.431679	5.23091	55.0122	127.438	N	N	Sipa1l1 ttaggg*6	No
CUFF.6997	chr8	66281461	66282522	+	1062	0	0	76	0.315426	0	39.6752	125.783	N	N	March1 No telomeric repeats	No
CUFF.7729	chr9	124491264	124491452	+	189	0	0	76	1.7724	0	222.937	125.783	N	Y	Intergenic, no telomeric repeats	No
CUFF.4289	chr2	121522320	121522707	+	388	0	8	75	0.863357	10.4618	107.167	124.128	N	N	wdr76 ttaggg*38	Yes
CUFF.2207	chr14	114561847	114562371	+	525	0	0	75	0.638062	0	79.2013	124.128	N	N	Intergenic, ccctaa*2	No
CUFF.4232	chr2	98664987	98665224	+	238	4	4	295	5.62996	8.5277	687.187	122.059	N	N	Intergenic, no telomeric repeats	No
CUFF.7663	chr9	113261447	113261517	+	71	0	15	72	4.71807	107.197	562.217	119.163	Y	N	ccctaa*9	Yes
CUFF.1342	chr11	121981510	121982546	+	1037	0	0	72	0.323031	0	38.4932	119.163	N	N	ttaggg*19	No
CUFF.7594	chr9	96852872	96853412	+	541	1	1	72	0.619192	0.93789	73.7845	119.163	N	N	Pxylp1 ttaggg*27	Yes
CUFF.6022	chr5	151734069	151734697	+	629	0	2	70	0.532564	1.61335	61.6989	115.853	N	Y	ttaggg*22	Yes
CUFF.6020	chr5	151732422	151732952	+	531	0	0	70	0.630852	0	73.0859	115.853	N	Y	Intergenic, no telomeric repeats	No
CUFF.1396	chr12	41515011	41515367	+	357	0	0	70	0.938327	0	108.708	115.853	N	N	Immp2l ccctaa*12	Yes
CUFF.2907	chr16	98106782	98107396	+	615	0	0	69	0.544687	0	62.202	114.198	N	Y	ttaggg*25	No
CUFF.4130	chr2	66189016	66189285	+	270	1	70	69	1.24068	131.548	141.682	114.198	Y	N	Ttc21b ccctaa*30	No
CUFF.7874	chrX;chrX	114458513;114463570	114458519;114463824	-;-	262	1	7	69	1.27856	13.5564	146.008	114.198	N	N	ccctaa*8	Yes
CUFF.7169	chr8	114436965	114437110	+	146	0	7	65	2.2944	24.3273	246.826	107.577	N	N	ttaggg*10	Yes
CUFF.7168	chr8;chr8	114436965;114444383	114437020;114444389	+;+	63	0	7	65	5.31719	56.3776	572.009	107.577	N	N	ttaggg*10	Yes
CUFF.3364	chr17	87692481	87693148	+	668	0	0	61	0.501471	0	50.6272	100.957	N	N	Msh2 ccctaa*4	No

## Sheet: Sheet2_No filitration_MEL_exp1
Supplementary Table 2: Mapped and counted RNA fragments from mouse erythrocyte leukemia (MEL) cells.
Geneid	Chr	Start	End	Strand	Length	input_hisat_sorted.bam	nega_hisat_sorted.bam	tel_hisat_sorted.bam	InpFPKM	NegaFPKM	TelFPKM	Enrich
CUFF.4707	chr2	182012702	182013229	+	528	4	471	7357	2.53775	452.622	7724.97	3044.03
CUFF.6037	chr6;chr6;chr6	4862279;4916777;4923857	4862289;4916783;4924535	-;-;-	697	0	140	1457	0.480606	101.916	1158.93	2411.39
CUFF.697	chr10	94872140	94872469	+	330	3	654	4355	3.0453	1005.57	7316.52	2402.56
CUFF.3386	chr17;chr17	66799476;66803486	66799531;66803492	+;+	63	3	374	3795	15.9516	3012.17	33396.5	2093.62
CUFF.3387	chr17	66799476	66799560	+	85	3	374	3795	11.8229	2232.55	24752.7	2093.62
CUFF.695	chr10;chr10	94870578;94872154	94870584;94872469	-;-	323	4	654	4355	4.14839	1027.36	7475.08	1801.92
CUFF.1983	chr13	116192889	116193000	+	112	3	1305	3174	8.97275	5912.1	15711.6	1751.03
CUFF.3322	chr17	67741287	67741581	+	295	2	633	2027	2.27107	1088.76	3809.45	1677.38
CUFF.3321	chr17;chr17;chr17	67734806;67741393;67803025	67734812;67741581;67803034	-;-;-	206	2	629	2020	3.25226	1549.29	5436.44	1671.59
CUFF.7512	chr9;chr9	61716555;61722481	61716561;61722624	-;-	151	1	30	982	2.21843	100.808	3605.49	1625.25
CUFF.410	chr10	4614286	4614937	+	652	1	15	888	0.513777	11.6733	755.084	1469.67
CUFF.1570	chr12;chr12	102834248;102892970	102834259;102893034	-;-	77	6	766	5307	26.1025	5047.63	38211	1463.88
CUFF.1569	chr12	102892955	102893034	+	80	6	766	5292	25.1237	4858.34	36674.1	1459.74
CUFF.2463	chr14;chr14;chr14	124799247;124801452;124801803	124799257;124801460;124801911	+;+;+	129	2	212	1677	5.19353	833.864	7207.32	1387.75
CUFF.2462	chr14	124801749	124801950	+	202	2	212	1668	3.31666	532.517	4577.99	1380.3
CUFF.633	chr10;chr10	109396053;109422770	109396094;109422780	-;-	53	2	1385	1594	12.6409	13259.4	16674.1	1319.06
CUFF.2884	chr16	93597220	93598846	+	1627	4	517	3177	0.823559	161.232	1082.58	1314.51
CUFF.4108	chr2	46225730	46225905	+	176	3	1009	2300	5.70993	2908.89	7245.12	1268.86
CUFF.4107	chr2;chr2	46225733;46231875	46225780;46231881	-;-	55	3	1009	2299	18.2718	9308.45	23174.3	1268.31
CUFF.5027	chr4;chr4;chr4	31348679;31349154;31354208	31348685;31349160;31354292	-;-;-	99	4	373	3050	13.5347	1911.71	17080.3	1261.97
CUFF.2885	chr16;chr16	93597927;93599199	93597985;93599205	-;-	66	4	517	3047	20.302	3974.62	25595.2	1260.72
CUFF.5717	chr5	110074183	110074712	+	530	0	8	691	0.632043	7.65884	722.824	1143.63
CUFF.19	chr1;chr1	19122597;19176281	19122603;19176350	-;-	77	1	22	661	4.35042	144.971	4759.28	1093.98
CUFF.1900	chr13	77304844	77305032	+	189	0	24	634	1.7724	64.4315	1859.76	1049.29
CUFF.2183	chr14;chr14	74065915;74073700	74065958;74073706	+;+	51	1	23	626	6.56829	228.827	6805.1	1036.05
CUFF.7974	chrY;chrY	90813197;90819660	90813923;90821200	+;+	2268	9	3	5421	1.3293	0.671162	1325.15	996.884
CUFF.81	chr1;chr1;chr1;chr1	69456736;69457838;69463149;69464887	69456788;69457844;69463155;69464893	+;+;+;+	74	0	21	597	4.52679	143.991	4472.73	988.057
CUFF.7035	chr8;chr8;chr8	71433020;71437076;71438173	71433168;71437088;71438179	+;+;+	169	0	148	593	1.98215	444.349	1945.35	981.437
CUFF.7036	chr8	71433020	71433238	+	219	0	148	593	1.5296	342.899	1501.21	981.437
CUFF.5126	chr4;chr4	93844367;93844487	93844450;93844515	+;+	113	2	111	1132	5.9289	498.418	5553.9	936.751
CUFF.5128	chr4	93844367	93844579	+	213	2	111	1132	3.14538	264.419	2946.44	936.751
CUFF.7992	chr3	96414374	96414859	+	486	100	152	56510	68.9265	158.692	64464.3	935.262
CUFF.4478	chr2	178786797	178787117	+	321	0	17	562	1.04356	26.8716	970.647	930.131
CUFF.843	chr11	40738100	40738383	+	284	0	62	561	1.17952	110.77	1095.15	928.476
CUFF.1969	chr13;chr13;chr13	110602508;110603047;110608420	110602514;110603134;110608428	-;-;-	104	0	9	504	3.22099	43.9095	2686.75	834.139
CUFF.2939	chr17;chr17	7609617;7616280	7609623;7616357	+;+	85	0	89	495	3.94097	531.276	3228.62	819.244
CUFF.86	chr1	73853387	73853738	+	352	2	18	988	1.90331	25.9465	1556.12	817.588
CUFF.85	chr1;chr1	73853387;73860101	73853593;73860107	+;+	214	2	18	986	3.13068	42.6784	2554.43	815.933
CUFF.7973	chrY	90813172	90815149	+	1978	9	2	4195	1.52419	0.513042	1175.81	771.431
CUFF.7580	chr9	83559202	83559265	+	64	1	39	430	5.2341	309.196	3724.93	711.666
CUFF.7578	chr9;chr9	83559202;83562802	83559248;83562808	+;+	54	1	39	430	6.20338	366.454	4414.74	711.666
CUFF.5603	chr5	60848105	60848187	+	83	2	50	826	8.07187	305.662	5517.37	683.53
CUFF.1985	chr13;chr13	115737204;115742264	115737211;115742339	-;-	84	1	8	411	3.98789	48.3237	2712.64	680.22
CUFF.1986	chr13	115742246	115742339	+	94	1	8	411	3.56365	43.1828	2424.06	680.22
CUFF.2118	chr13	110744287	110744494	+	208	0	57	383	1.61049	139.047	1020.86	633.879
CUFF.3633	chr18;chr18;chr18	88948467;89022502;89031364	88948474;89022511;89031410	+;+;+	65	1	19	381	5.15358	148.316	3249.69	630.569
CUFF.2546	chr15	87967972	87968244	+	273	0	25	328	1.22704	46.4651	666.103	542.852
CUFF.2117	chr13;chr13	110741077;110744417	110741083;110744494	-;-	85	0	60	327	3.94097	358.164	2132.84	541.197
CUFF.7945	chrY;chrY	140526;146894	140565;146900	-;-	47	0	36	309	7.12729	388.646	3644.94	511.407
CUFF.7880	chrX	134149579	134150503	+	925	1	3	308	0.362143	1.64562	184.603	509.752
CUFF.7879	chrX;chrX	134149579;134154474	134150287;134154480	+;+	716	1	3	288	0.467853	2.12597	223.002	476.651
CUFF.7980	chrY	90811914	90812175	+	262	2	2	521	2.55712	3.87327	1102.47	431.137
CUFF.4506	chr3;chr3	6116045;6121280	6116231;6121286	+;+	194	0	31	260	1.72671	81.0791	743.022	430.31
CUFF.6363	chr6;chr6;chr6;chr6;chr6	146531179;146532311;146532348;146535806;146536845	146531355;146532317;146532354;146535812;146536853	+;+;+;+;+	207	1	23	216	1.61827	56.3776	578.514	357.488
CUFF.5545	chr5;chr5;chr5;chr5;chr5	32629166;32643094;32715591;32717090;32723299	32629174;32643100;32716537;32717730;32723305	+;+;+;+;+	1611	0	0	198	0.207935	0	68.1396	327.697
CUFF.2740	chr16;chr16;chr16	30829532;30832616;30835714	30829634;30832622;30835720	+;+;+	117	2	6	384	5.7262	26.0204	1819.6	317.767
CUFF.2741	chr16	30829532	30829659	+	128	2	6	384	5.2341	23.7843	1663.23	317.767
CUFF.7965	chrY;chrY	90734535;90735320	90735163;90736263	+;+	1573	2	0	372	0.425916	0	131.113	307.837
CUFF.5699	chr5	106176633	106177043	+	411	0	2	159	0.815043	2.46909	214.479	263.151
CUFF.7979	chrY	90811027	90811230	+	204	1	0	158	1.64207	0	429.395	261.496
CUFF.3951	chr2	4515670	4516146	+	477	0	12	156	0.70227	12.7647	181.316	258.186
CUFF.2586	chr15	100935304	100935571	+	268	0	144	153	1.24994	272.632	316.51	253.221
CUFF.2163	chr14	69162347	69162554	+	208	0	8	152	1.61049	19.5153	405.145	251.566
CUFF.2162	chr14;chr14	69159638;69162391	69159644;69162554	-;-	171	0	9	152	1.95896	26.7052	492.808	251.566
CUFF.3555	chr18	65103650	65104985	+	1336	0	0	147	0.250736	0	61.0016	243.29
CUFF.5733	chr5;chr5	113233179;113233458	113233185;113233518	-;-	68	0	22	137	4.92622	164.158	1116.97	226.74
CUFF.5546	chr5	32716495	32718113	+	1619	0	0	134	0.206907	0	45.8868	221.775
CUFF.7981	chrY	90812281	90812527	+	247	6	1	799	8.13723	2.05424	1793.41	220.396
CUFF.3950	chr2;chr2	4505753;4516078	4505761;4516146	-;-	78	0	12	131	4.29465	78.0613	931.123	216.81
CUFF.2202	chr14	109676220	109676296	+	77	0	69	130	4.35042	454.682	936.015	215.155
CUFF.6978	chr8;chr8	48818832;48862427	48818892;48862881	+;+	516	0	7	129	0.649191	6.88331	138.602	213.5
CUFF.7875	chrX;chrX	129051694;129056567	129051700;129056719	-;-	160	0	6	117	2.09364	19.0274	405.411	193.639
CUFF.7586	chr9;chr9	90512709;90525298	90513633;90525313	+;+	941	1	0	110	0.355986	0	64.8087	182.054
CUFF.7584	chr9	90302252	90302440	+	189	0	4	109	1.7724	10.7386	319.738	180.399
CUFF.3945	chr19	61331145	61331419	+	275	0	0	108	1.21812	0	217.731	178.744
CUFF.2122	chr14	58658587	58658821	+	235	0	8	107	1.42546	17.2731	252.433	177.089
CUFF.5666	chr5	93289633	93289727	+	95	0	21	106	3.52613	112.162	618.604	175.434
CUFF.4023	chr2	28183726	28184658	+	933	2	28	207	0.718076	15.2274	123.004	171.296
CUFF.6104	chr6	56233652	56233819	+	168	0	3	101	1.99394	9.06069	333.305	167.159
CUFF.7983	chrY	90812848	90812932	+	85	0	3	100	3.94097	17.9082	652.246	165.504
CUFF.4022	chr2;chr2;chr2;chr2	28181988;28183726;28184189;28184599	28181994;28184042;28184326;28184657	-;-;-;-	521	2	28	199	1.28592	27.269	211.761	164.676
CUFF.3413	chr17	94886457	94886924	+	468	0	0	97	0.715775	0	114.91	160.539
CUFF.2631	chr16	3127416	3127894	+	479	0	21	94	0.699338	22.245	108.798	155.574
CUFF.6629	chr7	83610860	83610915	+	56	0	8	94	5.98183	72.4855	930.615	155.574
CUFF.6628	chr7;chr7	83578051;83610869	83578059;83610912	+;+	53	0	8	94	6.32043	76.5884	983.291	155.574
CUFF.2775	chr16	38771704	38771779	+	76	0	18	91	4.40767	120.173	663.832	150.608
CUFF.7954	chrY;chrY	34573150;34573664	34573507;34573778	+;+	473	0	11	86	0.708209	11.8	100.802	142.333
CUFF.2721	chr16	24583294	24584144	+	851	0	0	86	0.393634	0	56.0272	142.333
CUFF.2720	chr16;chr16	24583294;24660510	24584144;24660516	+;+	858	0	0	86	0.390423	0	55.5701	142.333
CUFF.1982	chr13	120318425	120319107	+	683	0	0	85	0.490458	0	68.9967	140.678
CUFF.7964	chrY;chrY;chrY;chrY	90731439;90734616;90734832;90735323	90731478;90734641;90735166;90736498	-;-;-;-	1577	5	0	415	1.06209	0	145.897	137.368
CUFF.3618	chr18	83542848	83543253	+	406	0	0	79	0.82508	0	107.878	130.748
CUFF.6330	chr6;chr6;chr6;chr6	133145626;133161875;133164426;133169963	133145637;133161881;133164432;133170043	-;-;-;-	107	0	5	78	3.13068	23.7102	404.149	129.093
CUFF.4129	chr2;chr2	66185762;66189213	66185768;66189510	-;-	305	1	75	77	1.0983	124.77	139.966	127.438
CUFF.1497	chr12	82272630	82273405	+	776	1	8	77	0.431679	5.23091	55.0122	127.438
CUFF.1226	chr11	110422121	110422732	+	612	1	0	77	0.547357	0	69.7541	127.438
CUFF.6997	chr8	66281461	66282522	+	1062	0	0	76	0.315426	0	39.6752	125.783
CUFF.7729	chr9	124491264	124491452	+	189	0	0	76	1.7724	0	222.937	125.783
CUFF.4289	chr2	121522320	121522707	+	388	0	8	75	0.863357	10.4618	107.167	124.128
CUFF.2207	chr14	114561847	114562371	+	525	0	0	75	0.638062	0	79.2013	124.128
CUFF.4232	chr2	98664987	98665224	+	238	4	4	295	5.62996	8.5277	687.187	122.059
CUFF.7663	chr9	113261447	113261517	+	71	0	15	72	4.71807	107.197	562.217	119.163
CUFF.1342	chr11	121981510	121982546	+	1037	0	0	72	0.323031	0	38.4932	119.163
CUFF.7594	chr9	96852872	96853412	+	541	1	1	72	0.619192	0.93789	73.7845	119.163
CUFF.6022	chr5	151734069	151734697	+	629	0	2	70	0.532564	1.61335	61.6989	115.853
CUFF.6020	chr5	151732422	151732952	+	531	0	0	70	0.630852	0	73.0859	115.853
CUFF.1396	chr12	41515011	41515367	+	357	0	0	70	0.938327	0	108.708	115.853
CUFF.2907	chr16	98106782	98107396	+	615	0	0	69	0.544687	0	62.202	114.198
CUFF.4130	chr2	66189016	66189285	+	270	1	70	69	1.24068	131.548	141.682	114.198
CUFF.7874	chrX;chrX	114458513;114463570	114458519;114463824	-;-	262	1	7	69	1.27856	13.5564	146.008	114.198
CUFF.7169	chr8	114436965	114437110	+	146	0	7	65	2.2944	24.3273	246.826	107.577
CUFF.7168	chr8;chr8	114436965;114444383	114437020;114444389	+;+	63	0	7	65	5.31719	56.3776	572.009	107.577
CUFF.3364	chr17	87692481	87693148	+	668	0	0	61	0.501471	0	50.6272	100.957
CUFF.2206	chr14;chr14	114561847;114562071	114562030;114562079	-;-	193	0	0	60	1.73566	0	172.355	99.3022
CUFF.2811	chr16;chr16	63312582;63318985	63312641;63318991	+;+	67	0	0	60	4.99974	0	496.486	99.3022
CUFF.2812	chr16	63312582	63312673	+	92	0	0	60	3.64112	0	361.571	99.3022
CUFF.158	chr1	100738789	100739164	+	376	0	11	59	0.890911	14.8441	86.995	97.6472
CUFF.4293	chr2	124003563	124004017	+	455	0	3	58	0.736226	3.34548	70.6719	95.9922
CUFF.2303	chr15	40495851	40496182	+	332	1	14	57	1.00898	21.3963	95.1847	94.3371
CUFF.3804	chr19	36703283	36703664	+	382	0	7	56	0.876918	9.29788	81.2746	92.6821
CUFF.6358	chr6	145371635	145372015	+	381	0	14	56	0.87922	18.6446	81.4879	92.6821
CUFF.7482	chr9	55970911	55971278	+	368	0	0	55	0.910279	0	82.86	91.0271
CUFF.7480	chr9;chr9	55970044;55971030	55970051;55971278	-;-	257	0	0	55	1.30343	0	118.648	91.0271
CUFF.7712	chr9	123026611	123027184	+	574	1	24	54	0.583594	21.2153	52.1569	89.372
CUFF.7175	chr8	116915594	116916094	+	501	1	0	54	0.668628	0	59.7566	89.372
CUFF.7946	chrY;chrY	259836;259902	259881;260046	-;-	191	0	0	54	1.75384	0	156.744	89.372
CUFF.411	chr10	6384107	6384274	+	168	0	22	54	1.99394	66.445	178.203	89.372
CUFF.5839	chr5	128467813	128468264	+	452	0	0	53	0.741112	0	65.0081	87.717
CUFF.328	chr1	178539530	178540006	+	477	0	2	53	0.70227	2.12746	61.601	87.717
CUFF.5310	chr4	141008907	141010032	+	1126	1	0	53	0.297498	0	26.0956	87.717
CUFF.6466	chr7	25559609	25560441	+	833	6	18	318	2.41284	10.9642	211.647	87.717
CUFF.16	chr1	22555900	22556041	+	142	0	11	52	2.35903	39.3055	203.023	86.0619
CUFF.6465	chr7;chr7	25555752;25559753	25555758;25560441	-;-	696	6	18	308	2.88778	13.1224	245.342	84.9586
CUFF.3553	chr18	65083646	65084696	+	1051	0	6	51	0.318728	2.89666	26.9028	84.4069
CUFF.2704	chr16	18958395	18958812	+	418	0	0	51	0.801394	0	67.6432	84.4069
CUFF.223	chr1	133170615	133172011	+	1397	3	19	151	0.719362	6.90091	59.9254	83.3035
CUFF.1984	chr13	120319447	120320259	+	813	0	0	50	0.412033	0	34.0965	82.7519
CUFF.3594	chr18;chr18	78198244;78198368	78198301;78198423	-;-	114	1	10	50	2.93844	44.5086	243.162	82.7519
CUFF.327	chr1;chr1;chr1	178539530;178543478;178547255	178539747;178543484;178547261	+;+;+	232	0	2	50	1.44389	4.37412	119.485	82.7519
CUFF.4609	chr3	61970899	61971566	+	668	0	0	49	0.501471	0	40.6677	81.0968
CUFF.6972	chr8	46741054	46741392	+	339	0	0	49	0.988149	0	80.1358	81.0968
CUFF.4497	chr2;chr2;chr2	181870889;181871355;181871603	181871218;181871363;181872372	+;+;+	1109	2	0	97	0.604117	0	48.492	80.2693
CUFF.1453	chr12	73772287	73772364	+	78	0	9	48	4.29465	58.546	341.175	79.4418
CUFF.4719	chr3	90173192	90173938	+	747	0	0	48	0.448437	0	35.6247	79.4418
CUFF.2211	chr14	116759077	116759275	+	199	0	0	48	1.68333	0	133.727	79.4418
CUFF.7334	chr8	123963802	123964037	+	236	0	0	48	1.41942	0	112.761	79.4418
CUFF.2629	chr16;chr16	3338969;3339013	3338983;3339128	+;+	131	0	21	47	2.55712	81.3387	198.91	77.7868
CUFF.3906	chr19	53938822	53939065	+	244	0	0	47	1.37288	0	106.792	77.7868
CUFF.4498	chr2;chr2	181871312;181871330	181871328;181872372	+;+	1060	2	0	93	0.632043	0	48.6415	76.9592
CUFF.6687	chr7	114484970	114485280	+	311	0	0	46	1.07711	0	82.0026	76.1317
CUFF.2120	chr13	110744495	110744624	+	130	0	1	46	2.57679	3.90306	196.175	76.1317
CUFF.6232	chr6	110957073	110957335	+	263	0	20	45	1.2737	38.5854	94.8608	74.4767
CUFF.4724	chr3	92786487	92787428	+	942	0	0	45	0.355608	0	26.4845	74.4767
CUFF.5670	chr5	93159539	93160338	+	800	1	0	45	0.418728	0	31.1855	74.4767
CUFF.533	chr10	78878722	78879007	+	286	0	0	45	1.17127	0	87.2322	74.4767
CUFF.3595	chr18	78198348	78198423	+	76	1	8	44	4.40767	53.4104	320.974	72.8216
CUFF.225	chr1;chr1	133171953;133172248	133171965;133172722	+;+	488	1	0	44	0.68644	0	49.9877	72.8216
CUFF.4098	chr2	41896065	41896287	+	223	0	7	43	1.50216	15.9273	106.904	71.1666
CUFF.839	chr11	40825305	40825488	+	184	1	12	43	1.82056	33.0912	129.563	71.1666
CUFF.3414	chr18	3005537	3005750	+	214	1	0	42	1.56534	0	108.809	69.5116
CUFF.1371	chr12	15965183	15965365	+	183	0	0	42	1.83051	0	127.241	69.5116
CUFF.7969	chrY	90730311	90730818	+	508	0	0	42	0.659415	0	45.837	69.5116
CUFF.5838	chr5;chr5	126318204;126318455	126318324;126318825	+;+	492	0	7	42	0.680859	7.21908	47.3276	69.5116
CUFF.6028	chr6	6244394	6245165	+	772	0	0	42	0.433915	0	30.1621	69.5116
CUFF.6521	chr7	37206919	37207620	+	702	1	0	42	0.477183	0	33.1698	69.5116
CUFF.6227	chr6	103649121	103649298	+	178	5	0	209	9.40963	0	650.963	69.1806
CUFF.4063	chr2	32008781	32009097	+	317	0	0	41	1.05673	0	71.7059	67.8565
CUFF.3271	chr17	58860727	58861096	+	370	0	0	41	0.905359	0	61.4345	67.8565
CUFF.7593	chr9	96851816	96852450	+	635	0	0	41	0.527532	0	35.7965	67.8565
CUFF.7190	chr8	120415911	120416114	+	204	0	0	41	1.64207	0	111.425	67.8565
CUFF.3209	chr17	55888707	55888883	+	177	0	26	41	1.89256	74.5331	128.422	67.8565
CUFF.4356	chr2	153516947	153517660	+	714	3	0	123	1.40749	0	95.5074	67.8565
CUFF.623	chr10	101249843	101250087	+	245	0	0	40	1.36728	0	90.5157	66.2015
CUFF.5365	chr4	151313306	151313844	+	539	0	0	40	0.621489	0	41.1435	66.2015
CUFF.6043	chr6	21211977	21212317	+	341	0	0	40	0.982354	0	65.0333	66.2015
CUFF.2898	chr16;chr16;chr16;chr16	97997300;98008632;98008944;98010122	97997440;98008758;98009007;98010226	+;+;+;+	437	6	29	240	4.5993	33.6717	304.481	66.2015
CUFF.2292	chr15	36616667	36617299	+	633	0	0	40	0.529199	0	35.0337	66.2015
CUFF.6417	chr7;chr7	16535354;16540093	16536398;16540104	+;+	1057	5	6	195	1.58459	2.88022	102.28	64.5465
CUFF.7051	chr8	78984788	78984988	+	201	1	10	39	1.66658	25.2437	107.572	64.5465
CUFF.758	chr11	17041429	17041587	+	159	0	41	39	2.10681	130.839	135.987	64.5465
CUFF.157	chr1	99134651	99134877	+	227	0	0	39	1.47569	0	95.2509	64.5465
CUFF.5671	chr5;chr5	93159539;93160289	93160147;93160344	-;-	665	1	0	39	0.503733	0	32.5142	64.5465
CUFF.272	chr1	158226799	158226978	+	180	0	0	38	1.86101	0	117.042	62.8914
CUFF.1829	chr13;chr13	53261911;53269907	53261918;53270010	-;-	112	0	0	38	2.99092	0	188.103	62.8914
CUFF.1797	chr13	45946432	45947041	+	610	0	0	38	0.549152	0	34.5369	62.8914
CUFF.1792	chr13	45557098	45557539	+	442	1	0	38	0.757879	0	47.6641	62.8914
CUFF.1856	chr13	57346387	57346594	+	208	0	0	38	1.61049	0	101.286	62.8914
CUFF.4967	chr3	159925446	159925610	+	165	0	0	38	2.0302	0	127.682	62.8914
CUFF.2184	chr14	95638412	95638454	+	43	0	61	38	7.79029	719.798	489.943	62.8914
CUFF.5953	chr5	144231591	144231821	+	231	1	5	38	1.45014	10.9826	91.2015	62.8914
CUFF.2837	chr16	90025655	90025974	+	320	1	12	38	1.04682	19.0274	65.8361	62.8914
CUFF.2179	chr14	86198991	86199151	+	161	0	7	38	2.08064	22.0608	130.854	62.8914
CUFF.4464	chr2	177829031	177829411	+	381	1	0	37	0.87922	0	53.8402	61.2364
CUFF.5161	chr4	115583457	115583769	+	313	0	1	37	1.07023	1.62108	65.5371	61.2364
CUFF.1547	chr12	101978363	101978527	+	165	1	0	37	2.0302	0	124.322	61.2364
CUFF.5552	chr5	33883302	33883543	+	242	0	0	37	1.38423	0	84.765	61.2364
CUFF.444	chr10	37820431	37820548	+	118	0	2	36	2.83884	8.59997	169.142	59.5813
CUFF.6377	chr6	149585744	149586255	+	512	0	0	36	0.654263	0	38.9819	59.5813
CUFF.3615	chr18	83544051	83544823	+	773	0	0	36	0.433354	0	25.8198	59.5813
CUFF.5611	chr5	64796095	64796615	+	521	0	0	36	0.642961	0	38.3085	59.5813
CUFF.2655	chr16	10482309	10482702	+	394	0	0	36	0.85021	0	50.6566	59.5813
CUFF.7700	chr9	121392968	121393193	+	226	0	0	36	1.48222	0	88.3129	59.5813
CUFF.197	chr1	125435005	125435246	+	242	1	0	36	1.38423	0	82.474	59.5813
CUFF.468	chr10	49122335	49122622	+	288	0	0	35	1.16313	0	67.3761	57.9263
CUFF.2616	chr15	103103823	103104395	+	573	0	0	35	0.584612	0	33.8644	57.9263
CUFF.3058	chr17	31693004	31693069	+	66	0	1	35	5.0755	7.68785	294.005	57.9263
CUFF.2944	chr17	10445466	10445769	+	304	0	0	35	1.10192	0	63.83	57.9263
CUFF.6064	chr6	32791193	32791449	+	257	0	0	35	1.30343	0	75.5032	57.9263
CUFF.5115	chr4	90726543	90726618	+	76	0	1	35	4.40767	6.67629	255.32	57.9263
CUFF.6061	chr6	31212695	31212924	+	230	0	0	35	1.45645	0	84.3666	57.9263
CUFF.748	chr11	9419856	9420016	+	161	0	0	35	2.08064	0	120.524	57.9263
CUFF.3559	chr18	66458326	66458489	+	164	1	0	34	2.04258	0	114.938	56.2713
CUFF.7585	chr9	90511832	90512120	+	289	0	0	34	1.15911	0	65.2246	56.2713
CUFF.1960	chr13	108088715	108089087	+	373	1	0	34	0.898077	0	50.5359	56.2713
CUFF.3353	chr17	85860679	85861023	+	345	0	0	34	0.970964	0	54.6374	56.2713
CUFF.5079	chr4	53837300	53837544	+	245	0	0	34	1.36728	0	76.9384	56.2713
CUFF.6076	chr6	35144472	35144942	+	471	0	0	34	0.711216	0	40.021	56.2713
CUFF.7985	chrY;chrY	90823130;90823578	90823362;90823916	+;+	572	0	0	34	0.585634	0	32.9544	56.2713
CUFF.3408	chr17	94884064	94884532	+	469	1	1	34	0.714249	1.08187	40.1917	56.2713
CUFF.5648	chr5	88723841	88724284	+	444	1	0	34	0.754465	0	42.4547	56.2713
CUFF.7489	chr9	57624673	57624853	+	181	0	0	33	1.85073	0	101.08	54.6162
CUFF.6976	chr8	49212760	49213541	+	782	0	0	33	0.428367	0	23.3958	54.6162
CUFF.2913	chr16	98072414	98072881	+	468	1	9	33	0.715775	9.75766	39.0929	54.6162
CUFF.1356	chr12	4886650	4886919	+	270	0	0	33	1.24068	0	67.7611	54.6162
CUFF.6875	chr7	144889450	144889841	+	392	0	0	33	0.854548	0	46.6722	54.6162
CUFF.3333	chr17	77276854	77277311	+	458	0	0	33	0.731403	0	39.9465	54.6162
CUFF.7423	chr9	32540779	32541140	+	362	0	0	33	0.925367	0	50.54	54.6162
CUFF.7982	chrY	90812692	90812766	+	75	0	0	33	4.46644	0	243.94	54.6162
CUFF.3069	chr17	33214418	33214637	+	220	0	0	33	1.52265	0	83.1613	54.6162
CUFF.1880	chr13	64138494	64138700	+	207	0	0	33	1.61827	0	88.384	54.6162
CUFF.6095	chr6;chr6	51047465;51058097	51047539;51058106	-;-	85	0	37	32	3.94097	220.868	208.719	52.9612
CUFF.5840	chr5	128977478	128978029	+	552	0	0	32	0.606853	0	32.1396	52.9612
CUFF.800	chr11	20740866	20741109	+	244	0	0	32	1.37288	0	72.7094	52.9612
CUFF.1349	chr11;chr11	121960614;121980719	121960638;121981339	-;-	646	0	0	32	0.518549	0	27.463	52.9612
CUFF.4451	chr2	176723019	176723459	+	441	0	0	32	0.759598	0	40.2292	52.9612
CUFF.4938	chr3	153536624	153536880	+	257	1	0	32	1.30343	0	69.0315	52.9612
CUFF.2200	chr14	107954296	107954479	+	184	0	0	32	1.82056	0	96.4189	52.9612
CUFF.5090	chr4	59810539	59810788	+	250	0	0	32	1.33993	0	70.9643	52.9612
CUFF.644	chr10	117672044	117672220	+	177	0	0	32	1.89256	0	100.232	52.9612
CUFF.5989	chr5	148993003	148993258	+	256	0	0	31	1.30853	0	67.1354	51.3062
CUFF.2730	chr16	30601613	30601807	+	195	0	0	31	1.71786	0	88.1368	51.3062
CUFF.6101	chr6;chr6	53084096;53084590	53084503;53084982	+;+	801	0	0	31	0.418206	0	21.4565	51.3062
CUFF.7920	chrX	157430701	157431085	+	385	0	0	31	0.870085	0	44.6407	51.3062
CUFF.5456	chr5;chr5	23645219;23690351	23645229;23690513	+;+	174	1	3	31	1.92519	8.74825	98.774	51.3062
CUFF.7806	chrX	38453184	38453393	+	210	1	0	31	1.59516	0	81.8413	51.3062
CUFF.3459	chr18	28450301	28450985	+	685	0	0	31	0.489026	0	25.09	51.3062
CUFF.384	chr1	192454037	192454427	+	391	0	0	31	0.856733	0	43.9557	51.3062
CUFF.4977	chr4	3850473	3851171	+	699	0	0	31	0.479231	0	24.5875	51.3062
CUFF.1338	chr12	3164731	3164915	+	185	0	5	31	1.81072	13.7135	92.9009	51.3062
CUFF.7276	chr8	125942863	125943166	+	304	0	0	31	1.10192	0	56.5351	51.3062
CUFF.5997	chr5	149527564	149527750	+	187	0	0	31	1.79135	0	91.9074	51.3062
CUFF.5999	chr5	149643347	149643555	+	209	0	0	31	1.60279	0	82.2329	51.3062
CUFF.3082	chr16	93790389	93790638	+	250	0	0	31	1.33993	0	68.7467	51.3062
CUFF.900	chr11	58245198	58245488	+	291	0	8	31	1.15114	13.9491	59.0607	51.3062
CUFF.6034	chr6	8261812	8262122	+	311	0	0	30	1.07711	0	53.48	49.6511
CUFF.2172	chr14	79572193	79572355	+	163	0	0	30	2.05511	0	102.038	49.6511
CUFF.4016	chr2	28185188	28185493	+	306	0	0	30	1.09471	0	54.3538	49.6511
CUFF.5152	chr4	108341752	108341966	+	215	0	0	30	1.55806	0	77.3594	49.6511
CUFF.1426	chr12	57261700	57262068	+	369	0	0	30	0.907812	0	45.0739	49.6511
CUFF.7944	chrX_GL456233_random	9300	9890	+	591	0	0	30	0.566807	0	28.1426	49.6511
CUFF.49	chr1	43420868	43420910	+	43	0	12	30	7.79029	141.6	386.797	49.6511
CUFF.4388	chr2	158102527	158102737	+	211	0	0	30	1.5876	0	78.8259	49.6511
CUFF.1399	chr12;chr12;chr12	44933635;44936582;44937310	44933667;44936588;44937316	+;+;+	47	0	1	30	7.12729	10.7957	353.878	49.6511
CUFF.5925	chr5	139831672	139831856	+	185	0	0	30	1.81072	0	89.9041	49.6511
CUFF.4884	chr3	129578957	129579160	+	204	1	1	30	1.64207	2.48725	81.5307	49.6511
CUFF.4918	chr3	146013021	146013327	+	307	0	2	29	1.09115	3.30553	52.3709	47.9961
CUFF.4324	chr2	131998996	131999190	+	195	1	3	29	1.71786	7.80613	82.4505	47.9961
CUFF.3901	chr19	53341379	53341592	+	214	1	0	29	1.56534	0	75.1302	47.9961
CUFF.466	chr10	46719691	46719909	+	219	0	0	29	1.5296	0	73.4149	47.9961
CUFF.3797	chr19	32306632	32306694	+	63	0	24	29	5.31719	193.295	255.204	47.9961
CUFF.6327	chr6	129487023	129487429	+	407	0	0	29	0.823053	0	39.5033	47.9961
CUFF.4491	chr2	181495427	181495605	+	179	0	0	29	1.87141	0	89.8204	47.9961
CUFF.7626	chr9	107872191	107872578	+	388	0	25	29	0.863357	32.6932	41.4378	47.9961
CUFF.3468	chr18	31624790	31625287	+	498	0	0	29	0.672656	0	32.2849	47.9961
CUFF.5859	chr5	134290840	134291356	+	517	1	0	29	0.647936	0	31.0984	47.9961
CUFF.516	chr10	76114088	76114331	+	244	0	0	29	1.37288	0	65.8929	47.9961
CUFF.4581	chr3	51331277	51331533	+	257	1	0	29	1.30343	0	62.5598	47.9961
CUFF.1914	chr13	91489404	91489612	+	209	0	0	29	1.60279	0	76.9275	47.9961
CUFF.429	chr10	20459662	20459973	+	312	0	0	29	1.07366	0	51.5316	47.9961
CUFF.1991	chr14	15501628	15501831	+	204	0	0	29	1.64207	0	78.813	47.9961
CUFF.5988	chr5	147611220	147611379	+	160	0	0	29	2.09364	0	100.487	47.9961
CUFF.226	chr1	133173308	133173545	+	238	0	0	29	1.40749	0	67.554	47.9961
CUFF.1172	chr11	101458226	101458418	+	193	0	0	28	1.73566	0	80.4324	46.341
CUFF.2338	chr15	59922799	59922988	+	190	0	0	28	1.76307	0	81.7024	46.341
CUFF.1332	chr11	121380765	121380967	+	203	0	0	28	1.65016	0	76.4702	46.341
CUFF.3958	chr2	6345477	6345679	+	203	1	70	28	1.65016	174.965	76.4702	46.341
CUFF.4094	chr2	38579962	38580356	+	395	0	0	28	0.848057	0	39.2999	46.341
CUFF.5110	chr4	89386037	89386433	+	397	1	0	28	0.843785	0	39.1019	46.341
CUFF.5554	chr5	32718616	32719152	+	537	0	0	28	0.623804	0	28.9077	46.341
CUFF.850	chr11	45832899	45833178	+	280	2	6	56	2.39273	10.8728	110.882	46.341
CUFF.6058	chr6	28832871	28833121	+	251	0	2	28	1.33459	4.04301	61.8464	46.341
CUFF.1366	chr12	12069178	12069556	+	379	0	0	28	0.883859	0	40.959	46.341
CUFF.1692	chr13	18755610	18755976	+	367	1	0	28	0.912759	0	42.2982	46.341
CUFF.4953	chr3;chr3	157424941;157482371	157425151;157482384	+;+	225	0	0	28	1.48881	0	68.9931	46.341
CUFF.3078	chr16	93785029	93785364	+	336	0	0	28	0.996972	0	46.2007	46.341
CUFF.5596	chr5	50896232	50896549	+	318	0	0	28	1.0534	0	48.8159	46.341
CUFF.4563	chr3	40527366	40527561	+	196	0	0	28	1.7091	0	79.2013	46.341
CUFF.7984	chrY	90822279	90822800	+	522	0	0	28	0.641729	0	29.7384	46.341
CUFF.807	chr11	22219140	22219564	+	425	0	0	28	0.788195	0	36.5258	46.341
CUFF.3418	chr17	93045935	93046355	+	421	0	0	28	0.795683	0	36.8728	46.341
CUFF.5990	chr5	147612287	147612811	+	525	0	0	28	0.638062	0	29.5685	46.341
CUFF.6522	chr7	37606343	37606589	+	247	0	11	28	1.35621	22.5967	62.848	46.341
CUFF.6670	chr7	109604408	109604853	+	446	0	0	28	0.751082	0	34.8059	46.341
CUFF.4223	chr2	102117114	102117290	+	177	0	0	28	1.89256	0	87.7031	46.341
CUFF.374	chr1	189671640	189671845	+	206	0	0	28	1.62613	0	75.3565	46.341
CUFF.4347	chr2	152414554	152414794	+	241	1	0	28	1.38997	0	64.4126	46.341
CUFF.6582	chr7;chr7	55961538;55962203	55961575;55962453	-;-	289	1	6	27	1.15911	10.5342	51.796	44.686
CUFF.61	chr1	57359917	57360106	+	190	0	0	27	1.76307	0	78.7844	44.686
CUFF.6794	chr7	131901705	131901819	+	115	0	7	27	2.91289	30.8851	130.166	44.686
CUFF.6616	chr7	80225692	80225926	+	235	1	0	27	1.42546	0	63.698	44.686
CUFF.525	chr10	76550686	76550817	+	132	1	0	27	2.53775	0	113.402	44.686
CUFF.5071	chr4	50910393	50910571	+	179	1	9	27	1.87141	25.5117	83.6259	44.686
CUFF.240	chr1	139157575	139157793	+	219	0	0	27	1.5296	0	68.3518	44.686
CUFF.3642	chr18	90597573	90598211	+	639	0	1	27	0.52423	0.794051	23.4257	44.686
CUFF.2090	chr14	52055505	52056106	+	602	1	0	27	0.55645	0	24.8655	44.686
CUFF.2350	chr15	62137890	62138118	+	229	0	0	27	1.46281	0	65.367	44.686
CUFF.5594	chr5	45726317	45726515	+	199	0	0	27	1.68333	0	75.2213	44.686
CUFF.6109	chr6	65067179	65067344	+	166	1	6	27	2.01797	18.3397	90.1749	44.686
CUFF.742	chr11	6405797	6406136	+	340	0	0	27	0.985243	0	44.0266	44.686
CUFF.831	chr11;chr11	31643717;31671177	31643729;31671325	+;+	162	0	0	27	2.06779	0	92.4015	44.686
CUFF.1913	chr13	91206824	91207127	+	304	0	0	27	1.10192	0	49.2403	44.686
CUFF.6108	chr6;chr6	65059214;65067200	65059220;65067344	-;-	152	1	6	27	2.20383	20.0289	98.4805	44.686
CUFF.7972	chrY	90733239	90733655	+	417	0	0	27	0.803316	0	35.897	44.686
CUFF.154	chr1	97723117	97723387	+	271	0	0	27	1.2361	0	55.2363	44.686
CUFF.131	chr1	92074089	92074276	+	188	0	0	27	1.78182	0	79.6225	44.686
CUFF.6689	chr7	115502868	115503114	+	247	0	0	27	1.35621	0	60.6034	44.686
CUFF.1613	chr12	112617905	112618071	+	167	0	0	27	2.00588	0	89.635	44.686
CUFF.4971	chr3	159938226	159938700	+	475	0	0	27	0.705227	0	31.5138	44.686
CUFF.5463	chr5	24348989	24349144	+	156	0	0	27	2.14732	0	95.9554	44.686
CUFF.3973	chr2	23682225	23682401	+	177	1	0	27	1.89256	0	84.5708	44.686
CUFF.5917	chr5	139285380	139285609	+	230	0	0	27	1.45645	0	65.0828	44.686
CUFF.7719	chr9	123935886	123936091	+	206	1	0	27	1.62613	0	72.6652	44.686
CUFF.4988	chr4	12106580	12106841	+	262	0	0	27	1.27856	0	57.1337	44.686
CUFF.4908	chr3	139037492	139037793	+	302	0	0	26	1.10921	0	47.7306	43.031
CUFF.4150	chr2	72979879	72980189	+	311	1	0	26	1.07711	0	46.3493	43.031
CUFF.3554	chr18	65102152	65102621	+	470	0	0	26	0.712729	0	30.6694	43.031
CUFF.4559	chr3	37824087	37824321	+	235	0	0	26	1.42546	0	61.3389	43.031
CUFF.4551	chr3	37685475	37685954	+	480	1	0	26	0.697881	0	30.0305	43.031
CUFF.829	chr11	31345945	31346333	+	389	0	0	26	0.861138	0	37.0556	43.031
CUFF.6100	chr6	52582492	52583004	+	513	1	0	26	0.652988	0	28.0987	43.031
CUFF.4056	chr2	31006353	31006562	+	210	1	0	26	1.59516	0	68.6411	43.031
CUFF.1895	chr13	74633999	74634464	+	466	0	0	26	0.718847	0	30.9327	43.031
CUFF.5031	chr4	39842466	39842889	+	424	0	0	26	0.790053	0	33.9968	43.031
CUFF.711	chr11;chr11	3123971;3125788	3124124;3125827	+;+	194	1	0	26	1.72671	0	74.3022	43.031
CUFF.2928	chr17	5595454	5596028	+	575	0	0	26	0.582579	0	25.0689	43.031
CUFF.1812	chr13	49489959	49490146	+	188	0	0	26	1.78182	0	76.6736	43.031
CUFF.4936	chr3	153534373	153534757	+	385	1	0	26	0.870085	0	37.4406	43.031
CUFF.6662	chr7;chr7	105613035;105613249	105613066;105613402	-;-	186	1	0	26	1.80098	0	77.498	43.031
CUFF.7055	chr8	79752252	79752591	+	340	0	0	26	0.985243	0	42.396	43.031
CUFF.389	chr1	195056997	195057163	+	167	0	0	26	2.00588	0	86.3152	43.031
CUFF.3533	chr18	55086859	55087067	+	209	0	0	26	1.60279	0	68.9695	43.031
CUFF.4092	chr2	37118431	37118639	+	209	0	0	26	1.60279	0	68.9695	43.031
CUFF.3964	chr2	14152203	14152385	+	183	0	0	26	1.83051	0	78.7685	43.031
CUFF.5144	chr4	107373070	107373246	+	177	1	0	26	1.89256	0	81.4386	43.031
CUFF.2059	chr14	32251400	32251605	+	206	0	0	26	1.62613	0	69.9739	43.031
CUFF.2817	chr16	68815047	68815252	+	206	0	0	26	1.62613	0	69.9739	43.031
CUFF.26	chr1	33739105	33739392	+	288	1	0	25	1.16313	0	48.1258	41.3759
CUFF.5725	chr5	112504096	112504406	+	311	0	1	25	1.07711	1.63151	44.5666	41.3759
CUFF.4234	chr2	103728847	103729062	+	216	1	0	25	1.55085	0	64.1677	41.3759
CUFF.5159	chr4	115007132	115007310	+	179	1	0	25	1.87141	0	77.4314	41.3759
CUFF.5711	chr5	109663592	109663770	+	179	0	1	25	1.87141	2.83463	77.4314	41.3759
CUFF.2224	chr14	121953913	121954459	+	547	1	0	25	0.6124	0	25.3386	41.3759
CUFF.6348	chr6	143173021	143173390	+	370	0	0	25	0.905359	0	37.4601	41.3759
CUFF.4995	chr4	19134893	19135086	+	194	0	0	25	1.72671	0	71.4444	41.3759
CUFF.2782	chr16	44806480	44806719	+	240	0	3	25	1.39576	6.34248	57.7509	41.3759
CUFF.3522	chr18	46234243	46234402	+	160	0	0	25	2.09364	0	86.6264	41.3759
CUFF.3893	chr19	50311912	50312071	+	160	0	0	25	2.09364	0	86.6264	41.3759
CUFF.3161	chr17	46501691	46501902	+	212	1	0	25	1.58011	0	65.3784	41.3759
CUFF.5551	chr5	33854179	33854369	+	191	1	0	25	1.75384	0	72.5666	41.3759
CUFF.2005	chr14	22052218	22052387	+	170	1	0	25	1.97049	0	81.5307	41.3759
CUFF.1903	chr13	78077743	78077930	+	188	0	0	25	1.78182	0	73.7246	41.3759
CUFF.2109	chr14	56453832	56453990	+	159	1	0	25	2.10681	0	87.1712	41.3759
CUFF.7475	chr9	52083273	52083519	+	247	1	0	25	1.35621	0	56.1143	41.3759
CUFF.3890	chr19	47896867	47897087	+	221	1	15	25	1.51576	34.4388	62.7159	41.3759
CUFF.6510	chr7	35337233	35337428	+	196	0	0	25	1.7091	0	70.7154	41.3759
CUFF.5628	chr5	74405391	74405929	+	539	0	0	25	0.621489	0	25.7147	41.3759
CUFF.2195	chr14	104479197	104479398	+	202	1	48	25	1.65833	120.57	68.615	41.3759
CUFF.3607	chr18	82547219	82547723	+	505	2	38	49	1.32666	38.1805	53.7941	40.5484
CUFF.7396	chr9	21727802	21728057	+	256	1	0	24	1.30853	0	51.9758	39.7209
CUFF.4633	chr3	79104884	79105122	+	239	0	0	24	1.4016	0	55.6729	39.7209
CUFF.4452	chr2;chr2;chr2	175695366;175695587;175703589	175695380;175695715;175703613	-;-;-	169	1	0	24	1.98215	0	78.7326	39.7209
CUFF.5754	chr5	115365756	115366056	+	301	0	0	24	1.1129	0	44.2054	39.7209
CUFF.6815	chr7	138593495	138593579	+	85	0	0	24	3.94097	0	156.539	39.7209
CUFF.5208	chr4	124089961	124090163	+	203	0	0	24	1.65016	0	65.5459	39.7209
CUFF.3204	chr17	53152757	53153091	+	335	0	0	24	0.999948	0	39.7188	39.7209
CUFF.7299	chr8	129288721	129289055	+	335	0	0	24	0.999948	0	39.7188	39.7209
CUFF.6243	chr6	113730479	113730694	+	216	1	0	24	1.55085	0	61.601	39.7209
CUFF.7596	chr9	96860883	96861273	+	391	0	0	24	0.856733	0	34.0302	39.7209
CUFF.3377	chr17	86394877	86395315	+	439	0	12	24	0.763058	13.8697	30.3094	39.7209
CUFF.4325	chr2	133974044	133974385	+	342	0	0	24	0.979482	0	38.9059	39.7209
CUFF.7802	chrX	21899713	21899958	+	246	0	0	24	1.36172	0	54.0887	39.7209
CUFF.303	chr1	171328706	171328942	+	237	0	0	24	1.41343	0	56.1427	39.7209
CUFF.7816	chrX	51012010	51012190	+	181	0	0	24	1.85073	0	73.5128	39.7209
CUFF.4104	chr2	49019367	49019541	+	175	0	0	24	1.91419	0	76.0332	39.7209
CUFF.75	chr1;chr1	63831121;63839352	63831132;63839485	+;+	146	0	0	24	2.2944	0	91.1357	39.7209
CUFF.6263	chr6	119195578	119195778	+	201	1	4	24	1.66658	10.0975	66.1981	39.7209
CUFF.1671	chr13	3792827	3792983	+	157	0	0	24	2.13365	0	84.7504	39.7209
CUFF.5118	chr4	96689310	96689466	+	157	0	0	24	2.13365	0	84.7504	39.7209
CUFF.465	chr10	45646238	45646449	+	212	0	0	24	1.58011	0	62.7633	39.7209
CUFF.4101	chr2	44237713	44237875	+	163	0	0	24	2.05511	0	81.6308	39.7209
CUFF.2215	chr14;chr14	118366180;118370683	118366228;118370686	+;+	53	0	1	24	6.32043	9.57355	251.053	39.7209
CUFF.3639	chr18	90592716	90593327	+	612	0	0	24	0.547357	0	21.7415	39.7209
CUFF.5592	chr5	43225063	43225372	+	310	1	0	24	1.08059	0	42.922	39.7209
CUFF.3356	chr17	86035363	86035572	+	210	1	0	24	1.59516	0	63.361	39.7209
CUFF.6214	chr6	97558141	97558433	+	293	0	0	24	1.14329	0	45.4123	39.7209
CUFF.5450	chr5	22869601	22869770	+	170	0	0	24	1.97049	0	78.2695	39.7209
CUFF.3569	chr18	68451379	68451532	+	154	0	0	24	2.17521	0	86.4014	39.7209
CUFF.6883	chr8	3221457	3221644	+	188	0	0	24	1.78182	0	70.7756	39.7209
CUFF.871	chr11	51577424	51577623	+	200	0	0	24	1.67491	0	66.5291	39.7209
CUFF.7627	chr9	107949030	107949255	+	226	1	0	24	1.48222	0	58.8753	39.7209
CUFF.3620	chr18	83543314	83543515	+	202	0	0	24	1.65833	0	65.8704	39.7209
CUFF.96	chr1	80074247	80074422	+	176	1	0	24	1.90331	0	75.6012	39.7209
CUFF.6107	chr6	64574299	64574474	+	176	0	0	24	1.90331	0	75.6012	39.7209
CUFF.4873	chr3;chr3	123676895;123679850	123678118;123680983	+;+	2358	2	0	48	0.284124	0	11.2857	39.7209
CUFF.6813	chr7	135647546	135647713	+	168	0	0	24	1.99394	0	79.2013	39.7209
CUFF.6612	chr7	78911614	78911790	+	177	0	0	24	1.89256	0	75.1741	39.7209
CUFF.5438	chr5	9200841	9201025	+	185	0	0	24	1.81072	0	71.9233	39.7209
CUFF.3314	chr17	71458214	71458397	+	184	0	0	24	1.82056	0	72.3142	39.7209
CUFF.5572	chr5	36499415	36499585	+	171	1	0	24	1.95896	0	77.8118	39.7209
CUFF.3350	chr17	85013043	85013304	+	262	0	0	24	1.27856	0	50.7855	39.7209
CUFF.1498	chr12;chr12	82272630;82275637	82273200;82275645	+;+	580	3	1	70	1.73267	0.874825	66.9114	38.6175
CUFF.1510	chr12	86123499	86123721	+	223	0	0	23	1.50216	0	57.1812	38.0659
CUFF.1669	chr12	119640927	119641106	+	180	0	0	23	1.86101	0	70.8411	38.0659
CUFF.2363	chr15	67925368	67925627	+	260	0	0	23	1.28839	0	49.0439	38.0659
CUFF.5449	chr5	22511276	22511492	+	217	0	0	23	1.5437	0	58.7622	38.0659
CUFF.1284	chr11	118414401	118414595	+	195	0	0	23	1.71786	0	65.3918	38.0659
CUFF.7794	chrX	14739979	14740077	+	99	0	3	23	3.38366	15.3757	128.802	38.0659
CUFF.3508	chr18	36411804	36412006	+	203	1	0	23	1.65016	0	62.8148	38.0659
CUFF.6449	chr7	24909650	24909852	+	203	0	0	23	1.65016	0	62.8148	38.0659
CUFF.7956	chrY	78750220	78750496	+	277	0	10	23	1.20932	18.3176	46.0339	38.0659
CUFF.1604	chr12	112474528	112474745	+	218	0	0	23	1.53662	0	58.4927	38.0659
CUFF.1456	chr12	75632334	75632611	+	278	2	0	46	2.40995	0	91.7367	38.0659
CUFF.7332	chr8	123962339	123962639	+	301	0	0	23	1.1129	0	42.3635	38.0659
CUFF.3456	chr18	25789348	25789696	+	349	0	0	23	0.959836	0	36.537	38.0659
CUFF.6351	chr6	143835893	143836138	+	246	0	0	23	1.36172	0	51.835	38.0659
CUFF.3371	chr17	86274616	86274814	+	199	1	0	23	1.68333	0	64.0774	38.0659
CUFF.7112	chr8	104203966	104204122	+	157	0	0	23	2.13365	0	81.2191	38.0659
CUFF.90	chr1	75218540	75218916	+	377	0	0	23	0.888548	0	33.8234	38.0659
CUFF.1596	chr12	112011035	112011225	+	191	1	0	23	1.75384	0	66.7613	38.0659
CUFF.5715	chr5	110157348	110157538	+	191	0	0	23	1.75384	0	66.7613	38.0659
CUFF.747	chr11	8284977	8285157	+	181	0	0	23	1.85073	0	70.4497	38.0659
CUFF.2962	chr17	16992356	16992506	+	151	0	0	23	2.21843	0	84.4464	38.0659
CUFF.167	chr1	104595074	104595218	+	145	0	0	23	2.31023	0	87.9407	38.0659
CUFF.2827	chr16	77061656	77061851	+	196	0	0	23	1.7091	0	65.0582	38.0659
CUFF.4841	chr3	103446838	103447058	+	221	0	3	23	1.51576	6.88776	57.6987	38.0659
CUFF.6880	chr7	145339394	145339598	+	205	0	0	23	1.63406	0	62.202	38.0659
CUFF.393	chr1	195226573	195227070	+	498	0	0	23	0.672656	0	25.6052	38.0659
CUFF.17	chr1	22584393	22584879	+	487	0	0	23	0.687849	0	26.1836	38.0659
CUFF.5288	chr4	137008040	137008209	+	170	1	0	23	1.97049	0	75.0083	38.0659
CUFF.4904	chr3	138820397	138820683	+	287	0	0	23	1.16719	0	44.43	38.0659
CUFF.2448	chr15	81595375	81595645	+	271	0	0	23	1.2361	0	47.0531	38.0659
CUFF.3458	chr18	28449638	28449798	+	161	0	0	23	2.08064	0	79.2013	38.0659
CUFF.7873	chrX	109166140	109166644	+	505	0	0	23	0.663332	0	25.2503	38.0659
CUFF.3180	chr17	47523487	47523672	+	186	1	32	23	1.80098	87.2943	68.5559	38.0659
CUFF.6879	chr7	145332905	145333222	+	318	0	0	23	1.0534	0	40.0988	38.0659
CUFF.7567	chr9	78328529	78328713	+	185	0	0	23	1.81072	0	68.9265	38.0659
CUFF.6375	chr6	149575036	149575259	+	224	0	0	23	1.49546	0	56.9259	38.0659
CUFF.3268	chr17	58025593	58025801	+	209	0	0	23	1.60279	0	61.0115	38.0659
CUFF.2712	chr16	21423304	21423507	+	204	0	0	23	1.64207	0	62.5069	38.0659
CUFF.4838	chr3	101698201	101698398	+	198	0	0	23	1.69183	0	64.401	38.0659
CUFF.5399	chr4	155862568	155862745	+	178	1	0	23	1.88193	0	71.6371	38.0659
CUFF.2813	chr16	66526223	66526454	+	232	0	0	23	1.44389	0	54.9629	38.0659
CUFF.1370	chr12	13834933	13835154	+	222	0	0	23	1.50893	0	57.4388	38.0659
CUFF.4743	chr3	95159862	95160193	+	332	0	0	22	1.00898	0	36.7379	36.4108
CUFF.4353	chr2	153516456	153516749	+	294	0	0	22	1.1394	0	41.4864	36.4108
CUFF.5295	chr4	139286598	139286769	+	172	0	0	22	1.94757	0	70.9128	36.4108
CUFF.6368	chr6	147236646	147237030	+	385	2	0	44	1.74017	0	63.361	36.4108
CUFF.4503	chr2	182010831	182011085	+	255	0	0	22	1.31366	0	47.8314	36.4108
CUFF.3372	chr17	88454336	88454551	+	216	1	0	22	1.55085	0	56.4676	36.4108
CUFF.5175	chr4	117284271	117284539	+	269	0	0	22	1.24529	0	45.342	36.4108
CUFF.6225	chr6	101280861	101281078	+	218	0	0	22	1.53662	0	55.9495	36.4108
CUFF.2659	chr13	93939795	93940009	+	215	0	0	22	1.55806	0	56.7302	36.4108
CUFF.5805	chr5	122728168	122728368	+	201	1	0	22	1.66658	0	60.6816	36.4108
CUFF.3949	chr2	4516409	4516609	+	201	0	0	22	1.66658	0	60.6816	36.4108
CUFF.3108	chr17	35525378	35525573	+	196	0	0	22	1.7091	0	62.2296	36.4108
CUFF.1369	chr12	13437286	13437436	+	151	0	0	22	2.21843	0	80.7748	36.4108
CUFF.5055	chr4	45931662	45932150	+	489	0	0	22	0.685036	0	24.9427	36.4108
CUFF.6840	chr7	142378722	142378918	+	197	0	0	22	1.70042	0	61.9137	36.4108
CUFF.4434	chr2	170793024	170793187	+	164	0	0	22	2.04258	0	74.3719	36.4108
CUFF.5809	chr5	123034932	123035120	+	189	0	0	22	1.7724	0	64.5344	36.4108
CUFF.3907	chr19	53422190	53422346	+	157	0	2	22	2.13365	6.46367	77.6879	36.4108
CUFF.1358	chr12	6309803	6309933	+	131	0	7	22	2.55712	27.1129	93.1068	36.4108
CUFF.2028	chr14	22537317	22537542	+	226	1	0	22	1.48222	0	53.969	36.4108
CUFF.6982	chr8	54526827	54527069	+	243	0	0	22	1.37853	0	50.1934	36.4108
CUFF.2663	chr12	69311083	69311256	+	174	0	0	22	1.92519	0	70.0977	36.4108
CUFF.4809	chr3	96118200	96118373	+	174	1	0	22	1.92519	0	70.0977	36.4108
CUFF.3260	chr17	56778004	56778164	+	161	0	0	22	2.08064	0	75.7577	36.4108
CUFF.6881	chr7	145340841	145341015	+	175	0	0	22	1.91419	0	69.6971	36.4108
CUFF.4742	chr3	95139920	95140087	+	168	0	0	22	1.99394	0	72.6012	36.4108
CUFF.3631	chr18	90343733	90343884	+	152	0	0	22	2.20383	0	80.2434	36.4108
CUFF.5183	chr4	118749178	118749329	+	152	0	1	22	2.20383	3.33815	80.2434	36.4108
CUFF.420	chr10	12777848	12778257	+	410	0	0	22	0.817031	0	29.7488	36.4108
CUFF.6038	chr6	17221070	17221479	+	410	0	0	22	0.817031	0	29.7488	36.4108
CUFF.6474	chr7	27166179	27166490	+	312	0	0	22	1.07366	0	39.0929	36.4108
CUFF.319	chr1	177019159	177019442	+	284	0	0	22	1.17952	0	42.9472	36.4108
CUFF.6369	chr6;chr6	147236659;147236759	147236670;147237030	-;-	284	2	0	44	2.35903	0	85.8943	36.4108
CUFF.5259	chr4	132865157	132865343	+	187	0	0	22	1.79135	0	65.2246	36.4108
CUFF.3531	chr18	52926151	52926297	+	147	0	0	22	2.27879	0	82.9728	36.4108
CUFF.2307	chr15	44587050	44587280	+	231	0	0	22	1.45014	0	52.8008	36.4108
CUFF.77	chr1	68966621	68966798	+	178	0	0	22	1.88193	0	68.5224	36.4108
CUFF.135	chr1	93310033	93310265	+	233	1	0	22	1.43769	0	52.3476	36.4108
CUFF.7274	chr8	125712272	125712475	+	204	0	0	22	1.64207	0	59.7892	36.4108
CUFF.600	chr10	88414921	88415105	+	185	0	0	22	1.81072	0	65.9297	36.4108
CUFF.1874	chr13	62221760	62221968	+	209	0	0	22	1.60279	0	58.3588	36.4108
CUFF.2985	chr17	24460463	24460745	+	283	0	0	22	1.18368	0	43.0989	36.4108
CUFF.7486	chr9	56605146	56605353	+	208	0	0	22	1.61049	0	58.6394	36.4108
CUFF.5877	chr5	136361361	136361531	+	171	1	27	22	1.95896	80.1155	71.3275	36.4108
CUFF.4580	chr3	51416687	51416962	+	276	0	0	22	1.21371	0	44.192	36.4108
CUFF.4043	chr2	29670004	29670235	+	232	1	0	22	1.44389	0	52.5733	36.4108
CUFF.1680	chr13	13859271	13859543	+	273	0	0	22	1.22704	0	44.6776	36.4108
CUFF.2407	chr15	76725970	76726175	+	206	1	0	22	1.62613	0	59.2087	36.4108
CUFF.2602	chr15	102235927	102236203	+	277	2	0	43	2.41865	0	86.0635	35.5833
CUFF.5104	chr4	79658860	79659317	+	458	5	23	106	3.65702	25.4807	128.313	35.0868
CUFF.1167	chr11	100512217	100512522	+	306	1	0	21	1.09471	0	38.0477	34.7558
CUFF.7372	chr9;chr9	21197262;21197572	21197519;21197618	-;-	305	1	0	21	1.0983	0	38.1724	34.7558
CUFF.6000	chr5	150534952	150535165	+	214	0	0	21	1.56534	0	54.4046	34.7558
CUFF.792	chr11	17875802	17876015	+	214	0	30	21	1.56534	71.1306	54.4046	34.7558
CUFF.6026	chr6	3529487	3529666	+	180	1	0	21	1.86101	0	64.681	34.7558
CUFF.6124	chr6	71500225	71500403	+	179	0	0	21	1.87141	0	65.0424	34.7558
CUFF.1096	chr11	91389808	91389979	+	172	0	0	21	1.94757	0	67.6895	34.7558
CUFF.7430	chr9	39261459	39261716	+	258	0	0	21	1.29838	0	45.1263	34.7558
CUFF.4243	chr2	105879299	105879556	+	258	0	0	21	1.29838	0	45.1263	34.7558
CUFF.1772	chr13	38022505	38022823	+	319	0	0	21	1.0501	0	36.4971	34.7558
CUFF.2308	chr15	44733821	44734066	+	246	0	0	21	1.36172	0	47.3276	34.7558
CUFF.5066	chr4	48040886	48041100	+	215	0	0	21	1.55806	0	54.1516	34.7558
CUFF.7820	chrX	60085824	60086038	+	215	0	0	21	1.55806	0	54.1516	34.7558
CUFF.3323	chr17	73484670	73485189	+	520	0	0	21	0.644197	0	22.3896	34.7558
CUFF.7346	chr9	20457026	20457261	+	236	1	0	21	1.41942	0	49.333	34.7558
CUFF.6941	chr8	24886648	24886691	+	44	0	0	21	7.61324	0	264.604	34.7558
CUFF.2724	chr16	30087766	30087966	+	201	0	0	21	1.66658	0	57.9233	34.7558
CUFF.5227	chr4	128597617	128597817	+	201	0	0	21	1.66658	0	57.9233	34.7558
CUFF.6464	chr7	25649634	25649808	+	175	0	0	21	1.91419	0	66.5291	34.7558
CUFF.6975	chr8	48420932	48421106	+	175	0	0	21	1.91419	0	66.5291	34.7558
CUFF.1367	chr12	12078766	12078900	+	135	0	0	21	2.48135	0	86.2414	34.7558
CUFF.7413	chr9	26945922	26946328	+	407	1	0	21	0.823053	0	28.6059	34.7558
CUFF.4474	chr2	178298883	178299052	+	170	0	10	21	1.97049	29.847	68.4858	34.7558
CUFF.1229	chr11	111504371	111504520	+	150	0	0	21	2.23322	0	77.6172	34.7558
CUFF.1957	chr13	107889656	107889805	+	150	1	0	21	2.23322	0	77.6172	34.7558
CUFF.3517	chr18	41914519	41914668	+	150	0	0	21	2.23322	0	77.6172	34.7558
CUFF.5194	chr4	119303287	119303475	+	189	1	0	21	1.7724	0	61.601	34.7558
CUFF.1037	chr11	78300260	78300433	+	174	0	0	21	1.92519	0	66.9114	34.7558
CUFF.6962	chr8	40498456	40498629	+	174	0	0	21	1.92519	0	66.9114	34.7558
CUFF.1878	chr13	63293970	63294130	+	161	1	0	21	2.08064	0	72.3142	34.7558
CUFF.3085	chr17	33954296	33954694	+	399	1	0	21	0.839556	0	29.1794	34.7558
CUFF.7431	chr9	39436344	39436569	+	226	0	0	21	1.48222	0	51.5159	34.7558
CUFF.4187	chr2;chr2	91169796;91170017	91169857;91170229	-;-	275	1	4	21	1.21812	7.38034	42.3367	34.7558
CUFF.6914	chr8	13296442	13296716	+	275	1	0	21	1.21812	0	42.3367	34.7558
CUFF.5440	chr5	14825859	14826085	+	227	0	0	21	1.47569	0	51.2889	34.7558
CUFF.5831	chr5	125332220	125332439	+	220	1	0	21	1.52265	0	52.9208	34.7558
CUFF.4811	chr3	96534261	96534462	+	202	0	0	21	1.65833	0	57.6366	34.7558
CUFF.628	chr10	107293608	107294128	+	521	0	0	21	0.642961	0	22.3466	34.7558
CUFF.448	chr10	39827705	39828093	+	389	1	0	21	0.861138	0	29.9295	34.7558
CUFF.2853	chr16	92096714	92096900	+	187	0	0	21	1.79135	0	62.2598	34.7558
CUFF.3504	chr18	36280775	36280961	+	187	0	0	21	1.79135	0	62.2598	34.7558
CUFF.3840	chr19	44012050	44012203	+	154	0	0	21	2.17521	0	75.6012	34.7558
CUFF.2950	chr17	12001507	12001957	+	451	0	0	21	0.742755	0	25.815	34.7558
CUFF.1277	chr11	117792549	117792899	+	351	1	16	21	0.954367	23.1293	33.1698	34.7558
CUFF.3176	chr17	47255126	47255280	+	155	0	0	21	2.16118	0	75.1135	34.7558
CUFF.5486	chr5	25555872	25556063	+	192	1	0	21	1.7447	0	60.6385	34.7558
CUFF.7903	chrX	151421779	151421970	+	192	0	0	21	1.7447	0	60.6385	34.7558
CUFF.1980	chr13	120317700	120317982	+	283	0	0	21	1.18368	0	41.1399	34.7558
CUFF.5505	chr5	30888530	30888671	+	142	0	0	21	2.35903	0	81.99	34.7558
CUFF.2938	chr17	8189656	8189840	+	185	1	0	21	1.81072	0	62.9329	34.7558
CUFF.6989	chr8	57944376	57944560	+	185	0	0	21	1.81072	0	62.9329	34.7558
CUFF.1956	chr13;chr13	107787991;107889397	107788009;107889544	-;-	167	1	3	21	2.00588	9.11494	69.7161	34.7558
CUFF.7302	chr8	129298680	129299108	+	429	0	0	21	0.780845	0	27.1389	34.7558
CUFF.4906	chr3	138936645	138936848	+	204	0	0	21	1.64207	0	57.0715	34.7558
CUFF.2897	chr16	98011079	98011647	+	569	0	0	21	0.588722	0	20.4615	34.7558
CUFF.3990	chr2	26138694	26138923	+	230	1	0	21	1.45645	0	50.6199	34.7558
CUFF.4641	chr3	83987808	83987991	+	184	1	0	21	1.82056	0	63.2749	34.7558
CUFF.7306	chr8	129267457	129267747	+	291	0	0	21	1.15114	0	40.0089	34.7558
CUFF.4138	chr2	70687937	70688158	+	222	0	0	21	1.50893	0	52.4441	34.7558
CUFF.421	chr10	12940958	12941207	+	250	0	0	21	1.33993	0	46.5703	34.7558
CUFF.6352	chr6	143839987	143840227	+	241	1	1	21	1.38997	2.10539	48.3095	34.7558
CUFF.1681	chr12	120026327	120026650	+	324	0	0	21	1.0339	0	35.9339	34.7558
CUFF.3401	chr17	94812350	94812676	+	327	1	0	20	1.02441	0	33.9088	33.1007
CUFF.2361	chr15	67925970	67926291	+	322	0	0	20	1.04032	0	34.4353	33.1007
CUFF.614	chr10	94730419	94730747	+	329	0	0	20	1.01818	0	33.7027	33.1007
CUFF.6461	chr7;chr7	25348240;25348917	25348406;25349078	+;+	329	1	0	20	1.01818	0	33.7027	33.1007
CUFF.7298	chr8	129229027	129229249	+	223	1	0	20	1.50216	0	49.7228	33.1007
CUFF.7674	chr9	116822989	116823168	+	180	0	0	20	1.86101	0	61.601	33.1007
CUFF.3284	chr17;chr17	65006420;65006603	65006580;65006852	+;+	411	0	2	20	0.815043	2.46909	26.9785	33.1007
CUFF.2358	chr15	64007496	64007791	+	296	0	0	20	1.1317	0	37.4601	33.1007
CUFF.478	chr10	59514023	59514283	+	261	0	0	20	1.28346	0	42.4834	33.1007
CUFF.2698	chr16	18425549	18425834	+	286	0	0	20	1.17127	0	38.7698	33.1007
CUFF.3928	chr19	58053025	58053240	+	216	0	0	20	1.55085	0	51.3342	33.1007
CUFF.2236	chr15	5157089	5157248	+	160	0	0	20	2.09364	0	69.3011	33.1007
CUFF.5369	chr4	151782217	151782618	+	402	1	0	20	0.83329	0	27.5825	33.1007
CUFF.2212	chr14	117620714	117620878	+	165	0	0	20	2.0302	0	67.2011	33.1007
CUFF.856	chr11	46309261	46309479	+	219	0	0	20	1.5296	0	50.6309	33.1007
CUFF.4974	chr4	3613561	3614773	+	1213	2	0	40	0.552321	0	18.2822	33.1007
CUFF.1759	chr13	37826474	37826758	+	285	1	0	20	1.17538	0	38.9059	33.1007
CUFF.377	chr1	189892896	189893162	+	267	0	3	20	1.25462	5.70111	41.5288	33.1007
CUFF.7876	chrX	133935231	133935470	+	240	0	0	20	1.39576	0	46.2007	33.1007
CUFF.4914	chr3	144698371	144698901	+	531	1	0	20	0.630852	0	20.8817	33.1007
CUFF.6202	chr6	89407966	89408129	+	164	0	0	20	2.04258	0	67.6108	33.1007
CUFF.6966	chr8	45916047	45916243	+	197	0	0	20	1.70042	0	56.2852	33.1007
CUFF.5936	chr5	142862246	142862673	+	428	0	0	20	0.78267	0	25.907	33.1007
CUFF.414	chr1	195371415	195371635	+	221	0	0	20	1.51576	0	50.1727	33.1007
CUFF.4913	chr3	144447054	144447235	+	182	0	0	20	1.84056	0	60.924	33.1007
CUFF.6479	chr7	27625132	27625305	+	174	0	0	20	1.92519	0	63.7252	33.1007
CUFF.4214	chr2	92319331	92319480	+	150	0	0	20	2.23322	0	73.9212	33.1007
CUFF.5690	chr5	104519723	104520073	+	351	1	0	20	0.954367	0	31.5902	33.1007
CUFF.1337	chr11	121861555	121861823	+	269	0	0	20	1.24529	0	41.22	33.1007
CUFF.1380	chr12	27578313	27578498	+	186	0	3	20	1.80098	8.18384	59.6139	33.1007
CUFF.560	chr10	80739791	80739956	+	166	0	0	20	2.01797	0	66.7962	33.1007
CUFF.6262	chr6	118617718	118617883	+	166	1	0	20	2.01797	0	66.7962	33.1007
CUFF.3593	chr18	79116499	79116975	+	477	0	0	20	0.70227	0	23.2457	33.1007
CUFF.3374	chr17	86298804	86299028	+	225	1	0	20	1.48881	0	49.2808	33.1007
CUFF.5101	chr4	75086751	75086975	+	225	0	0	20	1.48881	0	49.2808	33.1007
CUFF.6147	chr6	82779720	82779878	+	159	1	3	20	2.10681	9.57355	69.737	33.1007
CUFF.2283	chr15	35391107	35391479	+	373	1	0	20	0.898077	0	29.727	33.1007
CUFF.5934	chr5	142415057	142415244	+	188	0	0	20	1.78182	0	58.9797	33.1007
CUFF.7315	chr9	5699011	5699320	+	310	0	0	20	1.08059	0	35.7683	33.1007
CUFF.5075	chr4	53109609	53109876	+	268	1	3	20	1.24994	5.67983	41.3738	33.1007
CUFF.1981	chr13	120316925	120317151	+	227	0	0	20	1.47569	0	48.8466	33.1007
CUFF.3445	chr18	22819936	22819982	+	47	0	9	20	7.12729	97.1614	235.919	33.1007
CUFF.3446	chr18;chr18	22819936;22839187	22819969;22839199	+;+	47	0	9	20	7.12729	97.1614	235.919	33.1007
CUFF.1990	chr14;chr14	12661486;12710767	12662055;12710776	-;-	580	0	0	20	0.577556	0	19.1175	33.1007
CUFF.4784	chr3	95758924	95759415	+	492	1	0	20	0.680859	0	22.5369	33.1007
CUFF.3273	chr17	58983081	58983241	+	161	0	0	20	2.08064	0	68.8707	33.1007
CUFF.6017	chr5	151729757	151730159	+	403	0	0	20	0.831223	0	27.5141	33.1007
CUFF.2333	chr15	59056775	59056961	+	187	0	0	20	1.79135	0	59.2951	33.1007
CUFF.2750	chr16	32674198	32674384	+	187	0	0	20	1.79135	0	59.2951	33.1007
CUFF.7790	chrX	13127561	13127738	+	178	0	0	20	1.88193	0	62.2931	33.1007
CUFF.198	chr1	127212897	127213072	+	176	0	0	20	1.90331	0	63.001	33.1007
CUFF.2969	chr17	21933342	21933499	+	158	0	0	20	2.12014	0	70.1783	33.1007
CUFF.814	chr11	23319751	23319906	+	156	1	0	20	2.14732	0	71.0781	33.1007
CUFF.1353	chr12	4728155	4728325	+	171	0	0	20	1.95896	0	64.8431	33.1007
CUFF.624	chr10	101780866	101781436	+	571	0	0	20	0.58666	0	19.4189	33.1007
CUFF.5383	chr4	154040828	154041031	+	204	0	0	20	1.64207	0	54.3538	33.1007
CUFF.7824	chrX	73090543	73090773	+	231	1	0	20	1.45014	0	48.0008	33.1007
CUFF.1002	chr11	74653724	74653947	+	224	1	0	20	1.49546	0	49.5008	33.1007
CUFF.7926	chrX	162766903	162767126	+	224	0	0	20	1.49546	0	49.5008	33.1007
CUFF.2836	chr16	89996845	89997085	+	241	1	0	20	1.38997	0	46.009	33.1007
CUFF.7421	chr9	31305889	31306126	+	238	0	0	20	1.40749	0	46.589	33.1007
CUFF.3524	chr18	46742276	46742607	+	332	0	0	19	1.00898	0	31.7282	31.4457
CUFF.2	chr1	4681861	4682162	+	302	0	0	19	1.10921	0	34.88	31.4457
CUFF.4337	chr2	145002225	145002328	+	104	0	0	19	3.22099	0	101.286	31.4457
CUFF.3530	chr18	50040933	50041166	+	234	1	0	19	1.43155	0	45.0161	31.4457
CUFF.5340	chr4	148087644	148087877	+	234	1	0	19	1.43155	0	45.0161	31.4457
CUFF.3397	chr17	94707561	94707750	+	190	0	0	19	1.76307	0	55.4409	31.4457
CUFF.6435	chr7	19200465	19200654	+	190	0	0	19	1.76307	0	55.4409	31.4457
CUFF.5502	chr5	30244198	30244377	+	180	0	0	19	1.86101	0	58.5209	31.4457
CUFF.7211	chr8	121905637	121905918	+	282	1	0	19	1.18788	0	37.3538	31.4457
CUFF.5166	chr4	116455803	116455971	+	169	0	0	19	1.98215	0	62.33	31.4457
CUFF.7400	chr9	21774349	21774562	+	214	0	0	19	1.56534	0	49.2232	31.4457
CUFF.7179	chr8	117291511	117291705	+	195	0	0	19	1.71786	0	54.0193	31.4457
CUFF.6370	chr6	148528037	148528332	+	296	0	2	19	1.1317	3.42837	35.5871	31.4457
CUFF.3803	chr19	36410032	36410328	+	297	1	0	19	1.12789	0	35.4672	31.4457
CUFF.1324	chr11	121080772	121081215	+	444	0	0	19	0.754465	0	23.7247	31.4457
CUFF.4476	chr2	179000596	179000798	+	203	0	0	19	1.65016	0	51.8905	31.4457
CUFF.2630	chr16	3768724	3769022	+	299	0	0	19	1.12034	0	35.23	31.4457
CUFF.4922	chr3	148965935	148966099	+	165	0	0	19	2.0302	0	63.841	31.4457
CUFF.1495	chr12	82257768	82257927	+	160	0	0	19	2.09364	0	65.8361	31.4457
CUFF.4591	chr3	52027957	52028329	+	373	1	0	19	0.898077	0	28.2407	31.4457
CUFF.6998	chr8;chr8	66284168;66303009	66284479;66303015	+;+	319	0	0	19	1.0501	0	33.0212	31.4457
CUFF.439	chr10	26907284	26907511	+	228	0	0	19	1.46922	0	46.2007	31.4457
CUFF.4386	chr2	157788294	157788510	+	217	0	0	19	1.5437	0	48.5427	31.4457
CUFF.1978	chr13	120237695	120238053	+	359	0	0	19	0.933099	0	29.342	31.4457
CUFF.3088	chr17	34027403	34027865	+	463	1	0	19	0.723505	0	22.7511	31.4457
CUFF.4718	chr3	90172612	90173018	+	407	0	0	19	0.823053	0	25.8815	31.4457
CUFF.4962	chr3	159106789	159106913	+	125	0	0	19	2.67986	0	84.2701	31.4457
CUFF.6060	chr6	29829290	29829455	+	166	0	0	19	2.01797	0	63.4564	31.4457
CUFF.6656	chr7	101951828	101952052	+	225	0	0	19	1.48881	0	46.8167	31.4457
CUFF.7516	chr9	64242514	64242710	+	197	1	0	19	1.70042	0	53.4709	31.4457
CUFF.1952	chr13	104843000	104843195	+	196	0	0	19	1.7091	0	53.7437	31.4457
CUFF.7857	chrX	104325353	104325548	+	196	0	1	19	1.7091	2.58877	53.7437	31.4457
CUFF.6577	chr7	49841117	49841487	+	371	0	0	19	0.902918	0	28.3929	31.4457
CUFF.7552	chr9	72472353	72472564	+	212	0	0	19	1.58011	0	49.6876	31.4457
CUFF.3637	chr18	90562872	90563108	+	237	0	0	19	1.41343	0	44.4463	31.4457
CUFF.5434	chr5	8153670	8153860	+	191	0	0	19	1.75384	0	55.1506	31.4457
CUFF.2369	chr15	69183511	69183847	+	337	0	0	19	0.994014	0	31.2575	31.4457
CUFF.2168	chr14	79247042	79247222	+	181	0	0	19	1.85073	0	58.1976	31.4457
CUFF.3411	chr17	94866859	94867479	+	621	0	0	19	0.539425	0	16.9626	31.4457
CUFF.3392	chr17	91471463	91471672	+	210	1	0	19	1.59516	0	50.1608	31.4457
CUFF.4047	chr2	30237818	30237999	+	182	0	0	19	1.84056	0	57.8778	31.4457
CUFF.6039	chr6	17220566	17220880	+	315	0	0	19	1.06344	0	33.4405	31.4457
CUFF.1227	chr11	110716514	110716783	+	270	0	0	19	1.24068	0	39.014	31.4457
CUFF.20	chr1	28922578	28922845	+	268	0	0	19	1.24994	0	39.3051	31.4457
CUFF.509	chr10	73574432	73574620	+	189	0	0	19	1.7724	0	55.7342	31.4457
CUFF.3135	chr17	45729253	45729441	+	189	0	0	19	1.7724	0	55.7342	31.4457
CUFF.5837	chr5	126447694	126447863	+	170	0	0	19	1.97049	0	61.9633	31.4457
CUFF.5454	chr5	23485695	23485857	+	163	0	0	19	2.05511	0	64.6243	31.4457
CUFF.2239	chr15	6452752	6453065	+	314	0	0	19	1.06682	0	33.547	31.4457
CUFF.2946	chr17	10921088	10921246	+	159	0	0	19	2.10681	0	66.2501	31.4457
CUFF.4123	chr2	60212725	60212883	+	159	0	0	19	2.10681	0	66.2501	31.4457
CUFF.5389	chr4	155600972	155601588	+	617	0	0	19	0.542922	0	17.0726	31.4457
CUFF.7097	chr8	88288197	88288552	+	356	0	0	19	0.940963	0	29.5892	31.4457
CUFF.2923	chr16	98104394	98104581	+	188	1	0	19	1.78182	0	56.0307	31.4457
CUFF.6980	chr8	53147197	53147384	+	188	0	0	19	1.78182	0	56.0307	31.4457
CUFF.3910	chr19	54327876	54328061	+	186	0	8	19	1.80098	21.8236	56.6332	31.4457
CUFF.3427	chr18	8816338	8816628	+	291	0	0	19	1.15114	0	36.1985	31.4457
CUFF.5111	chr4	89484803	89484980	+	178	1	0	19	1.88193	0	59.1785	31.4457
CUFF.4376	chr2	156297006	156297183	+	178	0	0	19	1.88193	0	59.1785	31.4457
CUFF.4991	chr4	15958284	15958451	+	168	0	0	19	1.99394	0	62.701	31.4457
CUFF.2948	chr17	11544894	11545126	+	233	0	0	19	1.43769	0	45.2093	31.4457
CUFF.4796	chr3	95898710	95898858	+	149	0	0	19	2.24821	0	70.6964	31.4457
CUFF.5595	chr5	46435245	46435393	+	149	0	0	19	2.24821	0	70.6964	31.4457
CUFF.1712	chr13	24519836	24520085	+	250	0	0	19	1.33993	0	42.1351	31.4457
CUFF.130	chr1	91937720	91937895	+	176	1	0	19	1.90331	0	59.851	31.4457
CUFF.7324	chr9	13637494	13637669	+	176	0	0	19	1.90331	0	59.851	31.4457
CUFF.6659	chr7	102420071	102420241	+	171	1	0	19	1.95896	0	61.601	31.4457
CUFF.1781	chr13	42158787	42158944	+	158	1	3	19	2.12014	9.63415	66.6694	31.4457
CUFF.5706	chr5	107799866	107800021	+	156	1	0	19	2.14732	0	67.5242	31.4457
CUFF.1757	chr13	37553520	37554001	+	482	0	0	19	0.694985	0	21.8543	31.4457
CUFF.437	chr10	23909601	23909824	+	224	0	1	19	1.49546	2.26517	47.0258	31.4457
CUFF.4932	chr3	152788249	152788582	+	334	1	0	19	1.00294	0	31.5382	31.4457
CUFF.536	chr10	79712211	79712394	+	184	1	0	19	1.82056	0	57.2487	31.4457
CUFF.3914	chr19	55416210	55416393	+	184	0	0	19	1.82056	0	57.2487	31.4457
CUFF.6185	chr6	86760986	86761169	+	184	0	0	19	1.82056	0	57.2487	31.4457
CUFF.1612	chr12	112614609	112614839	+	231	1	0	19	1.45014	0	45.6007	31.4457
CUFF.2223	chr14	121358109	121358349	+	241	1	0	19	1.38997	0	43.7086	31.4457
CUFF.2022	chr14	22463285	22463491	+	207	1	0	19	1.61827	0	50.8878	31.4457
CUFF.4897	chr3	136885564	136885770	+	207	0	1	19	1.61827	2.4512	50.8878	31.4457
CUFF.3344	chr17;chr17	80680893;80727794	80680925;80728043	-;-	283	1	0	19	1.18368	0	37.2218	31.4457
CUFF.378	chr1	189899142	189899379	+	238	0	0	19	1.40749	0	44.2595	31.4457
CUFF.7978	chrY	90810738	90810925	+	188	6	0	112	10.6909	0	330.286	30.894
CUFF.1865	chr13	59477398	59477756	+	359	2	0	37	1.8662	0	57.1396	30.6182
CUFF.784	chr10	130592235	130592821	+	587	2	1	37	1.14134	0.864392	34.9457	30.6182
CUFF.7801	chrX	21022766	21023274	+	509	5	0	92	3.2906	0	100.207	30.4527
CUFF.3895	chr19	51995459	51995714	+	256	0	0	18	1.30853	0	38.9819	29.7907
CUFF.2240	chr15	6763093	6763397	+	305	1	0	18	1.0983	0	32.7192	29.7907
CUFF.7745	chrUn_JH584304	22581	22889	+	309	1	0	18	1.08409	0	32.2957	29.7907
CUFF.6520	chr7	37205986	37206293	+	308	0	0	18	1.08761	0	32.4005	29.7907
CUFF.6106	chr6	57569093	57569272	+	180	0	0	18	1.86101	0	55.4409	29.7907
CUFF.6452	chr7	25043154	25043413	+	260	0	0	18	1.28839	0	38.3822	29.7907
CUFF.318	chr1	176855388	176855645	+	258	0	0	18	1.29838	0	38.6797	29.7907
CUFF.4128	chr2	62643542	62643799	+	258	0	0	18	1.29838	0	38.6797	29.7907
CUFF.1602	chr12	112142468	112142636	+	169	0	0	18	1.98215	0	59.0495	29.7907
CUFF.2214	chr14	118666865	118667033	+	169	1	0	18	1.98215	0	59.0495	29.7907
CUFF.7289	chr8	128737805	128737973	+	169	0	0	18	1.98215	0	59.0495	29.7907
CUFF.7382	chr9	21369062	21369296	+	235	0	0	18	1.42546	0	42.4654	29.7907
CUFF.2468	chr15	84276021	84276210	+	190	1	0	18	1.76307	0	52.5229	29.7907
CUFF.3604	chr18	81343760	81343949	+	190	0	0	18	1.76307	0	52.5229	29.7907
CUFF.2902	chr16	98043300	98043686	+	387	0	0	18	0.865588	0	25.7865	29.7907
CUFF.6019	chr5	151731779	151732238	+	460	0	0	18	0.728223	0	21.6943	29.7907
CUFF.7701	chr9	121393666	121394085	+	420	0	0	18	0.797578	0	23.7604	29.7907
CUFF.3131	chr17	45681301	45681534	+	234	0	0	18	1.43155	0	42.6468	29.7907
CUFF.7429	chr9	39180607	39180840	+	234	0	0	18	1.43155	0	42.6468	29.7907
CUFF.1335	chr11	121630083	121630537	+	455	0	0	18	0.736226	0	21.9327	29.7907
CUFF.3396	chr17	94500585	94500932	+	348	0	0	18	0.962594	0	28.6763	29.7907
CUFF.7380	chr9	21325372	21325574	+	203	0	0	18	1.65016	0	49.1594	29.7907
CUFF.2264	chr15	21656479	21656559	+	81	0	2	18	4.13559	12.5284	123.202	29.7907
CUFF.3944	chr19	61115931	61116170	+	240	1	0	18	1.39576	0	41.5807	29.7907
CUFF.7294	chr8	129106271	129106510	+	240	0	0	18	1.39576	0	41.5807	29.7907
CUFF.4134	chr2	69825156	69825315	+	160	0	0	18	2.09364	0	62.371	29.7907
CUFF.6693	chr7	117382354	117382568	+	215	1	0	18	1.55806	0	46.4156	29.7907
CUFF.1248	chr11	115593978	115594176	+	199	0	0	18	1.68333	0	50.1475	29.7907
CUFF.2777	chr16	42897005	42897193	+	189	0	0	18	1.7724	0	52.8008	29.7907
CUFF.7047	chr8	77377911	77378274	+	364	0	0	18	0.920282	0	27.4158	29.7907
CUFF.6618	chr7	80309680	80309880	+	201	0	0	18	1.66658	0	49.6486	29.7907
CUFF.1756	chr13	36413362	36413704	+	343	0	0	18	0.976626	0	29.0943	29.7907
CUFF.180	chr1	118248976	118249241	+	266	0	0	18	1.25933	0	37.5164	29.7907
CUFF.5029	chr4	31344651	31344801	+	151	0	0	18	2.21843	0	66.0885	29.7907
CUFF.6102	chr6	54852014	54852348	+	335	0	0	18	0.999948	0	29.7891	29.7907
CUFF.6041	chr6	17720295	17720539	+	245	1	0	18	1.36728	0	40.7321	29.7907
CUFF.3269	chr17	58857602	58857955	+	354	0	0	18	0.946279	0	28.1903	29.7907
CUFF.2349	chr15	62125220	62125416	+	197	0	0	18	1.70042	0	50.6566	29.7907
CUFF.3537	chr18	60554518	60554714	+	197	0	0	18	1.70042	0	50.6566	29.7907
CUFF.6094	chr6	50362028	50362224	+	197	0	0	18	1.70042	0	50.6566	29.7907
CUFF.2065	chr14	40920355	40920551	+	197	0	24	18	1.70042	61.815	50.6566	29.7907
CUFF.6923	chr8	13895643	13895792	+	150	0	0	18	2.23322	0	66.5291	29.7907
CUFF.1225	chr11	110411857	110412153	+	297	0	0	18	1.12789	0	33.6005	29.7907
CUFF.6599	chr7	67994423	67994581	+	159	0	0	18	2.10681	0	62.7633	29.7907
CUFF.3378	chr17	89765764	89766022	+	259	0	0	18	1.29337	0	38.5303	29.7907
CUFF.330	chr1	179234895	179235104	+	210	0	0	18	1.59516	0	47.5208	29.7907
CUFF.6779	chr7	127909904	127910113	+	210	1	0	18	1.59516	0	47.5208	29.7907
CUFF.2880	chr16	94570679	94571111	+	433	1	0	18	0.773632	0	23.047	29.7907
CUFF.1862	chr13	58769801	58770115	+	315	0	0	18	1.06344	0	31.6805	29.7907
CUFF.6093	chr6	50354303	50354429	+	127	0	0	18	2.63766	0	78.5776	29.7907
CUFF.1551	chr12	102708204	102708592	+	389	0	0	18	0.861138	0	25.6539	29.7907
CUFF.6350	chr6	143527375	143527763	+	389	0	0	18	0.861138	0	25.6539	29.7907
CUFF.2208	chr14	114836290	114836668	+	379	1	0	18	0.883859	0	26.3308	29.7907
CUFF.2041	chr14	26488404	26488776	+	373	1	0	18	0.898077	0	26.7543	29.7907
CUFF.4432	chr2	170137687	170138059	+	373	0	0	18	0.898077	0	26.7543	29.7907
CUFF.4978	chr4	3850065	3850403	+	339	0	0	18	0.988149	0	29.4376	29.7907
CUFF.7958	chrY;chrY	79872420;79872756	79872598;79872915	+;+	339	0	3	18	0.988149	4.49025	29.4376	29.7907
CUFF.2776	chr16	39052629	39052896	+	268	0	0	18	1.24994	0	37.2364	29.7907
CUFF.2251	chr15	10677817	10677999	+	183	0	0	18	1.83051	0	54.532	29.7907
CUFF.5491	chr5	28072067	28072370	+	304	0	0	18	1.10192	0	32.8268	29.7907
CUFF.7726	chr9	124330355	124330658	+	304	0	0	18	1.10192	0	32.8268	29.7907
CUFF.1979	chr13	120251847	120252012	+	166	0	0	18	2.01797	0	60.1166	29.7907
CUFF.4957	chr3	157987827	157987992	+	166	0	0	18	2.01797	0	60.1166	29.7907
CUFF.6873	chr7;chr7	144894225;144894558	144894514;144894671	+;+	404	1	0	18	0.829165	0	24.7014	29.7907
CUFF.4258	chr2	118754412	118754815	+	404	1	0	18	0.829165	0	24.7014	29.7907
CUFF.1383	chr12	30992330	30992523	+	194	0	0	18	1.72671	0	51.44	29.7907
CUFF.1478	chr12	77513101	77513557	+	457	0	0	18	0.733004	0	21.8367	29.7907
CUFF.3896	chr19	52117020	52117182	+	163	0	0	18	2.05511	0	61.2231	29.7907
CUFF.4579	chr3	49107076	49107321	+	246	1	0	18	1.36172	0	40.5665	29.7907
CUFF.4403	chr2	163712434	163712609	+	176	0	0	18	1.90331	0	56.7009	29.7907
CUFF.7468	chr9	49847897	49848052	+	156	0	0	18	2.14732	0	63.9703	29.7907
CUFF.4639	chr3	81020042	81020195	+	154	0	0	18	2.17521	0	64.801	29.7907
CUFF.5184	chr4	119097019	119097244	+	226	0	0	18	1.48222	0	44.1565	29.7907
CUFF.789	chr11	17794381	17794527	+	147	1	39	18	2.27879	134.616	67.8868	29.7907
CUFF.1054	chr11	80478591	80478810	+	220	0	0	18	1.52265	0	45.3607	29.7907
CUFF.7068	chr8;chr8	84026183;84026745	84026332;84026944	-;-	350	0	0	18	0.957093	0	28.5125	29.7907
CUFF.5095	chr4	68881553	68881943	+	391	0	0	18	0.856733	0	25.5227	29.7907
CUFF.6190	chr6	88135741	88136092	+	352	1	0	18	0.951655	0	28.3505	29.7907
CUFF.3407	chr17	94883175	94883676	+	502	0	0	18	0.667296	0	19.8792	29.7907
CUFF.2356	chr15	66603199	66603400	+	202	0	0	18	1.65833	0	49.4028	29.7907
CUFF.4131	chr2	67908896	67909127	+	232	0	0	18	1.44389	0	43.0145	29.7907
CUFF.4994	chr4	18310620	18310826	+	207	0	0	18	1.61827	0	48.2095	29.7907
CUFF.5452	chr5;chr5	23120265;23160956	23120297;23161129	+;+	207	0	0	18	1.61827	0	48.2095	29.7907
CUFF.1568	chr12	106171093	106171296	+	204	0	0	18	1.64207	0	48.9184	29.7907
CUFF.7614	chr9	106316660	106316865	+	206	0	0	18	1.62613	0	48.4435	29.7907
CUFF.5918	chr5	139415003	139415208	+	206	0	21	18	1.62613	51.7251	48.4435	29.7907
CUFF.5150	chr4	107827668	107827940	+	273	0	0	18	1.22704	0	36.5544	29.7907
CUFF.687	chr10	128098866	128099185	+	320	1	0	18	1.04682	0	31.1855	29.7907
CUFF.3784	chr19	29827177	29827406	+	230	1	0	18	1.45645	0	43.3885	29.7907
CUFF.6129	chr6	72121456	72121685	+	230	1	0	18	1.45645	0	43.3885	29.7907
CUFF.3796	chr19	32304717	32304940	+	224	0	0	18	1.49546	0	44.5507	29.7907
CUFF.4544	chr3	35873114	35873337	+	224	0	0	18	1.49546	0	44.5507	29.7907
CUFF.4144	chr2	71873848	71874137	+	290	0	0	18	1.15511	0	34.4116	29.7907
CUFF.4461	chr2	177830276	177830533	+	258	2	7	35	2.59676	13.7666	75.2105	28.9632
CUFF.5437	chr5	8964580	8964911	+	332	0	0	17	1.00898	0	28.3884	28.1356
CUFF.1725	chr13	31269679	31269980	+	302	0	0	17	1.10921	0	31.2084	28.1356
CUFF.6645	chr7	98219308	98219609	+	302	0	0	17	1.10921	0	31.2084	28.1356
CUFF.7632	chr9	108112048	108112349	+	302	0	0	17	1.10921	0	31.2084	28.1356
CUFF.6014	chr5	151368969	151369240	+	272	0	0	17	1.23155	0	34.6506	28.1356
CUFF.7204	chr8	120671647	120671895	+	249	1	0	17	1.34531	0	37.8512	28.1356
CUFF.7101	chr8	94042839	94043072	+	234	1	0	17	1.43155	0	40.2776	28.1356
CUFF.1998	chr14	20065030	20065308	+	279	0	5	17	1.20065	9.09316	33.7812	28.1356
CUFF.5996	chr5	149332726	149332918	+	193	0	0	17	1.73566	0	48.8339	28.1356
CUFF.7485	chr9	56485181	56485476	+	296	0	0	17	1.1317	0	31.841	28.1356
CUFF.7564	chr9	77517707	77517945	+	239	0	0	17	1.4016	0	39.4349	28.1356
CUFF.1798	chr13	46614068	46614290	+	223	0	0	17	1.50216	0	42.2644	28.1356
CUFF.190	chr1	121452089	121452311	+	223	0	11	17	1.50216	25.0286	42.2644	28.1356
CUFF.5751	chr5	115365154	115365527	+	374	0	28	17	0.895676	37.987	25.2004	28.1356
CUFF.4989	chr4	13997427	13997640	+	214	0	0	17	1.56534	0	44.0418	28.1356
CUFF.2961	chr17	16937039	16937218	+	180	0	0	17	1.86101	0	52.3608	28.1356
CUFF.5922	chr5	139426959	139427319	+	361	0	7	17	0.92793	9.83875	26.1079	28.1356
CUFF.2229	chr14	123900148	123900456	+	309	0	0	17	1.08409	0	30.5015	28.1356
CUFF.2906	chr16	98105858	98106110	+	253	0	0	17	1.32404	0	37.2528	28.1356
CUFF.642	chr10	117136012	117136214	+	203	0	0	17	1.65016	0	46.4283	28.1356
CUFF.1718	chr13	28246602	28246791	+	190	0	0	17	1.76307	0	49.605	28.1356
CUFF.6070	chr6	33781299	33781488	+	190	0	0	17	1.76307	0	49.605	28.1356
CUFF.7174	chr8	116916763	116916952	+	190	0	0	17	1.76307	0	49.605	28.1356
CUFF.7428	chr9	37223563	37223752	+	190	0	0	17	1.76307	0	49.605	28.1356
CUFF.5713	chr5	110106816	110107005	+	190	1	6	17	1.76307	16.0231	49.605	28.1356
CUFF.7822	chrX	64485996	64486031	+	36	0	15	17	9.30507	211.416	261.804	28.1356
CUFF.3207	chr17	55668512	55668914	+	403	1	0	17	0.831223	0	23.387	28.1356
CUFF.3628	chr18	89035544	89035840	+	297	1	0	17	1.12789	0	31.7338	28.1356
CUFF.3457	chr18	26075602	26075761	+	160	0	0	17	2.09364	0	58.9059	28.1356
CUFF.7301	chr8	129299204	129299363	+	160	0	0	17	2.09364	0	58.9059	28.1356
CUFF.3551	chr18	64768797	64769196	+	400	0	0	17	0.837457	0	23.5624	28.1356
CUFF.3759	chr19	25767639	25767817	+	179	1	0	17	1.87141	0	52.6534	28.1356
CUFF.245	chr1	140386643	140386912	+	270	0	0	17	1.24068	0	34.9072	28.1356
CUFF.5334	chr4	145499149	145499347	+	199	0	0	17	1.68333	0	47.3616	28.1356
CUFF.6182	chr6	86483533	86483731	+	199	0	0	17	1.68333	0	47.3616	28.1356
CUFF.6611	chr7	78776332	78776530	+	199	0	0	17	1.68333	0	47.3616	28.1356
CUFF.901	chr11	58283790	58284024	+	235	1	1	17	1.42546	2.15914	40.1062	28.1356
CUFF.2476	chr15	85871842	85872042	+	201	0	0	17	1.66658	0	46.8903	28.1356
CUFF.3452	chr18	24804318	24804518	+	201	0	0	17	1.66658	0	46.8903	28.1356
CUFF.2932	chr17	5745089	5745434	+	346	0	0	17	0.968158	0	27.2397	28.1356
CUFF.4381	chr2	156835135	156835374	+	240	1	0	17	1.39576	0	39.2706	28.1356
CUFF.3074	chr17	33537911	33538099	+	189	0	0	17	1.7724	0	49.8675	28.1356
CUFF.6872	chr7	144895003	144895359	+	357	1	0	17	0.938327	0	26.4004	28.1356
CUFF.835	chr11	34416030	34416393	+	364	1	0	17	0.920282	0	25.8927	28.1356
CUFF.7839	chrX	81721591	81721772	+	182	0	0	17	1.84056	0	51.7854	28.1356
CUFF.2972	chr17	23563886	23564222	+	337	0	0	17	0.994014	0	27.9672	28.1356
CUFF.5289	chr4	137864580	137864916	+	337	1	0	17	0.994014	0	27.9672	28.1356
CUFF.7127	chr8	105725542	105725878	+	337	1	0	17	0.994014	0	27.9672	28.1356
CUFF.6996	chr8	66282643	66282878	+	236	0	0	17	1.41942	0	39.9362	28.1356
CUFF.1398	chr12	43507794	43508021	+	228	0	0	17	1.46922	0	41.3375	28.1356
CUFF.3476	chr18	32929491	32929671	+	181	0	0	17	1.85073	0	52.0715	28.1356
CUFF.6694	chr7	117490208	117490377	+	170	0	0	17	1.97049	0	55.4409	28.1356
CUFF.1854	chr13	55774012	55774161	+	150	0	0	17	2.23322	0	62.833	28.1356
CUFF.2328	chr15;chr15;chr15	58437348;58437982;58439133	58437853;58438140;58439479	-;-;-	1012	2	0	34	0.662021	0	18.6264	28.1356
CUFF.7297	chr8	129218178	129218595	+	418	1	1	17	0.801394	1.21387	22.5477	28.1356
CUFF.7386	chr9	21542563	21542953	+	391	0	0	17	0.856733	0	24.1047	28.1356
CUFF.5520	chr5	31407518	31407875	+	358	0	0	17	0.935706	0	26.3267	28.1356
CUFF.7703	chr9	121423334	121423543	+	210	0	0	17	1.59516	0	44.8807	28.1356
CUFF.6219	chr6	100126961	100127170	+	210	1	12	17	1.59516	28.9942	44.8807	28.1356
CUFF.3602	chr18	80479149	80479309	+	161	0	0	17	2.08064	0	58.5401	28.1356
CUFF.6701	chr7	120898069	120898229	+	161	0	0	17	2.08064	0	58.5401	28.1356
CUFF.1873	chr13	62194793	62194949	+	157	1	0	17	2.13365	0	60.0315	28.1356
CUFF.2894	chr16	97846753	97846957	+	205	0	0	17	1.63406	0	45.9754	28.1356
CUFF.6827	chr7	141310455	141310599	+	145	0	0	17	2.31023	0	64.9997	28.1356
CUFF.185	chr1	119730158	119730323	+	166	0	0	17	2.01797	0	56.7768	28.1356
CUFF.5881	chr5	136285518	136285668	+	151	0	0	17	2.21843	0	62.4169	28.1356
CUFF.4614	chr3	65029271	65029521	+	251	0	0	17	1.33459	0	37.5496	28.1356
CUFF.5979	chr5	147480953	147481177	+	225	1	0	17	1.48881	0	41.8887	28.1356
CUFF.2318	chr15	57884330	57884523	+	194	0	0	17	1.72671	0	48.5822	28.1356
CUFF.5789	chr5	121755406	121755599	+	194	0	0	17	1.72671	0	48.5822	28.1356
CUFF.2267	chr15	30682680	30682870	+	191	0	0	17	1.75384	0	49.3453	28.1356
CUFF.3915	chr19	55571711	55571869	+	159	1	0	17	2.10681	0	59.2764	28.1356
CUFF.5795	chr5	122261193	122261378	+	186	0	0	17	1.80098	0	50.6718	28.1356
CUFF.6141	chr6	79273934	79274119	+	186	0	0	17	1.80098	0	50.6718	28.1356
CUFF.7183	chr8	119514077	119514262	+	186	0	0	17	1.80098	0	50.6718	28.1356
CUFF.3233	chr17	56371077	56371250	+	174	0	0	17	1.92519	0	54.1664	28.1356
CUFF.5156	chr4	109082522	109082689	+	168	0	0	17	1.99394	0	56.1009	28.1356
CUFF.33	chr1	36442433	36442599	+	167	1	0	17	2.00588	0	56.4368	28.1356
CUFF.2175	chr14	80503118	80503284	+	167	0	0	17	2.00588	0	56.4368	28.1356
CUFF.3395	chr17	94354313	94354479	+	167	0	0	17	2.00588	0	56.4368	28.1356
CUFF.7809	chrX	46412784	46412950	+	167	0	0	17	2.00588	0	56.4368	28.1356
CUFF.4385	chr2	157774721	157774887	+	167	0	0	17	2.00588	0	56.4368	28.1356
CUFF.6356	chr6	144015635	144015787	+	153	0	0	17	2.18943	0	61.601	28.1356
CUFF.4504	chr2	182011463	182011953	+	491	0	0	17	0.682246	0	19.1954	28.1356
CUFF.651	chr10	120962247	120962683	+	437	0	0	17	0.766551	0	21.5674	28.1356
CUFF.4406	chr2	164905112	164905521	+	410	1	20	17	0.817031	24.7511	22.9877	28.1356
CUFF.2271	chr15	31473300	31473454	+	155	1	0	17	2.16118	0	60.8061	28.1356
CUFF.4969	chr3	159930166	159930320	+	155	0	0	17	2.16118	0	60.8061	28.1356
CUFF.3439	chr18	14378041	14378217	+	177	1	0	17	1.89256	0	53.2483	28.1356
CUFF.7474	chr9	52034153	52034329	+	177	0	0	17	1.89256	0	53.2483	28.1356
CUFF.6871	chr7	144661910	144662080	+	171	0	0	17	1.95896	0	55.1167	28.1356
CUFF.1354	chr12	4842442	4842593	+	152	0	0	17	2.20383	0	62.0063	28.1356
CUFF.5724	chr5	112356394	112356545	+	152	1	30	17	2.20383	100.144	62.0063	28.1356
CUFF.5591	chr5	42432809	42432981	+	173	0	0	17	1.93632	0	54.4795	28.1356
CUFF.6376	chr6	149583992	149584164	+	173	0	0	17	1.93632	0	54.4795	28.1356
CUFF.6931	chr8	19801980	19802152	+	173	0	0	17	1.93632	0	54.4795	28.1356
CUFF.773	chr10	130581309	130581555	+	247	1	0	17	1.35621	0	38.1577	28.1356
CUFF.1815	chr13	49598391	49598586	+	196	0	0	17	1.7091	0	48.0865	28.1356
CUFF.6899	chr8	11505276	11505637	+	362	0	0	17	0.925367	0	26.0358	28.1356
CUFF.6901	chr8	11530513	11530695	+	183	1	0	17	1.83051	0	51.5025	28.1356
CUFF.6433	chr7	19097550	19097725	+	176	1	0	17	1.90331	0	53.5509	28.1356
CUFF.7432	chr9	39539203	39539378	+	176	0	0	17	1.90331	0	53.5509	28.1356
CUFF.6818	chr7	139849204	139849411	+	208	0	0	17	1.61049	0	45.3123	28.1356
CUFF.50	chr1	44005088	44005308	+	221	0	0	17	1.51576	0	42.6468	28.1356
CUFF.132	chr1	92839300	92839520	+	221	0	0	17	1.51576	0	42.6468	28.1356
CUFF.2332	chr15	58968580	58968800	+	221	0	0	17	1.51576	0	42.6468	28.1356
CUFF.7106	chr8	95427557	95427758	+	202	1	13	17	1.65833	32.6544	46.6582	28.1356
CUFF.4433	chr2	170761170	170761357	+	188	0	0	17	1.78182	0	50.1327	28.1356
CUFF.6027	chr6	3595809	3595993	+	185	0	0	17	1.81072	0	50.9457	28.1356
CUFF.4697	chr3	89186028	89186271	+	244	0	0	17	1.37288	0	38.6268	28.1356
CUFF.1403	chr12	51408850	51409437	+	588	0	2	17	0.569698	1.72584	16.0288	28.1356
CUFF.409	chr1	195341762	195341970	+	209	0	0	17	1.60279	0	45.0955	28.1356
CUFF.1238	chr11	114282782	114282990	+	209	0	0	17	1.60279	0	45.0955	28.1356
CUFF.7481	chr9	56125117	56125325	+	209	0	0	17	1.60279	0	45.0955	28.1356
CUFF.7642	chr9	108602596	108602804	+	209	0	0	17	1.60279	0	45.0955	28.1356
CUFF.6364	chr6	147062024	147062227	+	204	0	0	17	1.64207	0	46.2007	28.1356
CUFF.6546	chr7	45234388	45234591	+	204	1	0	17	1.64207	0	46.2007	28.1356
CUFF.1755	chr13	36313766	36313949	+	184	1	0	17	1.82056	0	51.2226	28.1356
CUFF.4407	chr2	164905793	164905950	+	158	0	0	17	2.12014	0	59.6516	28.1356
CUFF.2702	chr16	18891655	18891852	+	198	0	0	17	1.69183	0	47.6008	28.1356
CUFF.7070	chr8	84029260	84029457	+	198	0	0	17	1.69183	0	47.6008	28.1356
CUFF.2201	chr14	107955241	107955432	+	192	0	0	17	1.7447	0	49.0883	28.1356
CUFF.7415	chr9	28362894	28363337	+	444	0	0	17	0.754465	0	21.2274	28.1356
CUFF.4888	chr3	132756961	132757193	+	233	0	0	17	1.43769	0	40.4504	28.1356
CUFF.4869	chr3	122250276	122250578	+	303	0	0	17	1.10555	0	31.1054	28.1356
CUFF.7316	chr9	6279287	6279576	+	290	0	0	17	1.15511	0	32.4998	28.1356
CUFF.6209	chr6	91728191	91728397	+	207	1	50	17	1.61827	122.56	45.5312	28.1356
CUFF.2752	chr16	32922913	32924017	+	1105	4	71	67	1.21261	32.6021	33.6157	27.7219
CUFF.7609	chr9	104062829	104063105	+	277	3	0	50	3.62797	0	100.074	27.584
CUFF.4075	chr2;chr2	32379013;32381692	32379533;32381779	-;-	609	2	0	33	1.10011	0	30.0419	27.3081
CUFF.1500	chr12	82274733	82275134	+	402	2	0	33	1.66658	0	45.5112	27.3081
CUFF.4783	chr3	95756283	95756951	+	669	2	0	33	1.00144	0	27.3475	27.3081
CUFF.4438	chr2	173595408	173595651	+	244	2	0	33	2.74576	0	74.9815	27.3081
CUFF.1653	chr12	115960565	115961055	+	491	2	8	33	1.36449	8.26718	37.2617	27.3081
CUFF.1477	chr12	77512610	77512865	+	256	0	0	16	1.30853	0	34.6506	26.4806
CUFF.2917	chr16	98061643	98061902	+	260	0	1	16	1.28839	1.95153	34.1175	26.4806
CUFF.4937	chr3	153535750	153536012	+	263	0	0	16	1.2737	0	33.7283	26.4806
CUFF.2235	chr15	4104527	4104814	+	288	1	0	16	1.16313	0	30.8005	26.4806
CUFF.1011	chr11	74927309	74927561	+	253	1	0	16	1.32404	0	35.0614	26.4806
CUFF.4298	chr2	126552619	126552871	+	253	0	0	16	1.32404	0	35.0614	26.4806
CUFF.3406	chr17	94882621	94882872	+	252	0	0	16	1.3293	0	35.2006	26.4806
CUFF.7059	chr8	81816531	81816782	+	252	0	0	16	1.3293	0	35.2006	26.4806
CUFF.2140	chr14	66273811	66274003	+	193	1	0	16	1.73566	0	45.9614	26.4806
CUFF.2914	chr16	98060319	98060511	+	193	1	0	16	1.73566	0	45.9614	26.4806
CUFF.3715	chr19	8942537	8942729	+	193	0	0	16	1.73566	0	45.9614	26.4806
CUFF.2139	chr14	66251487	66251679	+	193	0	17	16	1.73566	44.6931	45.9614	26.4806
CUFF.5002	chr4	24429141	24429330	+	190	0	0	16	1.76307	0	46.6871	26.4806
CUFF.7122	chr8	105671879	105672068	+	190	0	0	16	1.76307	0	46.6871	26.4806
CUFF.7037	chr8	71790096	71790323	+	228	0	0	16	1.46922	0	38.9059	26.4806
CUFF.6332	chr6	134717967	134718146	+	180	1	0	16	1.86101	0	49.2808	26.4806
CUFF.3702	chr19	8496582	8496876	+	295	0	0	16	1.13553	0	30.0696	26.4806
CUFF.275	chr1	160626502	160626696	+	195	0	0	16	1.71786	0	45.49	26.4806
CUFF.6856	chr7	143464140	143464536	+	397	1	6	16	0.843785	7.66849	22.3439	26.4806
CUFF.3627	chr18	88021556	88021768	+	213	0	0	16	1.57269	0	41.6457	26.4806
CUFF.7323	chr9	12352856	12352995	+	140	0	0	16	2.39273	0	63.361	26.4806
CUFF.6091	chr6	47904976	47905230	+	255	1	0	16	1.31366	0	34.7864	26.4806
CUFF.7866	chrX	105923274	105923496	+	223	1	0	16	1.50216	0	39.7782	26.4806
CUFF.5232	chr4	129608753	129608966	+	214	0	0	16	1.56534	0	41.4511	26.4806
CUFF.365	chr1	188986537	188986883	+	347	0	0	16	0.965368	0	25.5635	26.4806
CUFF.192	chr1	121516454	121516722	+	269	0	0	16	1.24529	0	32.976	26.4806
CUFF.1415	chr12	56345344	56345608	+	265	0	0	16	1.26409	0	33.4737	26.4806
CUFF.1529	chr12	99515365	99515580	+	216	1	0	16	1.55085	0	41.0673	26.4806
CUFF.6512	chr7	35597804	35598019	+	216	0	0	16	1.55085	0	41.0673	26.4806
CUFF.6196	chr6	88190520	88190735	+	216	1	49	16	1.55085	115.104	41.0673	26.4806
CUFF.5370	chr4	151938301	151938503	+	203	1	0	16	1.65016	0	43.6972	26.4806
CUFF.6024	chr5	151691362	151691504	+	143	0	0	16	2.34254	0	62.0318	26.4806
CUFF.4601	chr3	58598566	58598780	+	215	0	0	16	1.55806	0	41.2583	26.4806
CUFF.6878	chr7	145292411	145292609	+	199	0	0	16	1.68333	0	44.5756	26.4806
CUFF.791	chr11	17793545	17793823	+	279	0	0	16	1.20065	0	31.7941	26.4806
CUFF.3379	chr17	86488701	86488979	+	279	0	1	16	1.20065	1.81863	31.7941	26.4806
CUFF.4780	chr3	95684629	95684980	+	352	0	0	16	0.951655	0	25.2004	26.4806
CUFF.5333	chr4	145217324	145217524	+	201	0	0	16	1.66658	0	44.132	26.4806
CUFF.6517	chr7	35789402	35789602	+	201	0	0	16	1.66658	0	44.132	26.4806
CUFF.7653	chr9	110397420	110397620	+	201	0	0	16	1.66658	0	44.132	26.4806
CUFF.3616	chr18	83540900	83541364	+	465	0	0	16	0.720393	0	19.0764	26.4806
CUFF.2832	chr16	87363602	87363749	+	148	0	0	16	2.2634	0	59.9361	26.4806
CUFF.5506	chr5	30903862	30904052	+	191	0	0	16	1.75384	0	46.4426	26.4806
CUFF.3059	chr17	31589150	31589313	+	164	0	0	16	2.04258	0	54.0887	26.4806
CUFF.1796	chr13	45944296	45944505	+	210	0	0	16	1.59516	0	42.2407	26.4806
CUFF.836	chr11	34515878	34516052	+	175	1	2	16	1.91419	5.79884	50.6888	26.4806
CUFF.6909	chr8	12837127	12837277	+	151	1	0	16	2.21843	0	58.7453	26.4806
CUFF.2121	chr13	110744845	110745114	+	270	0	0	16	1.24068	0	32.8539	26.4806
CUFF.7675	chr9	118041257	118041450	+	194	0	0	16	1.72671	0	45.7244	26.4806
CUFF.407	chr10	4389811	4389999	+	189	1	0	16	1.7724	0	46.9341	26.4806
CUFF.7293	chr8	129057602	129057751	+	150	0	0	16	2.23322	0	59.1369	26.4806
CUFF.6730	chr7	126808897	126809115	+	219	1	0	16	1.5296	0	40.5048	26.4806
CUFF.2951	chr17	12002884	12003102	+	219	0	6	16	1.5296	13.9013	40.5048	26.4806
CUFF.619	chr10	96276396	96276558	+	163	0	1	16	2.05511	3.11287	54.4205	26.4806
CUFF.632	chr10	110776580	110776914	+	335	0	0	16	0.999948	0	26.4792	26.4806
CUFF.2949	chr17	11850836	11851112	+	277	0	0	16	1.20932	0	32.0236	26.4806
CUFF.2883	chr16	94619297	94619564	+	268	1	37	16	1.24994	70.0513	33.099	26.4806
CUFF.6378	chr7	3016833	3017069	+	237	0	0	16	1.41343	0	37.4284	26.4806
CUFF.6904	chr8	11795024	11795260	+	237	0	0	16	1.41343	0	37.4284	26.4806
CUFF.156	chr1	99135061	99135357	+	297	0	0	16	1.12789	0	29.8671	26.4806
CUFF.3267	chr17	57087087	57087274	+	188	0	0	16	1.78182	0	47.1837	26.4806
CUFF.7227	chr8	122536167	122536347	+	181	0	0	16	1.85073	0	49.0085	26.4806
CUFF.380	chr1	189904497	189904653	+	157	0	0	16	2.13365	0	56.5003	26.4806
CUFF.1161	chr11	100301343	100301499	+	157	0	0	16	2.13365	0	56.5003	26.4806
CUFF.1879	chr13	63528388	63528544	+	157	1	0	16	2.13365	0	56.5003	26.4806
CUFF.2668	chr16	12531786	12531942	+	157	0	0	16	2.13365	0	56.5003	26.4806
CUFF.7597	chr9	98414143	98414371	+	229	3	7	48	4.38842	15.51	116.208	26.4806
CUFF.498	chr10	67322931	67323346	+	416	1	1	16	0.805247	1.21971	21.3234	26.4806
CUFF.2678	chr16	17123365	17123604	+	240	0	0	16	1.39576	0	36.9606	26.4806
CUFF.805	chr11	21241451	21241605	+	155	1	0	16	2.16118	0	57.2293	26.4806
CUFF.7961	chrY	90718513	90718732	+	220	1	6	16	1.52265	13.8381	40.3206	26.4806
CUFF.4818	chr3	96602975	96603157	+	183	0	0	16	1.83051	0	48.4729	26.4806
CUFF.5243	chr4	130915671	130915853	+	183	0	0	16	1.83051	0	48.4729	26.4806
CUFF.7775	chrX	8004686	8004868	+	183	1	0	16	1.83051	0	48.4729	26.4806
CUFF.4499	chr2	181894293	181894625	+	333	0	0	16	1.00595	0	26.6383	26.4806
CUFF.2004	chr14	21629969	21630153	+	185	0	0	16	1.81072	0	47.9489	26.4806
CUFF.6703	chr7	121623871	121624055	+	185	0	0	16	1.81072	0	47.9489	26.4806
CUFF.5847	chr5	129543690	129543935	+	246	1	0	16	1.36172	0	36.0591	26.4806
CUFF.408	chr10	4613653	4613937	+	285	0	0	16	1.17538	0	31.1247	26.4806
CUFF.2145	chr14	70110474	70110758	+	285	0	0	16	1.17538	0	31.1247	26.4806
CUFF.3839	chr19	43889329	43889613	+	285	1	0	16	1.17538	0	31.1247	26.4806
CUFF.3946	chr1_GL456211_random	163250	163500	+	251	1	0	16	1.33459	0	35.3408	26.4806
CUFF.1170	chr11;chr11	101213792;101215183	101213844;101215302	-;-	173	1	0	16	1.93632	0	51.2748	26.4806
CUFF.2589	chr15	101232289	101232449	+	161	1	0	16	2.08064	0	55.0965	26.4806
CUFF.4156	chr2	76711757	76711917	+	161	0	0	16	2.08064	0	55.0965	26.4806
CUFF.4410	chr2	165558759	165558945	+	187	0	0	16	1.79135	0	47.4361	26.4806
CUFF.2237	chr15	5171030	5171408	+	379	0	0	16	0.883859	0	23.4051	26.4806
CUFF.6482	chr7	27948753	27949011	+	259	1	0	16	1.29337	0	34.2492	26.4806
CUFF.4320	chr2	131171322	131171523	+	202	0	0	16	1.65833	0	43.9136	26.4806
CUFF.6630	chr7	88373774	88373959	+	186	0	0	16	1.80098	0	47.6911	26.4806
CUFF.7595	chr9	97258158	97258343	+	186	0	0	16	1.80098	0	47.6911	26.4806
CUFF.211	chr1	132391272	132391630	+	359	1	0	16	0.933099	0	24.709	26.4806
CUFF.4132	chr2	68426539	68426696	+	158	1	6	16	2.12014	19.2683	56.1427	26.4806
CUFF.5674	chr5	96144315	96144466	+	152	0	0	16	2.20383	0	58.3588	26.4806
CUFF.479	chr10	59896508	59896919	+	412	0	0	16	0.813065	0	21.5304	26.4806
CUFF.7755	chrX	7155624	7156000	+	377	1	0	16	0.888548	0	23.5293	26.4806
CUFF.6525	chr7	38122547	38122773	+	227	0	0	16	1.47569	0	39.0773	26.4806
CUFF.2280	chr15	35046105	35046310	+	206	0	0	16	1.62613	0	43.0609	26.4806
CUFF.5170	chr4	117013085	117013290	+	206	0	0	16	1.62613	0	43.0609	26.4806
CUFF.5991	chr5	148394479	148394874	+	396	1	0	16	0.845916	0	22.4004	26.4806
CUFF.4393	chr2	160784614	160784844	+	231	0	0	16	1.45014	0	38.4006	26.4806
CUFF.526	chr10	77134757	77134903	+	147	0	0	16	2.27879	0	60.3438	26.4806
CUFF.4806	chr3	96168913	96169188	+	276	1	0	16	1.21371	0	32.1396	26.4806
CUFF.5998	chr5	149559267	149559442	+	176	0	0	16	1.90331	0	50.4008	26.4806
CUFF.7171	chr8	114718908	114719083	+	176	0	0	16	1.90331	0	50.4008	26.4806
CUFF.28	chr1	33764303	33764486	+	184	1	0	16	1.82056	0	48.2095	26.4806
CUFF.2952	chr17	12275822	12276005	+	184	0	0	16	1.82056	0	48.2095	26.4806
CUFF.3874	chr19	46463002	46463168	+	167	0	0	16	2.00588	0	53.117	26.4806
CUFF.7344	chr9	17180172	17180338	+	167	0	0	16	2.00588	0	53.117	26.4806
CUFF.4122	chr2;chr2	59346623;59359298	59346631;59359444	+;+	156	0	0	16	2.14732	0	56.8624	26.4806
CUFF.2966	chr17	17864127	17864282	+	156	1	0	16	2.14732	0	56.8624	26.4806
CUFF.4629	chr3	69823992	69824217	+	226	0	0	16	1.48222	0	39.2502	26.4806
CUFF.6806	chr7	132734900	132735125	+	226	0	0	16	1.48222	0	39.2502	26.4806
CUFF.1557	chr12	104931235	104931460	+	226	1	2	16	1.48222	4.49025	39.2502	26.4806
CUFF.2165	chr14	75955563	75955739	+	177	1	0	16	1.89256	0	50.1161	26.4806
CUFF.5772	chr5	118673695	118673871	+	177	0	0	16	1.89256	0	50.1161	26.4806
CUFF.3201	chr17	50127221	50127452	+	232	1	0	16	1.44389	0	38.2351	26.4806
CUFF.1743	chr13	34289483	34289704	+	222	1	0	16	1.50893	0	39.9574	26.4806
CUFF.2640	chr16	4496453	4496660	+	208	1	0	16	1.61049	0	42.6468	26.4806
CUFF.5612	chr5	64812337	64812649	+	313	1	0	16	1.07023	0	28.3404	26.4806
CUFF.2911	chr16	98081663	98082091	+	429	4	0	63	3.12338	0	81.4167	26.0668
CUFF.249	chr1	143709896	143710058	+	163	5	11	78	10.2755	34.2416	265.3	25.8186
CUFF.7891	chrX	139764827	139764997	+	171	9	28	140	17.6307	83.0828	453.902	25.745
CUFF.3325	chr17	73815884	73816068	+	185	2	0	31	3.62143	0	92.9009	25.6531
CUFF.2937	chr17	8180740	8180923	+	184	2	0	31	3.64112	0	93.4058	25.6531
CUFF.755	chr10	130542349	130542492	+	144	2	0	31	4.65254	0	119.352	25.6531
CUFF.2652	chr16	8736273	8736433	+	161	2	0	31	4.16128	0	106.75	25.6531
CUFF.5384	chr4	155097574	155097957	+	384	2	0	31	1.7447	0	44.757	25.6531
CUFF.3609	chr18	82507030	82507337	+	308	3	0	46	3.26282	0	82.8013	25.3772
CUFF.7603	chr9	102902998	102903278	+	281	0	0	15	1.19211	0	29.5948	24.8256
CUFF.7275	chr8	125942301	125942609	+	309	0	0	15	1.08409	0	26.9131	24.8256
CUFF.6128	chr6	71973255	71973517	+	263	0	0	15	1.2737	0	31.6203	24.8256
CUFF.6245	chr6;chr6	113492136;113492690	113492261;113492895	+;+	332	1	0	15	1.00898	0	25.0486	24.8256
CUFF.6864	chr7	144006527	144006775	+	249	0	0	15	1.34531	0	33.3981	24.8256
CUFF.7436	chr9	43743717	43744222	+	506	1	21	15	0.662021	21.058	16.435	24.8256
CUFF.5202	chr4	123084555	123084842	+	288	0	0	15	1.16313	0	28.8755	24.8256
CUFF.506	chr10	70174195	70174429	+	235	0	0	15	1.42546	0	35.3878	24.8256
CUFF.1685	chr13	14998722	14998956	+	235	0	0	15	1.42546	0	35.3878	24.8256
CUFF.6716	chr7	124066518	124066751	+	234	0	0	15	1.43155	0	35.539	24.8256
CUFF.3133	chr17	45718528	45718965	+	438	0	0	15	0.764801	0	18.9866	24.8256
CUFF.4632	chr3	77206442	77206737	+	296	0	0	15	1.1317	0	28.095	24.8256
CUFF.7252	chr8	123825874	123826129	+	256	0	0	15	1.30853	0	32.4849	24.8256
CUFF.1059	chr11	82772808	82773128	+	321	1	0	15	1.04356	0	25.907	24.8256
CUFF.6736	chr7	126854565	126854885	+	321	1	0	15	1.04356	0	25.907	24.8256
CUFF.499	chr10	67333289	67333549	+	261	1	0	15	1.28346	0	31.8626	24.8256
CUFF.7002	chr8	69957548	69957808	+	261	1	0	15	1.28346	0	31.8626	24.8256
CUFF.2445	chr15	81260348	81260540	+	193	0	0	15	1.73566	0	43.0888	24.8256
CUFF.4602	chr3	58612676	58612868	+	193	0	0	15	1.73566	0	43.0888	24.8256
CUFF.736	chr11	5869690	5869869	+	180	0	0	15	1.86101	0	46.2007	24.8256
CUFF.7643	chr9	108673682	108673861	+	180	0	0	15	1.86101	0	46.2007	24.8256
CUFF.3671	chr19	5502833	5503139	+	307	0	0	15	1.09115	0	27.0884	24.8256
CUFF.5428	chr5	4251300	4251610	+	311	1	0	15	1.07711	0	26.74	24.8256
CUFF.2371	chr15	71659339	71659478	+	140	0	0	15	2.39273	0	59.4009	24.8256
CUFF.5684	chr5	101876222	101876510	+	289	0	0	15	1.15911	0	28.7755	24.8256
CUFF.7637	chr9	108306752	108306964	+	213	0	0	15	1.57269	0	39.0429	24.8256
CUFF.7142	chr8	107155748	107155937	+	190	1	0	15	1.76307	0	43.7691	24.8256
CUFF.2269	chr15	31362578	31362749	+	172	0	0	15	1.94757	0	48.3496	24.8256
CUFF.7424	chr9	33913416	33913587	+	172	0	1	15	1.94757	2.94999	48.3496	24.8256
CUFF.3373	chr17	88455856	88456095	+	240	0	0	15	1.39576	0	34.6506	24.8256
CUFF.6565	chr7	45502146	45502360	+	215	0	0	15	1.55806	0	38.6797	24.8256
CUFF.1348	chr12	4327711	4327913	+	203	0	0	15	1.65016	0	40.9662	24.8256
CUFF.7172	chr8	115128149	115128351	+	203	0	0	15	1.65016	0	40.9662	24.8256
CUFF.5281	chr4	135930813	135931015	+	203	0	17	15	1.65016	42.4915	40.9662	24.8256
CUFF.566	chr10	80899322	80899481	+	160	0	0	15	2.09364	0	51.9758	24.8256
CUFF.5855	chr5	133509394	133509553	+	160	1	3	15	2.09364	9.51372	51.9758	24.8256
CUFF.3410	chr17	94885603	94885735	+	133	0	0	15	2.51867	0	62.5273	24.8256
CUFF.1267	chr11	116564757	116564979	+	223	1	0	15	1.50216	0	37.2921	24.8256
CUFF.806	chr11	21808995	21809151	+	157	0	0	15	2.13365	0	52.969	24.8256
CUFF.2213	chr14	118650649	118650805	+	157	0	0	15	2.13365	0	52.969	24.8256
CUFF.7166	chr8	114112394	114112690	+	297	0	0	15	1.12789	0	28.0004	24.8256
CUFF.3048	chr17	30108571	30108764	+	194	0	0	15	1.72671	0	42.8667	24.8256
CUFF.3412	chr17	94886180	94886373	+	194	0	0	15	1.72671	0	42.8667	24.8256
CUFF.4509	chr3	12663611	12663804	+	194	0	0	15	1.72671	0	42.8667	24.8256
CUFF.1686	chr13	14999638	14999806	+	169	0	4	15	1.98215	12.0094	49.2079	24.8256
CUFF.2624	chr15	103769733	103769983	+	251	0	0	15	1.33459	0	33.132	24.8256
CUFF.7838	chrX	79109875	79110022	+	148	0	0	15	2.2634	0	56.1901	24.8256
CUFF.1763	chr13	37858304	37858451	+	148	0	2	15	2.2634	6.85673	56.1901	24.8256
CUFF.1881	chr13;chr13	65699627;65723120	65699791;65723469	+;+	515	0	0	15	0.650452	0	16.1478	24.8256
CUFF.5151	chr4	107828052	107828414	+	363	1	0	15	0.922817	0	22.9095	24.8256
CUFF.13	chr1	16694525	16694703	+	179	0	0	15	1.87141	0	46.4588	24.8256
CUFF.7651	chr9	110240052	110240230	+	179	0	0	15	1.87141	0	46.4588	24.8256
CUFF.4968	chr3	159929477	159929830	+	354	0	0	15	0.946279	0	23.4919	24.8256
CUFF.7858	chrX	104330395	104330748	+	354	0	0	15	0.946279	0	23.4919	24.8256
CUFF.129	chr1	91495203	91495438	+	236	0	0	15	1.41942	0	35.2379	24.8256
CUFF.83	chr1	74368895	74369249	+	355	0	0	15	0.943613	0	23.4257	24.8256
CUFF.6212	chr6	94549676	94550030	+	355	0	0	15	0.943613	0	23.4257	24.8256
CUFF.512	chr10;chr10	75318599;75380694	75318606;75380882	-;-	197	0	0	15	1.70042	0	42.2139	24.8256
CUFF.4546	chr3	35934630	35934818	+	189	1	0	15	1.7724	0	44.0007	24.8256
CUFF.7957	chrY	79138045	79138199	+	155	0	5	15	2.16118	16.3677	53.6525	24.8256
CUFF.5402	chr4	156004270	156004424	+	155	0	0	15	2.16118	0	53.6525	24.8256
CUFF.1910	chr13	86392363	86392630	+	268	0	0	15	1.24994	0	31.0303	24.8256
CUFF.3061	chr17	31589713	31589980	+	268	0	0	15	1.24994	0	31.0303	24.8256
CUFF.5811	chr5	123118921	123119186	+	266	0	0	15	1.25933	0	31.2637	24.8256
CUFF.4919	chr3	145987867	145988132	+	266	1	11	15	1.25933	20.9826	31.2637	24.8256
CUFF.2166	chr14	76125352	76125514	+	163	0	0	15	2.05511	0	51.0192	24.8256
CUFF.3375	chr17	88470263	88470425	+	163	1	0	15	2.05511	0	51.0192	24.8256
CUFF.3272	chr17	58981863	58982024	+	162	0	0	15	2.06779	0	51.3342	24.8256
CUFF.4402	chr2	163681124	163681285	+	162	0	0	15	2.06779	0	51.3342	24.8256
CUFF.2233	chr14	124446346	124446499	+	154	0	0	15	2.17521	0	54.0009	24.8256
CUFF.3382	chr17	86533820	86533973	+	154	0	0	15	2.17521	0	54.0009	24.8256
CUFF.5771	chr5	118632442	118632595	+	154	0	0	15	2.17521	0	54.0009	24.8256
CUFF.2056	chr14	8003587	8003717	+	131	0	0	15	2.55712	0	63.4819	24.8256
CUFF.6016	chr5	151728761	151728891	+	131	0	0	15	2.55712	0	63.4819	24.8256
CUFF.5814	chr5	123572670	123572844	+	175	0	0	15	1.91419	0	47.5208	24.8256
CUFF.4021	chr2	28577661	28577835	+	175	0	0	15	1.91419	0	47.5208	24.8256
CUFF.669	chr10	127024239	127024389	+	151	0	0	15	2.21843	0	55.0737	24.8256
CUFF.6622	chr7	80846045	80846273	+	229	1	0	15	1.46281	0	36.315	24.8256
CUFF.7420	chr9	31287184	31287412	+	229	1	0	15	1.46281	0	36.315	24.8256
CUFF.690	chr10	128316554	128316744	+	191	0	0	15	1.75384	0	43.54	24.8256
CUFF.1200	chr11	103830669	103830838	+	170	0	0	15	1.97049	0	48.9184	24.8256
CUFF.4647	chr3	86546991	86547356	+	366	1	0	15	0.915253	0	22.7217	24.8256
CUFF.2061	chr14	32351555	32351832	+	278	0	0	15	1.20497	0	29.9141	24.8256
CUFF.6804	chr7	132562801	132562982	+	182	1	0	15	1.84056	0	45.693	24.8256
CUFF.4329	chr2	142516445	142516626	+	182	0	0	15	1.84056	0	45.693	24.8256
CUFF.1151	chr11	98784946	98785281	+	336	1	0	15	0.996972	0	24.7504	24.8256
CUFF.492	chr10	62596070	62596336	+	267	1	0	15	1.25462	0	31.1466	24.8256
CUFF.5599	chr5	52762937	52763112	+	176	0	0	15	1.90331	0	47.2508	24.8256
CUFF.218	chr1	133166262	133166427	+	166	1	0	15	2.01797	0	50.0972	24.8256
CUFF.2234	chr14;chr14;chr14	124784547;124790750;124796901	124784872;124790801;124797070	-;-;-	548	0	0	15	0.611282	0	15.1754	24.8256
CUFF.5793	chr5	122083236	122083732	+	497	0	0	15	0.674009	0	16.7327	24.8256
CUFF.7583	chr9	89953243	89953442	+	200	0	0	15	1.67491	0	41.5807	24.8256
CUFF.775	chr11	17707827	17708022	+	196	1	0	15	1.7091	0	42.4292	24.8256
CUFF.7026	chr8	70889825	70889977	+	153	0	0	15	2.18943	0	54.3538	24.8256
CUFF.1447	chr12	70136954	70137363	+	410	0	0	15	0.817031	0	20.2833	24.8256
CUFF.3052	chr17;chr17	31239193;31241244	31239288;31241440	+;+	293	0	0	15	1.14329	0	28.3827	24.8256
CUFF.6420	chr7	16784734	16784990	+	257	0	0	15	1.30343	0	32.3585	24.8256
CUFF.4946	chr3	153677426	153677624	+	199	1	0	15	1.68333	0	41.7896	24.8256
CUFF.481	chr10	61719056	61719199	+	144	0	0	15	2.32627	0	57.7509	24.8256
CUFF.7322	chr9	9034699	9034923	+	225	0	3	15	1.48881	6.76531	36.9606	24.8256
CUFF.6995	chr8	64741391	64741592	+	202	0	0	15	1.65833	0	41.169	24.8256
CUFF.4492	chr2	181532388	181532589	+	202	0	0	15	1.65833	0	41.169	24.8256
CUFF.4051	chr2	30427816	30428017	+	202	0	0	15	1.65833	0	41.169	24.8256
CUFF.30	chr1	36086037	36086228	+	192	0	0	15	1.7447	0	43.3132	24.8256
CUFF.1513	chr12	86993245	86993436	+	192	0	0	15	1.7447	0	43.3132	24.8256
CUFF.3878	chr19	46623857	46624048	+	192	1	0	15	1.7447	0	43.3132	24.8256
CUFF.5916	chr5	139270080	139270271	+	192	0	0	15	1.7447	0	43.3132	24.8256
CUFF.2357	chr15	64004862	64005396	+	535	1	0	15	0.626136	0	15.5442	24.8256
CUFF.4830	chr3	98082589	98082863	+	275	0	0	15	1.21812	0	30.2405	24.8256
CUFF.5868	chr5	135218535	135218742	+	208	0	0	15	1.61049	0	39.9814	24.8256
CUFF.2388	chr15	75786613	75786810	+	198	0	0	15	1.69183	0	42.0007	24.8256
CUFF.4219	chr2	93848528	93848725	+	198	0	0	15	1.69183	0	42.0007	24.8256
CUFF.6071	chr6;chr6	34874168;34881263	34874309;34881269	-;-	149	1	13	15	2.24821	44.2697	55.813	24.8256
CUFF.813	chr11	23020291	23020683	+	393	0	0	15	0.852373	0	21.1606	24.8256
CUFF.2032	chr14	23851344	23851728	+	385	0	0	15	0.870085	0	21.6003	24.8256
CUFF.312	chr1	174881177	174881359	+	183	0	0	15	1.83051	0	45.4433	24.8256
CUFF.4637	chr3	79547604	79547942	+	339	1	33	15	0.988149	49.3928	24.5314	24.8256
CUFF.4106	chr2	49245979	49246163	+	185	0	0	15	1.81072	0	44.9521	24.8256
CUFF.7155	chr8	110117604	110117780	+	177	0	0	15	1.89256	0	46.9838	24.8256
CUFF.5622	chr5	65749817	65749958	+	142	0	0	15	2.35903	0	58.5643	24.8256
CUFF.7154	chr8	109672957	109673260	+	304	0	0	15	1.10192	0	27.3557	24.8256
CUFF.5057	chr4	45952244	45952546	+	303	1	6	15	1.10555	10.0475	27.446	24.8256
CUFF.4328	chr2	139959844	139960048	+	205	0	0	15	1.63406	0	40.5665	24.8256
CUFF.480	chr10	61664134	61664320	+	187	0	0	15	1.79135	0	44.4713	24.8256
CUFF.2393	chr15	76074374	76074560	+	187	0	0	15	1.79135	0	44.4713	24.8256
CUFF.3466	chr18	31539478	31539664	+	187	0	0	15	1.79135	0	44.4713	24.8256
CUFF.7714	chr9	123497101	123497287	+	187	0	0	15	1.79135	0	44.4713	24.8256
CUFF.4939	chr3	153560075	153560278	+	204	1	0	15	1.64207	0	40.7654	24.8256
CUFF.7381	chr9	21332027	21332204	+	178	1	0	15	1.88193	0	46.7198	24.8256
CUFF.4192	chr2	91355259	91355436	+	178	0	18	15	1.88193	51.3099	46.7198	24.8256
CUFF.1722	chr13	30226427	30226573	+	147	0	0	15	2.27879	0	56.5723	24.8256
CUFF.7318	chr9	7800325	7800586	+	262	0	0	15	1.27856	0	31.741	24.8256
CUFF.801	chr11	21102885	21103042	+	158	1	0	15	2.12014	0	52.6338	24.8256
CUFF.6640	chr7	97328043	97328200	+	158	0	0	15	2.12014	0	52.6338	24.8256
CUFF.5825	chr5	124501519	124501808	+	290	0	0	15	1.15511	0	28.6763	24.8256
CUFF.4102	chr2	45099925	45100214	+	290	0	0	15	1.15511	0	28.6763	24.8256
CUFF.1716	chr13	24631636	24631855	+	220	0	0	15	1.52265	0	37.8006	24.8256
CUFF.7090	chr8	85635632	85635851	+	220	1	0	15	1.52265	0	37.8006	24.8256
CUFF.434	chr10	21483942	21484097	+	156	0	0	15	2.14732	0	53.3085	24.8256
CUFF.524	chr10	76533851	76534006	+	156	0	0	15	2.14732	0	53.3085	24.8256
CUFF.3653	chr19	4531783	4531938	+	156	0	0	15	2.14732	0	53.3085	24.8256
CUFF.6012	chr5	151332386	151332541	+	156	0	0	15	2.14732	0	53.3085	24.8256
CUFF.1391	chr12	36101289	36101807	+	519	0	0	15	0.645439	0	16.0234	24.8256
CUFF.2878	chr16	94400117	94400354	+	238	0	0	15	1.40749	0	34.9417	24.8256
CUFF.6603	chr7	73470035	73470266	+	232	0	0	15	1.44389	0	35.8454	24.8256
CUFF.6285	chr6	124474366	124474589	+	224	1	0	15	1.49546	0	37.1256	24.8256
CUFF.3527	chr18	49693411	49693634	+	224	1	1	15	1.49546	2.26517	37.1256	24.8256
CUFF.738	chr11	6328099	6328329	+	231	0	0	15	1.45014	0	36.0006	24.8256
CUFF.7471	chr9	51132692	51132964	+	273	0	0	15	1.22704	0	30.462	24.8256
CUFF.5251	chr4	132182034	132182325	+	292	1	0	15	1.1472	0	28.4799	24.8256
CUFF.5977	chr5	147081764	147082262	+	499	2	0	29	1.34262	0	32.2202	23.998
CUFF.3275	chr17	63347561	63347997	+	437	2	0	29	1.5331	0	36.7914	23.998
CUFF.6761	chr7	127611711	127612012	+	302	2	56	29	2.21843	94.0871	53.2379	23.998
CUFF.3089	chr17	34031888	34032514	+	627	2	1	29	1.06853	0.809248	25.6425	23.998
CUFF.5419	chr5;chr5	3772757;3802597	3772787;3802868	-;-	303	3	0	43	3.31666	0	78.6785	23.7222
CUFF.7467	chr9	49319681	49319952	+	272	0	0	14	1.23155	0	28.5357	23.1705
CUFF.2901	chr16	98024941	98025267	+	327	0	0	14	1.02441	0	23.7362	23.1705
CUFF.118	chr1	87925114	87925408	+	295	0	0	14	1.13553	0	26.3109	23.1705
CUFF.4114	chr2	52130603	52130866	+	264	0	0	14	1.26887	0	29.4005	23.1705
CUFF.1762	chr13	37855045	37855234	+	190	0	0	14	1.76307	0	40.8512	23.1705
CUFF.5949	chr5	143698037	143698336	+	300	1	0	14	1.11661	0	25.8724	23.1705
CUFF.4862	chr3	115948240	115948528	+	289	0	0	14	1.15911	0	26.8572	23.1705
CUFF.4078	chr2	32946873	32947168	+	296	0	0	14	1.1317	0	26.222	23.1705
CUFF.22	chr1	30868104	30868316	+	213	0	0	14	1.57269	0	36.44	23.1705
CUFF.5376	chr4	152413199	152413411	+	213	0	0	14	1.57269	0	36.44	23.1705
CUFF.6333	chr6	134894629	134894841	+	213	0	0	14	1.57269	0	36.44	23.1705
CUFF.7933	chrX	166170808	166170945	+	138	1	0	14	2.42741	0	56.2444	23.1705
CUFF.3192	chr17	48255500	48255735	+	236	0	0	14	1.41942	0	32.8887	23.1705
CUFF.4545	chr3	35876111	35876338	+	228	1	0	14	1.46922	0	34.0426	23.1705
CUFF.5762	chr5	115956049	115956265	+	217	0	0	14	1.5437	0	35.7683	23.1705
CUFF.7287	chr8	127659536	127659840	+	305	0	0	14	1.0983	0	25.4483	23.1705
CUFF.6303	chr6	125030436	125030650	+	215	0	0	14	1.55806	0	36.101	23.1705
CUFF.442	chr10	32004636	32004834	+	199	0	0	14	1.68333	0	39.0036	23.1705
CUFF.2684	chr16	17646533	17646731	+	199	1	0	14	1.68333	0	39.0036	23.1705
CUFF.321	chr1	177360091	177360285	+	195	0	0	14	1.71786	0	39.8037	23.1705
CUFF.3051	chr17	31086417	31086611	+	195	0	0	14	1.71786	0	39.8037	23.1705
CUFF.5143	chr4	107322622	107322816	+	195	0	0	14	1.71786	0	39.8037	23.1705
CUFF.6271	chr6	120620235	120620429	+	195	0	0	14	1.71786	0	39.8037	23.1705
CUFF.5117	chr4	96372316	96372547	+	232	2	5	28	2.88778	10.9353	66.9114	23.1705
CUFF.79	chr1	70032802	70033036	+	235	0	0	14	1.42546	0	33.0286	23.1705
CUFF.9	chr1	10026223	10026394	+	172	0	0	14	1.94757	0	45.1263	23.1705
CUFF.7724	chr9	124269564	124269735	+	172	0	0	14	1.94757	0	45.1263	23.1705
CUFF.1567	chr12	106088255	106088419	+	165	1	0	14	2.0302	0	47.0408	23.1705
CUFF.2971	chr17;chr17	22351766;22361538	22351774;22361688	+;+	160	1	0	14	2.09364	0	48.5108	23.1705
CUFF.5615	chr5	65539407	65539566	+	160	0	0	14	2.09364	0	48.5108	23.1705
CUFF.5766	chr5	117260042	117260201	+	160	0	0	14	2.09364	0	48.5108	23.1705
CUFF.6735	chr7	126868325	126868484	+	160	1	0	14	2.09364	0	48.5108	23.1705
CUFF.6276	chr6	120916365	120916543	+	179	0	1	14	1.87141	2.83463	43.3616	23.1705
CUFF.7257	chr8	124019944	124020122	+	179	1	1	14	1.87141	2.83463	43.3616	23.1705
CUFF.4640	chr3	81568098	81568411	+	314	0	0	14	1.06682	0	24.7189	23.1705
CUFF.4798	chr3	95954789	95955051	+	263	0	0	14	1.2737	0	29.5123	23.1705
CUFF.5122	chr4	97860459	97860697	+	239	1	5	14	1.4016	10.615	32.4758	23.1705
CUFF.1425	chr12	58677710	58677884	+	175	0	2	14	1.91419	5.79884	44.3527	23.1705
CUFF.386	chr1	193935683	193935851	+	169	0	0	14	1.98215	0	45.9274	23.1705
CUFF.1635	chr12	113080748	113080904	+	157	1	0	14	2.13365	0	49.4377	23.1705
CUFF.7188	chr8	120103545	120103692	+	148	0	0	14	2.2634	0	52.4441	23.1705
CUFF.837	chr11	39848702	39848849	+	148	0	1	14	2.2634	3.42837	52.4441	23.1705
CUFF.345	chr1	181164438	181164578	+	141	0	0	14	2.37576	0	55.0477	23.1705
CUFF.1522	chr12	95285771	95286098	+	328	0	0	14	1.02129	0	23.6638	23.1705
CUFF.1368	chr12	13341255	13341418	+	164	0	0	14	2.04258	0	47.3276	23.1705
CUFF.4965	chr3	159643444	159643607	+	164	1	0	14	2.04258	0	47.3276	23.1705
CUFF.1875	chr13	62153557	62153720	+	164	0	46	14	2.04258	142.319	47.3276	23.1705
CUFF.1774	chr13	38506483	38506628	+	146	1	0	14	2.2944	0	53.1625	23.1705
CUFF.2784	chr16	48923023	48923168	+	146	0	0	14	2.2944	0	53.1625	23.1705
CUFF.574	chr10	81154892	81155224	+	333	1	0	14	1.00595	0	23.3085	23.1705
CUFF.415	chr10	9775092	9775282	+	191	0	0	14	1.75384	0	40.6373	23.1705
CUFF.4704	chr3	89445987	89446177	+	191	1	0	14	1.75384	0	40.6373	23.1705
CUFF.7939	chrX	166398053	166398243	+	191	2	40	28	3.50767	106.261	81.2746	23.1705
CUFF.7568	chr9	78431627	78431988	+	362	1	0	14	0.925367	0	21.4412	23.1705
CUFF.2029	chr14	22657995	22658293	+	299	1	0	14	1.12034	0	25.9589	23.1705
CUFF.473	chr10	56544350	56544545	+	196	1	0	14	1.7091	0	39.6006	23.1705
CUFF.3365	chr17	87820953	87821148	+	196	0	0	14	1.7091	0	39.6006	23.1705
CUFF.5091	chr4	62394341	62394536	+	196	1	0	14	1.7091	0	39.6006	23.1705
CUFF.2732	chr16	31003984	31004164	+	181	1	2	14	1.85073	5.60661	42.8825	23.1705
CUFF.5107	chr4	88230744	88230986	+	243	0	0	14	1.37853	0	31.9413	23.1705
CUFF.1662	chr12	117347733	117347959	+	227	0	0	14	1.47569	0	34.1926	23.1705
CUFF.2963	chr17	17205694	17205844	+	151	0	0	14	2.21843	0	51.4021	23.1705
CUFF.6877	chr7	145198215	145198365	+	151	0	0	14	2.21843	0	51.4021	23.1705
CUFF.1074	chr11	86205904	86206223	+	320	4	0	56	4.18728	0	97.0215	23.1705
CUFF.7096	chr8	88587355	88587421	+	67	0	9	14	4.99974	68.158	115.847	23.1705
CUFF.1627	chr12	113048393	113048632	+	240	0	0	14	1.39576	0	32.3405	23.1705
CUFF.5123	chr4	97886750	97886989	+	240	0	0	14	1.39576	0	32.3405	23.1705
CUFF.4454	chr2	177094500	177094739	+	240	1	0	14	1.39576	0	32.3405	23.1705
CUFF.6621	chr7	80664718	80664996	+	279	0	0	14	1.20065	0	27.8198	23.1705
CUFF.3430	chr18	9996624	9996882	+	259	0	0	14	1.29337	0	29.968	23.1705
CUFF.6849	chr7	143235699	143235957	+	259	1	0	14	1.29337	0	29.968	23.1705
CUFF.4231	chr2	92094458	92094601	+	144	0	0	14	2.32627	0	53.9009	23.1705
CUFF.6593	chr7	66250583	66250721	+	139	0	0	14	2.40995	0	55.8397	23.1705
CUFF.4717	chr3	90171323	90171551	+	229	0	0	14	1.46281	0	33.894	23.1705
CUFF.3982	chr2	25331364	25331715	+	352	0	0	14	0.951655	0	22.0504	23.1705
CUFF.2170	chr14	79249553	79249878	+	326	0	0	14	1.02755	0	23.809	23.1705
CUFF.3193	chr17	48256021	48256346	+	326	1	0	14	1.02755	0	23.809	23.1705
CUFF.6240	chr6	113555632	113555915	+	284	0	0	14	1.17952	0	27.33	23.1705
CUFF.4453	chr2	177048549	177048832	+	284	0	0	14	1.17952	0	27.33	23.1705
CUFF.2785	chr16	49854228	49854390	+	163	0	0	14	2.05511	0	47.6179	23.1705
CUFF.2717	chr16	23112146	23112287	+	142	0	0	14	2.35903	0	54.66	23.1705
CUFF.3641	chr18	90496762	90497257	+	496	0	0	14	0.675368	0	15.6486	23.1705
CUFF.779	chr10	130590161	130590544	+	384	0	0	14	0.872351	0	20.2128	23.1705
CUFF.1414	chr12	55789730	55789955	+	226	1	0	14	1.48222	0	34.3439	23.1705
CUFF.659	chr10	121650967	121651160	+	194	0	0	14	1.72671	0	40.0089	23.1705
CUFF.7027	chr8	70999758	70999951	+	194	0	0	14	1.72671	0	40.0089	23.1705
CUFF.1431	chr12	54689120	54689278	+	159	0	0	14	2.10681	0	48.8159	23.1705
CUFF.4460	chr2	177474861	177475019	+	159	0	0	14	2.10681	0	48.8159	23.1705
CUFF.2982	chr17	24243481	24243632	+	152	0	0	14	2.20383	0	51.064	23.1705
CUFF.5567	chr5	34964934	34965085	+	152	1	0	14	2.20383	0	51.064	23.1705
CUFF.7889	chrX	137316012	137316163	+	152	0	0	14	2.20383	0	51.064	23.1705
CUFF.6691	chr7	116138178	116138379	+	202	0	0	14	1.65833	0	38.4244	23.1705
CUFF.3217	chr17	56064565	56064711	+	147	0	0	14	2.27879	0	52.8008	23.1705
CUFF.5219	chr4	126414130	126414624	+	495	0	0	14	0.676733	0	15.6803	23.1705
CUFF.3455	chr18	25299896	25300305	+	410	1	0	14	0.817031	0	18.931	23.1705
CUFF.5753	chr5	115363250	115363598	+	349	1	0	14	0.959836	0	22.2399	23.1705
CUFF.1147	chr11	98272376	98272560	+	185	0	0	14	1.81072	0	41.9553	23.1705
CUFF.2801	chr16	50590995	50591179	+	185	0	0	14	1.81072	0	41.9553	23.1705
CUFF.394	chr1	195232343	195232692	+	350	0	0	14	0.957093	0	22.1764	23.1705
CUFF.7462	chr9	46168078	46168287	+	210	1	0	14	1.59516	0	36.9606	23.1705
CUFF.7843	chrX	95426004	95426213	+	210	1	0	14	1.59516	0	36.9606	23.1705
CUFF.2444	chr15	80956359	80956546	+	188	0	0	14	1.78182	0	41.2858	23.1705
CUFF.151	chr1	96254446	96254631	+	186	0	0	14	1.80098	0	41.7297	23.1705
CUFF.3722	chr19	9898596	9898781	+	186	0	0	14	1.80098	0	41.7297	23.1705
CUFF.3202	chr17	50136071	50136247	+	177	0	0	14	1.89256	0	43.8515	23.1705
CUFF.2360	chr15	64046888	64047064	+	177	0	45	14	1.89256	129	43.8515	23.1705
CUFF.1428	chr12	59065886	59066034	+	149	0	0	14	2.24821	0	52.0921	23.1705
CUFF.3326	chr17	74239339	74239576	+	238	3	0	42	4.22247	0	97.8369	23.1705
CUFF.6439	chr7	19549256	19549455	+	200	1	0	14	1.67491	0	38.8086	23.1705
CUFF.4354	chr2	153518297	153518494	+	198	0	0	14	1.69183	0	39.2006	23.1705
CUFF.1387	chr12	33146042	33146223	+	182	1	0	14	1.84056	0	42.6468	23.1705
CUFF.3319	chr17	73218616	73218797	+	182	1	30	14	1.84056	83.6371	42.6468	23.1705
CUFF.1434	chr12	60222418	60222541	+	124	0	0	14	2.70147	0	62.5945	23.1705
CUFF.7303	chr8	129300777	129300900	+	124	0	0	14	2.70147	0	62.5945	23.1705
CUFF.855	chr11	45989877	45989998	+	122	0	0	14	2.74576	0	63.6207	23.1705
CUFF.6524	chr7	38120013	38120447	+	435	1	0	14	0.770075	0	17.843	23.1705
CUFF.6025	chr6	3524969	3525136	+	168	0	0	14	1.99394	0	46.2007	23.1705
CUFF.3199	chr17	50021787	50021941	+	155	0	0	14	2.16118	0	50.0756	23.1705
CUFF.6495	chr7	30139836	30139990	+	155	0	0	14	2.16118	0	50.0756	23.1705
CUFF.5910	chr5;chr5	138141437;138141513	138141492;138141610	+;+	154	1	0	14	2.17521	0	50.4008	23.1705
CUFF.4244	chr2	108415991	108416144	+	154	0	0	14	2.17521	0	50.4008	23.1705
CUFF.4230	chr2	102899412	102899565	+	154	0	0	14	2.17521	0	50.4008	23.1705
CUFF.1252	chr11	115703011	115703329	+	319	0	0	14	1.0501	0	24.3314	23.1705
CUFF.1283	chr11	118409062	118409344	+	283	1	0	14	1.18368	0	27.4266	23.1705
CUFF.4824	chr3	97172759	97172942	+	184	1	8	14	1.82056	22.0608	42.1833	23.1705
CUFF.6631	chr7	88864468	88864634	+	167	0	0	14	2.00588	0	46.4774	23.1705
CUFF.6086	chr6	44395713	44395870	+	158	0	0	14	2.12014	0	49.1248	23.1705
CUFF.1512	chr12	86882259	86882515	+	257	1	0	14	1.30343	0	30.2013	23.1705
CUFF.6945	chr8	25834440	25834696	+	257	1	0	14	1.30343	0	30.2013	23.1705
CUFF.1355	chr11	120548842	120549015	+	174	0	0	14	1.92519	0	44.6076	23.1705
CUFF.3640	chr18	90593964	90594137	+	174	0	0	14	1.92519	0	44.6076	23.1705
CUFF.2620	chr15	103247179	103247352	+	174	0	21	14	1.92519	61.2377	44.6076	23.1705
CUFF.4487	chr2	180701528	180701802	+	275	2	23	28	2.43624	42.437	56.4489	23.1705
CUFF.7133	chr8	106865812	106866016	+	205	0	0	14	1.63406	0	37.8621	23.1705
CUFF.771	chr10	130579701	130579924	+	224	0	0	14	1.49546	0	34.6506	23.1705
CUFF.6015	chr5	151414589	151414812	+	224	0	0	14	1.49546	0	34.6506	23.1705
CUFF.4422	chr2	167510263	167510486	+	224	0	0	14	1.49546	0	34.6506	23.1705
CUFF.2703	chr16	18909691	18909861	+	171	1	0	14	1.95896	0	45.3902	23.1705
CUFF.3277	chr17	63124164	63124334	+	171	0	0	14	1.95896	0	45.3902	23.1705
CUFF.4538	chr3	27098300	27098470	+	171	0	0	14	1.95896	0	45.3902	23.1705
CUFF.630	chr10	108274853	108275074	+	222	0	0	14	1.50893	0	34.9627	23.1705
CUFF.2874	chr16	92820378	92820599	+	222	0	0	14	1.50893	0	34.9627	23.1705
CUFF.7286	chr8	127387782	127388003	+	222	0	0	14	1.50893	0	34.9627	23.1705
CUFF.2254	chr15	12238340	12238543	+	204	1	0	14	1.64207	0	38.0477	23.1705
CUFF.5635	chr5	76983774	76983977	+	204	1	0	14	1.64207	0	38.0477	23.1705
CUFF.2538	chr15	97973884	97974113	+	230	0	0	14	1.45645	0	33.7466	23.1705
CUFF.278	chr1	162570929	162571136	+	208	1	0	14	1.61049	0	37.316	23.1705
CUFF.1995	chr14	18339441	18339648	+	208	0	0	14	1.61049	0	37.316	23.1705
CUFF.6031	chr6	7256104	7256295	+	192	0	0	14	1.7447	0	40.4256	23.1705
CUFF.584	chr10	82464074	82464246	+	173	0	0	14	1.93632	0	44.8655	23.1705
CUFF.842	chr11	40737789	40737995	+	207	1	0	14	1.61827	0	37.4963	23.1705
CUFF.1559	chr12	105038387	105038593	+	207	1	0	14	1.61827	0	37.4963	23.1705
CUFF.4532	chr3	19206953	19207159	+	207	0	0	14	1.61827	0	37.4963	23.1705
CUFF.5488	chr5	25582186	25582423	+	238	1	0	14	1.40749	0	32.6123	23.1705
CUFF.5196	chr4	119983380	119983695	+	316	0	0	14	1.06007	0	24.5624	23.1705
CUFF.53	chr1	46732570	46732638	+	69	0	1	14	4.85482	7.3536	112.489	23.1705
CUFF.5962	chr5	145218289	145218519	+	231	1	0	14	1.45014	0	33.6005	23.1705
CUFF.1578	chr12	109027899	109028139	+	241	1	8	14	1.38997	16.8431	32.2063	23.1705
CUFF.4357	chr2	153522093	153522354	+	262	0	0	14	1.27856	0	29.6249	23.1705
CUFF.1992	chr14	16111284	16111575	+	292	0	0	14	1.1472	0	26.5812	23.1705
CUFF.3283	chr17	65006051	65006342	+	292	0	0	14	1.1472	0	26.5812	23.1705
CUFF.818	chr11	24092055	24092378	+	324	1	2	14	1.0339	3.13209	23.9559	23.1705
CUFF.4475	chr2;chr2;chr2;chr2	178023289;178031255;178031590;178032804	178023381;178031381;178031653;178033497	+;+;+;+	978	7	0	96	2.39763	0	54.4205	22.6977
CUFF.824	chr11	24134575	24134961	+	387	3	0	41	2.59676	0	58.7358	22.6188
CUFF.6077	chr6;chr6	37165882;37207218	37165892;37207474	+;+	268	8	10	109	9.99948	18.9328	225.487	22.5499
CUFF.4860	chr3	113629929	113630127	+	199	2	16	27	3.36666	40.7958	75.2213	22.343
CUFF.3404	chr17	94834601	94834822	+	222	4	3	54	6.03572	6.85673	134.856	22.343
CUFF.1121	chr11	96776417	96776697	+	281	1	0	13	1.19211	0	25.6488	21.5155
CUFF.2882	chr16	93596804	93597084	+	281	0	0	13	1.19211	0	25.6488	21.5155
CUFF.3190	chr17	47599736	47600043	+	308	1	0	13	1.08761	0	23.4004	21.5155
CUFF.6992	chr8	62054938	62055209	+	272	0	1	13	1.23155	1.86544	26.4975	21.5155
CUFF.7865	chrX	105898058	105898366	+	309	0	0	13	1.08409	0	23.3246	21.5155
CUFF.6526	chr7	38124364	38124674	+	311	0	0	13	1.07711	0	23.1746	21.5155
CUFF.459	chr10	43247025	43247247	+	223	0	0	13	1.50216	0	32.3198	21.5155
CUFF.3385	chr17	91413064	91413337	+	274	1	0	13	1.22256	0	26.3041	21.5155
CUFF.7534	chr9	66386612	66386824	+	213	1	0	13	1.57269	0	33.8372	21.5155
CUFF.2152	chr14	71149205	71149417	+	213	1	3	13	1.57269	7.14646	33.8372	21.5155
CUFF.273	chr1	159293596	159293775	+	180	0	0	13	1.86101	0	40.0406	21.5155
CUFF.3206	chr17	54347962	54348141	+	180	0	0	13	1.86101	0	40.0406	21.5155
CUFF.3261	chr17	53151962	53152175	+	214	0	1	13	1.56534	2.37102	33.679	21.5155
CUFF.4105	chr2	49233917	49234130	+	214	0	0	13	1.56534	0	33.679	21.5155
CUFF.1534	chr12	100125169	100125340	+	172	0	0	13	1.94757	0	41.903	21.5155
CUFF.2875	chr16	92822242	92822413	+	172	0	0	13	1.94757	0	41.903	21.5155
CUFF.3514	chr18	38315710	38315881	+	172	0	0	13	1.94757	0	41.903	21.5155
CUFF.7666	chr9	114390665	114390836	+	172	0	0	13	1.94757	0	41.903	21.5155
CUFF.4455	chr2	177188147	177188318	+	172	1	0	13	1.94757	0	41.903	21.5155
CUFF.6839	chr7	135713434	135713755	+	322	1	0	13	1.04032	0	22.383	21.5155
CUFF.7901	chrX	151009390	151009763	+	374	0	0	13	0.895676	0	19.2709	21.5155
CUFF.2335	chr15	59067293	59067587	+	295	1	0	13	1.13553	0	24.4316	21.5155
CUFF.3967	chr2	18190455	18190694	+	240	0	0	13	1.39576	0	30.0305	21.5155
CUFF.6952	chr8	31420217	31420718	+	502	1	10	13	0.667296	10.1075	14.3572	21.5155
CUFF.5089	chr4	59834907	59835162	+	256	0	4	13	1.30853	7.9281	28.1536	21.5155
CUFF.1350	chr12	4621218	4621407	+	190	1	0	13	1.76307	0	37.9332	21.5155
CUFF.2829	chr16	81695234	81695423	+	190	0	0	13	1.76307	0	37.9332	21.5155
CUFF.2929	chr17	5597164	5597353	+	190	1	0	13	1.76307	0	37.9332	21.5155
CUFF.4831	chr3	98259475	98259664	+	190	0	0	13	1.76307	0	37.9332	21.5155
CUFF.6137	chr6	72898661	72899214	+	554	1	0	13	0.604662	0	13.0096	21.5155
CUFF.7295	chr8	129211418	129211893	+	476	0	0	13	0.703745	0	15.1414	21.5155
CUFF.3357	chr17	86122102	86122378	+	277	1	0	13	1.20932	0	26.0192	21.5155
CUFF.3798	chr19	32306007	32306379	+	373	0	0	13	0.898077	0	19.3226	21.5155
CUFF.48	chr1	42068324	42068589	+	266	0	0	13	1.25933	0	27.0952	21.5155
CUFF.3573	chr18	69244693	69244909	+	217	0	0	13	1.5437	0	33.2134	21.5155
CUFF.5479	chr5	24914313	24914527	+	215	1	0	13	1.55806	0	33.5224	21.5155
CUFF.660	chr10	122551648	122551812	+	165	0	0	13	2.0302	0	43.6807	21.5155
CUFF.853	chr11	45924475	45924639	+	165	0	0	13	2.0302	0	43.6807	21.5155
CUFF.3624	chr18	84560944	84561108	+	165	1	0	13	2.0302	0	43.6807	21.5155
CUFF.5270	chr4	134801103	134801407	+	305	1	0	13	1.0983	0	23.6305	21.5155
CUFF.5363	chr4	150371918	150372270	+	353	2	0	26	1.89792	0	40.8346	21.5155
CUFF.1556	chr12	104751536	104751874	+	339	0	0	13	0.988149	0	21.2605	21.5155
CUFF.2772	chr16	38367848	38368112	+	265	1	0	13	1.26409	0	27.1974	21.5155
CUFF.5014	chr4	33435214	33435416	+	203	1	0	13	1.65016	0	35.504	21.5155
CUFF.6585	chr7	62473904	62474106	+	203	0	0	13	1.65016	0	35.504	21.5155
CUFF.1938	chr13	101745169	101745336	+	168	2	34	26	3.98789	102.688	85.8014	21.5155
CUFF.3324	chr17	73485729	73486257	+	529	0	0	13	0.633238	0	13.6244	21.5155
CUFF.682	chr10	128025235	128025569	+	335	0	3	13	0.999948	4.54387	21.5144	21.5155
CUFF.1233	chr11	112906775	112906934	+	160	0	0	13	2.09364	0	45.0457	21.5155
CUFF.3929	chr19	58092381	58092540	+	160	0	0	13	2.09364	0	45.0457	21.5155
CUFF.6092	chr6	48438701	48439087	+	387	0	0	13	0.865588	0	18.6236	21.5155
CUFF.6576	chr7	49284422	49284699	+	278	0	0	13	1.20497	0	25.9256	21.5155
CUFF.2744	chr16	31946633	31946827	+	195	0	0	13	1.71786	0	36.9606	21.5155
CUFF.5116	chr4	94534727	94534921	+	195	0	0	13	1.71786	0	36.9606	21.5155
CUFF.2304	chr15	41076369	41076516	+	148	0	0	13	2.2634	0	48.6981	21.5155
CUFF.7291	chr8	129022356	129022503	+	148	0	0	13	2.2634	0	48.6981	21.5155
CUFF.461	chr10	43471535	43471674	+	140	0	1	13	2.39273	3.62427	51.4808	21.5155
CUFF.589	chr10	81634328	81634466	+	139	0	0	13	2.40995	0	51.8512	21.5155
CUFF.2108	chr14	56420980	56421118	+	139	1	0	13	2.40995	0	51.8512	21.5155
CUFF.7906	chrX	152023603	152023906	+	304	0	0	13	1.10192	0	23.7083	21.5155
CUFF.3071	chr17	33346965	33347227	+	263	1	0	13	1.2737	0	27.4042	21.5155
CUFF.4973	chr4	3692244	3692468	+	225	0	0	13	1.48881	0	32.0325	21.5155
CUFF.1	chr1	4252234	4252402	+	169	0	0	13	1.98215	0	42.6468	21.5155
CUFF.7490	chr9	57744322	57744490	+	169	1	0	13	1.98215	0	42.6468	21.5155
CUFF.361	chr1	187349763	187349991	+	229	1	0	13	1.46281	0	31.473	21.5155
CUFF.3837	chr19;chr19;chr19	42726949;42727657;42729628	42726989;42727783;42729688	-;-;-	229	1	0	13	1.46281	0	31.473	21.5155
CUFF.2492	chr15	89391493	89391658	+	166	0	0	13	2.01797	0	43.4176	21.5155
CUFF.7330	chr9	14823569	14823734	+	166	1	0	13	2.01797	0	43.4176	21.5155
CUFF.4222	chr2	95451120	95451285	+	166	0	0	13	2.01797	0	43.4176	21.5155
CUFF.3066	chr17	32241120	32241269	+	150	1	0	13	2.23322	0	48.0488	21.5155
CUFF.7805	chrX	38419225	38419374	+	150	1	0	13	2.23322	0	48.0488	21.5155
CUFF.187	chr1	119823122	119823267	+	146	0	0	13	2.2944	0	49.3652	21.5155
CUFF.3776	chr19	29338789	29338926	+	138	0	0	13	2.42741	0	52.2269	21.5155
CUFF.6993	chr8	64212694	64212831	+	138	0	0	13	2.42741	0	52.2269	21.5155
CUFF.125	chr1	91312944	91313236	+	293	0	7	13	1.14329	12.1221	24.5983	21.5155
CUFF.3626	chr18	87517563	87518021	+	459	0	0	13	0.72981	0	15.7022	21.5155
CUFF.207	chr1	131971916	131972126	+	211	0	0	13	1.5876	0	34.1579	21.5155
CUFF.181	chr1	119370185	119370345	+	161	0	0	13	2.08064	0	44.7659	21.5155
CUFF.1813	chr13	49588097	49588257	+	161	1	0	13	2.08064	0	44.7659	21.5155
CUFF.7472	chr9	52116635	52116795	+	161	0	0	13	2.08064	0	44.7659	21.5155
CUFF.2372	chr15	71916846	71917020	+	175	0	0	13	1.91419	0	41.1847	21.5155
CUFF.2725	chr16	30181513	30181687	+	175	0	0	13	1.91419	0	41.1847	21.5155
CUFF.3205	chr17	53659826	53660000	+	175	1	0	13	1.91419	0	41.1847	21.5155
CUFF.5054	chr4	45496929	45497103	+	175	0	0	13	1.91419	0	41.1847	21.5155
CUFF.635	chr10	112892788	112892913	+	126	0	0	13	2.65859	0	57.2009	21.5155
CUFF.1017	chr11	75655092	75655266	+	175	2	0	26	3.82837	0	82.3693	21.5155
CUFF.1484	chr12	78317112	78317323	+	212	0	0	13	1.58011	0	33.9968	21.5155
CUFF.1963	chr13	109810873	109811084	+	212	1	0	13	1.58011	0	33.9968	21.5155
CUFF.3342	chr17	80564032	80564243	+	212	1	0	13	1.58011	0	33.9968	21.5155
CUFF.6345	chr6	142772993	142773189	+	197	1	0	13	1.70042	0	36.5854	21.5155
CUFF.7434	chr9	42415534	42415727	+	194	0	0	13	1.72671	0	37.1511	21.5155
CUFF.6228	chr6	106405511	106405674	+	164	0	2	13	2.04258	6.18779	43.947	21.5155
CUFF.1908	chr13	85286675	85286855	+	181	0	0	13	1.85073	0	39.8194	21.5155
CUFF.7660	chr9	110669322	110669502	+	181	0	0	13	1.85073	0	39.8194	21.5155
CUFF.445	chr10;chr10	37958181;37972790	37958351;37972799	-;-	181	0	3	13	1.85073	8.40992	39.8194	21.5155
CUFF.2503	chr15	93392092	93392310	+	219	0	0	13	1.5296	0	32.9101	21.5155
CUFF.5056	chr4	45947015	45947233	+	219	0	0	13	1.5296	0	32.9101	21.5155
CUFF.2931	chr17	5739943	5740138	+	196	0	1	13	1.7091	2.58877	36.772	21.5155
CUFF.256	chr1	152287780	152288261	+	482	0	0	13	0.694985	0	14.9529	21.5155
CUFF.2854	chr16	92476428	92476712	+	285	0	0	13	1.17538	0	25.2888	21.5155
CUFF.358	chr1	185658919	185659177	+	259	0	0	13	1.29337	0	27.8275	21.5155
CUFF.2870	chr16	92804228	92804464	+	237	1	0	13	1.41343	0	30.4106	21.5155
CUFF.2924	chr17	5094054	5094290	+	237	0	0	13	1.41343	0	30.4106	21.5155
CUFF.797	chr11	20218365	20218555	+	191	1	0	13	1.75384	0	37.7346	21.5155
CUFF.4535	chr3	21986911	21987101	+	191	0	0	13	1.75384	0	37.7346	21.5155
CUFF.6341	chr6	139056008	139056198	+	191	0	0	13	1.75384	0	37.7346	21.5155
CUFF.152	chr1	97378944	97379094	+	151	0	0	13	2.21843	0	47.7306	21.5155
CUFF.3924	chr19	57428664	57428814	+	151	0	0	13	2.21843	0	47.7306	21.5155
CUFF.6244	chr6	114087463	114087613	+	151	0	0	13	2.21843	0	47.7306	21.5155
CUFF.4638	chr3	80827044	80827194	+	151	0	1	13	2.21843	3.36025	47.7306	21.5155
CUFF.4217	chr2	93714665	93714815	+	151	0	0	13	2.21843	0	47.7306	21.5155
CUFF.1691	chr13	18299742	18299872	+	131	0	0	13	2.55712	0	55.0177	21.5155
CUFF.3004	chr17;chr17	25860716;25860907	25860817;25861058	-;-	254	0	0	13	1.31883	0	28.3753	21.5155
CUFF.1915	chr13	92598999	92599187	+	189	0	0	13	1.7724	0	38.1339	21.5155
CUFF.2705	chr16	19269147	19269335	+	189	0	0	13	1.7724	0	38.1339	21.5155
CUFF.302	chr1	171328391	171328579	+	189	1	5	13	1.7724	13.4232	38.1339	21.5155
CUFF.3756	chr19	20803459	20803621	+	163	0	0	13	2.05511	0	44.2167	21.5155
CUFF.5177	chr4	117659886	117660048	+	163	0	0	13	2.05511	0	44.2167	21.5155
CUFF.3428	chr18	9045458	9045678	+	221	0	0	13	1.51576	0	32.6123	21.5155
CUFF.7882	chrX	134546268	134546488	+	221	0	0	13	1.51576	0	32.6123	21.5155
CUFF.3894	chr19	51240619	51240828	+	210	0	0	13	1.59516	0	34.3205	21.5155
CUFF.6959	chr8	35477119	35477286	+	168	0	0	13	1.99394	0	42.9007	21.5155
CUFF.7662	chr9	111705828	111705995	+	168	0	0	13	1.99394	0	42.9007	21.5155
CUFF.2787	chr16	49953209	49953363	+	155	0	0	13	2.16118	0	46.4988	21.5155
CUFF.426	chr10	20216116	20216268	+	153	0	0	13	2.18943	0	47.1066	21.5155
CUFF.3000	chr17	25660775	25660927	+	153	0	0	13	2.18943	0	47.1066	21.5155
CUFF.3632	chr18	90350388	90350540	+	153	0	0	13	2.18943	0	47.1066	21.5155
CUFF.898	chr11	58206748	58206889	+	142	0	0	13	2.35903	0	50.7557	21.5155
CUFF.1247	chr11	115509969	115510306	+	338	0	0	13	0.991073	0	21.3234	21.5155
CUFF.7048	chr8	78349176	78349426	+	251	0	0	13	1.33459	0	28.7144	21.5155
CUFF.5417	chr5	3397454	3397704	+	251	0	12	13	1.33459	24.2581	28.7144	21.5155
CUFF.460	chr10	43324059	43324302	+	244	0	0	13	1.37288	0	29.5382	21.5155
CUFF.2654	chr16	8863329	8863572	+	244	0	0	13	1.37288	0	29.5382	21.5155
CUFF.1901	chr13	77914377	77914602	+	226	1	0	13	1.48222	0	31.8908	21.5155
CUFF.2731	chr16	30785430	30785655	+	226	0	0	13	1.48222	0	31.8908	21.5155
CUFF.6344	chr6	142359768	142359929	+	162	0	0	13	2.06779	0	44.4896	21.5155
CUFF.379	chr1	190848555	190848706	+	152	0	0	13	2.20383	0	47.4165	21.5155
CUFF.5356	chr4	149761497	149761648	+	152	0	0	13	2.20383	0	47.4165	21.5155
CUFF.6355	chr6	143887579	143887730	+	152	0	0	13	2.20383	0	47.4165	21.5155
CUFF.661	chr10	123010221	123010419	+	199	1	0	13	1.68333	0	36.2177	21.5155
CUFF.2919	chr16	98078411	98078557	+	147	1	0	13	2.27879	0	49.0294	21.5155
CUFF.7556	chr9	72744960	72745129	+	170	0	0	13	1.97049	0	42.396	21.5155
CUFF.2060	chr14	32336215	32336388	+	174	0	0	13	1.92519	0	41.4214	21.5155
CUFF.3770	chr19	27768522	27768695	+	174	0	0	13	1.92519	0	41.4214	21.5155
CUFF.6002	chr5	150563960	150564133	+	174	0	0	13	1.92519	0	41.4214	21.5155
CUFF.2185	chr14	98037994	98038160	+	167	0	0	13	2.00588	0	43.1576	21.5155
CUFF.2830	chr16	82355991	82356157	+	167	0	0	13	2.00588	0	43.1576	21.5155
CUFF.5119	chr4	97754427	97754593	+	167	1	0	13	2.00588	0	43.1576	21.5155
CUFF.3238	chr17	56428367	56428525	+	159	0	0	13	2.10681	0	45.329	21.5155
CUFF.5207	chr4	123499254	123499412	+	159	0	0	13	2.10681	0	45.329	21.5155
CUFF.2881	chr16	94526993	94527222	+	230	1	0	13	1.45645	0	31.3362	21.5155
CUFF.3922	chr19	57343400	57343629	+	230	0	0	13	1.45645	0	31.3362	21.5155
CUFF.5737	chr5	114753503	114753690	+	188	0	0	13	1.78182	0	38.3368	21.5155
CUFF.4446	chr2	174644211	174644398	+	188	1	0	13	1.78182	0	38.3368	21.5155
CUFF.3208	chr17	55683174	55683393	+	220	0	0	13	1.52265	0	32.7605	21.5155
CUFF.3440	chr18	15344641	15344860	+	220	0	0	13	1.52265	0	32.7605	21.5155
CUFF.419	chr10	12777372	12777558	+	187	0	0	13	1.79135	0	38.5418	21.5155
CUFF.2671	chr16	12761384	12761570	+	187	1	0	13	1.79135	0	38.5418	21.5155
CUFF.897	chr11	58132517	58132701	+	185	0	0	13	1.81072	0	38.9585	21.5155
CUFF.1503	chr12	84199031	84199186	+	156	0	0	13	2.14732	0	46.2007	21.5155
CUFF.4019	chr2	28526556	28526747	+	192	0	0	13	1.7447	0	37.5381	21.5155
CUFF.7017	chr8	70574989	70575210	+	222	0	0	13	1.50893	0	32.4654	21.5155
CUFF.5094	chr4	63348315	63348519	+	205	0	0	13	1.63406	0	35.1576	21.5155
CUFF.4507	chr3	8892742	8893039	+	298	0	0	13	1.1241	0	24.1856	21.5155
CUFF.4728	chr3	94762747	94762923	+	177	1	0	13	1.89256	0	40.7193	21.5155
CUFF.6013	chr5	151381739	151381911	+	173	0	0	13	1.93632	0	41.6608	21.5155
CUFF.4041	chr2	29779581	29779753	+	173	0	27	13	1.93632	79.1893	41.6608	21.5155
CUFF.2076	chr14	47494339	47494496	+	158	0	0	13	2.12014	0	45.6159	21.5155
CUFF.3919	chr19	56566529	56566686	+	158	1	0	13	2.12014	0	45.6159	21.5155
CUFF.4905	chr3	138831279	138831436	+	158	1	0	13	2.12014	0	45.6159	21.5155
CUFF.6226	chr6	103256034	103256191	+	158	0	0	13	2.12014	0	45.6159	21.5155
CUFF.2818	chr16	70495227	70495375	+	149	1	0	13	2.24821	0	48.3712	21.5155
CUFF.7840	chrX	85630522	85630670	+	149	1	0	13	2.24821	0	48.3712	21.5155
CUFF.1400	chr12	46996299	46996555	+	257	0	0	13	1.30343	0	28.044	21.5155
CUFF.3384	chr17	91412147	91412403	+	257	1	0	13	1.30343	0	28.044	21.5155
CUFF.5650	chr5	88675135	88675391	+	257	0	0	13	1.30343	0	28.044	21.5155
CUFF.3380	chr17	86489741	86489982	+	242	1	0	13	1.38423	0	29.7823	21.5155
CUFF.4845	chr3	106698117	106698322	+	206	0	0	13	1.62613	0	34.987	21.5155
CUFF.3788	chr19	29912318	29912503	+	186	3	22	39	5.40295	60.0149	116.247	21.5155
CUFF.2217	chr14	120710558	120710788	+	231	0	0	13	1.45014	0	31.2005	21.5155
CUFF.6903	chr8	11625058	11625255	+	198	1	0	13	1.69183	0	36.4006	21.5155
CUFF.4493	chr2	181560689	181560886	+	198	1	0	13	1.69183	0	36.4006	21.5155
CUFF.3918	chr19	56439841	56440049	+	209	0	0	13	1.60279	0	34.4848	21.5155
CUFF.712	chr11	3149378	3149615	+	238	1	0	13	1.40749	0	30.2828	21.5155
CUFF.3222	chr17	56175430	56175667	+	238	0	0	13	1.40749	0	30.2828	21.5155
CUFF.1064	chr11	84236863	84237094	+	232	0	0	13	1.44389	0	31.066	21.5155
CUFF.5663	chr5	93111781	93111964	+	184	0	0	13	1.82056	0	39.1702	21.5155
CUFF.4177	chr2	90539186	90539461	+	276	3	12	38	3.64112	22.0608	76.3317	20.9638
CUFF.5072	chr4	53057802	53058174	+	373	3	1	38	2.69423	1.36032	56.4813	20.9638
CUFF.4619	chr3	67172923	67173339	+	417	2	3	25	1.60663	3.65035	33.2379	20.688
CUFF.405	chr10	4369302	4369703	+	402	2	0	25	1.66658	0	34.4782	20.688
CUFF.4472	chr2	178034316	178034523	+	208	2	0	25	3.22099	0	66.6357	20.688
CUFF.2329	chr15	58437348	58438175	+	828	2	0	25	0.809137	0	16.7394	20.688
CUFF.689	chr10	128043942	128044165	+	224	2	0	25	2.99092	0	61.876	20.688
CUFF.7448	chr9	44505779	44505968	+	190	2	0	25	3.52613	0	72.9485	20.688
CUFF.2038	chr14	25414267	25414603	+	337	2	0	25	1.98803	0	41.1283	20.688
CUFF.1976	chr13	119790046	119790280	+	235	2	0	25	2.85092	0	58.9797	20.688
CUFF.2613	chr15	103011909	103012087	+	179	2	11	25	3.74282	31.1809	77.4314	20.688
CUFF.7885	chrX	135799495	135799733	+	239	2	0	25	2.8032	0	57.9926	20.688
CUFF.4471	chr2	177945061	177945796	+	736	3	0	37	1.36542	0	27.8711	20.4121
CUFF.7004	chr8	70018660	70018836	+	177	3	6	37	5.67767	17.1999	115.893	20.4121
CUFF.4227	chr2	98662237	98662982	+	746	39	6	471	17.5125	4.08095	350.036	19.9878
CUFF.339	chr1	180371505	180371768	+	264	0	0	12	1.26887	0	25.2004	19.8604
CUFF.2611	chr15	102991784	102992047	+	264	1	10	12	1.26887	19.2196	25.2004	19.8604
CUFF.4814	chr3	96575280	96575574	+	295	0	0	12	1.13553	0	22.5522	19.8604
CUFF.1095	chr11	91144310	91144504	+	195	0	0	12	1.71786	0	34.1175	19.8604
CUFF.6008	chr5	150795857	150796051	+	195	1	0	12	1.71786	0	34.1175	19.8604
CUFF.6018	chr5	151730944	151731138	+	195	0	0	12	1.71786	0	34.1175	19.8604
CUFF.18	chr1	23315307	23315519	+	213	0	0	12	1.57269	0	31.2343	19.8604
CUFF.6944	chr8	25754520	25754732	+	213	1	0	12	1.57269	0	31.2343	19.8604
CUFF.4135	chr2	69861886	69862098	+	213	0	10	12	1.57269	23.8215	31.2343	19.8604
CUFF.5223	chr4	126750330	126750629	+	300	1	6	12	1.11661	10.148	22.1764	19.8604
CUFF.7955	chrY	47181828	47182050	+	223	1	0	12	1.50216	0	29.8337	19.8604
CUFF.2645	chr16	4776907	4777129	+	223	0	0	12	1.50216	0	29.8337	19.8604
CUFF.3737	chr19	13979515	13979737	+	223	0	0	12	1.50216	0	29.8337	19.8604
CUFF.6573	chr7	47813670	47813892	+	223	0	0	12	1.50216	0	29.8337	19.8604
CUFF.3053	chr17	31100153	31100622	+	470	0	0	12	0.712729	0	14.1551	19.8604
CUFF.4966	chr3	159775304	159775773	+	470	0	0	12	0.712729	0	14.1551	19.8604
CUFF.7630	chr9	107989562	107989775	+	214	1	0	12	1.56534	0	31.0883	19.8604
CUFF.6032	chr6	7257171	7257419	+	249	0	0	12	1.34531	0	26.7185	19.8604
CUFF.3503	chr18	35661172	35661343	+	172	0	0	12	1.94757	0	38.6797	19.8604
CUFF.4874	chr3	123678209	123678716	+	508	0	0	12	0.659415	0	13.0963	19.8604
CUFF.6251	chr6	116158364	116158749	+	386	0	0	12	0.867831	0	17.2355	19.8604
CUFF.3390	chr17	93212052	93212329	+	278	0	0	12	1.20497	0	23.9313	19.8604
CUFF.5700	chr5	106623378	106623696	+	319	1	0	12	1.0501	0	20.8555	19.8604
CUFF.7411	chr9	22442399	22442717	+	319	1	0	12	1.0501	0	20.8555	19.8604
CUFF.5857	chr5	133688026	133688412	+	387	0	0	12	0.865588	0	17.191	19.8604
CUFF.1239	chr11	115206389	115206605	+	217	1	0	12	1.5437	0	30.6586	19.8604
CUFF.1450	chr12	71138071	71138287	+	217	1	0	12	1.5437	0	30.6586	19.8604
CUFF.1987	chr13	120116802	120117016	+	215	0	0	12	1.55806	0	30.9437	19.8604
CUFF.5565	chr5	34938027	34938401	+	375	0	16	12	0.893287	21.649	17.7411	19.8604
CUFF.4450	chr2	176721789	176722353	+	565	0	0	12	0.59289	0	11.7751	19.8604
CUFF.2302	chr15	38695600	38695907	+	308	0	0	12	1.08761	0	21.6003	19.8604
CUFF.7898	chrX	142892278	142892576	+	299	1	0	12	1.12034	0	22.2505	19.8604
CUFF.7835	chrX	75410402	75410649	+	248	0	0	12	1.35074	0	26.8262	19.8604
CUFF.4233	chr2	103722471	103722718	+	248	0	0	12	1.35074	0	26.8262	19.8604
CUFF.2810	chr16	60032167	60032367	+	201	0	0	12	1.66658	0	33.099	19.8604
CUFF.7811	chrX	47925136	47925328	+	193	0	0	12	1.73566	0	34.471	19.8604
CUFF.1521	chr12	92402707	92402846	+	140	0	0	12	2.39273	0	47.5208	19.8604
CUFF.4408	chr2	165124046	165124185	+	140	0	0	12	2.39273	0	47.5208	19.8604
CUFF.2186	chr14	98895998	98896101	+	104	0	0	12	3.22099	0	63.9703	19.8604
CUFF.6600	chr7	69321067	69321317	+	251	0	0	12	1.33459	0	26.5056	19.8604
CUFF.2909	chr16	98052093	98052230	+	138	1	0	12	2.42741	0	48.2095	19.8604
CUFF.4855	chr3	107311530	107311729	+	200	2	0	24	3.34983	0	66.5291	19.8604
CUFF.1524	chr12	99267903	99268269	+	367	0	0	12	0.912759	0	18.1278	19.8604
CUFF.5377	chr4	152417906	152418212	+	307	1	0	12	1.09115	0	21.6707	19.8604
CUFF.1561	chr12	105628298	105628583	+	286	1	0	12	1.17127	0	23.2619	19.8604
CUFF.820	chr11	24123403	24123672	+	270	0	0	12	1.24068	0	24.6404	19.8604
CUFF.502	chr10	67398304	67398532	+	229	1	0	12	1.46281	0	29.052	19.8604
CUFF.4934	chr3	153313241	153313443	+	203	1	0	12	1.65016	0	32.7729	19.8604
CUFF.2148	chr14	70480553	70480732	+	180	0	0	12	1.86101	0	36.9606	19.8604
CUFF.3916	chr19	56028985	56029164	+	180	0	0	12	1.86101	0	36.9606	19.8604
CUFF.363	chr1	187888574	187888721	+	148	0	0	12	2.2634	0	44.9521	19.8604
CUFF.1055	chr11	80630007	80630154	+	148	1	0	12	2.2634	0	44.9521	19.8604
CUFF.5813	chr5	123353267	123353414	+	148	0	0	12	2.2634	0	44.9521	19.8604
CUFF.4348	chr2	153265720	153265921	+	202	2	0	24	3.31666	0	65.8704	19.8604
CUFF.1966	chr13	111807782	111807973	+	192	2	0	24	3.4894	0	69.3011	19.8604
CUFF.3313	chr17	71438544	71439351	+	808	0	0	12	0.414583	0	8.23379	19.8604
CUFF.4912	chr3;chr3	143391661;143391712	143391690;143391921	+;+	240	0	0	12	1.39576	0	27.7204	19.8604
CUFF.2423	chr15	79315185	79315400	+	216	0	0	12	1.55085	0	30.8005	19.8604
CUFF.7343	chr9	17046907	17047122	+	216	0	0	12	1.55085	0	30.8005	19.8604
CUFF.385	chr1	193638567	193638756	+	190	0	0	12	1.76307	0	35.0153	19.8604
CUFF.1951	chr13	104812563	104812752	+	190	0	0	12	1.76307	0	35.0153	19.8604
CUFF.271	chr1	158057615	158057774	+	160	0	0	12	2.09364	0	41.5807	19.8604
CUFF.1630	chr12	113034310	113034469	+	160	0	0	12	2.09364	0	41.5807	19.8604
CUFF.4143	chr2	71480409	71480568	+	160	1	0	12	2.09364	0	41.5807	19.8604
CUFF.5761	chr5	115898593	115898810	+	218	2	0	24	3.07324	0	61.0358	19.8604
CUFF.6574	chr7	47812572	47812975	+	404	0	0	12	0.829165	0	16.4676	19.8604
CUFF.1397	chr12	43507215	43507457	+	243	0	0	12	1.37853	0	27.3782	19.8604
CUFF.6820	chr7	140023117	140023359	+	243	0	0	12	1.37853	0	27.3782	19.8604
CUFF.1407	chr12	51664866	51665059	+	194	1	0	12	1.72671	0	34.2933	19.8604
CUFF.1911	chr13	85391606	85391799	+	194	0	0	12	1.72671	0	34.2933	19.8604
CUFF.681	chr10	127746933	127747101	+	169	1	0	12	1.98215	0	39.3663	19.8604
CUFF.2199	chr14;chr14	107954014;107961035	107954164;107961052	+;+	169	0	0	12	1.98215	0	39.3663	19.8604
CUFF.3939	chr19	60790777	60790945	+	169	1	0	12	1.98215	0	39.3663	19.8604
CUFF.4166	chr2	83771206	83771338	+	133	1	0	12	2.51867	0	50.0219	19.8604
CUFF.6624	chr7	81023872	81024110	+	239	0	0	12	1.4016	0	27.8364	19.8604
CUFF.383	chr1	192137133	192137367	+	235	1	0	12	1.42546	0	28.3102	19.8604
CUFF.1067	chr11	84431301	84431535	+	235	0	0	12	1.42546	0	28.3102	19.8604
CUFF.396	chr1	195263806	195263955	+	150	0	0	12	2.23322	0	44.3527	19.8604
CUFF.5669	chr5	93159067	93159216	+	150	0	0	12	2.23322	0	44.3527	19.8604
CUFF.6204	chr6	90895155	90895304	+	150	0	0	12	2.23322	0	44.3527	19.8604
CUFF.4099	chr2	43921412	43921542	+	131	0	0	12	2.55712	0	50.7855	19.8604
CUFF.1586	chr12	111194976	111195166	+	191	1	0	12	1.75384	0	34.832	19.8604
CUFF.5601	chr5	64157594	64157784	+	191	0	0	12	1.75384	0	34.832	19.8604
CUFF.1994	chr14	18303412	18303679	+	268	0	0	12	1.24994	0	24.8243	19.8604
CUFF.1031	chr11	77982663	77982899	+	237	1	0	12	1.41343	0	28.0713	19.8604
CUFF.3773	chr19	29238286	29238513	+	228	0	0	12	1.46922	0	29.1794	19.8604
CUFF.4883	chr3	129563959	129564186	+	228	1	0	12	1.46922	0	29.1794	19.8604
CUFF.4909	chr3	141242235	141242404	+	170	0	0	12	1.97049	0	39.1347	19.8604
CUFF.6632	chr7	90159673	90159842	+	170	0	0	12	1.97049	0	39.1347	19.8604
CUFF.1395	chr12	39593775	39593925	+	151	0	0	12	2.21843	0	44.059	19.8604
CUFF.1439	chr12	67684425	67684575	+	151	0	0	12	2.21843	0	44.059	19.8604
CUFF.2674	chr16	14415286	14415436	+	151	1	0	12	2.21843	0	44.059	19.8604
CUFF.4964	chr3	159210587	159210737	+	151	0	0	12	2.21843	0	44.059	19.8604
CUFF.5964	chr5	145444174	145444324	+	151	0	0	12	2.21843	0	44.059	19.8604
CUFF.4344	chr2	152284369	152284519	+	151	0	0	12	2.21843	0	44.059	19.8604
CUFF.4253	chr2	115750833	115750983	+	151	0	0	12	2.21843	0	44.059	19.8604
CUFF.4184	chr2	90996905	90997055	+	151	0	0	12	2.21843	0	44.059	19.8604
CUFF.4071	chr2	31773790	31774091	+	302	2	0	24	2.21843	0	44.059	19.8604
CUFF.2031	chr14	22693358	22693485	+	128	0	0	12	2.61705	0	51.9758	19.8604
CUFF.3006	chr17	26068407	26068755	+	349	1	0	12	0.959836	0	19.0628	19.8604
CUFF.1081	chr11	87603905	87604157	+	253	0	0	12	1.32404	0	26.2961	19.8604
CUFF.1471	chr12	76896873	76897060	+	188	0	0	12	1.78182	0	35.3878	19.8604
CUFF.4837	chr3	101011786	101011973	+	188	0	0	12	1.78182	0	35.3878	19.8604
CUFF.4896	chr3	136681093	136681280	+	188	1	0	12	1.78182	0	35.3878	19.8604
CUFF.4578	chr3	46221528	46221673	+	146	0	0	12	2.2944	0	45.5679	19.8604
CUFF.6010	chr5	150805300	150805445	+	146	0	0	12	2.2944	0	45.5679	19.8604
CUFF.6876	chr7	144890202	144890347	+	146	0	0	12	2.2944	0	45.5679	19.8604
CUFF.7447	chr9	44600511	44600656	+	146	1	0	12	2.2944	0	45.5679	19.8604
CUFF.482	chr10	62256474	62256612	+	139	1	0	12	2.40995	0	47.8626	19.8604
CUFF.454	chr10;chr10	41801483;41878899	41801649;41878906	-;-	175	2	0	24	3.82837	0	76.0332	19.8604
CUFF.1899	chr13	77499399	77499555	+	157	0	0	12	2.13365	0	42.3752	19.8604
CUFF.2281	chr15	35244338	35244494	+	157	0	0	12	2.13365	0	42.3752	19.8604
CUFF.2935	chr17	6449465	6449621	+	157	0	0	12	2.13365	0	42.3752	19.8604
CUFF.5338	chr4	147925885	147926041	+	157	0	0	12	2.13365	0	42.3752	19.8604
CUFF.5495	chr5	28819563	28819719	+	157	0	0	12	2.13365	0	42.3752	19.8604
CUFF.295	chr1	170881498	170881692	+	195	3	0	36	5.15358	0	102.352	19.8604
CUFF.3505	chr18	36285954	36286301	+	348	0	0	12	0.962594	0	19.1175	19.8604
CUFF.2083	chr14	51986252	51986463	+	212	0	0	12	1.58011	0	31.3816	19.8604
CUFF.80	chr1	71078296	71078454	+	159	0	0	12	2.10681	0	41.8422	19.8604
CUFF.5712	chr5	109891430	109891588	+	159	0	0	12	2.10681	0	41.8422	19.8604
CUFF.7099	chr8	89127396	89127554	+	159	0	0	12	2.10681	0	41.8422	19.8604
CUFF.1655	chr12	112780413	112781209	+	797	2	2	24	0.840609	1.27327	16.6949	19.8604
CUFF.4877	chr3	126942140	126942494	+	355	0	0	12	0.943613	0	18.7406	19.8604
CUFF.5935	chr5	142668033	142668259	+	227	1	0	12	1.47569	0	29.308	19.8604
CUFF.4976	chr4	3848365	3848546	+	182	0	0	12	1.84056	0	36.5544	19.8604
CUFF.3519	chr18	42553716	42553877	+	162	0	0	12	2.06779	0	41.0673	19.8604
CUFF.6084	chr6	41563311	41563472	+	162	0	0	12	2.06779	0	41.0673	19.8604
CUFF.364	chr1	189375710	189375864	+	155	0	0	12	2.16118	0	42.922	19.8604
CUFF.4762	chr3	95448741	95448895	+	155	1	0	12	2.16118	0	42.922	19.8604
CUFF.5641	chr5	79397466	79397620	+	155	0	0	12	2.16118	0	42.922	19.8604
CUFF.7374	chr9	21272200	21272354	+	155	0	0	12	2.16118	0	42.922	19.8604
CUFF.1566	chr12	106069963	106070243	+	281	2	6	24	2.38422	10.8341	47.3516	19.8604
CUFF.4121	chr2	57123454	57123794	+	341	1	2	12	0.982354	2.97594	19.51	19.8604
CUFF.1093	chr11	88501569	88501853	+	285	0	0	12	1.17538	0	23.3435	19.8604
CUFF.3930	chr19	58960133	58960300	+	168	0	0	12	1.99394	0	39.6006	19.8604
CUFF.5769	chr5	118559450	118559617	+	168	0	0	12	1.99394	0	39.6006	19.8604
CUFF.7849	chrX	101429830	101429997	+	168	1	0	12	1.99394	0	39.6006	19.8604
CUFF.7156	chr8;chr8	110315520;110361890	110315533;110362043	+;+	168	0	1	12	1.99394	3.02023	39.6006	19.8604
CUFF.3436	chr18	12546821	12546957	+	137	0	0	12	2.44513	0	48.5614	19.8604
CUFF.6326	chr6	129238270	129238406	+	137	1	0	12	2.44513	0	48.5614	19.8604
CUFF.1819	chr13	49736547	49736833	+	287	0	0	12	1.16719	0	23.1809	19.8604
CUFF.2225	chr14	122044473	122044744	+	272	2	0	24	2.46311	0	48.9184	19.8604
CUFF.665	chr10	126821177	126821632	+	456	0	0	12	0.734611	0	14.5897	19.8604
CUFF.6167	chr6	85368316	85368534	+	219	1	0	12	1.5296	0	30.3786	19.8604
CUFF.1097	chr11	92610845	92611031	+	187	0	0	12	1.79135	0	35.577	19.8604
CUFF.1603	chr12	112379217	112379403	+	187	0	0	12	1.79135	0	35.577	19.8604
CUFF.4832	chr3	99265481	99265667	+	187	1	0	12	1.79135	0	35.577	19.8604
CUFF.5426	chr5	4208156	4208342	+	187	1	0	12	1.79135	0	35.577	19.8604
CUFF.4079	chr2	34303691	34303877	+	187	0	0	12	1.79135	0	35.577	19.8604
CUFF.1934	chr13	100772879	100773061	+	183	0	0	12	1.83051	0	36.3547	19.8604
CUFF.2366	chr15	64136134	64136316	+	183	0	0	12	1.83051	0	36.3547	19.8604
CUFF.406	chr10	4387592	4387940	+	349	2	0	24	1.91967	0	38.1255	19.8604
CUFF.4618	chr3	66863529	66863682	+	154	0	0	12	2.17521	0	43.2007	19.8604
CUFF.5114	chr4	89357178	89357331	+	154	1	0	12	2.17521	0	43.2007	19.8604
CUFF.6207	chr6	91112016	91112322	+	307	2	0	24	2.1823	0	43.3414	19.8604
CUFF.7993	chr3	96482955	96483124	+	170	2	0	24	3.94097	0	78.2695	19.8604
CUFF.1838	chr13	55180632	55180861	+	230	0	0	12	1.45645	0	28.9257	19.8604
CUFF.3062	chr17	32005616	32005836	+	221	0	0	12	1.51576	0	30.1036	19.8604
CUFF.2341	chr15	59048647	59048832	+	186	1	0	12	1.80098	0	35.7683	19.8604
CUFF.2643	chr16	4634982	4635167	+	186	1	0	12	1.80098	0	35.7683	19.8604
CUFF.7461	chr9	46040087	46040272	+	186	0	0	12	1.80098	0	35.7683	19.8604
CUFF.4494	chr2	181569472	181569657	+	186	1	0	12	1.80098	0	35.7683	19.8604
CUFF.796	chr11	20093546	20093730	+	185	1	0	12	1.81072	0	35.9617	19.8604
CUFF.6023	chr5	151686590	151686755	+	166	1	0	12	2.01797	0	40.0777	19.8604
CUFF.7162	chr8	111037646	111037811	+	166	1	0	12	2.01797	0	40.0777	19.8604
CUFF.2805	chr16	56181146	56181277	+	132	0	4	12	2.53775	15.3757	50.4008	19.8604
CUFF.6971	chr8	46749313	46749498	+	186	2	0	24	3.60196	0	71.5366	19.8604
CUFF.2626	chr15	103943100	103943331	+	232	0	0	12	1.44389	0	28.6763	19.8604
CUFF.5063	chr4	46628315	46628546	+	232	1	0	12	1.44389	0	28.6763	19.8604
CUFF.1909	chr13	85289093	85289291	+	199	1	0	12	1.68333	0	33.4317	19.8604
CUFF.6894	chr8	6265083	6265281	+	199	0	0	12	1.68333	0	33.4317	19.8604
CUFF.5241	chr4	130684263	130684451	+	189	1	0	12	1.7724	0	35.2006	19.8604
CUFF.349	chr1	183089334	183089514	+	181	0	0	12	1.85073	0	36.7564	19.8604
CUFF.936	chr11	61749349	61749529	+	181	1	0	12	1.85073	0	36.7564	19.8604
CUFF.3046	chr17	30007757	30007937	+	181	1	0	12	1.85073	0	36.7564	19.8604
CUFF.3355	chr17	85989252	85989432	+	181	1	0	12	1.85073	0	36.7564	19.8604
CUFF.5001	chr4	22398484	22398664	+	181	0	0	12	1.85073	0	36.7564	19.8604
CUFF.6281	chr6	121061310	121061490	+	181	0	0	12	1.85073	0	36.7564	19.8604
CUFF.2467	chr15	83775447	83775621	+	175	0	0	12	1.91419	0	38.0166	19.8604
CUFF.5272	chr4	134746710	134746884	+	175	1	0	12	1.91419	0	38.0166	19.8604
CUFF.5971	chr5	146732240	146732414	+	175	0	0	12	1.91419	0	38.0166	19.8604
CUFF.6429	chr7	17087765	17087939	+	175	0	0	12	1.91419	0	38.0166	19.8604
CUFF.4294	chr2	124902897	124903071	+	175	0	0	12	1.91419	0	38.0166	19.8604
CUFF.4651	chr3	87927934	87928107	+	174	0	0	12	1.92519	0	38.2351	19.8604
CUFF.5829	chr5	125060050	125060223	+	174	0	0	12	1.92519	0	38.2351	19.8604
CUFF.6598	chr7	68062057	68062230	+	174	1	0	12	1.92519	0	38.2351	19.8604
CUFF.6999	chr8	69704856	69705029	+	174	0	0	12	1.92519	0	38.2351	19.8604
CUFF.7774	chrX	7989995	7990168	+	174	0	0	12	1.92519	0	38.2351	19.8604
CUFF.5735	chr5	114176129	114176302	+	174	0	8	12	1.92519	23.3287	38.2351	19.8604
CUFF.5082	chr4	55356593	55356763	+	171	0	0	12	1.95896	0	38.9059	19.8604
CUFF.2742	chr16	31945155	31945321	+	167	1	0	12	2.00588	0	39.8378	19.8604
CUFF.6908	chr8	12829856	12830022	+	167	0	0	12	2.00588	0	39.8378	19.8604
CUFF.7686	chr9	119013372	119013538	+	167	0	0	12	2.00588	0	39.8378	19.8604
CUFF.1636	chr12	113092318	113092470	+	153	0	0	12	2.18943	0	43.483	19.8604
CUFF.2265	chr15	22051770	22051922	+	153	0	0	12	2.18943	0	43.483	19.8604
CUFF.3685	chr19	6342728	6342880	+	153	1	0	12	2.18943	0	43.483	19.8604
CUFF.5498	chr5	29772943	29773095	+	153	0	0	12	2.18943	0	43.483	19.8604
CUFF.6371	chr6	148828652	148828804	+	153	0	0	12	2.18943	0	43.483	19.8604
CUFF.7117	chr8	105255489	105255641	+	153	0	0	12	2.18943	0	43.483	19.8604
CUFF.7314	chr9	4723490	4723616	+	127	0	0	12	2.63766	0	52.3851	19.8604
CUFF.664	chr10	123676302	123676418	+	117	0	0	12	2.8631	0	56.8624	19.8604
CUFF.6357	chr6	144312140	144312226	+	87	0	0	12	3.85038	0	76.4702	19.8604
CUFF.5364	chr4	151314097	151314422	+	326	0	0	12	1.02755	0	20.4077	19.8604
CUFF.6805	chr7	132653823	132654148	+	326	0	0	12	1.02755	0	20.4077	19.8604
CUFF.1483	chr12	79384384	79384629	+	246	0	0	12	1.36172	0	27.0443	19.8604
CUFF.5732	chr5	113830083	113830328	+	246	0	0	12	1.36172	0	27.0443	19.8604
CUFF.7923	chrX	160037285	160037462	+	178	1	0	12	1.88193	0	37.3759	19.8604
CUFF.4082	chr2	34368863	34369040	+	178	1	0	12	1.88193	0	37.3759	19.8604
CUFF.716	chr11	3195753	3195916	+	164	1	0	12	2.04258	0	40.5665	19.8604
CUFF.2136	chr14	62942946	62943109	+	164	0	0	12	2.04258	0	40.5665	19.8604
CUFF.6860	chr7	143568497	143568660	+	164	0	0	12	2.04258	0	40.5665	19.8604
CUFF.52	chr1	46730565	46730727	+	163	0	0	12	2.05511	0	40.8154	19.8604
CUFF.3087	chr16	93838281	93838443	+	163	1	0	12	2.05511	0	40.8154	19.8604
CUFF.7817	chrX	52948628	52948790	+	163	0	0	12	2.05511	0	40.8154	19.8604
CUFF.137	chr1	93328248	93328439	+	192	1	0	12	1.7447	0	34.6506	19.8604
CUFF.6650	chr7	100336042	100336233	+	192	0	0	12	1.7447	0	34.6506	19.8604
CUFF.2262	chr15	15636390	15636523	+	134	0	0	12	2.49987	0	49.6486	19.8604
CUFF.3040	chr17	29305823	29306114	+	292	0	0	12	1.1472	0	22.7839	19.8604
CUFF.2641	chr16	4558644	4558902	+	259	0	0	12	1.29337	0	25.6869	19.8604
CUFF.5854	chr5	133060699	133060894	+	196	0	0	12	1.7091	0	33.9434	19.8604
CUFF.6462	chr7	25540364	25540559	+	196	0	0	12	1.7091	0	33.9434	19.8604
CUFF.640	chr10	117050080	117050226	+	147	0	0	12	2.27879	0	45.2579	19.8604
CUFF.3927	chr19	57836508	57836654	+	147	0	0	12	2.27879	0	45.2579	19.8604
CUFF.6845	chr7	143221455	143221770	+	316	0	0	12	1.06007	0	21.0535	19.8604
CUFF.638	chr10	116577274	116577425	+	152	1	0	12	2.20383	0	43.7691	19.8604
CUFF.2764	chr16	37019064	37019215	+	152	1	0	12	2.20383	0	43.7691	19.8604
CUFF.6410	chr7	16024931	16025234	+	304	2	0	24	2.20383	0	43.7691	19.8604
CUFF.5099	chr4	73474325	73474453	+	129	0	0	12	2.59676	0	51.5729	19.8604
CUFF.6029	chr6	6245240	6245368	+	129	0	0	12	2.59676	0	51.5729	19.8604
CUFF.7250	chr8	123432546	123433003	+	458	0	0	12	0.731403	0	14.526	19.8604
CUFF.1617	chr12	112664664	112664978	+	315	1	0	12	1.06344	0	21.1203	19.8604
CUFF.2947	chr17	10920716	10920892	+	177	0	0	12	1.89256	0	37.587	19.8604
CUFF.5068	chr4	49589303	49589479	+	177	0	0	12	1.89256	0	37.587	19.8604
CUFF.1394	chr12	39592975	39593196	+	222	0	0	12	1.50893	0	29.968	19.8604
CUFF.7113	chr8	104393604	104393825	+	222	1	0	12	1.50893	0	29.968	19.8604
CUFF.6677	chr7	110227777	110227983	+	207	0	0	12	1.61827	0	32.1396	19.8604
CUFF.3816	chr19	41259958	41260106	+	149	0	0	12	2.24821	0	44.6504	19.8604
CUFF.6925	chr8	15317971	15318119	+	149	0	0	12	2.24821	0	44.6504	19.8604
CUFF.7812	chrX	48181723	48181871	+	149	0	0	12	2.24821	0	44.6504	19.8604
CUFF.6702	chr7	121151050	121151293	+	244	0	0	12	1.37288	0	27.266	19.8604
CUFF.656	chr10	121322113	121322317	+	205	0	0	12	1.63406	0	32.4532	19.8604
CUFF.1481	chr12	78688509	78688713	+	205	0	0	12	1.63406	0	32.4532	19.8604
CUFF.2047	chr14	30837093	30837297	+	205	0	0	12	1.63406	0	32.4532	19.8604
CUFF.5695	chr5;chr5	105548088;105555937	105548096;105556100	-;-	173	1	0	12	1.93632	0	38.4561	19.8604
CUFF.7704	chr9	121430466	121430671	+	206	0	0	12	1.62613	0	32.2957	19.8604
CUFF.2285	chr15	35655557	35655849	+	293	1	0	12	1.14329	0	22.7062	19.8604
CUFF.4933	chr3	153232308	153232557	+	250	0	0	12	1.33993	0	26.6116	19.8604
CUFF.6353	chr6	143840891	143841352	+	462	2	0	24	1.45014	0	28.8005	19.8604
CUFF.467	chr10	49121482	49121705	+	224	0	0	12	1.49546	0	29.7005	19.8604
CUFF.7058	chr8	81541395	81541618	+	224	0	0	12	1.49546	0	29.7005	19.8604
CUFF.4006	chr2	26998522	26998721	+	200	0	0	12	1.67491	0	33.2645	19.8604
CUFF.5547	chr5	33656842	33657153	+	312	0	0	12	1.07366	0	21.3234	19.8604
CUFF.6817	chr7	139564820	139564995	+	176	0	0	12	1.90331	0	37.8006	19.8604
CUFF.7845	chrX	96343496	96343671	+	176	0	1	12	1.90331	2.88295	37.8006	19.8604
CUFF.709	chr10	130384425	130384580	+	156	0	0	12	2.14732	0	42.6468	19.8604
CUFF.2317	chr15	57869030	57869185	+	156	1	0	12	2.14732	0	42.6468	19.8604
CUFF.7531	chr9	65798736	65798891	+	156	1	0	12	2.14732	0	42.6468	19.8604
CUFF.3959	chr2	6363256	6363411	+	156	1	0	12	2.14732	0	42.6468	19.8604
CUFF.3332	chr17	77277601	77277802	+	202	0	0	12	1.65833	0	32.9352	19.8604
CUFF.1623	chr12	112816555	112816801	+	247	0	0	12	1.35621	0	26.9348	19.8604
CUFF.7760	chrX	7576569	7576815	+	247	0	0	12	1.35621	0	26.9348	19.8604
CUFF.168	chr1	105354465	105354648	+	184	0	0	12	1.82056	0	36.1571	19.8604
CUFF.4779	chr3	95680748	95680931	+	184	0	0	12	1.82056	0	36.1571	19.8604
CUFF.4077	chr2	32964194	32964377	+	184	0	0	12	1.82056	0	36.1571	19.8604
CUFF.5686	chr5	102006697	102006938	+	242	0	0	12	1.38423	0	27.4913	19.8604
CUFF.7264	chr8	124741340	124741629	+	290	1	0	12	1.15511	0	22.9411	19.8604
CUFF.3137	chr17	45736805	45737069	+	265	3	0	35	3.79226	0	73.2238	19.3088
CUFF.4261	chr2	118937194	118937348	+	155	3	18	35	6.48354	58.9237	125.189	19.3088
CUFF.4863	chr3	115958782	115958983	+	202	2	0	23	3.31666	0	63.1258	19.0329
CUFF.5804	chr5	122715104	122715322	+	219	2	0	23	3.0592	0	58.2256	19.0329
CUFF.4955	chr3	157984783	157985055	+	273	2	5	23	2.45409	9.29301	46.7084	19.0329
CUFF.2219	chr14	120934098	120934335	+	238	2	0	23	2.81498	0	53.5773	19.0329
CUFF.2106	chr14	56415521	56415709	+	189	2	40	23	3.54479	107.386	67.4677	19.0329
CUFF.4981	chr4	9613817	9613989	+	173	2	44	23	3.87263	129.049	73.7075	19.0329
CUFF.1779	chr13	42056374	42056681	+	308	2	0	23	2.17521	0	41.4007	19.0329
CUFF.6113	chr6	66190935	66191204	+	270	2	24	23	2.48135	45.1021	47.2274	19.0329
CUFF.4788	chr3	95761144	95761620	+	477	4	5	45	2.80908	5.31864	52.3027	18.6192
CUFF.6078	chr6	37206947	37207499	+	553	10	10	111	6.05755	9.17538	111.283	18.3709
CUFF.2196	chr14	104488806	104489069	+	264	0	34	11	1.26887	65.3468	23.1004	18.2054
CUFF.7673	chr9	115282557	115282844	+	288	0	0	11	1.16313	0	21.1753	18.2054
CUFF.508	chr10	72690229	72690480	+	252	0	0	11	1.3293	0	24.2004	18.2054
CUFF.1666	chr12	118181885	118182158	+	274	0	0	11	1.22256	0	22.2573	18.2054
CUFF.3383	chr17	92100026	92100220	+	195	0	0	11	1.71786	0	31.2743	18.2054
CUFF.5624	chr5	67708145	67708446	+	302	0	0	11	1.10921	0	20.1937	18.2054
CUFF.794	chr11	19828455	19828702	+	248	0	0	11	1.35074	0	24.5907	18.2054
CUFF.6499	chr7	30534602	30534840	+	239	1	0	11	1.4016	0	25.5167	18.2054
CUFF.3057	chr17	31575404	31575593	+	190	0	0	11	1.76307	0	32.0974	18.2054
CUFF.7795	chrX	15586449	15586638	+	190	0	0	11	1.76307	0	32.0974	18.2054
CUFF.403	chr1	195329629	195329998	+	370	0	0	11	0.905359	0	16.4824	18.2054
CUFF.2576	chr15	99417313	99417658	+	346	0	0	11	0.968158	0	17.6257	18.2054
CUFF.5064	chr4	47386108	47386321	+	214	0	14	11	1.56534	33.1943	28.4977	18.2054
CUFF.5501	chr5	30182487	30182765	+	279	2	0	22	2.40131	0	43.7168	18.2054
CUFF.793	chr11	17881046	17881350	+	305	0	0	11	1.0983	0	19.9951	18.2054
CUFF.7598	chr9	99684406	99684706	+	301	0	0	11	1.1129	0	20.2608	18.2054
CUFF.6529	chr7	43590501	43590801	+	301	0	5	11	1.1129	8.42854	20.2608	18.2054
CUFF.4327	chr2	137364015	137364231	+	217	0	0	11	1.5437	0	28.1037	18.2054
CUFF.3529	chr18	49987813	49988027	+	215	0	0	11	1.55806	0	28.3651	18.2054
CUFF.6977	chr8	49215075	49215289	+	215	0	0	11	1.55806	0	28.3651	18.2054
CUFF.2169	chr14	79247756	79247989	+	234	0	0	11	1.43155	0	26.062	18.2054
CUFF.5480	chr5	25007739	25007972	+	234	0	0	11	1.43155	0	26.062	18.2054
CUFF.199	chr1	127484787	127485015	+	229	1	0	11	1.46281	0	26.631	18.2054
CUFF.6246	chr6	114742204	114742375	+	172	1	0	11	1.94757	0	35.4564	18.2054
CUFF.7466	chr9	48779394	48779565	+	172	1	0	11	1.94757	0	35.4564	18.2054
CUFF.7288	chr8	127796664	127796803	+	140	0	0	11	2.39273	0	43.5607	18.2054
CUFF.7321	chr9	8327061	8327576	+	516	1	0	11	0.649191	0	11.8188	18.2054
CUFF.4782	chr3	95755013	95755406	+	394	0	32	11	0.85021	41.21	15.4784	18.2054
CUFF.238	chr1	137118561	137118740	+	180	0	0	11	1.86101	0	33.8805	18.2054
CUFF.5954	chr5	143670922	143671101	+	180	0	0	11	1.86101	0	33.8805	18.2054
CUFF.7612	chr9	105469222	105469401	+	180	0	0	11	1.86101	0	33.8805	18.2054
CUFF.5987	chr5	147610864	147611002	+	139	0	0	11	2.40995	0	43.8741	18.2054
CUFF.64	chr1	59235374	59235566	+	193	0	0	11	1.73566	0	31.5984	18.2054
CUFF.1598	chr12	112033377	112033569	+	193	0	0	11	1.73566	0	31.5984	18.2054
CUFF.5950	chr5	144169003	144169195	+	193	0	0	11	1.73566	0	31.5984	18.2054
CUFF.5540	chr5	32809148	32809480	+	333	1	0	11	1.00595	0	18.3138	18.2054
CUFF.515	chr10	76113688	76113890	+	203	0	0	11	1.65016	0	30.0419	18.2054
CUFF.4501	chr2	182000008	182000210	+	203	0	0	11	1.65016	0	30.0419	18.2054
CUFF.5247	chr4	131778129	131778331	+	203	1	0	11	1.65016	0	30.0419	18.2054
CUFF.3576	chr18	70905054	70905232	+	179	0	0	11	1.87141	0	34.0698	18.2054
CUFF.5331	chr4	145015276	145015454	+	179	0	0	11	1.87141	0	34.0698	18.2054
CUFF.1117	chr11	95701156	95701303	+	148	0	0	11	2.2634	0	41.2061	18.2054
CUFF.2051	chr14	31641254	31641401	+	148	0	0	11	2.2634	0	41.2061	18.2054
CUFF.2697	chr16	18285711	18285858	+	148	0	0	11	2.2634	0	41.2061	18.2054
CUFF.3577	chr18	72470822	72470969	+	148	0	0	11	2.2634	0	41.2061	18.2054
CUFF.6280	chr6	121205156	121205303	+	148	1	0	11	2.2634	0	41.2061	18.2054
CUFF.7563	chr9	75448873	75449020	+	148	0	0	11	2.2634	0	41.2061	18.2054
CUFF.6528	chr7	39176934	39177602	+	669	0	0	11	0.500721	0	9.11584	18.2054
CUFF.7416	chr9	28363823	28364158	+	336	0	0	11	0.996972	0	18.1503	18.2054
CUFF.3454	chr18	25213492	25213786	+	295	0	13	11	1.13553	22.3599	20.6729	18.2054
CUFF.3805	chr19	36776991	36777245	+	255	1	0	11	1.31366	0	23.9157	18.2054
CUFF.847	chr11	45810572	45810731	+	160	0	0	11	2.09364	0	38.1156	18.2054
CUFF.2889	chr16	96766123	96766282	+	160	0	0	11	2.09364	0	38.1156	18.2054
CUFF.3370	chr17	86243732	86243891	+	160	1	0	11	2.09364	0	38.1156	18.2054
CUFF.3465	chr18	30857103	30857262	+	160	0	0	11	2.09364	0	38.1156	18.2054
CUFF.4444	chr2	174434458	174434617	+	160	0	0	11	2.09364	0	38.1156	18.2054
CUFF.4035	chr2	29240134	29240293	+	160	0	0	11	2.09364	0	38.1156	18.2054
CUFF.1977	chr13	119832301	119832582	+	282	0	0	11	1.18788	0	21.6259	18.2054
CUFF.3516	chr18	41900582	41900850	+	269	1	0	11	1.24529	0	22.671	18.2054
CUFF.910	chr11	59758135	59758881	+	747	3	41	33	1.34531	27.8492	24.492	18.2054
CUFF.4155	chr2	76639915	76640064	+	150	0	0	11	2.23322	0	40.6566	18.2054
CUFF.517	chr10	76115687	76115946	+	260	0	0	11	1.28839	0	23.4558	18.2054
CUFF.3567	chr18	67769976	67770235	+	260	0	0	11	1.28839	0	23.4558	18.2054
CUFF.5323	chr4	141691210	141691467	+	258	0	0	11	1.29838	0	23.6376	18.2054
CUFF.7610	chr9	104090532	104090712	+	181	0	0	11	1.85073	0	33.6934	18.2054
CUFF.2493	chr15	89368667	89368835	+	169	0	0	11	1.98215	0	36.0858	18.2054
CUFF.4890	chr3	133348813	133348981	+	169	0	0	11	1.98215	0	36.0858	18.2054
CUFF.3415	chr17	94879534	94880376	+	843	0	0	11	0.39737	0	7.23428	18.2054
CUFF.2037	chr14	25413601	25413939	+	339	0	0	11	0.988149	0	17.9897	18.2054
CUFF.2159	chr14	74399932	74400215	+	284	0	0	11	1.17952	0	21.4736	18.2054
CUFF.2218	chr14	120938039	120938308	+	270	1	0	11	1.24068	0	22.587	18.2054
CUFF.4502	chr2	182002533	182002707	+	175	0	0	11	1.91419	0	34.8486	18.2054
CUFF.888	chr11;chr11	55173623;55173745	55173645;55173896	+;+	175	0	3	11	1.91419	8.69826	34.8486	18.2054
CUFF.242	chr1	139477630	139477791	+	162	1	0	11	2.06779	0	37.645	18.2054
CUFF.1835	chr13	54691800	54691961	+	162	0	0	11	2.06779	0	37.645	18.2054
CUFF.5442	chr5	20811471	20811632	+	162	1	0	11	2.06779	0	37.645	18.2054
CUFF.4391	chr2	159599582	159599743	+	162	0	0	11	2.06779	0	37.645	18.2054
CUFF.6365	chr6	147056925	147057059	+	135	0	0	11	2.48135	0	45.1741	18.2054
CUFF.715	chr11	3193907	3194029	+	123	1	0	11	2.72344	0	49.5813	18.2054
CUFF.5642	chr5	80366747	80366869	+	123	0	0	11	2.72344	0	49.5813	18.2054
CUFF.4648	chr3	87537134	87537375	+	242	2	0	22	2.76845	0	50.4008	18.2054
CUFF.6463	chr7	25566000	25566296	+	297	0	0	11	1.12789	0	20.5337	18.2054
CUFF.2488	chr15	89089080	89089330	+	251	1	0	11	1.33459	0	24.2968	18.2054
CUFF.4963	chr3	159115979	159116116	+	138	0	0	11	2.42741	0	44.192	18.2054
CUFF.6359	chr6	146404824	146404961	+	138	0	0	11	2.42741	0	44.192	18.2054
CUFF.2965	chr17	17801986	17802121	+	136	0	0	11	2.46311	0	44.8419	18.2054
CUFF.7300	chr8;chr8	129246424;129246856	129246479;129246935	+;+	136	0	30	11	2.46311	111.926	44.8419	18.2054
CUFF.1975	chr13	119690484	119690682	+	199	2	0	22	3.36666	0	61.2914	18.2054
CUFF.5952	chr5	144204377	144204655	+	279	0	0	11	1.20065	0	21.8584	18.2054
CUFF.10	chr1	10239387	10239582	+	196	0	0	11	1.7091	0	31.1148	18.2054
CUFF.3448	chr18	23972247	23972442	+	196	0	0	11	1.7091	0	31.1148	18.2054
CUFF.7604	chr9	103306832	103307027	+	196	0	0	11	1.7091	0	31.1148	18.2054
CUFF.4404	chr2	163741416	163741580	+	165	0	0	11	2.0302	0	36.9606	18.2054
CUFF.3592	chr18	77996968	77997113	+	146	0	0	11	2.2944	0	41.7705	18.2054
CUFF.1290	chr11	120027652	120027776	+	125	0	0	11	2.67986	0	48.788	18.2054
CUFF.2135	chr14	62736057	62736181	+	125	0	0	11	2.67986	0	48.788	18.2054
CUFF.3203	chr17	52300949	52301073	+	125	0	0	11	2.67986	0	48.788	18.2054
CUFF.7292	chr8	129034175	129034299	+	125	0	0	11	2.67986	0	48.788	18.2054
CUFF.1376	chr12	24654912	24655121	+	210	0	0	11	1.59516	0	29.0405	18.2054
CUFF.5348	chr4	149014552	149014748	+	197	0	0	11	1.70042	0	30.9568	18.2054
CUFF.5986	chr5	148383601	148383797	+	197	1	0	11	1.70042	0	30.9568	18.2054
CUFF.6906	chr8	12460761	12460957	+	197	0	0	11	1.70042	0	30.9568	18.2054
CUFF.811	chr11	22962703	22962872	+	170	0	0	11	1.97049	0	35.8735	18.2054
CUFF.2144	chr14	70028098	70028267	+	170	0	0	11	1.97049	0	35.8735	18.2054
CUFF.4658	chr3	88281265	88281428	+	164	1	0	11	2.04258	0	37.186	18.2054
CUFF.6527	chr7	38326610	38326773	+	164	0	0	11	2.04258	0	37.186	18.2054
CUFF.863	chr11	49884947	49885100	+	154	1	0	11	2.17521	0	39.6006	18.2054
CUFF.1131	chr11	97441692	97441845	+	154	1	0	11	2.17521	0	39.6006	18.2054
CUFF.4630	chr3	72825465	72825618	+	154	0	0	11	2.17521	0	39.6006	18.2054
CUFF.6939	chr8	24423887	24424040	+	154	0	0	11	2.17521	0	39.6006	18.2054
CUFF.7167	chr8	114433953	114434106	+	154	0	0	11	2.17521	0	39.6006	18.2054
CUFF.178	chr1	109757695	109757837	+	143	0	0	11	2.34254	0	42.6468	18.2054
CUFF.3646	chr19	3709925	3710067	+	143	0	0	11	2.34254	0	42.6468	18.2054
CUFF.7744	chrUn_JH584304	65584	65726	+	143	0	0	11	2.34254	0	42.6468	18.2054
CUFF.1422	chr12	57192088	57192354	+	267	2	0	22	2.50923	0	45.6816	18.2054
CUFF.1573	chr12	108178383	108178806	+	424	0	0	11	0.790053	0	14.3832	18.2054
CUFF.621	chr10	99109246	99109559	+	314	0	0	11	1.06682	0	19.422	18.2054
CUFF.3232	chr17	56357053	56357332	+	280	0	0	11	1.19637	0	21.7803	18.2054
[truncated: 5,961 more rows]

## Sheet: Sheet3_Enrich>100_MEL_exp2
Supplementary Table 2: Mapped and counted RNA fragments from mouse erythrocyte leukemia (MEL) cells.
Geneid	Chr	Start	End	Strand	Length	input_hisat_sorted.bam	nega_hisat_sorted.bam	tel_hisat_sorted.bam	InpFPKM	NegaFPKM	TelFPKM	Enrichment	note	Identified in enrich >100 in experiment 1 (87/122)
CUFF.1570	chr12;chr12	102834248;102892970	102834259;102893034	-;-	77	0	1583	18593	4.54888	6583.85	93263.1	20502.4	ccctaa*10	Yes
CUFF.1569	chr12	102892955	102893034	.	80	0	1581	18590	4.3783	6328.95	89751.3	20499.1	ccctaa*10	Yes
CUFF.4707	chr2	182012702	182013229	.	528	5	514	68895	3.31689	311.759	50397	15194.1	ttaggg*83	Yes
CUFF.1983	chr13	116192889	116193000	.	112	2	1989	23552	6.25471	5687.3	81219.6	12985.4	ccctaa*15	Yes
CUFF.5027	chr4;chr4;chr4	31348679;31349154;31354208	31348685;31348685;31348685;31348685;31349160;31354292;31354292;31354292;31354292;31354292	-;-;-;-;-;-;-;-;-;-	99	2	352	20893	7.07603	1138.67	81511.1	11519.3	ccctaa*16	Yes
CUFF.3322	chr17	67741287	67741581	.	295	0	1213	9720	1.18733	1316.83	12726.1	10718.2	Lama1 intron ccctaa*28	Yes
CUFF.3321	chr17;chr17;chr17	67734806;67741393;67803025	67734812;67734812;67741581;67741516;67803034	-;-;-;-;-	206	0	1209	9717	1.70031	1879.53	18218.6	10714.9	Lama1 intron ccctaa*28	Yes
CUFF.2462	chr14	124801749	124801950	.	202	0	140	7622	1.73398	221.956	14573.7	8404.75	ttaggg*63	Yes
CUFF.2463	chr14;chr14;chr14	124799247;124801452;124801803	124799257;124801460;124801911;124801911	+;+;+;+	129	0	138	7621	2.71522	342.593	22817.8	8403.65	ttaggg*63	Yes
CUFF.2741	chr16	30829532	30829659	.	128	0	20	6752	2.73643	50.0391	20373.9	7445.41	ttaggg*15	Yes
CUFF.2740	chr16;chr16;chr16	30829532;30832616;30835714	30829617;30829634;30832622;30835720	+;+;+;+	117	0	20	6751	2.99371	54.7436	22286.1	7444.31	ttaggg*15	Yes
CUFF.6037	chr6;chr6;chr6	4862279;4916777;4923857	4862289;4862288;4916783;4924535;4924535;4924535	-;-;-;-;-;-	697	0	67	6288	0.50253	30.7845	3484.42	6933.76	Ppp1r9a intron ccctaa*55	Yes
CUFF.2885	chr16;chr16	93597927;93599199	93597985;93599205	-;-	66	1	1091	6270	5.30703	5293.83	36692.3	6913.91	Setd4 intron ccctaa*9	Yes
CUFF.3386	chr17;chr17	66799476;66803486	66799531;66799521;66803492;66803492	+;+;+;+	63	0	129	6212	5.55974	655.751	38084	6849.95	Ptprm intronttaggg*10	Yes
CUFF.3387	chr17	66799476	66799560	.	85	0	129	6212	4.12075	486.027	28226.9	6849.95	Ptprm intronttaggg*10	Yes
CUFF.19	chr1;chr1	19122597;19176281	19122603;19176350	-;-	77	0	57	5097	4.54888	237.068	25566.7	5620.45	ccctaa*10	Yes
CUFF.85	chr1;chr1	73853387;73860101	73853593;73860107	+;+	214	0	39	4865	1.63675	58.3634	8780.52	5364.62	6030407O03Rik	Yes
CUFF.86	chr1	73853387	73853738	.	352	0	39	4865	0.995067	35.4823	5338.16	5364.62	6030407O03Rik	Yes
CUFF.5603	chr5	60848105	60848187	.	83	0	127	4659	4.22004	490.021	21680.3	5137.46	ccctaa*8	Yes
CUFF.3945	chr19	61331145	61331419	.	275	0	12	4298	1.27369	13.9746	6036.5	4739.39	ttaggg*13	Yes
CUFF.695	chr10;chr10	94870578;94872154	94870584;94872469	-;-	323	1	250	4295	1.08441	247.872	5135.84	4736.08	plxnc1 intron ccctaa*12	Yes
CUFF.697	chr10	94872140	94872469	.	330	1	250	4293	1.06141	242.614	5024.56	4733.88	plxnc1 intron ccctaa*12	Yes
CUFF.7512	chr9;chr9	61716555;61722481	61716561;61722624	-;-	151	0	27	3396	2.31963	57.2633	8686.44	3744.76	ccctaa*9	Yes
CUFF.410	chr10	4614286	4614937	.	652	0	13	3308	0.537214	6.38536	1959.61	3647.72	Esr1 intron ttaggg*8	Yes
CUFF.2183	chr14;chr14	74065915;74073700	74065958;74073706	+;+	51	0	29	3206	6.86792	182.103	24279.8	3535.25	ttaggg*14	Yes
CUFF.4108	chr2	46225730	46225905	.	176	3	1338	8680	5.9704	2434.63	19048.4	3190.47	ccctaa*9	Yes
CUFF.4107	chr2;chr2	46225733;46231875	46225780;46231881	-;-	55	3	1338	8679	19.1053	7790.82	60947.8	3190.1	ccctaa*9	Yes
CUFF.1969	chr13;chr13;chr13	110602508;110603047;110608420	110602514;110603134;110608428	-;-;-	104	1	30	2830	3.36792	92.3799	10510	3120.63	ccctaa*13	Yes
CUFF.1900	chr13	77304844	77305032	.	189	0	49	2789	1.85325	83.0278	5699.51	3075.42	221040812Rik ttaggg*13	Yes
CUFF.1985	chr13;chr13	115737204;115742264	115737211;115737211;115737211;115737211;115742339;115742339;115742339;115742339	-;-;-;-;-;-;-;-	84	0	26	2598	4.16981	99.1251	11945.7	2864.81	ccctaa*12	Yes
CUFF.1986	chr13	115742246	115742339	.	94	0	26	2598	3.72621	88.5799	10674.9	2864.81	ccctaa*12	Yes
CUFF.2939	chr17;chr17	7609617;7616280	7609623;7616357	+;+	85	1	231	2445	4.12075	870.327	11109.9	2696.09	ttaggg*11	Yes
CUFF.633	chr10;chr10	109396053;109422770	109396094;109422780	-;-	53	1	2030	2439	6.60875	12266.2	17774.1	2689.48	ccctaa*6	Yes
CUFF.5128	chr4	93844367	93844579	.	213	1	257	2414	1.64443	386.405	4377.33	2661.91	ttaggg*15	Yes
CUFF.5126	chr4;chr4	93844367;93844487	93844450;93844515	+;+	113	1	257	2414	3.09968	728.357	8251.06	2661.91	ttaggg*15	Yes
CUFF.2884	chr16	93597220	93598846	.	1627	3	1096	7039	0.645846	215.731	1670.99	2587.29	Setd4 intron ccctaa*9	Yes
CUFF.4478	chr2	178786797	178787117	.	321	1	40	2237	1.09116	39.9066	2691.61	2466.73	ccctaa*8	Yes
CUFF.2546	chr15	87967972	87968244	.	273	0	20	2115	1.28302	23.4616	2992.26	2332.2		No
CUFF.5666	chr5	93289633	93289727	.	95	0	19	1909	3.68699	64.0501	7761.28	2105.05	ccctaa*12	Yes
CUFF.2118	chr13	110744287	110744494	.	208	1	74	1788	1.68396	113.935	3320.13	1971.62	ccctaa*74	Yes
CUFF.81	chr1;chr1;chr1;chr1	69456736;69457838;69463149;69464887	69456781;69456788;69456788;69457844;69463155;69464893	+;+;+;+;+;+	74	0	20	1776	4.73329	86.5541	9269.63	1958.39	ttaggg*17	Yes
CUFF.4506	chr3;chr3	6116045;6121280	6116231;6121286	+;+	194	1	87	1631	1.80548	143.617	3247.16	1798.5	ttaggg*18	Yes
CUFF.6104	chr6	56233652	56233819	.	168	0	14	1315	2.0849	26.6875	3023.21	1450.05	Pde1c ttaggg*14	Yes
CUFF.3633	chr18;chr18;chr18	88948467;89022502;89031364	88948474;89022511;89031410;89031410	+;+;+;+	65	0	47	1310	5.38867	231.566	7784.11	1444.53	Rttn ttaggg*7	Yes
CUFF.5717	chr5	110074183	110074712	.	530	0	18	1226	0.660875	10.8764	893.441	1351.91	ccctaa*13	Yes
CUFF.7036	chr8	71433020	71433238	.	219	0	354	1178	1.59938	517.665	2077.55	1298.98	ttaggg*12	Yes
CUFF.7035	chr8;chr8;chr8	71433020;71437076;71438173	71433167;71433168;71437088;71438179	+;+;+;+	169	0	354	1177	2.07257	670.82	2689.93	1297.87	ttaggg*12	Yes
CUFF.7879	chrX;chrX	134149579;134154474	134150503;134150112;134150503	.;.;.	925	0	8	1161	0.378663	2.76973	484.777	1280.23	Xkrx 3' UTR ttaggg*9	Yes
CUFF.5699	chr5	106176633	106177043	.	411	0	10	1145	0.852223	7.79198	1076.01	1262.59	ccctaa*12	Yes
CUFF.7880	chrX	134149579	134150287;134154480	+;+	716	0	8	1140	0.489195	3.57822	614.955	1257.07	Xkrx 3' UTR ttaggg*9	Yes
CUFF.2162	chr14;chr14	69159638;69162391	69159644;69162554	-;-	171	0	2	1129	2.04833	3.74562	2550.05	1244.94	ccctaa*32	Yes
CUFF.2163	chr14	69162347	69162554	.	208	0	1	1127	1.68396	1.53966	2092.72	1242.74	ccctaa*32	Yes
CUFF.7584	chr9	90302252	90302440	.	189	0	4	1108	1.85325	6.77778	2264.27	1221.79	ttaggg*12	Yes
CUFF.2117	chr13;chr13	110741077;110744417	110741083;110744494	-;-	85	0	76	1054	4.12075	286.341	4789.31	1162.24	ccctaa*74	Yes
CUFF.2122	chr14	58658587	58658821	.	235	0	11	971	1.49048	14.9904	1595.89	1070.72	ttaggg*13	Yes
CUFF.444	chr10	37820431	37820548	.	118	0	6	823	2.96834	16.2839	2693.82	907.519		No
CUFF.4023	chr2	28183726	28184658	.	933	0	53	777	0.375417	18.1921	321.655	856.795	ccctaa*46	Yes
CUFF.4022	chr2;chr2;chr2;chr2	28181988;28183726;28184189;28184599	28181994;28184042;28184326;28184657;28184654	-;-;-;-;-	521	0	53	771	0.672291	32.5782	571.568	850.179	ccctaa*46	Yes
CUFF.7580	chr9	83559202	83559265	.	64	0	21	732	5.47287	105.082	4417.56	807.174	Sh3bgrl2 ttaggg*6	Yes
CUFF.7578	chr9;chr9	83559202;83562802	83559248;83562808	+;+	54	0	21	732	6.48636	124.542	5235.62	807.174	Sh3bgrl2 ttaggg*6	Yes
CUFF.4098	chr2	41896065	41896287	.	223	0	6	720	1.57069	8.6166	1247.04	793.942		No
CUFF.2202	chr14	109676220	109676296	.	77	0	41	637	4.54888	170.523	3195.21	702.418	ccctaa*10	Yes
CUFF.3951	chr2	4515670	4516146	.	477	0	40	578	0.734305	26.8554	468.016	637.359	Frmd4a cctaaa*8	Yes
CUFF.3950	chr2;chr2	4505753;4516078	4505761;4516146	-;-	78	0	40	571	4.49056	164.231	2827.44	629.64	Frmd4a cctaaa*8	Yes
CUFF.7945	chrY;chrY	140526;146894	140565;146900	-;-	47	0	88	565	7.45242	599.618	4643.03	623.024	ccctaa*5	Yes
CUFF.1226	chr11	110422121	110422732	.	612	0	8	549	0.572326	4.18628	346.475	605.38	Map2k6 ttaggg*24	Yes
CUFF.1829	chr13;chr13	53261911;53269907	53261918;53270010	-;-	112	0	4	538	3.12735	11.4375	1855.31	593.251		No
CUFF.7875	chrX;chrX	129051694;129056567	129051700;129056719	-;-	160	0	13	536	2.18915	26.0203	1293.89	591.045	49300558G05Rik ccctaa*17	Yes
CUFF.6466	chr7	25559609	25560441	.	833	1	31	534	0.420485	11.9181	247.598	588.84		No
CUFF.6022	chr5	151734069	151734697	.	629	0	22	532	0.556858	11.2011	326.672	586.635	ttaggg*22	Yes
CUFF.7992	chr3	96414374	96414859	.	486	68	149	36137	49.0081	98.1837	28718.8	586.002	Terc	Yes
CUFF.2812	chr16	63312582	63312673	.	92	0	7	488	3.80721	24.3669	2048.72	538.116		No
CUFF.2811	chr16;chr16	63312582;63318985	63312641;63318991	+;+	67	0	7	488	5.22782	33.459	2813.17	538.116		No
CUFF.7981	chrY	90812281	90812527	.	247	3	6	1326	4.25421	7.77936	2073.47	487.392	Erdr1 no telomeric repeat	Yes
CUFF.2586	chr15	100935304	100935571	.	268	1	271	418	1.30695	323.835	602.411	460.927	scn8na ccctaa*6	Yes
CUFF.5733	chr5;chr5	113233179;113233458	113233185;113233518	-;-	68	0	12	398	5.15094	56.5148	2260.61	438.873	Tmem211 ccctaa*7	Yes
CUFF.2631	chr16	3127416	3127894	.	479	0	43	398	0.731239	28.749	320.921	438.873	ccctaa*6	Yes
CUFF.843	chr11	40738100	40738383	.	284	3	148	1188	3.69997	166.891	1615.66	436.668	Nudcd2 ccctaa*6	Yes
CUFF.158	chr1	100738789	100739164	.	376	0	21	391	0.931552	17.8863	401.643	431.154		No
CUFF.1396	chr12	41515011	41515367	.	357	0	4	379	0.981131	3.58824	410.036	417.922	Immp2l ccctaa*12	Yes
CUFF.7663	chr9	113261447	113261517	.	71	0	19	368	4.93329	85.7008	2001.89	405.792	ccctaa*9	Yes
CUFF.6363	chr6;chr6;chr6;chr6;chr6	146531179;146532311;146532348;146535806;146536845	146531354;146531354;146531355;146531353;146532317;146532354;146535812;146536853	+;+;+;+;+;+;+;+	207	0	48	366	1.6921	74.2609	682.908	403.587		No
CUFF.7169	chr8	114436965	114437110	.	146	0	83	353	2.39907	182.06	933.841	389.252	ttaggg*10	Yes
CUFF.7168	chr8;chr8	114436965;114444383	114437020;114444389	+;+	63	0	83	352	5.55974	421.917	2158.01	388.149	ttaggg*10	Yes
CUFF.2179	chr14	86198991	86199151	.	161	1	5	341	2.17555	9.94566	818.05	376.02		No
CUFF.3594	chr18;chr18	78198244;78198368	78198301;78198423	-;-	114	0	27	320	3.07249	75.8487	1084.17	352.863		No
CUFF.3804	chr19	36703283	36703664	.	382	0	14	310	0.916921	11.7369	313.436	341.836		No
CUFF.5115	chr4	90726543	90726618	.	76	0	0	308	4.60873	4.21382	1565.27	339.631		No
CUFF.6330	chr6;chr6;chr6;chr6	133145626;133161875;133164426;133169963	133145637;133161881;133164432;133170043;133170043;133170043	-;-;-;-;-;-	107	0	34	303	3.27349	101.762	1093.73	334.117	ccctaa*10	Yes
CUFF.6629	chr7	83610860	83610915	.	56	0	3	293	6.25471	17.1563	2020.83	323.09	Tmc3 ccctaa*6	Yes
CUFF.6628	chr7;chr7	83578051;83610869	83578059;83610912	+;+	53	0	3	293	6.60875	18.1274	2135.22	323.09	Tmc3 ccctaa*6	Yes
CUFF.4289	chr2	121522320	121522707	.	388	1	21	287	0.902741	17.3331	285.694	316.474	wdr76 ttaggg*38	Yes
CUFF.3595	chr18	78198348	78198423	.	76	0	23	272	4.60873	96.9178	1382.31	299.933		No
CUFF.16	chr1	22555900	22556041	.	142	0	12	260	2.46665	27.0634	707.19	286.701		No
CUFF.6815	chr7	138593495	138593579	.	85	0	0	251	4.12075	3.76765	1140.53	276.777		No
CUFF.2629	chr16;chr16	3338969;3339013	3338981;3338982;3338983;3339128;3339128;3339128	+;+;+;+;+;+	131	0	75	251	2.67377	183.349	740.037	276.777		No
CUFF.7874	chrX;chrX	114458513;114463570	114458519;114463824	-;-	262	0	10	229	1.33688	12.2233	337.587	252.518	ccctaa*8	Yes
CUFF.831	chr11;chr11	31643717;31671177	31643729;31671325	+;+	162	1	0	226	2.16212	1.97685	538.821	249.209		No
CUFF.6095	chr6;chr6	51047465;51058097	51047539;51058106	-;-	85	0	28	224	4.12075	105.494	1017.84	247.004		No
CUFF.2120	chr13	110744495	110744624	.	130	0	6	209	2.69434	14.7808	620.946	230.464		No
CUFF.384	chr1	192454037	192454427	.	391	0	1	206	0.895815	0.819054	203.489	227.156		No
CUFF.328	chr1	178539530	178540006	.	477	0	9	187	0.734305	6.04246	151.417	206.204		No
CUFF.327	chr1;chr1;chr1	178539530;178543478;178547255	178539739;178539747;178543484;178547261	+;+;+;+	232	0	9	186	1.50976	12.4235	309.654	205.102		No
CUFF.6465	chr7;chr7	25555752;25559753	25555758;25560441	-;-	696	3	31	533	1.50976	14.264	295.78	195.912		No
CUFF.1453	chr12	73772287	73772364	.	78	0	8	177	4.49056	32.8462	876.455	195.177		No
CUFF.4356	chr2	153516947	153517660	.	714	0	2	173	0.490565	0.89706	93.5835	190.767		No
CUFF.4497	chr2;chr2;chr2	181870889;181871355;181871603	181871218;181871363;181872372;181872372	+;+;+;+	1109	0	0	170	0.315837	0.288774	59.2064	187.458		No
CUFF.7594	chr9	96852872	96853412	.	541	0	4	159	0.647437	2.36784	113.514	175.329	Pxylp1 ttaggg*27	Yes
CUFF.4498	chr2;chr2	181871312;181871330	181871328;181872372;181872372	.;.;.	1060	0	0	151	0.330437	0.302123	55.0202	166.507		No
CUFF.4246	chr2	110293614	110293781	.	168	0	5	143	2.0849	9.53126	328.759	157.686		No
CUFF.4293	chr2	124003563	124004017	.	455	1	17	139	0.76981	11.9654	117.993	153.275		No
CUFF.2264	chr15	21656479	21656559	.	81	0	13	132	4.32424	51.3982	629.419	145.556		No
CUFF.2775	chr16	38771704	38771779	.	76	0	10	128	4.60873	42.1382	650.5	141.145	ttaggg*7	Yes
CUFF.6881	chr7	145340841	145341015	.	175	0	0	121	2.00151	1.83	267.054	133.426		No
CUFF.6978	chr8;chr8	48818832;48862427	48818872;48818892;48818871;48862881;48862881;48862881	+;+;+;+;+;+	516	0	5	120	0.678806	3.1032	89.822	132.324	ttaggg*9	Yes
CUFF.7980	chrY	90811914	90812175	.	262	7	2	819	9.35819	2.44466	1207.35	129.016	Erdr1 no telomeric repeat	Yes
CUFF.3555	chr18	65103650	65104985	.	1336	2	0	229	0.524347	0.239708	66.2034	126.259	Nedd4l ccctaa*15	Yes
CUFF.3797	chr19	32306632	32306694	.	63	1	86	104	5.55974	437.167	637.594	114.68		No
CUFF.755	chr10	130542349	130542492	.	144	1	14	101	2.43239	31.1354	270.901	111.372		No
CUFF.839	chr11	40825305	40825488	.	184	0	8	97	1.90361	13.9239	203.613	106.962		No
CUFF.5545	chr5;chr5;chr5;chr5;chr5	32629166;32643094;32715591;32717090;32723299	32629174;32643100;32716537;32717730;32723305	+;+;+;+;+	1611	1	0	94	0.21742	0.19879	22.5363	103.653	ttaggg*28	Yes
CUFF.4129	chr2;chr2	66185762;66189213	66185768;66189510	-;-	305	0	87	92	1.14841	91.3501	116.504	101.448	Ttc21b ccctaa*30	Yes

## Sheet: Sheet4_No filtration_MEL_exp2
Supplementary Table 2: Mapped and counted RNA fragments from mouse erythrocyte leukemia (MEL) cells.
Geneid	Chr	Start	End	Strand	Length	input_hisat_sorted.bam	nega_hisat_sorted.bam	tel_hisat_sorted.bam	InpFPKM	NegaFPKM	TelFPKM	Enrich
CUFF.1570	chr12;chr12	102834248;102892970	102834259;102893034	-;-	77	0	1583	18593	4.54888	6583.85	93263.1	20502.4
CUFF.1569	chr12	102892955	102893034	.	80	0	1581	18590	4.3783	6328.95	89751.3	20499.1
CUFF.4707	chr2	182012702	182013229	.	528	5	514	68895	3.31689	311.759	50397	15194.1
CUFF.1983	chr13	116192889	116193000	.	112	2	1989	23552	6.25471	5687.3	81219.6	12985.4
CUFF.5027	chr4;chr4;chr4	31348679;31349154;31354208	31348685;31348685;31348685;31348685;31349160;31354292;31354292;31354292;31354292;31354292	-;-;-;-;-;-;-;-;-;-	99	2	352	20893	7.07603	1138.67	81511.1	11519.3
CUFF.3322	chr17	67741287	67741581	.	295	0	1213	9720	1.18733	1316.83	12726.1	10718.2
CUFF.3321	chr17;chr17;chr17	67734806;67741393;67803025	67734812;67734812;67741581;67741516;67803034	-;-;-;-;-	206	0	1209	9717	1.70031	1879.53	18218.6	10714.9
CUFF.2462	chr14	124801749	124801950	.	202	0	140	7622	1.73398	221.956	14573.7	8404.75
CUFF.2463	chr14;chr14;chr14	124799247;124801452;124801803	124799257;124801460;124801911;124801911	+;+;+;+	129	0	138	7621	2.71522	342.593	22817.8	8403.65
CUFF.2741	chr16	30829532	30829659	.	128	0	20	6752	2.73643	50.0391	20373.9	7445.41
CUFF.2740	chr16;chr16;chr16	30829532;30832616;30835714	30829617;30829634;30832622;30835720	+;+;+;+	117	0	20	6751	2.99371	54.7436	22286.1	7444.31
CUFF.6037	chr6;chr6;chr6	4862279;4916777;4923857	4862289;4862288;4916783;4924535;4924535;4924535	-;-;-;-;-;-	697	0	67	6288	0.50253	30.7845	3484.42	6933.76
CUFF.2885	chr16;chr16	93597927;93599199	93597985;93599205	-;-	66	1	1091	6270	5.30703	5293.83	36692.3	6913.91
CUFF.3386	chr17;chr17	66799476;66803486	66799531;66799521;66803492;66803492	+;+;+;+	63	0	129	6212	5.55974	655.751	38084	6849.95
CUFF.3387	chr17	66799476	66799560	.	85	0	129	6212	4.12075	486.027	28226.9	6849.95
CUFF.19	chr1;chr1	19122597;19176281	19122603;19176350	-;-	77	0	57	5097	4.54888	237.068	25566.7	5620.45
CUFF.85	chr1;chr1	73853387;73860101	73853593;73860107	+;+	214	0	39	4865	1.63675	58.3634	8780.52	5364.62
CUFF.86	chr1	73853387	73853738	.	352	0	39	4865	0.995067	35.4823	5338.16	5364.62
CUFF.5603	chr5	60848105	60848187	.	83	0	127	4659	4.22004	490.021	21680.3	5137.46
CUFF.3945	chr19	61331145	61331419	.	275	0	12	4298	1.27369	13.9746	6036.5	4739.39
CUFF.695	chr10;chr10	94870578;94872154	94870584;94872469	-;-	323	1	250	4295	1.08441	247.872	5135.84	4736.08
CUFF.697	chr10	94872140	94872469	.	330	1	250	4293	1.06141	242.614	5024.56	4733.88
CUFF.7512	chr9;chr9	61716555;61722481	61716561;61722624	-;-	151	0	27	3396	2.31963	57.2633	8686.44	3744.76
CUFF.410	chr10	4614286	4614937	.	652	0	13	3308	0.537214	6.38536	1959.61	3647.72
CUFF.2183	chr14;chr14	74065915;74073700	74065958;74073706	+;+	51	0	29	3206	6.86792	182.103	24279.8	3535.25
CUFF.4108	chr2	46225730	46225905	.	176	3	1338	8680	5.9704	2434.63	19048.4	3190.47
CUFF.4107	chr2;chr2	46225733;46231875	46225780;46231881	-;-	55	3	1338	8679	19.1053	7790.82	60947.8	3190.1
CUFF.1969	chr13;chr13;chr13	110602508;110603047;110608420	110602514;110603134;110608428	-;-;-	104	1	30	2830	3.36792	92.3799	10510	3120.63
CUFF.1900	chr13	77304844	77305032	.	189	0	49	2789	1.85325	83.0278	5699.51	3075.42
CUFF.1985	chr13;chr13	115737204;115742264	115737211;115737211;115737211;115737211;115742339;115742339;115742339;115742339	-;-;-;-;-;-;-;-	84	0	26	2598	4.16981	99.1251	11945.7	2864.81
CUFF.1986	chr13	115742246	115742339	.	94	0	26	2598	3.72621	88.5799	10674.9	2864.81
CUFF.2939	chr17;chr17	7609617;7616280	7609623;7616357	+;+	85	1	231	2445	4.12075	870.327	11109.9	2696.09
CUFF.633	chr10;chr10	109396053;109422770	109396094;109422780	-;-	53	1	2030	2439	6.60875	12266.2	17774.1	2689.48
CUFF.5128	chr4	93844367	93844579	.	213	1	257	2414	1.64443	386.405	4377.33	2661.91
CUFF.5126	chr4;chr4	93844367;93844487	93844450;93844515	+;+	113	1	257	2414	3.09968	728.357	8251.06	2661.91
CUFF.2884	chr16	93597220	93598846	.	1627	3	1096	7039	0.645846	215.731	1670.99	2587.29
CUFF.4478	chr2	178786797	178787117	.	321	1	40	2237	1.09116	39.9066	2691.61	2466.73
CUFF.2546	chr15	87967972	87968244	.	273	0	20	2115	1.28302	23.4616	2992.26	2332.2
CUFF.5666	chr5	93289633	93289727	.	95	0	19	1909	3.68699	64.0501	7761.28	2105.05
CUFF.2118	chr13	110744287	110744494	.	208	1	74	1788	1.68396	113.935	3320.13	1971.62
CUFF.81	chr1;chr1;chr1;chr1	69456736;69457838;69463149;69464887	69456781;69456788;69456788;69457844;69463155;69464893	+;+;+;+;+;+	74	0	20	1776	4.73329	86.5541	9269.63	1958.39
CUFF.4506	chr3;chr3	6116045;6121280	6116231;6121286	+;+	194	1	87	1631	1.80548	143.617	3247.16	1798.5
CUFF.6104	chr6	56233652	56233819	.	168	0	14	1315	2.0849	26.6875	3023.21	1450.05
CUFF.3633	chr18;chr18;chr18	88948467;89022502;89031364	88948474;89022511;89031410;89031410	+;+;+;+	65	0	47	1310	5.38867	231.566	7784.11	1444.53
CUFF.5717	chr5	110074183	110074712	.	530	0	18	1226	0.660875	10.8764	893.441	1351.91
CUFF.7036	chr8	71433020	71433238	.	219	0	354	1178	1.59938	517.665	2077.55	1298.98
CUFF.7035	chr8;chr8;chr8	71433020;71437076;71438173	71433167;71433168;71437088;71438179	+;+;+;+	169	0	354	1177	2.07257	670.82	2689.93	1297.87
CUFF.7879	chrX;chrX	134149579;134154474	134150503;134150112;134150503	.;.;.	925	0	8	1161	0.378663	2.76973	484.777	1280.23
CUFF.5699	chr5	106176633	106177043	.	411	0	10	1145	0.852223	7.79198	1076.01	1262.59
CUFF.7880	chrX	134149579	134150287;134154480	+;+	716	0	8	1140	0.489195	3.57822	614.955	1257.07
CUFF.2162	chr14;chr14	69159638;69162391	69159644;69162554	-;-	171	0	2	1129	2.04833	3.74562	2550.05	1244.94
CUFF.2163	chr14	69162347	69162554	.	208	0	1	1127	1.68396	1.53966	2092.72	1242.74
CUFF.7584	chr9	90302252	90302440	.	189	0	4	1108	1.85325	6.77778	2264.27	1221.79
CUFF.2117	chr13;chr13	110741077;110744417	110741083;110744494	-;-	85	0	76	1054	4.12075	286.341	4789.31	1162.24
CUFF.2122	chr14	58658587	58658821	.	235	0	11	971	1.49048	14.9904	1595.89	1070.72
CUFF.444	chr10	37820431	37820548	.	118	0	6	823	2.96834	16.2839	2693.82	907.519
CUFF.4023	chr2	28183726	28184658	.	933	0	53	777	0.375417	18.1921	321.655	856.795
CUFF.4022	chr2;chr2;chr2;chr2	28181988;28183726;28184189;28184599	28181994;28184042;28184326;28184657;28184654	-;-;-;-;-	521	0	53	771	0.672291	32.5782	571.568	850.179
CUFF.7580	chr9	83559202	83559265	.	64	0	21	732	5.47287	105.082	4417.56	807.174
CUFF.7578	chr9;chr9	83559202;83562802	83559248;83562808	+;+	54	0	21	732	6.48636	124.542	5235.62	807.174
CUFF.4098	chr2	41896065	41896287	.	223	0	6	720	1.57069	8.6166	1247.04	793.942
CUFF.2202	chr14	109676220	109676296	.	77	0	41	637	4.54888	170.523	3195.21	702.418
CUFF.3951	chr2	4515670	4516146	.	477	0	40	578	0.734305	26.8554	468.016	637.359
CUFF.3950	chr2;chr2	4505753;4516078	4505761;4516146	-;-	78	0	40	571	4.49056	164.231	2827.44	629.64
CUFF.7945	chrY;chrY	140526;146894	140565;146900	-;-	47	0	88	565	7.45242	599.618	4643.03	623.024
CUFF.1226	chr11	110422121	110422732	.	612	0	8	549	0.572326	4.18628	346.475	605.38
CUFF.1829	chr13;chr13	53261911;53269907	53261918;53270010	-;-	112	0	4	538	3.12735	11.4375	1855.31	593.251
CUFF.7875	chrX;chrX	129051694;129056567	129051700;129056719	-;-	160	0	13	536	2.18915	26.0203	1293.89	591.045
CUFF.6466	chr7	25559609	25560441	.	833	1	31	534	0.420485	11.9181	247.598	588.84
CUFF.6022	chr5	151734069	151734697	.	629	0	22	532	0.556858	11.2011	326.672	586.635
CUFF.7992	chr3	96414374	96414859	.	486	68	149	36137	49.0081	98.1837	28718.8	586.002
CUFF.2812	chr16	63312582	63312673	.	92	0	7	488	3.80721	24.3669	2048.72	538.116
CUFF.2811	chr16;chr16	63312582;63318985	63312641;63318991	+;+	67	0	7	488	5.22782	33.459	2813.17	538.116
CUFF.7981	chrY	90812281	90812527	.	247	3	6	1326	4.25421	7.77936	2073.47	487.392
CUFF.2586	chr15	100935304	100935571	.	268	1	271	418	1.30695	323.835	602.411	460.927
CUFF.5733	chr5;chr5	113233179;113233458	113233185;113233518	-;-	68	0	12	398	5.15094	56.5148	2260.61	438.873
CUFF.2631	chr16	3127416	3127894	.	479	0	43	398	0.731239	28.749	320.921	438.873
CUFF.843	chr11	40738100	40738383	.	284	3	148	1188	3.69997	166.891	1615.66	436.668
CUFF.158	chr1	100738789	100739164	.	376	0	21	391	0.931552	17.8863	401.643	431.154
CUFF.1396	chr12	41515011	41515367	.	357	0	4	379	0.981131	3.58824	410.036	417.922
CUFF.7663	chr9	113261447	113261517	.	71	0	19	368	4.93329	85.7008	2001.89	405.792
CUFF.6363	chr6;chr6;chr6;chr6;chr6	146531179;146532311;146532348;146535806;146536845	146531354;146531354;146531355;146531353;146532317;146532354;146535812;146536853	+;+;+;+;+;+;+;+	207	0	48	366	1.6921	74.2609	682.908	403.587
CUFF.7169	chr8	114436965	114437110	.	146	0	83	353	2.39907	182.06	933.841	389.252
CUFF.7168	chr8;chr8	114436965;114444383	114437020;114444389	+;+	63	0	83	352	5.55974	421.917	2158.01	388.149
CUFF.2179	chr14	86198991	86199151	.	161	1	5	341	2.17555	9.94566	818.05	376.02
CUFF.3594	chr18;chr18	78198244;78198368	78198301;78198423	-;-	114	0	27	320	3.07249	75.8487	1084.17	352.863
CUFF.3804	chr19	36703283	36703664	.	382	0	14	310	0.916921	11.7369	313.436	341.836
CUFF.5115	chr4	90726543	90726618	.	76	0	0	308	4.60873	4.21382	1565.27	339.631
CUFF.6330	chr6;chr6;chr6;chr6	133145626;133161875;133164426;133169963	133145637;133161881;133164432;133170043;133170043;133170043	-;-;-;-;-;-	107	0	34	303	3.27349	101.762	1093.73	334.117
CUFF.6629	chr7	83610860	83610915	.	56	0	3	293	6.25471	17.1563	2020.83	323.09
CUFF.6628	chr7;chr7	83578051;83610869	83578059;83610912	+;+	53	0	3	293	6.60875	18.1274	2135.22	323.09
CUFF.4289	chr2	121522320	121522707	.	388	1	21	287	0.902741	17.3331	285.694	316.474
CUFF.3595	chr18	78198348	78198423	.	76	0	23	272	4.60873	96.9178	1382.31	299.933
CUFF.16	chr1	22555900	22556041	.	142	0	12	260	2.46665	27.0634	707.19	286.701
CUFF.6815	chr7	138593495	138593579	.	85	0	0	251	4.12075	3.76765	1140.53	276.777
CUFF.2629	chr16;chr16	3338969;3339013	3338981;3338982;3338983;3339128;3339128;3339128	+;+;+;+;+;+	131	0	75	251	2.67377	183.349	740.037	276.777
CUFF.7874	chrX;chrX	114458513;114463570	114458519;114463824	-;-	262	0	10	229	1.33688	12.2233	337.587	252.518
CUFF.831	chr11;chr11	31643717;31671177	31643729;31671325	+;+	162	1	0	226	2.16212	1.97685	538.821	249.209
CUFF.6095	chr6;chr6	51047465;51058097	51047539;51058106	-;-	85	0	28	224	4.12075	105.494	1017.84	247.004
CUFF.2120	chr13	110744495	110744624	.	130	0	6	209	2.69434	14.7808	620.946	230.464
CUFF.384	chr1	192454037	192454427	.	391	0	1	206	0.895815	0.819054	203.489	227.156
CUFF.328	chr1	178539530	178540006	.	477	0	9	187	0.734305	6.04246	151.417	206.204
CUFF.327	chr1;chr1;chr1	178539530;178543478;178547255	178539739;178539747;178543484;178547261	+;+;+;+	232	0	9	186	1.50976	12.4235	309.654	205.102
CUFF.6465	chr7;chr7	25555752;25559753	25555758;25560441	-;-	696	3	31	533	1.50976	14.264	295.78	195.912
CUFF.1453	chr12	73772287	73772364	.	78	0	8	177	4.49056	32.8462	876.455	195.177
CUFF.4356	chr2	153516947	153517660	.	714	0	2	173	0.490565	0.89706	93.5835	190.767
CUFF.4497	chr2;chr2;chr2	181870889;181871355;181871603	181871218;181871363;181872372;181872372	+;+;+;+	1109	0	0	170	0.315837	0.288774	59.2064	187.458
CUFF.7594	chr9	96852872	96853412	.	541	0	4	159	0.647437	2.36784	113.514	175.329
CUFF.4498	chr2;chr2	181871312;181871330	181871328;181872372;181872372	.;.;.	1060	0	0	151	0.330437	0.302123	55.0202	166.507
CUFF.4246	chr2	110293614	110293781	.	168	0	5	143	2.0849	9.53126	328.759	157.686
CUFF.4293	chr2	124003563	124004017	.	455	1	17	139	0.76981	11.9654	117.993	153.275
CUFF.2264	chr15	21656479	21656559	.	81	0	13	132	4.32424	51.3982	629.419	145.556
CUFF.2775	chr16	38771704	38771779	.	76	0	10	128	4.60873	42.1382	650.5	141.145
CUFF.6881	chr7	145340841	145341015	.	175	0	0	121	2.00151	1.83	267.054	133.426
CUFF.6978	chr8;chr8	48818832;48862427	48818872;48818892;48818871;48862881;48862881;48862881	+;+;+;+;+;+	516	0	5	120	0.678806	3.1032	89.822	132.324
CUFF.7980	chrY	90811914	90812175	.	262	7	2	819	9.35819	2.44466	1207.35	129.016
CUFF.3555	chr18	65103650	65104985	.	1336	2	0	229	0.524347	0.239708	66.2034	126.259
CUFF.3797	chr19	32306632	32306694	.	63	1	86	104	5.55974	437.167	637.594	114.68
CUFF.755	chr10	130542349	130542492	.	144	1	14	101	2.43239	31.1354	270.901	111.372
CUFF.839	chr11	40825305	40825488	.	184	0	8	97	1.90361	13.9239	203.613	106.962
CUFF.5545	chr5;chr5;chr5;chr5;chr5	32629166;32643094;32715591;32717090;32723299	32629174;32643100;32716537;32717730;32723305	+;+;+;+;+	1611	1	0	94	0.21742	0.19879	22.5363	103.653
CUFF.4129	chr2;chr2	66185762;66189213	66185768;66189510	-;-	305	0	87	92	1.14841	91.3501	116.504	101.448
CUFF.3058	chr17	31693004	31693069	.	66	0	4	88	5.30703	19.4091	514.979	97.0373
CUFF.7983	chrY	90812848	90812932	.	85	1	0	85	4.12075	3.76765	386.235	93.7292
CUFF.6992	chr8	62054938	62055209	.	272	0	13	84	1.28773	15.3061	119.278	92.6265
CUFF.6368	chr6	147236646	147237030	.	385	3	0	241	2.72933	0.831819	241.773	88.5833
CUFF.6369	chr6;chr6	147236659;147236759	147236670;147237030	-;-	284	3	0	241	3.69997	1.12764	327.755	88.5833
CUFF.3906	chr19	53938822	53939065	.	244	1	0	80	1.43551	1.3125	126.634	88.2157
CUFF.7096	chr8	88587355	88587421	.	67	0	12	80	5.22782	57.3583	461.176	88.2157
CUFF.7973	chrY	90813172	90815149	.	1978	45	4	3497	7.96859	0.647624	682.842	85.6918
CUFF.3404	chr17	94834601	94834822	.	222	3	15	231	4.73329	21.6385	401.893	84.9076
CUFF.6108	chr6;chr6	65059214;65067200	65059220;65067344	-;-	152	0	17	75	2.30437	35.8175	190.576	82.7023
CUFF.6109	chr6	65067179	65067344	.	166	0	17	75	2.11002	32.7967	174.504	82.7023
CUFF.5546	chr5	32716495	32718113	.	1619	0	0	72	0.216346	0.197807	17.1766	79.3942
CUFF.7946	chrY;chrY	259836;259902	259881;260046	-;-	191	1	0	72	1.83384	1.6767	145.596	79.3942
CUFF.4471	chr2	177945061	177945796	.	736	2	5	143	0.951803	2.17561	75.0429	78.8428
CUFF.4130	chr2	66189016	66189285	.	270	0	83	70	1.29727	98.4473	100.135	77.1888
CUFF.4841	chr3	103446838	103447058	.	221	0	17	69	1.5849	24.6346	120.589	76.0861
CUFF.6794	chr7	131901705	131901819	.	115	0	15	69	3.04577	41.7718	231.741	76.0861
CUFF.2899	chr16	98013772	98014022	.	251	0	18	69	1.39547	22.9662	106.176	76.0861
CUFF.2215	chr14;chr14	118366180;118370683	118366228;118370686	+;+	53	0	1	68	6.60875	6.04246	495.546	74.9834
CUFF.5953	chr5	144231591	144231821	.	231	0	2	67	1.51629	2.77273	112.025	73.8807
CUFF.1989	chr14	12537576	12537760	.	185	0	4	65	1.89332	6.92433	135.704	71.6753
CUFF.223	chr1	133170615	133172011	.	1397	4	0	257	1.0029	0.229241	71.0539	70.8483
CUFF.6358	chr6	145371635	145372015	.	381	0	14	64	0.919327	11.7677	64.8793	70.5726
CUFF.5670	chr5	93159539	93160338;93160338	.;.	800	0	0	64	0.43783	0.400313	30.8988	70.5726
CUFF.7979	chrY	90811027	90811230	.	204	7	0	443	12.0189	1.56985	838.735	69.7849
CUFF.7586	chr9;chr9	90512709;90525298	90513386;90513633;90525313	.;.;.	941	0	0	62	0.372225	0.34033	25.448	68.3672
CUFF.5310	chr4	141008907	141010032	.	1126	0	0	62	0.311069	0.284414	21.2669	68.3672
CUFF.429	chr10	20459662	20459973	.	312	0	6	62	1.12264	6.15866	76.7517	68.3672
CUFF.53	chr1	46732570	46732638	.	69	0	5	60	5.07629	23.2065	335.856	66.1618
CUFF.5671	chr5;chr5	93159539;93160289	93160147;93160344	-;-	665	0	0	60	0.526712	0.481579	34.8482	66.1618
CUFF.6417	chr7;chr7	16535354;16540093	16536398;16535728;16540104	.;.;.	1057	4	11	234	1.3255	3.33278	85.5051	64.5078
CUFF.2895	chr16	98012351	98012637	.	287	1	2	58	1.22043	2.23171	78.0544	63.9564
CUFF.2898	chr16;chr16;chr16;chr16	97997300;98008632;98008944;98010122	97997439;97997439;97997440;98008758;98008755;98008755;98009007;98009007;98009007;98010226;98010226;98010226	+;+;+;+;+;+;+;+;+;+;+;+	437	19	33	1094	15.2289	24.1837	966.912	63.4921
CUFF.7794	chrX	14739979	14740077	.	99	0	5	57	3.53802	16.1743	222.377	62.8537
CUFF.1963	chr13	109810873	109811084	.	212	1	0	56	1.65219	1.51061	102.024	61.751
CUFF.1342	chr11	121981510	121982546;121982546	.;.	1037	0	0	55	0.337766	0.308824	20.485	60.6483
CUFF.7974	chrY;chrY	90813197;90819660	90813923;90821200	+;+	2268	93	4	5079	14.3627	0.564815	864.941	60.2215
CUFF.3409	chr17	94864737	94865011	.	275	0	0	51	1.27369	1.16455	71.629	56.2375
CUFF.7964	chrY;chrY;chrY;chrY	90731439;90734616;90734832;90735323	90731478;90734641;90735166;90736498	-;-;-;-	1577	19	5	963	4.22004	1.01538	235.855	55.8893
CUFF.2776	chr16	39052629	39052896	.	268	1	3	50	1.30695	3.58489	72.0587	55.1348
CUFF.225	chr1;chr1	133171953;133172248	133171965;133172722	+;+	488	0	0	49	0.717753	0.656251	38.7818	54.0321
CUFF.7712	chr9	123026611	123027184	.	574	0	16	47	0.610215	8.92684	31.6255	51.8267
CUFF.6687	chr7	114484970	114485280	.	311	0	0	46	1.12625	1.02974	57.1279	50.724
CUFF.1797	chr13	45946432	45947041	.	610	0	1	46	0.574203	0.525	29.1259	50.724
CUFF.4473	chr2	177945933	177946126	.	194	0	0	46	1.80548	1.65077	91.5814	50.724
CUFF.2720	chr16;chr16	24583294;24660510	24583771;24583856;24584144;24660516	+;+;+;+	858	0	4	45	0.408233	1.49301	20.2571	49.6214
CUFF.2704	chr16	18958395	18958812	.	418	0	0	45	0.837951	0.766149	41.5803	49.6214
CUFF.2721	chr16	24583294	24584144	.	851	0	4	45	0.411591	1.50529	20.4237	49.6214
CUFF.7965	chrY;chrY	90734535;90735320	90735163;90736263	.;.	1573	16	3	719	3.56276	0.610776	176.543	49.5524
CUFF.3413	chr17	94886457	94886924	.	468	0	0	44	0.748427	0.684295	36.3127	48.5187
CUFF.1982	chr13	120318425	120319107	.	683	0	0	44	0.512831	0.468888	24.8819	48.5187
CUFF.1984	chr13	120319447	120320259	.	813	0	0	43	0.430829	0.393912	20.4282	47.416
CUFF.3445	chr18	22819936	22819982	.	47	0	15	41	7.45242	102.208	336.928	45.2106
CUFF.3446	chr18;chr18	22819936;22839187	22819969;22839199	+;+	47	0	15	41	7.45242	102.208	336.928	45.2106
CUFF.1399	chr12;chr12;chr12	44933635;44936582;44937310	44933667;44933667;44936588;44937316	+;+;+;+	47	0	4	41	7.45242	27.2553	336.928	45.2106
CUFF.623	chr10	101249843	101250087	.	245	0	0	41	1.42965	1.30714	64.6352	45.2106
CUFF.3364	chr17	87692481	87693148	.	668	0	7	40	0.524347	3.35592	23.1278	44.1079
CUFF.7731	chr9	124495067	124495118	.	52	0	2	40	6.73584	12.3173	297.104	44.1079
CUFF.4918	chr3	146013021	146013327	.	307	0	2	39	1.14092	2.08632	49.0656	43.0052
CUFF.3615	chr18	83544051	83544823	.	773	0	0	39	0.453122	0.414295	19.4866	43.0052
CUFF.4337	chr2	145002225	145002328	.	104	0	0	39	3.36792	3.07933	144.838	43.0052
CUFF.1686	chr13	14999638	14999806	.	169	0	6	38	2.07257	11.3698	86.8456	41.9025
CUFF.7593	chr9	96851816	96852450	.	635	0	0	38	0.551596	0.504331	23.1133	41.9025
CUFF.49	chr1	43420868	43420910	.	43	0	11	37	8.14567	81.9245	332.341	40.7998
CUFF.5832	chr5	125397180	125397405	.	226	1	48	36	1.54984	68.0178	61.5241	39.6971
CUFF.4354	chr2	153518297	153518494	.	198	0	0	36	1.76901	1.61743	70.2245	39.6971
CUFF.3401	chr17	94812350	94812676	.	327	0	1	36	1.07114	0.979359	42.5212	39.6971
CUFF.3408	chr17	94884064	94884532	.	469	0	0	35	0.746831	0.682836	28.8235	38.5944
CUFF.6430	chr7	19034050	19034284	.	235	1	0	35	1.49048	1.36277	57.5243	38.5944
CUFF.411	chr10	6384107	6384274	.	168	0	30	35	2.0849	57.1875	80.4655	38.5944
CUFF.1687	chr13	15368144	15368320	.	177	0	2	35	1.97889	3.61865	76.3741	38.5944
CUFF.4465	chr2	177943290	177943735	.	446	4	16	139	3.14138	11.4888	120.374	38.3187
CUFF.2914	chr16	98060319	98060511	.	193	0	6	34	1.81484	9.95597	68.0413	37.4917
CUFF.6227	chr6	103649121	103649298	.	178	13	11	439	25.5811	19.7907	952.567	37.2372
CUFF.2951	chr17	12002884	12003102	.	219	0	16	33	1.59938	23.3973	58.1997	36.389
CUFF.6020	chr5	151732422	151732952	.	531	0	0	33	0.65963	0.603108	24.0033	36.389
CUFF.7969	chrY	90730311	90730818	.	508	1	0	33	0.689495	0.630414	25.09	36.389
CUFF.4459	chr2	177477882	177478077	.	196	5	0	164	8.9353	1.63393	323.176	36.1685
CUFF.6350	chr6	143527375	143527763	.	389	0	0	32	0.900421	0.823265	31.7725	35.2863
CUFF.1358	chr12	6309803	6309933	.	131	0	4	32	2.67377	9.77863	94.3474	35.2863
CUFF.1497	chr12	82272630	82273405	.	776	4	1	126	1.80548	0.412694	62.7133	34.7349
CUFF.4355	chr2	153518639	153518875	.	237	0	0	31	1.47791	1.35127	50.5201	34.1836
CUFF.2908	chr16	98051546	98052026	.	481	2	9	60	1.4564	5.99221	48.179	33.0809
CUFF.4462	chr2	177829550	177830066	.	517	5	0	147	3.38746	0.61944	109.819	32.4193
CUFF.7961	chrY	90718513	90718732	.	220	1	9	29	1.59211	13.1011	50.9127	31.9782
CUFF.3553	chr18	65083646	65084696	.	1051	1	0	28	0.333267	0.30471	10.2898	30.8755
CUFF.4724	chr3	92786487	92787428	.	942	0	0	28	0.37183	0.339968	11.4804	30.8755
CUFF.7985	chrY;chrY	90823130;90823578	90823362;90823916	+;+	572	1	0	28	0.612349	0.559878	18.9066	30.8755
CUFF.4472	chr2	178034316	178034523	.	208	5	17	139	8.4198	26.1743	258.109	30.655
CUFF.4353	chr2	153516456	153516749	.	294	1	9	27	1.19137	9.80358	35.4705	29.7728
CUFF.6997	chr8	66281461	66282522	.	1062	0	0	27	0.329815	0.301554	9.81952	29.7728
CUFF.6976	chr8	49212760	49213541	.	782	0	0	27	0.447908	0.409527	13.3355	29.7728
CUFF.7296	chr8	129217923	129218108	.	186	3	2	80	5.64941	3.44355	166.122	29.4052
CUFF.2897	chr16	98011079	98011647	.	569	8	0	211	4.92462	0.56283	143.226	29.0836
CUFF.4510	chr3;chr3	12662529;12663378	12662881;12663433	-;-	409	3	23	79	2.56917	18.0092	74.6028	29.0377
CUFF.784	chr10	130592235	130592821	.	587	0	0	26	0.596701	0.545571	17.1075	28.6701
CUFF.1498	chr12;chr12	82272630;82275637	82273200;82275645	+;+	580	5	2	130	3.01951	1.10431	86.5698	28.6701
CUFF.664	chr10	123676302	123676418	.	117	0	3	26	2.99371	8.21155	85.8299	28.6701
CUFF.7482	chr9	55970911	55971278	.	368	0	0	26	0.951803	0.870245	27.2883	28.6701
CUFF.3635	chr18	90531070	90531496	.	427	1	17	26	0.82029	12.75	23.5178	28.6701
CUFF.4464	chr2	177829031	177829411	.	381	0	2	26	0.919327	1.6811	26.3572	28.6701
CUFF.7480	chr9;chr9	55970044;55971030	55970051;55971278	-;-	257	0	0	26	1.36289	1.24611	39.0743	28.6701
CUFF.3639	chr18	90592716	90593327	.	612	0	1	26	0.572326	0.523285	16.4087	28.6701
CUFF.4451	chr2	176723019	176723459	.	441	0	21	26	0.794249	15.25	22.7712	28.6701
CUFF.842	chr11	40737789	40737995	.	207	0	3	25	1.6921	4.64131	46.6467	27.5674
CUFF.1998	chr14	20065030	20065308	.	279	0	4	25	1.25543	4.5914	34.6088	27.5674
CUFF.3609	chr18	82507030	82507337	.	308	1	22	25	1.13722	22.875	31.3502	27.5674
CUFF.6521	chr7	37206919	37207620	.	702	0	0	25	0.498951	0.456197	13.7548	27.5674
CUFF.2207	chr14	114561847	114562371	.	525	0	0	25	0.667169	0.61	18.3921	27.5674
CUFF.7299	chr8	129288721	129289055	.	335	0	0	25	1.04556	0.955971	28.8235	27.5674
CUFF.782	chr11	17778282	17778796	.	515	3	81	74	2.04037	50.3695	55.4978	27.1999
CUFF.5834	chr5;chr5	125398369;125398668	125398413;125398893	.;.	271	1	34	24	1.29249	40.179	34.2053	26.4647
CUFF.2184	chr14	95638412	95638454	.	43	0	76	24	8.14567	566.024	215.573	26.4647
CUFF.4457	chr2	177475095	177475439	.	345	0	0	24	1.01526	0.928262	26.8685	26.4647
CUFF.1965	chr13	111853409	111853476	.	68	0	3	24	5.15094	14.1287	136.318	26.4647
CUFF.6941	chr8	24886648	24886691	.	44	0	0	24	7.96054	7.27841	210.673	26.4647
CUFF.3078	chr16	93785029	93785364	.	336	2	0	48	2.0849	0.953126	55.1764	26.4647
CUFF.4784	chr3	95758924	95759415	.	492	1	0	23	0.711918	0.650915	18.0557	25.362
CUFF.7175	chr8	116915594	116916094	.	501	1	29	23	0.699129	18.5374	17.7313	25.362
CUFF.1500	chr12	82274733	82275134	.	402	0	5	23	0.871303	3.98321	22.098	25.362
CUFF.1870	chr13	62173394	62173705	.	312	1	28	23	1.12264	28.7404	28.4724	25.362
CUFF.2904	chr16	98064500	98064816	.	317	0	0	22	1.10493	1.01025	26.8049	24.2593
CUFF.4452	chr2;chr2;chr2	175695366;175695587;175703589	175695380;175695715;175703613	-;-;-	169	0	7	22	2.07257	13.2648	50.2791	24.2593
CUFF.7984	chrY	90822279	90822800	.	522	0	1	22	0.671003	0.613506	16.2781	24.2593
CUFF.4460	chr2	177474861	177475019	.	159	1	0	22	2.20292	2.01415	53.4413	24.2593
CUFF.7975	chrY	90741746	90741903	.	158	0	3	22	2.21686	6.0807	53.7795	24.2593
CUFF.3798	chr19	32306007	32306379	.	373	0	0	22	0.939045	0.85858	22.7806	24.2593
CUFF.7302	chr8	129298680	129299108	.	429	0	0	22	0.816465	0.746504	19.8069	24.2593
CUFF.5725	chr5	112504096	112504406	.	311	0	1	21	1.12625	1.02974	26.0801	23.1566
CUFF.3701	chr19	8024669	8024856	.	188	0	18	21	1.8631	30.6623	43.1432	23.1566
CUFF.5522	chr5	31409200	31409582	.	383	0	19	21	0.914527	15.8871	21.1774	23.1566
CUFF.6859	chr7	143560894	143561230	.	337	0	8	21	1.03936	7.60238	24.068	23.1566
CUFF.7729	chr9	124491264	124491452	.	189	0	0	21	1.85325	1.69445	42.915	23.1566
CUFF.2911	chr16	98081663	98082091	.	429	4	14	81	3.26586	10.4511	72.9254	22.3296
CUFF.6028	chr6	6244394	6245165	.	772	0	0	20	0.453709	0.414832	10.0061	22.0539
CUFF.5877	chr5	136361361	136361531	.	171	0	22	20	2.04833	41.2018	45.1736	22.0539
CUFF.3402	chr17	94815771	94816010	.	240	0	3	20	1.45943	4.00313	32.1862	22.0539
CUFF.3554	chr18	65102152	65102621	.	470	0	8	20	0.745242	5.45107	16.4355	22.0539
CUFF.756	chr10;chr10;chr10	130542393;130571295;130571613	130542452;130571422;130571661	+;+;+	237	8	28	156	11.8232	37.8355	254.23	21.5026
CUFF.2907	chr16	98106782	98107396	.	615	1	0	19	0.569534	0.520732	11.9325	20.9512
CUFF.2206	chr14;chr14	114561847;114562071	114562030;114562079	-;-	193	0	0	19	1.81484	1.65933	38.0231	20.9512
CUFF.1380	chr12	27578313	27578498	.	186	0	4	19	1.88314	6.8871	39.4541	20.9512
CUFF.4719	chr3	90173192	90173938	.	747	0	0	19	0.468894	0.428715	9.82391	20.9512
CUFF.3284	chr17;chr17	65006420;65006603	65006580;65006852	.;.	411	0	1	19	0.852223	0.779198	17.8551	20.9512
CUFF.6574	chr7	47812572	47812975	.	404	0	0	19	0.866989	0.792699	18.1645	20.9512
CUFF.4496	chr2	181875784	181876001	.	218	0	0	18	1.60671	1.46904	31.8909	19.8485
CUFF.437	chr10	23909601	23909824	.	224	0	0	18	1.56368	1.42969	31.0367	19.8485
CUFF.6100	chr6	52582492	52583004	.	513	0	0	18	0.682775	0.62427	13.5521	19.8485
CUFF.7724	chr9	124269564	124269735	.	172	0	20	18	2.03642	37.2384	40.4199	19.8485
CUFF.80	chr1	71078296	71078454	.	159	0	0	18	2.20292	2.01415	43.7247	19.8485
CUFF.4938	chr3	153536624	153536880	.	257	0	12	18	1.36289	14.9533	27.0515	19.8485
CUFF.7307	chr8	129268156	129268667	.	512	3	8	52	2.05233	5.00391	39.227	19.1134
CUFF.3796	chr19	32304717	32304940	.	224	0	0	17	1.56368	1.42969	29.3124	18.7458
CUFF.4770	chr3	95646162	95646385	.	224	1	50	17	1.56368	71.4844	29.3124	18.7458
CUFF.5838	chr5;chr5	126318204;126318455	126318322;126318324;126318825;126318480;126318525;126318825;126318825	+;+;+;+;+;+;+	492	0	2	17	0.711918	1.30183	13.3455	18.7458
CUFF.7822	chrX	64485996	64486031	.	36	0	2	17	9.72955	17.7917	182.389	18.7458
CUFF.4974	chr4	3613561	3614773	.	1213	0	0	17	0.288758	0.264015	5.41302	18.7458
CUFF.4609	chr3	61970899	61971566	.	668	1	0	17	0.524347	0.479417	9.82932	18.7458
CUFF.226	chr1	133173308	133173545	.	238	0	0	17	1.4717	1.34559	27.5882	18.7458
CUFF.6860	chr7	143568497	143568660	.	164	1	18	17	2.13575	35.1494	40.0365	18.7458
CUFF.2972	chr17	23563886	23564222	.	337	1	25	17	1.03936	23.7574	19.4836	18.7458
CUFF.2917	chr16	98061643	98061902	.	260	0	15	16	1.34717	18.476	23.7683	17.6431
CUFF.3923	chr19	57357715	57357981	.	267	0	0	16	1.31185	1.19944	23.1451	17.6431
CUFF.6101	chr6;chr6	53084096;53084590	53084503;53084982	+;+	801	0	0	16	0.437283	0.399813	7.71505	17.6431
CUFF.4851	chr3	100485784	100486126	.	343	0	0	16	1.02118	0.933674	18.0168	17.6431
CUFF.4477	chr2	178033816	178034125	.	310	4	7	61	4.51953	7.23146	76.001	16.8161
CUFF.5840	chr5	128977478	128978029	.	552	0	0	15	0.634536	0.580164	10.4955	16.5405
CUFF.7701	chr9	121393666	121394085	.	420	0	1	15	0.833961	0.762501	13.7941	16.5405
CUFF.6845	chr7	143221455	143221770	.	316	0	4	15	1.10843	4.0538	18.3339	16.5405
CUFF.172	chr1	106247336	106247688	.	353	1	21	15	0.992248	19.0517	16.4122	16.5405
CUFF.6872	chr7	144895003	144895359	.	357	0	0	15	0.981131	0.89706	16.2283	16.5405
CUFF.5669	chr5	93159067	93159216	.	150	0	0	15	2.33509	2.135	38.6235	16.5405
CUFF.7873	chrX	109166140	109166644	.	505	0	0	15	0.693591	0.634159	11.4723	16.5405
CUFF.3290	chr17	65983927	65984094	.	168	2	2	29	4.16981	3.8125	66.6714	15.9891
CUFF.748	chr11	9419856	9420016	.	161	0	0	14	2.17555	1.98913	33.5856	15.4378
CUFF.255	chr1	151416621	151417050	.	430	1	11	14	0.814567	8.19245	12.5751	15.4378
CUFF.6017	chr5	151729757	151730159	.	403	0	0	14	0.869141	0.794666	13.4176	15.4378
CUFF.4307	chr2	127258779	127259044	.	266	0	31	14	1.31678	37.3224	20.3281	15.4378
CUFF.3910	chr19	54327876	54328061	.	186	0	5	14	1.88314	8.60888	29.0714	15.4378
CUFF.2292	chr15	36616667	36617299	.	633	0	0	14	0.553339	0.505925	8.54231	15.4378
CUFF.3892	chr19	49803280	49803431	.	152	0	1	14	2.30437	2.10691	35.5742	15.4378
CUFF.7982	chrY	90812692	90812766	.	75	0	0	14	4.67018	4.27	72.0971	15.4378
CUFF.6370	chr6	148528037	148528332	.	296	0	2	14	1.18332	2.16385	18.2679	15.4378
CUFF.3795	chr19	32212235	32212627	.	393	1	4	14	0.891256	3.25954	13.759	15.4378
CUFF.7725	chr9	124299725	124300018	.	294	0	2	14	1.19137	2.17857	18.3921	15.4378
CUFF.7300	chr8;chr8	129246424;129246856	129246479;129246935	+;+	136	0	11	14	2.57547	25.9026	39.7594	15.4378
CUFF.414	chr1	195371415	195371635	.	221	0	0	14	1.5849	1.4491	24.4674	15.4378
CUFF.3629	chr18	89031615	89031754	.	140	0	0	14	2.50188	2.2875	38.6235	15.4378
CUFF.3412	chr17	94886180	94886373	.	194	0	0	14	1.80548	1.65077	27.8726	15.4378
CUFF.4016	chr2	28185188	28185493	.	306	0	0	14	1.14465	1.04657	17.6709	15.4378
CUFF.4785	chr3	95760035	95760303	.	269	0	1	14	1.3021	1.19052	20.1014	15.4378
CUFF.3333	chr17	77276854	77277311	.	458	0	0	13	0.764768	0.699236	10.963	14.3351
CUFF.6275	chr6	120897754	120898115	.	362	1	3	13	0.967579	2.65401	13.8703	14.3351
CUFF.7702	chr9	121395008	121395397	.	390	2	0	26	1.79622	0.821155	25.749	14.3351
CUFF.78	chr1	69031960	69032007	.	48	0	4	13	7.29716	26.6875	104.605	14.3351
CUFF.3407	chr17	94883175	94883676	.	502	1	0	13	0.697736	0.637949	10.0021	14.3351
CUFF.420	chr10	12777848	12778257	.	410	0	0	13	0.854302	0.781098	12.2465	14.3351
CUFF.2193	chr14	103312051	103312199	.	149	0	20	13	2.35076	42.9866	33.6983	14.3351
CUFF.3411	chr17	94866859	94867479	.	621	0	0	13	0.564032	0.515701	8.08543	14.3351
CUFF.445	chr10;chr10	37958181;37972790	37958351;37972799	-;-	181	1	8	13	1.93516	14.1547	27.7406	14.3351
CUFF.887	chr11	53967319	53967544	.	226	1	2	13	1.54984	2.83407	22.217	14.3351
CUFF.6114	chr6	66229112	66229316	.	205	0	9	13	1.7086	14.0598	24.4929	14.3351
CUFF.4199	chr2	91276980	91277164	.	185	0	2	13	1.89332	3.46216	27.1408	14.3351
CUFF.5857	chr5	133688026	133688412	.	387	0	0	13	0.905074	0.82752	12.9743	14.3351
CUFF.3456	chr18	25789348	25789696	.	349	0	0	13	1.00362	0.917623	14.387	14.3351
CUFF.5219	chr4	126414130	126414624	.	495	0	0	13	0.707603	0.64697	10.1435	14.3351
CUFF.1981	chr13	120316925	120317151	.	227	0	0	13	1.54301	1.41079	22.1192	14.3351
CUFF.2903	chr16	98043887	98044183	.	297	0	0	13	1.17934	1.07828	16.9059	14.3351
CUFF.758	chr11	17041429	17041587	.	159	9	44	116	19.8262	88.6227	281.781	14.2125
CUFF.2896	chr16	98012004	98012237	.	234	4	0	51	5.98741	1.36859	84.1793	14.0594
CUFF.788	chr11	17791430	17791840	.	411	3	35	38	2.55667	27.2719	35.7103	13.9675
CUFF.5936	chr5	142862246	142862673	.	428	2	4	25	1.63675	2.99299	22.5604	13.7837
CUFF.4232	chr2	98664987	98665224	.	238	42	3	512	61.8112	4.03677	830.891	13.4424
CUFF.4489	chr2	180709551	180709742	.	192	1	5	12	1.82429	8.33985	24.1397	13.2324
CUFF.5016	chr4	34590989	34591235	.	247	2	36	24	2.83614	46.6762	37.5289	13.2324
CUFF.6228	chr6	106405511	106405674	.	164	1	4	12	2.13575	7.81098	28.2611	13.2324
CUFF.787	chr10	130593516	130593835	.	320	0	0	12	1.09457	1.00078	14.4838	13.2324
CUFF.6861	chr7	143572035	143572332	.	298	0	8	12	1.17538	8.59732	15.5531	13.2324
CUFF.3944	chr19	61115931	61116170	.	240	3	8	36	4.3783	10.675	57.9352	13.2324
CUFF.3620	chr18	83543314	83543515	.	202	0	0	12	1.73398	1.5854	22.9446	13.2324
CUFF.3468	chr18	31624790	31625287	.	498	0	0	12	0.703341	0.643073	9.30686	13.2324
CUFF.1653	chr12	115960565	115961055	.	491	8	28	96	5.70694	18.2627	75.5163	13.2324
CUFF.6065	chr6	32917351	32917819	.	469	0	31	12	0.746831	21.1679	9.88234	13.2324
CUFF.7051	chr8	78984788	78984988	.	201	6	22	72	10.4556	35.0523	138.353	13.2324
CUFF.6880	chr7	145339394	145339598	.	205	0	0	12	1.7086	1.5622	22.6089	13.2324
CUFF.3377	chr17	86394877	86395315	.	439	2	12	24	1.59573	8.75399	21.1153	13.2324
CUFF.2901	chr16	98024941	98025267	.	327	0	5	12	1.07114	4.89679	14.1737	13.2324
CUFF.4475	chr2;chr2;chr2;chr2	178023289;178031255;178031590;178032804	178023381;178031381;178031653;178033497	+;+;+;+	978	25	25	289	8.95357	8.18636	114.133	12.7472
CUFF.5452	chr5;chr5	23120265;23160956	23120297;23161129	.;.	207	2	2	23	3.38419	3.09421	42.915	12.681
CUFF.1450	chr12	71138071	71138287	.	217	4	29	45	6.45647	42.7984	80.0947	12.4053
CUFF.6952	chr8	31420217	31420718	.	502	5	12	56	3.48868	7.65538	43.0859	12.3502
CUFF.516	chr10	76114088	76114331	.	244	0	0	11	1.43551	1.3125	17.4122	12.1297
CUFF.4325	chr2	133974044	133974385	.	342	0	0	11	1.02416	0.936404	12.4228	12.1297
CUFF.3549	chr18	62954324	62954484	.	161	0	0	11	2.17555	1.98913	26.3887	12.1297
CUFF.792	chr11	17875802	17876015	.	214	0	9	11	1.63675	13.4685	19.8532	12.1297
CUFF.3353	chr17	85860679	85861023	.	345	0	0	11	1.01526	0.928262	12.3147	12.1297
CUFF.6014	chr5	151368969	151369240	.	272	1	0	11	1.28773	1.17739	15.6198	12.1297
CUFF.4971	chr3	159938226	159938700	.	475	0	0	11	0.737397	0.674211	8.94438	12.1297
CUFF.5611	chr5	64796095	64796615	.	521	0	0	11	0.672291	0.614684	8.15467	12.1297
CUFF.2906	chr16	98105858	98106110	.	253	0	0	11	1.38444	1.26581	16.7928	12.1297
CUFF.2655	chr16	10482309	10482702	.	394	0	0	11	0.888994	0.812818	10.7832	12.1297
CUFF.4463	chr2	177832019	177832279	.	261	4	0	43	5.36803	1.22701	63.6325	11.854
CUFF.4466	chr2	178035239	178035535	.	297	16	55	171	18.8694	59.3056	222.377	11.7851
CUFF.2090	chr14	52055505	52056106	.	602	2	0	21	1.16367	0.531977	13.4733	11.5783
CUFF.901	chr11	58283790	58284024	.	235	4	10	42	5.96193	13.6277	69.0292	11.5783
CUFF.2912	chr16	98070293	98070730	.	438	2	9	21	1.59938	6.58048	18.5181	11.5783
CUFF.7986	chrY	90824078	90825901	.	1824	8	10	83	1.53624	1.75576	17.5754	11.4405
CUFF.4949	chr3	153777958	153778170	.	213	3	14	31	4.93329	21.0493	56.2125	11.3945
CUFF.7978	chrY	90810738	90810925	.	188	13	7	131	24.2204	11.9242	269.132	11.1118
CUFF.2152	chr14	71149205	71149417	.	213	0	2	10	1.64443	3.00704	18.1331	11.027
CUFF.7101	chr8	94042839	94043072	.	234	0	6	10	1.49685	8.21155	16.5058	11.027
CUFF.6377	chr6	149585744	149586255	.	512	2	0	20	1.36822	0.625489	15.0873	11.027
CUFF.7719	chr9	123935886	123936091	.	206	0	1	10	1.70031	1.55461	18.7493	11.027
CUFF.5072	chr4	53057802	53058174	.	373	2	19	20	1.87809	16.313	20.7096	11.027
CUFF.2038	chr14	25414267	25414603	.	337	0	0	10	1.03936	0.950297	11.461	11.027
CUFF.4782	chr3	95755013	95755406	.	394	0	0	10	0.888994	0.812818	9.80291	11.027
CUFF.5095	chr4	68881553	68881943	.	391	0	0	10	0.895815	0.819054	9.87812	11.027
CUFF.4413	chr2	166441737	166441995	.	259	0	4	10	1.35237	4.94595	14.9125	11.027
CUFF.6246	chr6	114742204	114742375	.	172	0	1	10	2.03642	1.86192	22.4555	11.027
CUFF.7730	chr9	124491840	124492088	.	249	0	0	10	1.40668	1.28615	15.5114	11.027
CUFF.2923	chr16	98104394	98104581	.	188	0	0	10	1.8631	1.70346	20.5444	11.027
CUFF.4977	chr4	3850473	3851171	.	699	0	0	10	0.501093	0.458155	5.52553	11.027
CUFF.4407	chr2	164905793	164905950	.	158	0	3	10	2.21686	6.0807	24.4452	11.027
CUFF.5117	chr4	96372316	96372547	.	232	1	7	10	1.50976	9.66272	16.648	11.027
CUFF.6600	chr7	69321067	69321317	.	251	0	0	10	1.39547	1.2759	15.3878	11.027
CUFF.2307	chr15	44587050	44587280	.	231	1	0	10	1.51629	1.38636	16.7201	11.027
CUFF.4942	chr3	153643938	153644091	.	154	0	4	10	2.27444	8.31819	25.0802	11.027
CUFF.1862	chr13	58769801	58770115	.	315	0	0	10	1.11195	1.01667	12.2614	11.027
CUFF.4357	chr2	153522093	153522354	.	262	0	0	10	1.33688	1.22233	14.7418	11.027
CUFF.2032	chr14	23851344	23851728	.	385	0	0	10	0.909776	0.831819	10.0321	11.027
CUFF.7772	chrX	7963626	7963848	.	223	0	7	10	1.57069	10.0527	17.3199	11.027
CUFF.77	chr1	68966621	68966798	.	178	0	0	10	1.96777	1.79916	21.6986	11.027
CUFF.7297	chr8	129218178	129218595	.	418	11	0	109	9.21747	0.766149	100.717	10.9267
CUFF.3403	chr17	94816219	94817172	.	954	64	93	632	23.4978	31.2194	255.87	10.8891
CUFF.2067	chr14	43811544	43811903	.	360	14	47	137	13.6214	41.8105	146.984	10.7907
CUFF.4461	chr2	177830276	177830533	.	258	16	1	155	21.7218	1.24128	232.04	10.6824
CUFF.2616	chr15	103103823	103104395	.	573	3	1	29	1.83384	0.558901	19.5476	10.6594
CUFF.7156	chr8;chr8	110315520;110361890	110315533;110362043	.;.	168	2	4	19	4.16981	7.62501	43.6813	10.4756
CUFF.3570	chr18	68515777	68516172	.	396	3	0	28	2.65351	0.808713	27.3095	10.2918
CUFF.369	chr1	189657861	189658038	.	178	3	35	28	5.90332	62.9706	60.756	10.2918
CUFF.4467	chr2	178036464	178037009	.	546	7	24	65	4.49056	14.0769	45.9803	10.2393
CUFF.6398	chr7	5029415	5029734	.	320	0	7	9	1.09457	7.00547	10.8628	9.92427
CUFF.3385	chr17	91413064	91413337	.	274	1	27	9	1.27833	31.5575	12.6865	9.92427
CUFF.1991	chr14	15501628	15501831	.	204	0	0	9	1.71698	1.56985	17.0398	9.92427
CUFF.3082	chr16	93790389	93790638	.	250	0	0	9	1.40105	1.281	13.9044	9.92427
CUFF.3415	chr17	94879534	94880376	.	843	0	0	9	0.415497	0.379894	4.1235	9.92427
CUFF.6078	chr6	37206947	37207499	.	553	10	38	90	6.33388	22.0063	62.8592	9.92427
CUFF.6110	chr6	66047743	66047908	.	166	0	1	9	2.11002	1.92922	20.9404	9.92427
CUFF.6873	chr7;chr7	144894225;144894558	144894514;144894671	.;.	404	0	1	9	0.866989	0.792699	8.60424	9.92427
CUFF.6875	chr7	144889450	144889841	.	392	1	0	9	0.89353	0.816965	8.86763	9.92427
CUFF.17	chr1	22584393	22584879	.	487	0	0	9	0.719227	0.657598	7.13781	9.92427
CUFF.6375	chr6	149575036	149575259	.	224	0	0	9	1.56368	1.42969	15.5184	9.92427
CUFF.7944	chrX_GL456233_random	9300	9890	.	591	0	0	9	0.592663	0.541879	5.88175	9.92427
CUFF.1504	chr12	84209450	84209597	.	148	0	0	9	2.36665	2.16385	23.4872	9.92427
CUFF.7704	chr9	121430466	121430671	.	206	0	0	9	1.70031	1.55461	16.8743	9.92427
CUFF.3454	chr18	25213492	25213786	.	295	0	24	9	1.18733	26.0543	11.7834	9.92427
CUFF.829	chr11	31345945	31346333	.	389	1	0	9	0.900421	0.823265	8.93602	9.92427
CUFF.3271	chr17	58860727	58861096	.	370	0	0	9	0.946659	0.865541	9.3949	9.92427
CUFF.5596	chr5	50896232	50896549	.	318	0	0	9	1.10146	1.00708	10.9312	9.92427
CUFF.5628	chr5	74405391	74405929	.	539	0	0	9	0.64984	0.594156	6.44919	9.92427
CUFF.4755	chr3	95295817	95296044	.	228	0	10	9	1.53624	14.0461	15.2461	9.92427
CUFF.2893	chr16	97512029	97512188	.	160	1	2	9	2.18915	4.00313	21.7257	9.92427
CUFF.1227	chr11	110716514	110716783	.	270	0	0	9	1.29727	1.18611	12.8745	9.92427
CUFF.860	chr11	48823721	48823923	.	203	0	15	9	1.72544	23.6638	17.1237	9.92427
CUFF.2626	chr15	103943100	103943331	.	232	0	0	9	1.50976	1.38039	14.9832	9.92427
CUFF.5999	chr5	149643347	149643555	.	209	1	0	9	1.6759	1.5323	16.6321	9.92427
CUFF.6077	chr6;chr6	37165882;37207218	37165892;37207474	+;+	268	10	38	89	13.0695	45.4086	128.264	9.814
CUFF.5553	chr5	32714757	32715435	.	679	8	19	69	4.12682	8.96135	39.2492	9.51076
CUFF.2905	chr16;chr16	98051041;98063312	98051372;98063715	.;.	736	19	39	163	9.04213	16.9698	85.5384	9.45998
CUFF.1698	chr13	21907110	21907184	.	75	2	0	17	9.34036	4.27	87.5465	9.37292
CUFF.1334	chr11	121564782	121565010	.	229	2	22	17	3.05907	30.7664	28.6724	9.37292
CUFF.2156	chr14	74316487	74317054	.	568	5	105	41	3.08331	59.2012	27.8796	9.04211
CUFF.2625	chr15	103942719	103943003	.	285	0	0	8	1.229	1.12369	10.8417	8.82157
CUFF.6032	chr6	7257171	7257419	.	249	0	0	8	1.40668	1.28615	12.4091	8.82157
CUFF.2876	chr16	93896842	93896996	.	155	0	0	8	2.25977	2.06613	19.9347	8.82157
CUFF.6111	chr6	66129146	66129398	.	253	1	0	8	1.38444	1.26581	12.213	8.82157
CUFF.6066	chr6	32916900	32917221	.	322	0	31	8	1.08778	30.8315	9.59589	8.82157
CUFF.4610	chr3	61972508	61972673	.	166	0	0	8	2.11002	1.92922	18.6137	8.82157
CUFF.6214	chr6	97558141	97558433	.	293	0	0	8	1.19544	1.093	10.5457	8.82157
CUFF.5101	chr4	75086751	75086975	.	225	0	0	8	1.55673	1.42333	13.7328	8.82157
CUFF.1532	chr12	99547588	99547831	.	244	1	11	8	1.43551	14.4375	12.6634	8.82157
CUFF.6632	chr7	90159673	90159842	.	170	1	3	8	2.06037	5.65148	18.1757	8.82157
CUFF.314	chr1	175901480	175901716	.	237	1	5	8	1.47791	6.75633	13.0375	8.82157
CUFF.1814	chr13	49595020	49595417	.	398	0	0	8	0.880059	0.804649	7.76351	8.82157
CUFF.3618	chr18	83542848	83543253	.	406	0	0	8	0.862718	0.788794	7.61053	8.82157
CUFF.7718	chr9	123829594	123829834	.	241	2	8	16	2.90675	10.6307	25.6421	8.82157
CUFF.393	chr1	195226573	195227070	.	498	0	0	8	0.703341	0.643073	6.20457	8.82157
CUFF.6039	chr6	17220566	17220880	.	315	0	0	8	1.11195	1.01667	9.80913	8.82157
CUFF.5384	chr4	155097574	155097957	.	384	1	6	8	0.912145	5.00391	8.04655	8.82157
CUFF.3133	chr17	45718528	45718965	.	438	0	0	8	0.799689	0.731165	7.05451	8.82157
CUFF.2182	chr14	89384668	89384918	.	251	0	0	8	1.39547	1.2759	12.3103	8.82157
CUFF.1350	chr12	4621218	4621407	.	190	0	0	8	1.84349	1.68553	16.2625	8.82157
CUFF.151	chr1	96254446	96254631	.	186	0	0	8	1.88314	1.72178	16.6122	8.82157
CUFF.7315	chr9	5699011	5699320	.	310	0	0	8	1.12988	1.03307	9.96734	8.82157
CUFF.3502	chr18	35661704	35661935	.	232	1	9	8	1.50976	12.4235	13.3184	8.82157
CUFF.4492	chr2	181532388	181532589	.	202	0	0	8	1.73398	1.5854	15.2964	8.82157
CUFF.4468	chr2	178035681	178036154	.	474	24	71	190	17.7349	47.97	154.82	8.72968
CUFF.900	chr11	58245198	58245488	.	291	8	37	63	9.62924	40.7191	83.6178	8.68374
CUFF.2303	chr15	40495851	40496182	.	332	10	27	77	10.5501	26.0444	89.5785	8.49076
CUFF.2328	chr15;chr15;chr15	58437348;58437982;58439133	58437853;58438140;58439479	-;-;-	1012	3	0	23	1.03833	0.316453	8.77806	8.45401
CUFF.4261	chr2	118937194	118937348	.	155	5	15	38	11.2988	30.992	94.6898	8.38049
CUFF.3292	chr17	65985416	65985614	.	199	4	42	30	7.04048	67.5905	58.2263	8.27023
CUFF.619	chr10	96276396	96276558	.	163	2	4	15	4.29771	7.8589	35.5431	8.27023
CUFF.5937	chr5	142890313	142890465	.	153	6	11	45	13.7358	23.0245	113.598	8.27023
CUFF.779	chr10	130590161	130590544	.	384	3	0	22	2.73643	0.833985	22.128	8.08644
CUFF.6232	chr6	110957073	110957335	.	263	6	7	44	7.99081	8.52377	64.6172	8.08644
CUFF.5104	chr4	79658860	79659317	.	458	27	91	196	20.6487	63.6305	165.288	8.00476
CUFF.2758	chr16	36875656	36875917	.	262	4	19	29	5.34754	23.2243	42.7512	7.99455
CUFF.391	chr1	195103220	195103442	.	223	4	9	29	6.28276	12.9249	50.2278	7.99455
CUFF.1958	chr13;chr13	108091229;108158443	108091623;108158569	-;-	522	14	35	101	9.39405	21.4727	74.7312	7.95517
CUFF.4458	chr2	177476607	177476903	.	297	6	0	43	7.07603	1.07828	55.9195	7.90266
CUFF.5833	chr5	125396703	125397026	.	324	6	28	43	6.48636	27.6759	51.2595	7.90266
CUFF.6983	chr8	54529290	54529606	.	317	1	1	7	1.10493	1.01025	8.52884	7.71888
CUFF.1525	chr12	99278523	99278842	.	320	0	1	7	1.09457	1.00078	8.44888	7.71888
CUFF.6376	chr6	149583992	149584164	.	173	0	0	7	2.02465	1.85116	15.628	7.71888
CUFF.2929	chr17	5597164	5597353	.	190	1	0	7	1.84349	1.68553	14.2297	7.71888
CUFF.4601	chr3	58598566	58598780	.	215	0	0	7	1.62913	1.48954	12.5751	7.71888
CUFF.3471	chr18	32068116	32068416	.	301	1	6	7	1.16367	6.38373	8.9822	7.71888
CUFF.2485	chr15	88781393	88781721	.	329	1	16	7	1.06463	15.5745	8.21776	7.71888
CUFF.5844	chr5	128986985	128987198	.	214	1	0	7	1.63675	1.4965	12.6338	7.71888
CUFF.2361	chr15	67925970	67926291	.	322	0	0	7	1.08778	0.994566	8.3964	7.71888
CUFF.1290	chr11	120027652	120027776	.	125	0	0	7	2.80211	2.562	21.6291	7.71888
CUFF.6034	chr6	8261812	8262122	.	311	0	0	7	1.12625	1.02974	8.69338	7.71888
CUFF.5771	chr5	118632442	118632595	.	154	0	16	7	2.27444	33.2728	17.5561	7.71888
CUFF.7303	chr8	129300777	129300900	.	124	0	0	7	2.82471	2.58266	21.8036	7.71888
CUFF.1476	chr12	77279782	77280137	.	356	2	23	14	1.96777	20.6903	15.189	7.71888
CUFF.1960	chr13	108088715	108089087	.	373	4	0	28	3.75618	0.85858	28.9935	7.71888
CUFF.7334	chr8	123963802	123964037	.	236	0	3	7	1.48417	4.07098	11.4561	7.71888
CUFF.1757	chr13	37553520	37554001	.	482	0	0	7	0.726688	0.66442	5.60922	7.71888
CUFF.6087	chr6	47568928	47569186	.	259	0	8	7	1.35237	9.8919	10.4388	7.71888
CUFF.1895	chr13	74633999	74634464	.	466	0	0	7	0.751639	0.687232	5.80181	7.71888
CUFF.5655	chr5	91838702	91838899	.	198	0	20	7	1.76901	32.3485	13.6548	7.71888
CUFF.3958	chr2	6345477	6345679	.	203	1	12	7	1.72544	18.931	13.3184	7.71888
CUFF.3748	chr19	16670673	16671449	.	777	0	10	7	0.45079	4.12162	3.47959	7.71888
CUFF.624	chr10	101780866	101781436	.	571	0	0	7	0.613422	0.560859	4.73493	7.71888
CUFF.2329	chr15	58437348	58438175	.	828	3	0	21	1.26907	0.386776	9.79581	7.71888
CUFF.7699	chr9	121392566	121392841	.	276	0	1	7	1.26907	1.16033	9.79581	7.71888
CUFF.4122	chr2;chr2	59346623;59359298	59346631;59359444	+;+	156	4	14	28	8.98112	28.7404	69.3242	7.71888
CUFF.3459	chr18	28450301	28450985	.	685	0	0	7	0.511334	0.467519	3.94692	7.71888
CUFF.4406	chr2	164905112	164905521	.	410	0	0	7	0.854302	0.781098	6.59425	7.71888
CUFF.4718	chr3	90172612	90173018	.	407	0	0	7	0.860599	0.786856	6.64286	7.71888
CUFF.5696	chr5	105584974	105585178	.	205	4	30	28	6.83441	46.8659	52.754	7.71888
CUFF.6019	chr5	151731779	151732238	.	460	0	0	7	0.761443	0.696196	5.87748	7.71888
CUFF.2208	chr14	114836290	114836668	.	379	0	0	7	0.924179	0.844987	7.13362	7.71888
CUFF.5839	chr5	128467813	128468264	.	452	0	0	7	0.77492	0.708518	5.98151	7.71888
CUFF.2199	chr14;chr14	107954014;107961035	107954164;107961052	+;+	169	0	0	7	2.07257	1.89497	15.9979	7.71888
CUFF.1403	chr12	51408850	51409437	.	588	1	19	7	0.595687	10.3482	4.59803	7.71888
CUFF.5520	chr5	31407518	31407875	.	358	1	17	7	0.97839	15.2074	7.55207	7.71888
CUFF.6822	chr7	140890700	140890944	.	245	1	0	7	1.42965	1.30714	11.0353	7.71888
CUFF.6076	chr6	35144472	35144942	.	471	0	0	7	0.74366	0.679937	5.74022	7.71888
CUFF.1349	chr11;chr11	121960614;121980719	121960638;121981339	-;-	646	0	0	7	0.542204	0.495743	4.1852	7.71888
CUFF.6141	chr6	79273934	79274119	.	186	0	0	7	1.88314	1.72178	14.5357	7.71888
CUFF.3421	chr18	5725942	5726159	.	218	2	16	14	3.21343	23.5046	24.8041	7.71888
CUFF.3576	chr18	70905054	70905232	.	179	0	3	7	1.95678	5.36732	15.1041	7.71888
CUFF.1913	chr13	91206824	91207127	.	304	0	0	7	1.15218	1.05345	8.89356	7.71888
CUFF.3974	chr2	24863824	24863991	.	168	1	9	7	2.0849	17.1563	16.0931	7.71888
CUFF.5791	chr5	121779956	121780156	.	201	0	0	7	1.74261	1.59328	13.451	7.71888
CUFF.2029	chr14	22657995	22658293	.	299	4	5	27	4.6858	5.35536	34.8774	7.4432
CUFF.3907	chr19	53422190	53422346	.	157	6	10	39	13.3859	20.3981	95.9436	7.16753
CUFF.5153	chr4	108584157	108584329	.	173	2	7	13	4.04929	12.9581	29.0234	7.16753
CUFF.2240	chr15	6763093	6763397	.	305	4	4	26	4.59362	4.2	32.9249	7.16753
CUFF.3127	chr17	38001995	38002144	.	150	4	4	26	9.34036	8.54001	66.9473	7.16753
CUFF.5675	chr5	96911486	96911865	.	380	4	1	26	3.68699	0.842764	26.4266	7.16753
CUFF.7187	chr8	120101634	120101847	.	214	2	13	13	3.27349	19.4545	23.4628	7.16753
CUFF.6006	chr5;chr5	150673966;150674167	150674115;150674378	+;+	362	7	68	45	6.77305	60.1575	48.0126	7.08876
CUFF.6007	chr5	150673966	150674378	.	413	7	68	45	5.93667	52.7289	42.0837	7.08876
CUFF.785	chr11	17783098	17783623	.	526	5	19	32	3.3295	11.568	23.4972	7.05726
CUFF.1560	chr12	105031078	105031360	.	283	173	290	1094	214.119	328.172	1493.08	6.97312
CUFF.2225	chr14	122044473	122044744	.	272	4	1	25	5.15094	1.17739	35.4995	6.89185
CUFF.4470	chr2	178041728	178042104	.	377	5	40	31	4.64541	33.9788	31.7593	6.83672
CUFF.3209	chr17	55888707	55888883	.	177	31	59	191	61.3456	106.75	416.784	6.79403
CUFF.3122	chr17;chr17	35916990;35917202	35917009;35917710	+;+	529	11	12	67	7.28337	7.26466	48.9182	6.71643
CUFF.4981	chr4	9613817	9613989	.	173	1	33	6	2.02465	61.0882	13.3954	6.61618
CUFF.2475	chr15;chr15	85730613;85738237	85730634;85738436	.;.	222	2	42	12	3.15553	60.5879	20.8775	6.61618
CUFF.3158	chr17	46413126	46413463	.	338	1	21	6	1.03628	19.8972	6.85624	6.61618
CUFF.1980	chr13	120317700	120317982	.	283	0	0	6	1.23768	1.13163	8.18872	6.61618
CUFF.5572	chr5	36499415	36499585	.	171	0	6	6	2.04833	11.2369	13.5521	6.61618
CUFF.6840	chr7	142378722	142378918	.	197	0	0	6	1.77799	1.62564	11.7635	6.61618
CUFF.2875	chr16	92822242	92822413	.	172	0	1	6	2.03642	1.86192	13.4733	6.61618
CUFF.5209	chr4	124078651	124078871	.	221	3	5	18	4.75471	7.24548	31.458	6.61618
CUFF.5554	chr5	32718616	32719152	.	537	0	0	6	0.65226	0.596369	4.31547	6.61618
CUFF.473	chr10	56544350	56544545	.	196	0	0	6	1.78706	1.63393	11.8235	6.61618
CUFF.638	chr10	116577274	116577425	.	152	0	0	6	2.30437	2.10691	15.2461	6.61618
CUFF.1112	chr11	95010778	95011012	.	235	1	19	6	1.49048	25.8926	9.86131	6.61618
CUFF.7844	chrX	95427252	95427565	.	314	4	65	24	4.46196	66.2938	29.5211	6.61618
CUFF.7929	chrX	163419163	163419509	.	347	0	0	6	1.00941	0.922911	6.67841	6.61618
CUFF.499	chr10	67333289	67333549	.	261	0	21	6	1.34201	25.7673	8.87896	6.61618
CUFF.4874	chr3	123678209	123678716	.	508	1	0	6	0.689495	0.630414	4.56183	6.61618
CUFF.6147	chr6	82779720	82779878	.	159	6	16	36	13.2175	32.2264	87.4493	6.61618
CUFF.691	chr10	128332646	128332792	.	147	1	0	6	2.38275	2.17857	15.7647	6.61618
CUFF.2902	chr16	98043300	98043686	.	387	4	0	24	3.6203	0.82752	23.9525	6.61618
CUFF.3642	chr18	90597573	90598211	.	639	0	0	6	0.548143	0.501174	3.62662	6.61618
CUFF.7956	chrY	78750220	78750496	.	277	6	9	36	7.58694	10.4052	50.1966	6.61618
CUFF.2146	chr14	70149239	70149393	.	155	0	0	6	2.25977	2.06613	14.951	6.61618
CUFF.6965	chr8	45063001	45063550	.	550	1	11	6	0.636843	6.40501	4.21347	6.61618
CUFF.6251	chr6	116158364	116158749	.	386	1	0	6	0.907419	0.829664	6.00365	6.61618
CUFF.1990	chr14;chr14	12661486;12710767	12662055;12710776	-;-	580	0	0	6	0.603903	0.552156	3.99553	6.61618
CUFF.3917	chr19	56410217	56410867	.	651	1	9	6	0.538039	4.42742	3.55977	6.61618
CUFF.4936	chr3	153534373	153534757	.	385	0	10	6	0.909776	8.31819	6.01924	6.61618
CUFF.4545	chr3	35876111	35876338	.	228	1	4	6	1.53624	5.61843	10.1641	6.61618
CUFF.4868	chr3	121250105	121250440	.	336	0	4	6	1.04245	3.8125	6.89705	6.61618
CUFF.218	chr1	133166262	133166427	.	166	0	0	6	2.11002	1.92922	13.9603	6.61618
CUFF.5458	chr5	23764915	23765227	.	313	0	18	6	1.11905	18.4169	7.40386	6.61618
CUFF.2268	chr15	31297240	31297455	.	216	1	7	6	1.62159	10.3785	10.7287	6.61618
CUFF.3406	chr17	94882621	94882872	.	252	0	0	6	1.38994	1.27083	9.19606	6.61618
CUFF.3715	chr19	8942537	8942729	.	193	0	0	6	1.81484	1.65933	12.0073	6.61618
CUFF.7281	chr8	126591972	126592228	.	257	0	0	6	1.36289	1.24611	9.01715	6.61618
CUFF.1355	chr11	120548842	120549015	.	174	1	0	6	2.01301	1.84052	13.3184	6.61618
CUFF.4592	chr3	57733462	57733782	.	321	0	0	6	1.09116	0.997664	7.21934	6.61618
CUFF.270	chr1	158056928	158057209	.	282	1	0	6	1.24207	1.13564	8.21776	6.61618
CUFF.2909	chr16	98052093	98052230	.	138	0	3	6	2.53814	6.96196	16.7928	6.61618
CUFF.6972	chr8	46741054	46741392	.	339	0	0	6	1.03323	0.944691	6.83601	6.61618
CUFF.5711	chr5	109663592	109663770	.	179	0	3	6	1.95678	5.36732	12.9464	6.61618
CUFF.5383	chr4	154040828	154041031	.	204	0	0	6	1.71698	1.56985	11.3598	6.61618
CUFF.7726	chr9	124330355	124330658	.	304	0	0	6	1.15218	1.05345	7.62305	6.61618
CUFF.3628	chr18	89035544	89035840	.	297	0	2	6	1.17934	2.15657	7.80272	6.61618
CUFF.2106	chr14	56415521	56415709	.	189	0	3	6	1.85325	5.08334	12.2614	6.61618
CUFF.3332	chr17	77277601	77277802	.	202	0	0	6	1.73398	1.5854	11.4723	6.61618
CUFF.1338	chr12	3164731	3164915	.	185	5	12	29	9.46659	20.773	60.5449	6.39564
CUFF.7492	chr9	58022841	58023114	.	274	4	8	23	5.11334	9.35037	32.4212	6.34051
CUFF.7597	chr9	98414143	98414371	.	229	12	34	69	18.3544	47.5481	116.376	6.34051
CUFF.4773	chr3	95672735	95673269	.	535	3	13	17	1.9641	7.78178	12.2729	6.24861
CUFF.4562	chr3	39581150	39581512	.	363	11	26	62	10.6141	22.938	65.9684	6.2152
CUFF.3118	chr17	35917789	35918302	.	514	18	18	100	12.266	11.215	75.1429	6.12609
CUFF.7972	chrY	90733239	90733655	.	417	2	0	11	1.67992	0.767986	10.1884	6.06483
CUFF.3388	chr17	91418833	91419035	.	203	2	6	11	3.45087	9.46552	20.929	6.06483
CUFF.4520	chr3	14867599	14867840	.	242	2	8	11	2.89474	10.5868	17.5561	6.06483
CUFF.1693	chr13	21172833	21172934	.	102	2	0	11	6.86792	3.13971	41.6528	6.06483
CUFF.3391	chr17	91452956	91453234	.	279	2	16	11	2.51085	18.3656	15.2279	6.06483
CUFF.3400	chr17	94810358	94810681	.	324	8	4	43	8.64849	3.95371	51.2595	5.92699
CUFF.7255	chr8;chr8	123845428;123859097	123845447;123859311	-;-	235	3	31	16	4.47145	42.2458	26.2968	5.88105
CUFF.6313	chr6	125186360	125186687	.	328	45	102	238	48.0545	99.59	280.256	5.83204
CUFF.6312	chr6;chr6	125186360;125187982	125186664;125187988	-;-	312	45	102	238	50.5188	104.697	294.628	5.83204
CUFF.6850	chr7	143236274	143236921	.	648	13	57	68	7.02689	28.1702	40.5308	5.76795
CUFF.2752	chr16	32922913	32924017	.	1105	10	70	51	3.16981	20.2873	17.8262	5.62375
CUFF.1883	chr13	67540624	67540784	.	161	1	0	5	2.17555	1.98913	11.9949	5.51348
CUFF.2061	chr14	32351555	32351832	.	278	0	0	5	1.25994	1.15198	6.94667	5.51348
CUFF.6207	chr6	91112016	91112322	.	307	1	0	5	1.14092	1.04316	6.29047	5.51348
CUFF.1041	chr11	78983822	78983979	.	158	0	0	5	2.21686	2.0269	12.2226	5.51348
CUFF.614	chr10	94730419	94730747	.	329	0	0	5	1.06463	0.973405	5.86983	5.51348
CUFF.2200	chr14	107954296	107954479	.	184	0	0	5	1.90361	1.74049	10.4955	5.51348
CUFF.4973	chr4	3692244	3692468	.	225	0	0	5	1.55673	1.42333	8.58299	5.51348
CUFF.7322	chr9	9034699	9034923	.	225	0	2	5	1.55673	2.84667	8.58299	5.51348
CUFF.5910	chr5;chr5	138141437;138141513	138141492;138141610	.;.	154	1	2	5	2.27444	4.15909	12.5401	5.51348
CUFF.1640	chr12	113100695	113101113	.	419	2	20	10	1.6719	15.2864	9.21801	5.51348
CUFF.1366	chr12	12069178	12069556	.	379	2	0	10	1.84836	0.844987	10.1909	5.51348
CUFF.1100	chr11	88675484	88675696	.	213	1	0	5	1.64443	1.50352	9.06654	5.51348
CUFF.6333	chr6	134894629	134894841	.	213	0	0	5	1.64443	1.50352	9.06654	5.51348
CUFF.1697	chr13	21448126	21448320	.	195	1	0	5	1.79622	1.64231	9.90345	5.51348
CUFF.1559	chr12	105038387	105038593	.	207	0	0	5	1.6921	1.5471	9.32934	5.51348
CUFF.6863	chr7	143563694	143563959	.	266	5	26	25	6.5839	31.3027	36.3002	5.51348
CUFF.502	chr10	67398304	67398532	.	229	1	4	5	1.52954	5.59389	8.43307	5.51348
CUFF.5955	chr5	144231873	144232158	.	286	0	0	5	1.2247	1.11976	6.75235	5.51348
CUFF.503	chr10	67417843	67418162	.	320	2	34	10	2.18915	34.0266	12.0698	5.51348
CUFF.771	chr10	130579701	130579924	.	224	0	0	5	1.56368	1.42969	8.62131	5.51348
CUFF.1692	chr13	18755610	18755976	.	367	0	0	5	0.954397	0.872617	5.26205	5.51348
CUFF.3136	chr17	45733557	45733741	.	185	1	1	5	1.89332	1.73108	10.4388	5.51348
CUFF.7431	chr9	39436344	39436569	.	226	0	0	5	1.54984	1.41704	8.54501	5.51348
CUFF.4593	chr3	57732650	57732887	.	238	0	0	5	1.4717	1.34559	8.11417	5.51348
CUFF.7957	chrY	79138045	79138199	.	155	3	17	15	6.7793	35.1242	37.3775	5.51348
CUFF.2074	chr14	47319433	47319577	.	145	0	0	5	2.41561	2.20862	13.3184	5.51348
CUFF.4633	chr3	79104884	79105122	.	239	0	0	5	1.46554	1.33996	8.08022	5.51348
CUFF.2607	chr15	102502576	102502851	.	276	1	8	5	1.26907	9.28262	6.997	5.51348
CUFF.5410	chr4_JH584292_random;chr4_JH584292_random	14304;14562	14490;14624	+;+	250	0	0	5	1.40105	1.281	7.72469	5.51348
CUFF.781	chr11	17703256	17703631	.	376	10	84	50	9.31552	71.5453	51.361	5.51348
CUFF.1948	chr13	104671067	104671522	.	456	1	3	5	0.768122	2.10691	4.23503	5.51348
CUFF.5658	chr5	91537805	91538023	.	219	0	0	5	1.59938	1.46233	8.81814	5.51348
CUFF.7415	chr9	28362894	28363337	.	444	0	0	5	0.788882	0.721284	4.34949	5.51348
CUFF.3531	chr18	52926151	52926297	.	147	0	0	5	2.38275	2.17857	13.1372	5.51348
CUFF.3557	chr18	65985751	65986125	.	375	0	20	5	0.934036	17.08	5.14979	5.51348
CUFF.6805	chr7	132653823	132654148	.	326	0	0	5	1.07443	0.982363	5.92384	5.51348
CUFF.5389	chr4	155600972	155601588	.	617	0	1	5	0.567688	0.519044	3.12994	5.51348
CUFF.999	chr11	73133421	73134221	.	801	1	8	5	0.437283	3.1985	2.41095	5.51348
CUFF.1204	chr11	105165830	105166343	.	514	0	0	5	0.681447	0.623055	3.75715	5.51348
CUFF.7523	chr9	65556617	65556990	.	374	0	16	5	0.936534	13.7005	5.16356	5.51348
CUFF.7565	chr9	78150128	78150420	.	293	0	0	5	1.19544	1.093	6.59103	5.51348
CUFF.2532	chr15	97797401	97797689	.	289	0	39	5	1.21199	43.2172	6.68226	5.51348
CUFF.7901	chrX	151009390	151009763	.	374	0	0	5	0.936534	0.856284	5.16356	5.51348
CUFF.3640	chr18	90593964	90594137	.	174	0	0	5	2.01301	1.84052	11.0987	5.51348
CUFF.7948	chrY	1221150	1221546	.	397	1	1	5	0.882276	0.806676	4.86442	5.51348
CUFF.2276	chr15	34023173	34023371	.	199	0	0	5	1.76012	1.6093	9.70439	5.51348
CUFF.5815	chr5	123613248	123613647	.	400	1	10	5	0.875659	8.00626	4.82793	5.51348
CUFF.3805	chr19	36776991	36777245	.	255	0	1	5	1.37358	1.25588	7.57323	5.51348
CUFF.6252	chr6	116163874	116164128	.	255	1	2	5	1.37358	2.51177	7.57323	5.51348
CUFF.4503	chr2	182010831	182011085	.	255	0	0	5	1.37358	1.25588	7.57323	5.51348
CUFF.129	chr1	91495203	91495438	.	236	0	0	5	1.48417	1.35699	8.18294	5.51348
CUFF.202	chr1	128006061	128006296	.	236	0	28	5	1.48417	37.9958	8.18294	5.51348
CUFF.2836	chr16	89996845	89997085	.	241	0	17	5	1.45338	22.5903	8.01317	5.51348
CUFF.5071	chr4	50910393	50910571	.	179	6	25	30	11.7407	44.7277	64.7321	5.51348
CUFF.2168	chr14	79247042	79247222	.	181	0	0	5	1.93516	1.76934	10.6695	5.51348
CUFF.7268	chr8	124884638	124884916	.	279	0	11	5	1.25543	12.6264	6.92177	5.51348
CUFF.2869	chr16	92786273	92786582	.	310	1	7	5	1.12988	7.23146	6.22959	5.51348
CUFF.7818	chrX	56503414	56503719	.	306	1	12	5	1.14465	12.5588	6.31102	5.51348
CUFF.6115	chr6	66271202	66271424	.	223	0	8	5	1.57069	11.4888	8.65997	5.51348
CUFF.7298	chr8	129229027	129229249	.	223	0	0	5	1.57069	1.4361	8.65997	5.51348
CUFF.3610	chr18	82778907	82779100	.	194	0	0	5	1.80548	1.65077	9.9545	5.51348
CUFF.7958	chrY;chrY	79872420;79872756	79872598;79872915	.;.	339	1	3	5	1.03323	2.83407	5.69668	5.51348
CUFF.1401	chr12	47950740	47950902	.	163	0	0	5	2.14886	1.96473	11.8477	5.51348
CUFF.6606	chr7	74464657	74464819	.	163	0	0	5	2.14886	1.96473	11.8477	5.51348
CUFF.1586	chr12	111194976	111195166	.	191	0	15	5	1.83384	25.1505	10.1109	5.51348
CUFF.5157	chr4	114913251	114913422	.	172	0	1	5	2.03642	1.86192	11.2277	5.51348
CUFF.5547	chr5	33656842	33657153	.	312	0	22	5	1.12264	22.5817	6.18966	5.51348
CUFF.4682	chr3	88799862	88800015	.	154	20	27	99	45.4888	56.1478	248.294	5.45835
CUFF.4474	chr2	178298883	178299052	.	170	11	30	54	22.6641	56.5148	122.686	5.41324
CUFF.7966	chrY;chrY	90726876;90736359	90727273;90736482	+;+	522	108	195	522	72.4683	119.634	386.235	5.3297
CUFF.160	chr1	101887709	101888186	.	478	4	38	19	2.93108	25.4592	15.3524	5.23781
CUFF.5365	chr4	151313306	151313844	.	539	4	0	19	2.59936	0.594156	13.6149	5.23781
CUFF.6846	chr7	143225311	143226042	.	732	10	75	47	4.78502	32.8125	24.7992	5.18267
CUFF.7891	chrX	139764827	139764997	.	171	25	47	117	51.2081	88.022	264.266	5.16062
CUFF.778	chr11	17701705	17702120	.	416	6	20	28	5.05188	15.3966	25.9966	5.14592
CUFF.4499	chr2	181894293	181894625	.	333	6	1	28	6.31106	0.961712	32.4762	5.14592
CUFF.2796	chr16	50550195	50550556	.	362	18	111	83	17.4164	98.1983	88.5566	5.08466
CUFF.3582	chr18	74778392	74778725	.	334	15	15	68	15.7304	14.3825	78.6346	4.99889
CUFF.2227	chr14	122891532	122891870	.	339	2	23	9	2.06645	21.7279	10.254	4.96214
CUFF.3536	chr18	60173143	60173218	.	76	6	16	27	27.6524	67.4211	137.215	4.96214
CUFF.3621	chr18	84558727	84558961	.	235	2	0	9	2.98097	1.36277	14.792	4.96214
CUFF.6867	chr7	143295690	143296070	.	381	4	2	18	3.67731	1.6811	18.2473	4.96214
CUFF.2528	chr15	97789170	97789393	.	224	2	15	9	3.12735	21.4453	15.5184	4.96214
CUFF.1713	chr13	24539981	24540519	.	539	4	18	18	2.59936	10.6948	12.8984	4.96214
CUFF.2364	chr15	68335133	68335307	.	175	2	24	9	4.00301	43.92	19.8635	4.96214
CUFF.7098	chr8	88299995	88300317	.	323	2	3	9	2.16882	2.97446	10.762	4.96214
CUFF.4557	chr3	37710929	37711357	.	429	24	163	107	19.5952	121.68	96.3336	4.91619
CUFF.1654	chr12;chr12;chr12	116047743;116054725;116058905	116047869;116054848;116058934	+;+;+	281	7	12	31	8.72543	13.6762	42.6095	4.88337
CUFF.4788	chr3	95761144	95761620	.	477	8	13	35	5.87444	8.72799	28.3401	4.8243
CUFF.1530	chr12	99522670	99522972	.	303	3	10	13	3.46796	10.5693	16.5711	4.77835
CUFF.4456	chr2	177311792	177311959	.	168	3	0	13	6.25471	1.90625	29.8872	4.77835
CUFF.4201	chr2	91645511	91646021	.	511	3	26	13	2.05634	16.2945	9.82593	4.77835
CUFF.888	chr11;chr11	55173623;55173745	55173645;55173896	.;.	175	3	17	13	6.00452	31.11	28.6917	4.77835
CUFF.5692	chr5	104521555	104521744	.	190	6	31	26	11.061	52.2514	52.8532	4.77835
CUFF.7208	chr8	121951244	121951655	.	412	3	9	13	2.55046	6.99576	12.187	4.77835
CUFF.7339	chr9	15326267	15326571	.	305	106	232	451	121.731	243.6	571.121	4.69166
CUFF.3973	chr2	23682225	23682401	.	177	12	14	51	23.7467	25.3305	111.288	4.68646
CUFF.6849	chr7	143235699	143235957	.	259	4	6	17	5.40948	7.41892	25.3513	4.68646
CUFF.4873	chr3;chr3	123676895;123679850	123678118;123680983	.;.	2358	4	0	17	0.594171	0.135814	2.78456	4.68646
CUFF.2171	chr14	79525931	79526260	.	330	5	13	21	5.30703	12.6159	24.5786	4.63133
CUFF.2782	chr16	44806480	44806719	.	240	6	11	25	8.75659	14.6781	40.2328	4.59457
CUFF.1493	chr12	81278643	81278785	.	143	25	52	104	61.2349	116.455	280.898	4.58722
CUFF.2006	chr14	22082583	22083017	.	435	7	11	29	5.63643	8.09828	25.749	4.56831
CUFF.3389	chr17	91429908	91430131	.	224	2	3	8	3.12735	4.28907	13.7941	4.41079
CUFF.4550	chr3	37684983	37685259	.	277	2	18	8	2.52898	20.8105	11.1548	4.41079
CUFF.639	chr10	116925869	116926002	.	134	1	0	4	2.61391	2.38993	11.5294	4.41079
CUFF.3680	chr19	5715884	5716199	.	316	1	27	4	1.10843	27.3632	4.88905	4.41079
CUFF.802	chr11	21125031	21125347	.	317	1	3	4	1.10493	3.03076	4.87362	4.41079
CUFF.2123	chr14	59569824	59570140	.	317	0	40	4	1.10493	40.4101	4.87362	4.41079
CUFF.4775	chr3	95674245	95674560	.	316	0	0	4	1.10843	1.01345	4.88905	4.41079
CUFF.6874	chr7	144921340	144921658	.	319	0	0	4	1.09801	1.00392	4.84307	4.41079
CUFF.6526	chr7	38124364	38124674	.	311	0	0	4	1.12625	1.02974	4.96765	4.41079
CUFF.7673	chr9	115282557	115282844	.	288	0	12	4	1.21619	13.3438	5.36437	4.41079
CUFF.6892	chr8	4328302	4328462	.	161	0	7	4	2.17555	13.9239	9.59589	4.41079
CUFF.1247	chr11	115509969	115510306	.	338	0	1	4	1.03628	0.947486	4.57082	4.41079
CUFF.2327	chr15	58441277	58441442	.	166	2	0	8	4.22004	1.92922	18.6137	4.41079
CUFF.6954	chr8	33088317	33088522	.	206	0	0	4	1.70031	1.55461	7.4997	4.41079
CUFF.2817	chr16	68815047	68815252	.	206	0	0	4	1.70031	1.55461	7.4997	4.41079
CUFF.7332	chr8	123962339	123962639	.	301	0	4	4	1.16367	4.25582	5.13269	4.41079
CUFF.5990	chr5	147612287	147612811	.	525	2	0	8	1.33434	0.61	5.88548	4.41079
CUFF.3733	chr19	12767158	12767357	.	200	1	4	4	1.75132	6.40501	7.72469	4.41079
CUFF.3172	chr17	46891621	46891815	.	195	0	0	4	1.79622	1.64231	7.92276	4.41079
CUFF.5143	chr4	107322622	107322816	.	195	1	3	4	1.79622	4.92693	7.92276	4.41079
CUFF.295	chr1	170881498	170881692	.	195	1	0	4	1.79622	1.64231	7.92276	4.41079
CUFF.6433	chr7	19097550	19097725	.	176	0	3	4	1.99013	5.45881	8.77806	4.41079
CUFF.3559	chr18	66458326	66458489	.	164	0	5	4	2.13575	9.76373	9.42036	4.41079
CUFF.3593	chr18	79116499	79116975	.	477	0	0	4	0.734305	0.671384	3.23886	4.41079
CUFF.1494	chr12	81951018	81951181	.	164	1	0	4	2.13575	1.95275	9.42036	4.41079
CUFF.7976	chrY	90791921	90792105	.	185	4	4	16	7.57327	6.92433	33.4041	4.41079
CUFF.6209	chr6	91728191	91728397	.	207	0	1	4	1.6921	1.5471	7.46347	4.41079
CUFF.620	chr10	99109840	99110046	.	207	1	0	4	1.6921	1.5471	7.46347	4.41079
CUFF.6113	chr6	66190935	66191204	.	270	0	0	4	1.29727	1.18611	5.72199	4.41079
CUFF.2661	chr12	69167162	69167302	.	141	0	2	4	2.48414	4.54256	10.957	4.41079
CUFF.7668	chr9	114405072	114405341	.	270	0	2	4	1.29727	2.37222	5.72199	4.41079
CUFF.7342	chr9	17046534	17046755	.	222	0	0	4	1.57776	1.44257	6.95918	4.41079
CUFF.5575	chr5	36754710	36754858	.	149	1	3	4	2.35076	6.44799	10.3687	4.41079
CUFF.5595	chr5	46435245	46435393	.	149	0	0	4	2.35076	2.14933	10.3687	4.41079
CUFF.1412	chr12	54910719	54911016	.	298	0	7	4	1.17538	7.52266	5.18436	4.41079
CUFF.7552	chr9	72472353	72472564	.	212	0	0	4	1.65219	1.51061	7.28745	4.41079
CUFF.3342	chr17	80564032	80564243	.	212	1	8	4	1.65219	12.0849	7.28745	4.41079
CUFF.630	chr10	108274853	108275074	.	222	1	0	4	1.57776	1.44257	6.95918	4.41079
CUFF.1680	chr13	13859271	13859543	.	273	0	0	4	1.28302	1.17308	5.65912	4.41079
CUFF.5499	chr5	30073118	30073338	.	221	1	0	4	1.5849	1.4491	6.99067	4.41079
CUFF.4236	chr2	103795938	103796085	.	148	1	3	4	2.36665	6.49156	10.4388	4.41079
CUFF.1324	chr11	121080772	121081215	.	444	3	0	12	2.36665	0.721284	10.4388	4.41079
CUFF.4989	chr4	13997427	13997640	.	214	0	0	4	1.63675	1.4965	7.21934	4.41079
CUFF.5014	chr4	33435214	33435416	.	203	1	0	4	1.72544	1.57759	7.61053	4.41079
CUFF.3261	chr17	53151962	53152175	.	214	0	0	4	1.63675	1.4965	7.21934	4.41079
CUFF.3324	chr17	73485729	73486257	.	529	0	0	4	0.662124	0.605388	2.92049	4.41079
CUFF.7842	chrX	95425644	95425830	.	187	1	10	4	1.87307	17.1257	8.2617	4.41079
CUFF.5294	chr4	139193065	139193593	.	529	0	12	4	0.662124	7.26466	2.92049	4.41079
CUFF.715	chr11	3193907	3194029	.	123	0	0	4	2.84767	2.60366	12.5605	4.41079
CUFF.4141	chr2	71009709	71010071	.	363	0	0	4	0.964914	0.882232	4.25603	4.41079
CUFF.1477	chr12	77512610	77512865	.	256	0	0	4	1.36822	1.25098	6.03492	4.41079
CUFF.4769	chr3	95645603	95645806	.	204	0	4	4	1.71698	6.27942	7.57323	4.41079
CUFF.186	chr1	119757740	119757995	.	256	0	1	4	1.36822	1.25098	6.03492	4.41079
CUFF.5987	chr5	147610864	147611002	.	139	0	0	4	2.51988	2.30396	11.1147	4.41079
CUFF.7585	chr9	90511832	90512120	.	289	0	0	4	1.21199	1.10813	5.34581	4.41079
CUFF.3511	chr18;chr18;chr18;chr18	37962764;37962922;37963128;37963293	37962796;37963037;37963211;37963406	-;-;-;-	347	0	0	4	1.00941	0.922911	4.45227	4.41079
CUFF.2928	chr17	5595454	5596028	.	575	1	1	4	0.609154	0.556957	2.68685	4.41079
CUFF.5165	chr4	116372901	116373140	.	240	1	1	4	1.45943	1.33438	6.43724	4.41079
CUFF.242	chr1	139477630	139477791	.	162	1	0	4	2.16212	1.97685	9.53666	4.41079
CUFF.4381	chr2	156835135	156835374	.	240	0	7	4	1.45943	9.34063	6.43724	4.41079
CUFF.7413	chr9	26945922	26946328	.	407	0	0	4	0.860599	0.786856	3.79592	4.41079
CUFF.651	chr10	120962247	120962683	.	437	0	0	4	0.801519	0.732838	3.53533	4.41079
CUFF.1352	chr12	4634931	4635093	.	163	1	9	4	2.14886	17.6825	9.47815	4.41079
CUFF.1696	chr13	21250199	21250368	.	170	6	12	24	12.3622	22.6059	54.5272	4.41079
CUFF.3066	chr17	32241120	32241269	.	150	1	10	4	2.33509	21.35	10.2996	4.41079
CUFF.3551	chr18	64768797	64769196	.	400	0	0	4	0.875659	0.800626	3.86235	4.41079
CUFF.396	chr1	195263806	195263955	.	150	0	0	4	2.33509	2.135	10.2996	4.41079
CUFF.3661	chr19	5038231	5038388	.	158	1	6	4	2.21686	12.1614	9.77809	4.41079
CUFF.7561	chr9	73122784	73122955	.	172	0	1	4	2.03642	1.86192	8.9822	4.41079
CUFF.2440	chr15	80235913	80236131	.	219	1	18	4	1.59938	26.3219	7.05451	4.41079
CUFF.3372	chr17	88454336	88454551	.	216	2	13	8	3.24318	19.2743	14.305	4.41079
CUFF.7851	chrX	102144853	102145010	.	158	1	9	4	2.21686	18.2421	9.77809	4.41079
CUFF.5181	chr4	117889572	117889941	.	370	0	0	4	0.946659	0.865541	4.17551	4.41079
CUFF.1357	chr11	120564828	120564985	.	158	0	17	4	2.21686	34.4573	9.77809	4.41079
CUFF.7209	chr8	121893496	121893714	.	219	1	12	4	1.59938	17.548	7.05451	4.41079
CUFF.403	chr1	195329629	195329998	.	370	0	0	4	0.946659	0.865541	4.17551	4.41079
CUFF.2385	chr15	74830834	74831386	.	553	1	4	4	0.633388	2.31646	2.79374	4.41079
CUFF.5856	chr5	133685284	133685752	.	469	0	0	4	0.746831	0.682836	3.29411	4.41079
CUFF.5371	chr4	151995865	151996092	.	228	1	0	4	1.53624	1.40461	6.77605	4.41079
CUFF.3072	chr17	33382286	33382455	.	170	2	8	8	4.12075	15.0706	18.1757	4.41079
CUFF.3074	chr17	33537911	33538099	.	189	0	6	4	1.85325	10.1667	8.17428	4.41079
CUFF.7048	chr8	78349176	78349426	.	251	0	0	4	1.39547	1.2759	6.15513	4.41079
CUFF.5399	chr4	155862568	155862745	.	178	0	7	4	1.96777	12.5941	8.67943	4.41079
CUFF.4722	chr3	90475851	90475943	.	93	1	0	4	3.76628	3.44355	16.6122	4.41079
CUFF.609	chr10	91140038	91140228	.	191	0	0	4	1.83384	1.6767	8.08868	4.41079
CUFF.7304	chr8;chr8;chr8	129263691;129281025;129281345	129263726;129281157;129281384	+;+;+	209	15	17	60	25.1385	26.0491	110.881	4.41079
CUFF.402	chr10	4353427	4354090	.	664	0	3	4	0.527506	1.44691	2.32671	4.41079
CUFF.6691	chr7	116138178	116138379	.	202	0	4	4	1.73398	6.34159	7.64821	4.41079
CUFF.773	chr10	130581309	130581555	.	247	0	0	4	1.41807	1.29656	6.25481	4.41079
CUFF.4795	chr3	95872104	95872280	.	177	1	0	4	1.97889	1.80932	8.72847	4.41079
CUFF.617	chr10	96005627	96005831	.	205	0	0	4	1.7086	1.5622	7.53628	4.41079
CUFF.7759	chrX	7573113	7573353	.	241	1	8	4	1.45338	10.6307	6.41053	4.41079
CUFF.4988	chr4	12106580	12106841	.	262	1	12	4	1.33688	14.668	5.89671	4.41079
CUFF.5460	chr5	23937228	23937469	.	242	0	0	4	1.44737	1.32335	6.38404	4.41079
CUFF.5552	chr5	33883302	33883543	.	242	0	7	4	1.44737	9.26344	6.38404	4.41079
CUFF.7055	chr8	79752252	79752591	.	340	1	6	4	1.03019	5.65148	4.54394	4.41079
CUFF.4978	chr4	3850065	3850403	.	339	0	0	4	1.03323	0.944691	4.55734	4.41079
CUFF.6942	chr8	25158805	25158998	.	194	0	15	4	1.80548	24.7616	7.9636	4.41079
CUFF.2882	chr16	93596804	93597084	.	281	4	1	16	4.98596	1.13968	21.992	4.41079
CUFF.574	chr10	81154892	81155224	.	333	0	0	4	1.05184	0.961712	4.63945	4.41079
CUFF.1796	chr13	45944296	45944505	.	210	1	0	4	1.66792	1.525	7.35685	4.41079
CUFF.3210	chr17	55934207	55934501	.	295	0	9	4	1.18733	9.77035	5.23708	4.41079
CUFF.1544	chr12	101885082	101885330	.	249	8	40	32	11.2535	51.4458	49.6366	4.41079
CUFF.165	chr1	101892989	101894412	.	1424	47	249	187	11.5607	55.9988	50.7204	4.38733
CUFF.1622	chr12;chr12	112785057;112785716	112785595;112785763	-;-	587	14	56	55	8.35382	30.552	36.1889	4.33202
CUFF.6294	chr6	124715308	124715509	.	202	13	15	51	22.5417	23.781	97.5147	4.32596
CUFF.7727	chr9	124423745	124424480	.	736	11	15	43	5.23492	6.52684	22.5653	4.31054
CUFF.115	chr1	87776937	87777215	.	279	44	33	170	55.2387	37.8791	235.34	4.26042
CUFF.7954	chrY;chrY	34573150;34573664	34573507;34573778	.;.	473	6	45	23	4.44309	30.4678	18.781	4.227
CUFF.4955	chr3	157984783	157985055	.	273	6	34	23	7.6981	39.8846	32.5399	4.227
CUFF.674	chr10	127192836	127193362	.	527	5	33	19	3.32318	20.0536	13.925	4.19025
CUFF.4324	chr2	131998996	131999190	.	195	18	22	68	32.332	36.1308	134.687	4.16574
CUFF.3700	chr19	7219092	7219242	.	151	4	5	15	9.27851	10.6043	38.3677	4.13511
CUFF.955	chr11	69350464	69350667	.	204	26	50	97	44.6414	78.4927	183.651	4.11391
CUFF.5690	chr5	104519723	104520073	.	351	10	16	37	9.97902	14.5983	40.7142	4.07998
CUFF.5859	chr5	134290840	134291356	.	517	9	0	33	6.09743	0.61944	24.6533	4.04322
CUFF.1425	chr12	58677710	58677884	.	175	3	4	11	6.00452	7.32001	24.2776	4.04322
CUFF.2913	chr16	98072414	98072881	.	468	3	9	11	2.24528	6.15866	9.07816	4.04322
CUFF.5405	chr4	156203308	156203509	.	202	3	3	11	5.20194	4.75619	21.0326	4.04322
CUFF.1145	chr11;chr11	98204193;98210364	98204413;98210377	+;+	235	6	27	22	8.9429	36.7947	36.1581	4.04322
CUFF.6956	chr8	20415122	20415303	.	182	3	10	11	5.77358	17.5962	23.3438	4.04322
CUFF.5456	chr5;chr5	23645219;23690351	23645229;23690513	+;+	174	11	24	40	22.1431	44.1724	88.7896	4.00981
CUFF.2034	chr14	24487225	24487392	.	168	9	18	32	18.7641	34.3125	73.5685	3.9207
CUFF.6889	chr8	3803135	3803364	.	230	351	223	1234	534.533	310.504	2072.23	3.87672
CUFF.1945	chr13	104114050	104114206	.	157	2	9	7	4.46196	18.3583	17.2207	3.85944
CUFF.1695	chr13	21200208	21200319	.	112	4	1	14	12.5094	2.85938	48.2793	3.85944
CUFF.4281	chr2	121198934	121199151	.	218	2	0	7	3.21343	1.46904	12.402	3.85944
CUFF.2030	chr14	22692341	22692567	.	227	2	0	7	3.08602	1.41079	11.9103	3.85944
CUFF.3526	chr18	48980813	48981010	.	198	2	0	7	3.53802	1.61743	13.6548	3.85944
CUFF.849	chr11	45826057	45826369	.	313	2	0	7	2.23811	1.02316	8.63783	3.85944
CUFF.4907	chr3	138939117	138939440	.	324	2	13	7	2.16212	12.8495	8.34457	3.85944
CUFF.7784	chrX	12003130	12003472	.	343	4	3	14	4.08471	2.80102	15.7647	3.85944
CUFF.2273	chr15;chr15	31602131;31616869	31602153;31617129	+;+	284	2	16	7	2.46665	18.0423	9.51987	3.85944
CUFF.6951	chr8	31149781	31149973	.	193	2	4	7	3.62968	6.63731	14.0085	3.85944
CUFF.4835	chr3	100946687	100946909	.	223	2	6	7	3.14138	8.6166	12.124	3.85944
CUFF.1712	chr13	24519836	24520085	.	250	2	14	7	2.80211	17.934	10.8146	3.85944
CUFF.94	chr1	78667755	78667917	.	163	2	28	7	4.29771	55.0123	16.5868	3.85944
CUFF.1187	chr11	102567954	102568107	.	154	173	158	598	393.478	328.568	1499.79	3.81163
CUFF.4469	chr2	178037120	178038214	.	1095	108	215	371	34.5466	62.8802	130.861	3.78797
CUFF.5229	chr4	129198832	129199319	.	488	7	42	24	5.02427	27.5625	18.9951	3.78067
CUFF.6089	chr6	47788077	47788181	.	105	7	10	24	23.3509	30.5	88.2822	3.78067
CUFF.7963	chrY;chrY	90718844;90729240	90718940;90729513	+;+	371	36	104	123	33.9879	89.7737	128.051	3.76755
CUFF.249	chr1	143709896	143710058	.	163	17	35	58	36.5306	68.7654	137.433	3.76214
CUFF.7752	chrUn_JH584304	34009	35804	.	1796	69	241	233	13.4567	42.9734	50.1073	3.7236
CUFF.5021	chr4	34808724	34809157	.	434	14	48	47	11.2988	35.4194	41.8272	3.70191
CUFF.3525	chr18	46863006	46863199	.	194	3	2	10	5.41645	3.30155	19.909	3.67566
CUFF.3352	chr17	85430517	85430633	.	117	3	2	10	8.98112	5.47436	33.0115	3.67566
CUFF.3039	chr17	29181024	29181227	.	204	3	2	10	5.15094	3.13971	18.9331	3.67566
CUFF.6848	chr7	143229275	143229438	.	164	6	12	20	12.8145	23.4329	47.1018	3.67566
CUFF.5656	chr5	91845883	91846282	.	400	3	31	10	2.62698	24.8194	9.65586	3.67566
CUFF.3339	chr17	79863285	79863473	.	189	3	13	10	5.55974	22.0278	20.4357	3.67566
CUFF.1347	chr12	4211058	4211650	.	593	3	20	10	1.77199	10.801	6.51323	3.67566
CUFF.2915	chr16	98060689	98061015	.	327	10	26	33	10.7114	25.4633	38.9778	3.6389
CUFF.1894	chr13	74446075	74446662	.	588	17	47	56	10.1267	25.5982	36.7842	3.63241
CUFF.3778	chr19	29588644	29589151	.	508	14	74	46	9.65294	46.6506	34.974	3.62315
CUFF.5253	chr4	132270102	132270214	.	113	25	39	82	77.492	110.529	280.276	3.61685
CUFF.5588	chr5	41820653	41821185	.	533	12	46	39	7.88586	27.6389	28.2611	3.58376
CUFF.2866	chr16	92767137	92767334	.	198	4	10	13	7.07603	16.1743	25.3588	3.58376
CUFF.2886	chr16	94641481	94641759	.	279	4	52	13	5.0217	59.6882	17.9966	3.58376
CUFF.4914	chr3	144698371	144698901	.	531	4	6	13	2.63852	3.61865	9.45584	3.58376
CUFF.1577	chr12	108868901	108869239	.	339	4	1	13	4.1329	0.944691	14.8114	3.58376
CUFF.4806	chr3	96168913	96169188	.	276	4	28	13	5.07629	32.4892	18.1922	3.58376
CUFF.3384	chr17	91412147	91412403	.	257	9	9	29	12.266	11.215	43.5829	3.55313
CUFF.5445	chr5	21459760	21460125	.	366	10	39	32	9.57005	34.125	33.7691	3.52863
CUFF.5386	chr4	155222152	155222525	.	374	6	46	19	5.6192	39.3891	19.6215	3.49187
CUFF.7289	chr8	128737805	128737973	.	169	6	2	19	12.4354	3.78994	43.4228	3.49187
CUFF.501	chr10	67335843	67336505	.	663	6	54	19	3.16981	26.0837	11.0686	3.49187
CUFF.1816	chr13	49599255	49599400	.	146	6	43	19	14.3944	94.3203	50.2634	3.49187
CUFF.1066	chr11;chr11	83017409;83019913	83017722;83020031	-;-	433	19	56	60	15.3695	41.418	53.5198	3.4822
CUFF.4113	chr2	52129967	52130193	.	227	7	32	22	10.8011	45.1454	37.4324	3.46562
CUFF.4549	chr3	37677531	37677869	.	339	21	57	66	21.6977	53.8474	75.1961	3.46562
CUFF.1545	chr12	101885429	101885749	.	321	15	11	47	16.3675	10.9743	56.5515	3.45512
CUFF.2157	chr14	74318547	74319024	.	478	8	65	25	5.86215	43.5487	20.2006	3.44593
CUFF.163	chr1	101890817	101891136	.	320	17	47	53	18.6078	47.0368	63.9701	3.43782
CUFF.3289	chr17	65950352	65950507	.	156	11	11	34	24.6981	22.5817	84.1793	3.40834
CUFF.2231	chr14;chr14	50807450;50807579	50807557;50807768	+;+	298	9555	7323	29349	11230.8	7869.77	38038.9	3.38703
CUFF.2232	chr14;chr14	50807563;50836532	50807766;50836545	-;-	218	9529	7282	29261	15310.4	10697.5	51842.3	3.38609
CUFF.4627	chr3	69085132	69085447	.	316	33	13	101	36.5782	13.1749	123.448	3.37492
CUFF.370	chr1	189656858	189657386	.	529	38	115	115	25.1607	69.6196	83.964	3.33711
CUFF.712	chr11	3149378	3149615	.	238	3	16	9	4.41509	21.5294	14.6055	3.30809
CUFF.818	chr11	24092055	24092378	.	324	0	0	3	1.08106	0.988427	3.57625	3.30809
CUFF.2941	chr17	10051741	10052018	.	278	0	0	3	1.25994	1.15198	4.168	3.30809
CUFF.4111	chr2	52127529	52128005	.	477	5	31	15	3.67153	20.8129	12.1457	3.30809
CUFF.2937	chr17	8180740	8180923	.	184	2	2	6	3.80721	3.48098	12.5946	3.30809
CUFF.1743	chr13	34289483	34289704	.	222	2	28	6	3.15553	40.3919	10.4388	3.30809
CUFF.2967	chr17	21009205	21009487	.	283	0	15	3	1.23768	16.9744	4.09436	3.30809
CUFF.3399	chr17	94785761	94785980	.	220	0	0	3	1.59211	1.45568	5.26684	3.30809
CUFF.6944	chr8	25754520	25754732	.	213	0	0	3	1.64443	1.50352	5.43992	3.30809
CUFF.663	chr10	123122249	123122418	.	170	0	5	3	2.06037	9.41913	6.8159	3.30809
CUFF.7728	chr9	124413567	124413715	.	149	0	0	3	2.35076	2.14933	7.77654	3.30809
CUFF.6018	chr5	151730944	151731138	.	195	1	0	3	1.79622	1.64231	5.94207	3.30809
CUFF.6960	chr8;chr8	36240066;36243076	36240311;36243082	+;+	253	0	7	3	1.38444	8.86068	4.57986	3.30809
CUFF.5486	chr5	25555872	25556063	.	192	0	8	3	1.82429	13.3438	6.03492	3.30809
CUFF.3176	chr17	47255126	47255280	.	155	0	0	3	2.25977	2.06613	7.47551	3.30809
CUFF.1033	chr11	78178694	78178848	.	155	0	0	3	2.25977	2.06613	7.47551	3.30809
CUFF.7250	chr8	123432546	123433003	.	458	0	1	3	0.764768	0.699236	2.52992	3.30809
CUFF.344	chr1	180936506	180936776	.	271	1	3	3	1.29249	3.54521	4.27566	3.30809
CUFF.6046	chr6	25159167	25159391	.	225	1	1	3	1.55673	1.42333	5.14979	3.30809
CUFF.4262	chr2	119025155	119025379	.	225	0	0	3	1.55673	1.42333	5.14979	3.30809
CUFF.4953	chr3;chr3	157424941;157482371	157425151;157482384	.;.	225	0	0	3	1.55673	1.42333	5.14979	3.30809
CUFF.763	chr11	17623990	17624273	.	284	0	15	3	1.23332	16.9146	4.07994	3.30809
CUFF.3323	chr17	73484670	73485189	.	520	0	0	3	0.673584	0.615866	2.22828	3.30809
CUFF.2121	chr13	110744845	110745114	.	270	0	0	3	1.29727	1.18611	4.2915	3.30809
CUFF.412	chr10	7684791	7685278	.	488	2	0	6	1.43551	0.656251	4.74879	3.30809
CUFF.3832	chr19	41981689	41981956	.	268	2	11	6	2.61391	13.1446	8.64704	3.30809
CUFF.2131	chr14	61212060	61212321	.	262	5	15	15	6.68442	18.3349	22.1127	3.30809
CUFF.134	chr1	92918023	92918188	.	166	0	6	3	2.11002	11.5753	6.98014	3.30809
CUFF.3942	chr19	60904906	60905066	.	161	0	0	3	2.17555	1.98913	7.19692	3.30809
CUFF.2139	chr14	66251487	66251679	.	193	0	2	3	1.81484	3.31866	6.00365	3.30809
CUFF.1598	chr12	112033377	112033569	.	193	0	18	3	1.81484	29.8679	6.00365	3.30809
CUFF.6000	chr5	150534952	150535165	.	214	0	0	3	1.63675	1.4965	5.4145	3.30809
CUFF.816	chr11	23479033	23479279	.	247	2	1	6	2.83614	1.29656	9.38222	3.30809
CUFF.1738	chr13	23600639	23600850	.	212	0	16	3	1.65219	24.1698	5.46558	3.30809
CUFF.7955	chrY	47181828	47182050	.	223	5	7	15	7.85345	10.0527	25.9799	3.30809
CUFF.2107	chr14	56416223	56416668	.	446	0	1	3	0.785345	0.71805	2.59799	3.30809
CUFF.3616	chr18	83540900	83541364	.	465	0	0	3	0.753255	0.68871	2.49184	3.30809
CUFF.6670	chr7	109604408	109604853	.	446	0	0	3	0.785345	0.71805	2.59799	3.30809
CUFF.6789	chr7	128600217	128600439	.	223	5	43	15	7.85345	61.7523	25.9799	3.30809
CUFF.4965	chr3	159643444	159643607	.	164	0	0	3	2.13575	1.95275	7.06527	3.30809
CUFF.5534	chr5	32828112	32828390	.	279	6	29	18	7.53255	33.2877	24.9184	3.30809
CUFF.1682	chr12	120028307	120028539	.	233	0	0	3	1.50328	1.37446	4.97298	3.30809
CUFF.3641	chr18	90496762	90497257	.	496	0	0	3	0.706177	0.645666	2.3361	3.30809
CUFF.4580	chr3	51416687	51416962	.	276	1	1	3	1.26907	1.16033	4.1982	3.30809
CUFF.1617	chr12	112664664	112664978	.	315	0	10	3	1.11195	10.1667	3.67842	3.30809
CUFF.7470	chr9	50931466	50931594	.	129	0	12	3	2.71522	29.7907	8.9822	3.30809
CUFF.6021	chr5	151733521	151733751	.	231	0	0	3	1.51629	1.38636	5.01603	3.30809
CUFF.2698	chr16	18425549	18425834	.	286	0	0	3	1.2247	1.11976	4.05141	3.30809
CUFF.2027	chr14	22517254	22517827	.	574	15	51	45	9.15323	28.4543	30.2797	3.30809
CUFF.3124	chr17	36030026	36030288	.	263	1	2	3	1.3318	2.43536	4.40572	3.30809
CUFF.1395	chr12	39593775	39593925	.	151	0	0	3	2.31963	2.12086	7.67354	3.30809
CUFF.419	chr10	12777372	12777558	.	187	0	0	3	1.87307	1.71257	6.19628	3.30809
CUFF.3890	chr19	47896867	47897087	.	221	0	0	3	1.5849	1.4491	5.243	3.30809
CUFF.5793	chr5	122083236	122083732	.	497	0	0	3	0.704756	0.644367	2.3314	3.30809
CUFF.5077	chr4;chr4	53128607;53131589	53128866;53131605	-;-	277	2	8	6	2.52898	9.2491	8.36609	3.30809
CUFF.1471	chr12	76896873	76897060	.	188	0	0	3	1.8631	1.70346	6.16332	3.30809
CUFF.1903	chr13	78077743	78077930	.	188	1	4	3	1.8631	6.81384	6.16332	3.30809
CUFF.149	chr1	93821102	93821305	.	204	1	11	3	1.71698	17.2684	5.67992	3.30809
CUFF.446	chr10	39822780	39823127	.	348	4	0	12	4.02602	0.920259	13.3184	3.30809
CUFF.3077	chr16	93778640	93778984	.	345	1	0	3	1.01526	0.928262	3.35856	3.30809
CUFF.5129	chr4	101003592	101003773	.	182	0	8	3	1.92453	14.0769	6.3665	3.30809
CUFF.7579	chr9;chr9	85326476;85327043	85326805;85327076	-;-	364	2	9	6	1.92453	7.91828	6.3665	3.30809
CUFF.2950	chr17	12001507	12001957	.	451	0	0	3	0.776638	0.710089	2.56919	3.30809
CUFF.2723	chr16	29826389	29826661	.	273	0	7	3	1.28302	8.21155	4.24434	3.30809
CUFF.3276	chr17	63347103	63347375	.	273	1	18	3	1.28302	21.1154	4.24434	3.30809
CUFF.3314	chr17	71458214	71458397	.	184	1	1	3	1.90361	1.74049	6.2973	3.30809
CUFF.3513	chr18	37915626	37915762	.	137	0	11	3	2.55667	25.7135	8.45769	3.30809
CUFF.928	chr11	60146363	60146499	.	137	0	0	3	2.55667	2.33759	8.45769	3.30809
CUFF.5281	chr4	135930813	135931015	.	203	0	4	3	1.72544	6.31035	5.7079	3.30809
CUFF.6462	chr7	25540364	25540559	.	196	0	0	3	1.78706	1.63393	5.91175	3.30809
CUFF.4563	chr3	40527366	40527561	.	196	0	0	3	1.78706	1.63393	5.91175	3.30809
CUFF.5040	chr4	41450088	41450292	.	205	2	3	6	3.41721	4.68659	11.3044	3.30809
CUFF.482	chr10	62256474	62256612	.	139	1	0	3	2.51988	2.30396	8.336	3.30809
CUFF.7301	chr8	129299204	129299363	.	160	0	0	3	2.18915	2.00156	7.2419	3.30809
CUFF.5855	chr5	133509394	133509553	.	160	1	7	3	2.18915	14.0109	7.2419	3.30809
CUFF.6482	chr7	27948753	27949011	.	259	2	37	6	2.70474	45.75	8.94752	3.30809
CUFF.3140	chr17	45745714	45745958	.	245	1	7	3	1.42965	9.15001	4.7294	3.30809
CUFF.1863	chr13	58771982	58772139	.	158	0	0	3	2.21686	2.0269	7.33357	3.30809
CUFF.2676	chr16	16123511	16123891	.	381	3	15	9	2.75798	12.6083	9.12365	3.30809
CUFF.2606	chr15	102478823	102479030	.	208	1	4	3	1.68396	6.15866	5.57069	3.30809
CUFF.5868	chr5	135218535	135218742	.	208	0	0	3	1.68396	1.53966	5.57069	3.30809
CUFF.4956	chr3	157985153	157985344	.	192	3	18	9	5.47287	30.0235	18.1047	3.30809
CUFF.2056	chr14	8003587	8003717	.	131	0	0	3	2.67377	2.44466	8.84507	3.30809
CUFF.2004	chr14	21629969	21630153	.	185	0	2	3	1.89332	3.46216	6.26326	3.30809
CUFF.4052	chr2	30436309	30436536	.	228	0	4	3	1.53624	5.61843	5.08203	3.30809
CUFF.2801	chr16	50590995	50591179	.	185	1	3	3	1.89332	5.19325	6.26326	3.30809
CUFF.6429	chr7	17087765	17087939	.	175	0	0	3	2.00151	1.83	6.62116	3.30809
CUFF.464	chr10	45581210	45581572	.	363	0	13	3	0.964914	11.469	3.19202	3.30809
CUFF.2910	chr16	98068303	98068477	.	175	0	0	3	2.00151	1.83	6.62116	3.30809
CUFF.4335	chr2	144556460	144556627	.	168	0	9	3	2.0849	17.1563	6.89705	3.30809
CUFF.454	chr10;chr10	41801483;41878899	41801649;41878906	-;-	175	0	2	3	2.00151	3.66	6.62116	3.30809
CUFF.1426	chr12	57261700	57262068	.	369	1	8	3	0.949224	6.94309	3.14012	3.30809
CUFF.7343	chr9	17046907	17047122	.	216	0	0	3	1.62159	1.48264	5.36437	3.30809
CUFF.1558	chr12	104946826	104947048	.	223	1	0	3	1.57069	1.4361	5.19598	3.30809
CUFF.1955	chr13	106979874	106980289	.	416	1	31	3	0.84198	23.8648	2.78535	3.30809
CUFF.1612	chr12	112614609	112614839	.	231	2	1	6	3.03259	1.38636	10.0321	3.30809
CUFF.190	chr1	121452089	121452311	.	223	0	4	3	1.57069	5.7444	5.19598	3.30809
CUFF.2288	chr15;chr15	36265979;36282912	36266031;36283171	-;-	313	1	5	3	1.11905	5.11582	3.70193	3.30809
CUFF.1675	chr13;chr13	6662761;6690199	6662965;6690209	-;-	216	0	0	3	1.62159	1.48264	5.36437	3.30809
CUFF.3807	chr19	36830616	36830737	.	122	6	7	18	17.2261	18.375	56.9854	3.30809
CUFF.2587	chr15	101173669	101173866	.	198	0	0	3	1.76901	1.61743	5.85204	3.30809
CUFF.5158	chr4	114920466	114920633	.	168	3	21	9	6.25471	40.0313	20.6911	3.30809
CUFF.1975	chr13	119690484	119690682	.	199	0	6	3	1.76012	9.65579	5.82263	3.30809
CUFF.5978	chr5	147458756	147458881	.	126	1	2	3	2.77987	5.08334	9.19606	3.30809
CUFF.3450	chr18	24724124	24724359	.	236	0	7	3	1.48417	9.49895	4.90976	3.30809
CUFF.530	chr10	78011334	78011486	.	153	2	4	6	4.57861	8.37256	15.1465	3.30809
CUFF.7257	chr8	124019944	124020122	.	179	0	5	3	1.95678	8.94554	6.47321	3.30809
CUFF.1547	chr12	101978363	101978527	.	165	1	1	3	2.12281	1.94091	7.02245	3.30809
CUFF.6876	chr7	144890202	144890347	.	146	0	0	3	2.39907	2.19349	7.93633	3.30809
CUFF.75	chr1;chr1	63831121;63839352	63831132;63839485	+;+	146	0	0	3	2.39907	2.19349	7.93633	3.30809
CUFF.3416	chr18	3406045	3406375	.	331	0	9	3	1.0582	8.70771	3.50062	3.30809
CUFF.5175	chr4	117284271	117284539	.	269	0	10	3	1.3021	11.9052	4.30745	3.30809
CUFF.3016	chr17	27195446	27195702	.	257	0	3	3	1.36289	3.73833	4.50858	3.30809
CUFF.1635	chr12	113080748	113080904	.	157	0	3	3	2.23098	6.11943	7.38028	3.30809
CUFF.5753	chr5	115363250	115363598	.	349	1	1	3	1.00362	0.917623	3.32007	3.30809
CUFF.5194	chr4	119303287	119303475	.	189	1	2	3	1.85325	3.38889	6.13071	3.30809
CUFF.6808	chr7	133079998	133080186	.	189	0	1	3	1.85325	1.69445	6.13071	3.30809
CUFF.4948	chr3	153777202	153777424	.	223	3	2	9	4.71207	2.8722	15.5879	3.30809
CUFF.4509	chr3	12663611	12663804	.	194	0	3	3	1.80548	4.95232	5.9727	3.30809
CUFF.6913	chr8	13121980	13122123	.	144	0	25	3	2.43239	55.599	8.04655	3.30809
CUFF.7474	chr9	52034153	52034329	.	177	0	0	3	1.97889	1.80932	6.54635	3.30809
CUFF.5616	chr5	65585826	65585987	.	162	2	3	6	4.32424	5.93056	14.305	3.30809
CUFF.4231	chr2	92094458	92094601	.	144	0	0	3	2.43239	2.22396	8.04655	3.30809
CUFF.2863	chr16	92754364	92754505	.	142	1	13	3	2.46665	29.3187	8.15989	3.30809
CUFF.7685	chr9	119013083	119013259	.	177	1	17	3	1.97889	30.7585	6.54635	3.30809
CUFF.5789	chr5	121755406	121755599	.	194	0	0	3	1.80548	1.65077	5.9727	3.30809
CUFF.4057	chr2	30814105	30814237	.	133	0	0	3	2.63356	2.4079	8.71206	3.30809
CUFF.4809	chr3	96118200	96118373	.	174	1	0	3	2.01301	1.84052	6.65922	3.30809
CUFF.2620	chr15	103247179	103247352	.	174	1	1	3	2.01301	1.84052	6.65922	3.30809
CUFF.5311	chr4	141007045	141007227	.	183	2	0	6	3.82802	1.75	12.6634	3.30809
CUFF.5398	chr4	155859313	155859479	.	167	0	5	3	2.09739	9.58833	6.93835	3.30809
CUFF.6486	chr7	28794157	28794481	.	325	5	14	15	5.38867	13.7954	17.8262	3.30809
CUFF.3178	chr17	47331288	47331488	.	201	0	0	3	1.74261	1.59328	5.7647	3.30809
CUFF.508	chr10	72690229	72690480	.	252	0	0	3	1.38994	1.27083	4.59803	3.30809
CUFF.2930	chr17	5721061	5721292	.	232	0	0	3	1.50976	1.38039	4.99441	3.30809
CUFF.6751	chr7	127194208	127194348	.	141	2	29	6	4.96828	65.8671	16.4355	3.30809
CUFF.126	chr1	91310120	91310833	.	714	8	36	24	3.92452	16.1471	12.9827	3.30809
CUFF.6219	chr6	100126961	100127170	.	210	0	0	3	1.66792	1.525	5.51764	3.30809
CUFF.392	chr1	195147989	195148193	.	205	1	0	3	1.7086	1.5622	5.65221	3.30809
CUFF.2109	chr14	56453832	56453990	.	159	2	5	6	4.40583	10.0708	14.5749	3.30809
CUFF.4448	chr2	174705670	174705878	.	209	3	5	9	5.02771	7.66149	16.6321	3.30809
CUFF.2	chr1	4681861	4682162	.	302	0	0	3	1.15981	1.06043	3.83677	3.30809
CUFF.2940	chr17	8878118	8878419	.	302	0	7	3	1.15981	7.42302	3.83677	3.30809
CUFF.4908	chr3	139037492	139037793	.	302	0	0	3	1.15981	1.06043	3.83677	3.30809
CUFF.31	chr1;chr1	36173914;36174896	36174210;36174916	-;-	318	0	13	3	1.10146	13.092	3.64372	3.30809
CUFF.7276	chr8	125942863	125943166	.	304	0	0	3	1.15218	1.05345	3.81153	3.30809
CUFF.6750	chr7	127142524	127142640	.	117	4	5	12	11.9748	13.6859	39.6138	3.30809
CUFF.4768	chr3	95640238	95640865	.	628	16	37	47	8.92392	18.8682	28.9061	3.23917
CUFF.586	chr10	82866598	82867151	.	554	13	64	38	8.21918	36.9964	26.4926	3.22327
CUFF.7038	chr8;chr8	71908586;71913122	71908738;71913222	+;+	254	9	13	26	12.4109	16.3908	39.5358	3.18557
CUFF.981	chr11	70644420	70644569	.	150	7	25	20	16.3456	53.375	51.4979	3.15056
CUFF.7872	chrX	109160388	109160562	.	175	13	25	37	26.0196	45.75	81.661	3.13844
CUFF.2916	chr16	98075447	98075872	.	426	16	13	45	13.1554	9.7729	40.7994	3.10133
CUFF.5586	chr5	41818346	41818813	.	468	42	137	118	31.4339	93.7485	97.3839	3.09805
CUFF.4132	chr2	68426539	68426696	.	158	5	3	14	11.0843	6.0807	34.2233	3.08755
CUFF.261	chr1	153753884	153754213	.	330	5	13	14	5.30703	12.6159	16.3857	3.08755
CUFF.5020	chr4	34809264	34809482	.	219	5	16	14	7.99689	23.3973	24.6908	3.08755
CUFF.6191	chr6	88136150	88136967	.	818	4	19	11	1.71278	7.43858	5.19386	3.03242
CUFF.4040	chr2	29776150	29776474	.	325	4	26	11	4.31094	25.62	13.0726	3.03242
CUFF.3315	chr17	71459269	71459453	.	185	4	14	11	7.57327	24.2352	22.9653	3.03242
CUFF.7320	chr9	7834504	7834786	.	283	4	24	11	4.95072	27.159	15.0127	3.03242
CUFF.5594	chr5	45726317	45726515	.	199	4	2	11	7.04048	3.2186	21.3497	3.03242
CUFF.1248	chr11	115593978	115594176	.	199	4	8	11	7.04048	12.8744	21.3497	3.03242
CUFF.1542	chr12	101884063	101884327	.	265	4	5	11	5.287	6.04246	16.0324	3.03242
CUFF.7700	chr9	121392968	121393193	.	226	11	0	30	17.0482	1.41704	51.2701	3.00735
CUFF.4368	chr2	155460612	155460959	.	348	11	29	30	11.0716	26.6875	33.2961	3.00735
CUFF.1132	chr11;chr11	97443957;97444187	97444007;97444384	+;+	249	7	37	19	9.84677	47.5874	29.4717	2.99303
CUFF.161	chr1	101888479	101888845	.	367	17	71	46	16.2247	61.9558	48.4109	2.98377
CUFF.2461	chr15	83149649	83149796	.	148	20	38	54	47.3329	82.2264	140.923	2.97728
CUFF.6819	chr7	139952745	139952979	.	235	3	8	8	4.47145	10.9021	13.1484	2.94052
CUFF.7210	chr8	121972783	121972997	.	215	3	7	8	4.8874	10.4268	14.3715	2.94052
CUFF.4056	chr2	31006353	31006562	.	210	3	8	8	5.00377	12.2	14.7137	2.94052
CUFF.2757	chr16;chr16;chr16	36898809;36904555;36907825	36898909;36904670;36907879	+;+;+	272	12	44	32	15.4528	51.8052	45.4394	2.94052
CUFF.862	chr11	49217139	49217315	.	177	9	2	24	17.81	3.61865	52.3708	2.94052
CUFF.5477	chr5	24593114	24593309	.	196	3	22	8	5.36118	35.9465	15.7647	2.94052
CUFF.5509	chr5	30954108	30954323	.	216	3	31	8	4.86477	45.9618	14.305	2.94052
CUFF.776	chr11	17720667	17720824	.	158	3	11	8	6.65058	22.2959	19.5562	2.94052
CUFF.5610	chr5	64405327	64405536	.	210	6	18	16	10.0075	27.45	29.4274	2.94052
CUFF.1546	chr12	101912699	101913069	.	371	6	30	16	5.66464	25.8962	16.657	2.94052
CUFF.5556	chr5;chr5	34466281;34475729	34466450;34475796	+;+	238	3	23	8	4.41509	30.9486	12.9827	2.94052
CUFF.6851	chr7	143242022	143242201	.	180	11	42	29	21.405	74.7251	62.2267	2.90711
CUFF.7746	chrUn_JH584304	26339	26716	.	378	22	40	58	20.3857	33.8889	59.2635	2.90711
CUFF.497	chr10	67317283	67317611	.	329	8	46	21	8.51705	44.7766	24.6533	2.89458
CUFF.7994	chr3	96489064	96489405	.	342	16	11	42	16.3866	10.3004	47.4323	2.89458
CUFF.3183	chr17	47621573	47622013	.	441	8	24	21	6.35399	17.4286	18.3921	2.89458
CUFF.786	chr11	17783803	17784355	.	553	5	36	13	3.16694	20.8481	9.07966	2.86701
CUFF.6946	chr8	20287800	20287980	.	181	5	19	13	9.67579	33.6174	27.7406	2.86701
CUFF.404	chr10	4354514	4354812	.	299	5	2	13	5.85725	2.14214	16.7928	2.86701
CUFF.2433	chr15;chr15;chr15	79729045;79729481;79730090	79729076;79729558;79730257	-;-;-	278	5	15	13	6.29971	17.2797	18.0613	2.86701
CUFF.4450	chr2	176721789	176722353	.	565	7	0	18	4.33955	0.566815	12.3048	2.83551
CUFF.2127	chr14	61205010	61205139	.	130	7	3	18	18.8604	7.39039	53.4786	2.83551
CUFF.774	chr11	17697671	17698674	.	1004	56	145	144	19.5366	46.2513	55.3962	2.83551
CUFF.7410	chr9	22365525	22365687	.	163	7	4	18	15.042	7.8589	42.6517	2.83551
CUFF.4786	chr3	95760611	95760766	.	156	2	0	5	4.49056	2.05289	12.3793	2.75674
CUFF.1282	chr11	118285716	118285982	.	267	8	50	20	10.4948	59.972	28.9314	2.75674
CUFF.3109	chr17	35242151	35242412	.	262	6	4	15	8.02131	4.88932	22.1127	2.75674
CUFF.7008	chr8	70340016	70340261	.	246	2	8	5	2.84767	10.4146	7.8503	2.75674
CUFF.4648	chr3	87537134	87537375	.	242	2	0	5	2.89474	1.32335	7.98005	2.75674
CUFF.2196	chr14	104488806	104489069	.	264	4	10	10	5.30703	12.1307	14.6301	2.75674
CUFF.1826	chr13	53113563	53113880	.	318	2	3	5	2.20292	3.02123	6.07287	2.75674
CUFF.4659	chr3	88284717	88284995	.	279	4	31	10	5.0217	35.5834	13.8435	2.75674
CUFF.1763	chr13	37858304	37858451	.	148	4	0	10	9.46659	2.16385	26.0969	2.75674
CUFF.6170	chr6	85619849	85619977	.	129	4	7	10	10.8609	17.3779	29.9407	2.75674
CUFF.5061	chr4	46539046	46539221	.	176	2	3	5	3.98027	5.45881	10.9726	2.75674
CUFF.4826	chr3	97699202	97699374	.	173	2	1	5	4.04929	1.85116	11.1628	2.75674
CUFF.5009	chr4	32643718	32643916	.	199	10	20	25	17.6012	32.186	48.5219	2.75674
CUFF.5019	chr4	34806124	34806257	.	134	12	57	30	31.3669	136.226	86.4704	2.75674
CUFF.3398	chr17	94761390	94761588	.	199	10	14	25	17.6012	22.5302	48.5219	2.75674
CUFF.6778	chr7	127883395	127883861	.	467	6	19	15	4.50018	13.0295	12.4058	2.75674
CUFF.5415	chr5	3432784	3433144	.	361	4	45	10	3.88104	39.9204	10.699	2.75674
CUFF.3455	chr18	25299896	25300305	.	410	6	19	15	5.12581	14.8409	14.1305	2.75674
CUFF.2990	chr17	24719667	24719815	.	149	6	15	15	14.1046	32.24	38.8827	2.75674
CUFF.735	chr11	5780417	5780585	.	169	2	8	5	4.14513	15.1598	11.4271	2.75674
CUFF.6373	chr6	149328064	149328473	.	410	9	18	22	7.68871	14.0598	20.7248	2.69548
CUFF.2658	chr16	11013448	11013558	.	111	7	9	17	22.0887	25.9662	59.153	2.67798
CUFF.2792	chr16	50547159	50547709	.	551	21	79	51	13.3494	45.9161	35.7495	2.67798
CUFF.6529	chr7	43590501	43590801	.	301	7	0	17	8.14567	1.06395	21.8139	2.67798
CUFF.6288	chr6	124673185	124673337	.	153	7	27	17	16.0251	56.5148	42.915	2.67798
CUFF.2400	chr15	76406413	76406598	.	186	7	8	17	13.182	13.7742	35.301	2.67798
CUFF.1877	chr13	62670057	62670447	.	391	15	41	36	13.4372	33.5812	35.5612	2.64647
CUFF.1365	chr12	11302233	11302367	.	135	5	16	12	12.9727	37.9556	34.332	2.64647
CUFF.1044	chr11	79254396	79254571	.	176	5	33	12	9.95067	60.0469	26.3342	2.64647
CUFF.222	chr1	133659456	133659753	.	298	38	79	91	44.6645	84.8986	117.944	2.64067
CUFF.5920	chr5	139426048	139426490	.	443	16	19	38	12.6506	13.7353	33.1307	2.6189
CUFF.6790	chr7	128600764	128600945	.	182	8	50	19	15.3962	87.9808	40.3212	2.6189
CUFF.5637	chr5	77001614	77002731	.	1118	32	68	75	10.0254	19.4785	25.9102	2.58445
CUFF.5636	chr5;chr5;chr5;chr5	77001614;77002119;77002194;77002557	77002067;77001860;77002147;77002499;77002731	-;-;-;-;-	964	32	68	75	11.627	22.5903	30.0494	2.58445
CUFF.7940	chrX	166399425	166400234	.	810	65	158	152	28.1076	62.4686	72.4786	2.57861
CUFF.4012	chr2	27539813	27539930	.	118	3	1	7	8.90501	2.71399	22.9122	2.57296
CUFF.125	chr1	91312944	91313236	.	293	9	14	21	10.759	15.3021	27.6823	2.57296
CUFF.6269	chr6	120481200	120481535	.	336	3	24	7	3.12735	22.875	8.04655	2.57296
CUFF.1783	chr13;chr13	42153213;42157857	42153223;42158062	+;+	217	6	16	14	9.68471	23.6129	24.9184	2.57296
CUFF.1383	chr12	30992330	30992523	.	194	3	20	7	5.41645	33.0155	13.9363	2.57296
CUFF.4943	chr3	153652586	153652783	.	198	6	15	14	10.6141	24.2614	27.3095	2.57296
CUFF.2037	chr14	25413601	25413939	.	339	3	16	7	3.09968	15.1151	7.97535	2.57296
CUFF.3359	chr17	86167157	86167452	.	296	3	6	7	3.54997	6.49156	9.13393	2.57296
CUFF.1232	chr11	107456198	107456557	.	360	3	23	7	2.91886	20.4604	7.51012	2.57296
CUFF.6522	chr7	37606343	37606589	.	247	15	25	35	21.2711	32.414	54.7296	2.57296
CUFF.7241	chr8	123224848	123225056	.	209	3	42	7	5.02771	64.3565	12.9361	2.57296
CUFF.1968	chr13	113617363	113617498	.	136	3	20	7	7.7264	47.0956	19.8797	2.57296
CUFF.7282	chr8	126933236	126933583	.	348	6	41	14	6.03903	37.7306	15.5382	2.57296
CUFF.5302	chr4	140704463	140704797	.	335	3	0	7	3.13669	0.955971	8.07057	2.57296
CUFF.6852	chr7	143238893	143239236	.	344	12	4	28	12.2185	3.72384	31.4377	2.57296
CUFF.963	chr11	69671819	69672015	.	197	3	15	7	5.33396	24.3845	13.7241	2.57296
CUFF.5023	chr4	34810317	34810876	.	560	60	195	139	37.5283	111.516	95.8689	2.55458
CUFF.727	chr11	3521211	3521658	.	448	19	87	44	14.8549	62.1915	37.9338	2.55361
CUFF.4984	chr4	11076715	11076909	.	195	10	34	23	17.9622	55.8385	45.5559	2.5362
CUFF.1177	chr11	101525856	101526201	.	346	7	35	16	7.08626	32.3953	17.8606	2.52045
CUFF.7709	chr9	122852294	122852565	.	272	7	23	16	9.01414	27.08	22.7197	2.52045
CUFF.7814	chrX	48379061	48379318	.	258	7	64	16	9.50328	79.4419	23.9525	2.52045
CUFF.6587	chr7	62530865	62531247	.	383	7	38	16	6.40169	31.7742	16.1351	2.52045
CUFF.4765	chr3	95632503	95632868	.	366	15	25	34	14.3551	21.875	35.8797	2.49945
CUFF.367	chr1	189648690	189648820	.	131	16	33	36	42.7803	80.6737	106.141	2.48107
CUFF.124	chr1	91115140	91115825	.	686	12	23	27	6.12706	10.7373	15.2017	2.48107
CUFF.4686	chr3	88693934	88694056	.	123	8	5	18	22.7814	13.0183	56.5221	2.48107
CUFF.274	chr1	159292766	159293192	.	427	4	33	9	3.28116	24.75	8.14078	2.48107
CUFF.5573	chr5	36614065	36614239	.	175	4	6	9	8.00603	10.98	19.8635	2.48107
CUFF.4521	chr3	14868537	14868820	.	284	20	51	45	24.6665	57.5097	61.1991	2.48107
CUFF.4204	chr2	91306626	91306745	.	120	4	6	9	11.6755	16.0125	28.9676	2.48107
CUFF.2892	chr16;chr16	97495193;97495503	97495481;97495519	.;.	306	4	13	9	4.57861	13.6054	11.3598	2.48107
CUFF.3171	chr17	46884760	46884964	.	205	17	31	38	29.0463	48.4281	71.5947	2.46485
CUFF.2761	chr16	36918274	36918777	.	504	30	35	67	20.849	22.2396	51.3447	2.46269
CUFF.216	chr1	133654107	133654459	.	353	5	23	11	4.96124	20.8662	12.0356	2.42593
CUFF.5182	chr4	118133283	118133531	.	249	10	0	22	14.0668	1.28615	34.1251	2.42593
CUFF.2883	chr16	94619297	94619564	.	268	5	5	11	6.53477	5.97482	15.8529	2.42593
CUFF.3293	chr17	65985731	65986785	.	1055	107	195	234	35.5244	59.1932	85.6672	2.4115
CUFF.4118	chr2	52110353	52110594	.	242	11	33	24	15.9211	43.6705	38.3043	2.40588
CUFF.5412	chr5	3520957	3521131	.	175	6	28	13	12.009	51.24	28.6917	2.38918
CUFF.7545	chr9	71161552	71161702	.	151	6	10	13	13.9178	21.2086	33.252	2.38918
CUFF.5539	chr5	32855502	32855657	.	156	12	22	26	26.9434	45.1635	64.3724	2.38918
CUFF.2133	chr14	61627791	61628093	.	303	6	32	13	6.93591	33.8218	16.5711	2.38918
CUFF.2864	chr16	92766251	92766593	.	343	19	40	41	19.4024	37.347	46.168	2.3795
CUFF.2696	chr16	18283849	18284057	.	209	13	63	28	21.7867	96.5348	51.7443	2.37504
CUFF.5890	chr5	137110793	137111169	.	377	20	42	43	18.5816	35.6777	44.0533	2.3708
CUFF.1266	chr11	116541570	116541849	.	280	7	58	15	8.75659	66.3376	20.6911	2.36292
CUFF.4339	chr2	150627681	150627832	.	152	7	2	15	16.1306	4.21382	38.1153	2.36292
CUFF.4856	chr3	108554350	108554752	.	403	81	67	171	70.4004	53.2426	163.886	2.32792
CUFF.5030	chr4;chr4	38985566;38985915	38985587;38986256	.;.	364	18	17	38	17.3207	14.9567	40.3212	2.32792
CUFF.5065	chr4	47453833	47454587	.	755	18	58	38	8.35066	24.602	19.4396	2.32792
CUFF.2919	chr16	98078411	98078557	.	147	9	2	19	21.4447	4.35715	49.9215	2.32792
CUFF.7483	chr9	56257506	56257847	.	342	12	37	25	12.29	34.647	28.2335	2.29728
CUFF.6772	chr7	127878911	127879159	.	249	12	47	25	16.8802	60.4488	38.7786	2.29728
CUFF.116	chr1	87784560	87784817	.	258	75	23	156	101.821	28.5494	233.537	2.29361
CUFF.5693	chr5	104521876	104522380	.	505	38	104	78	26.3565	65.9525	59.656	2.26343
CUFF.7661	chr9	111271868	111272898	.	1031	19	23	39	6.45491	7.14428	14.6102	2.26343
CUFF.4693	chr3	88985128	88985605	.	478	42	78	85	30.7763	52.2584	68.6819	2.23165
CUFF.7185	chr8	119537455	119537728	.	274	0	1	2	1.27833	1.1688	2.81923	2.20539
CUFF.1891	chr13	70606538	70606731	.	194	7	28	14	12.6384	46.2217	27.8726	2.20539
CUFF.592	chr10	83415260	83415552	.	293	5	33	10	5.9772	36.0691	13.1821	2.20539
CUFF.5284	chr4	136290657	136290949	.	293	5	22	10	5.9772	24.0461	13.1821	2.20539
CUFF.408	chr10	4613653	4613937	.	285	0	0	2	1.229	1.12369	2.71042	2.20539
CUFF.1795	chr13	45679547	45679840	.	294	0	13	2	1.19137	14.1607	2.62745	2.20539
CUFF.3131	chr17	45681301	45681534	.	234	0	0	2	1.49685	1.36859	3.30115	2.20539
CUFF.7120	chr8	105348844	105349077	.	234	0	1	2	1.49685	1.36859	3.30115	2.20539
CUFF.4894	chr3	135886760	135886993	.	234	1	16	2	1.49685	21.8975	3.30115	2.20539
CUFF.1356	chr12	4886650	4886919	.	270	0	0	2	1.29727	1.18611	2.861	2.20539
CUFF.6050	chr6	28362135	28362352	.	218	1	1	2	1.60671	1.46904	3.54344	2.20539
CUFF.2861	chr16	92736217	92736434	.	218	0	5	2	1.60671	7.34519	3.54344	2.20539
CUFF.2218	chr14	120938039	120938308	.	270	0	0	2	1.29727	1.18611	2.861	2.20539
CUFF.7295	chr8	129211418	129211893	.	476	0	0	2	0.735848	0.672795	1.62283	2.20539
CUFF.7107	chr8;chr8	95717928;95718196	95718104;95718271	+;+	253	5	22	10	6.92221	27.8478	15.2662	2.20539
CUFF.1994	chr14	18303412	18303679	.	268	0	0	2	1.30695	1.19496	2.88235	2.20539
CUFF.3208	chr17	55683174	55683393	.	220	0	5	2	1.59211	7.27841	3.51122	2.20539
CUFF.5274	chr4	135191699	135192095	.	397	6	11	12	5.29366	8.87343	11.6746	2.20539
CUFF.3845	chr19	44388364	44388532	.	169	1	2	2	2.07257	3.78994	4.57082	2.20539
CUFF.3939	chr19	60790777	60790945	.	169	0	0	2	2.07257	1.89497	4.57082	2.20539
CUFF.2363	chr15	67925368	67925627	.	260	0	0	2	1.34717	1.23173	2.97104	2.20539
CUFF.5972	chr5	146735772	146736083	.	312	5	27	10	5.6132	27.714	12.3793	2.20539
CUFF.3947	chr1_GL456221_random	15497	15788	.	292	0	0	2	1.19953	1.09675	2.64544	2.20539
CUFF.7811	chrX	47925136	47925328	.	193	0	0	2	1.81484	1.65933	4.00243	2.20539
CUFF.2134	chr14	61647714	61647925	.	212	1	6	2	1.65219	9.06369	3.64372	2.20539
CUFF.1871	chr13	62144733	62145056	.	324	0	12	2	1.08106	11.8611	2.38416	2.20539
CUFF.1681	chr12	120026327	120026650	.	324	0	0	2	1.08106	0.988427	2.38416	2.20539
CUFF.5950	chr5	144169003	144169195	.	193	0	0	2	1.81484	1.65933	4.00243	2.20539
CUFF.3438	chr18;chr18	12972170;12974716	12972375;12974722	+;+	213	3	20	6	4.93329	30.0704	10.8798	2.20539
CUFF.803	chr11	21162021	21162244	.	224	1	0	2	1.56368	1.42969	3.44852	2.20539
CUFF.2280	chr15	35046105	35046310	.	206	0	0	2	1.70031	1.55461	3.74985	2.20539
CUFF.5580	chr5	38213390	38213837	.	448	2	26	4	1.56368	18.586	3.44852	2.20539
CUFF.467	chr10	49121482	49121705	.	224	0	0	2	1.56368	1.42969	3.44852	2.20539
CUFF.7058	chr8	81541395	81541618	.	224	0	0	2	1.56368	1.42969	3.44852	2.20539
CUFF.3370	chr17	86243732	86243891	.	160	4	5	8	8.75659	10.0078	19.3117	2.20539
CUFF.5178	chr4	117947064	117947269	.	206	0	2	2	1.70031	3.10923	3.74985	2.20539
CUFF.4203	chr2	91299170	91299394	.	225	1	0	2	1.55673	1.42333	3.4332	2.20539
CUFF.6656	chr7	101951828	101952052	.	225	0	1	2	1.55673	1.42333	3.4332	2.20539
CUFF.6931	chr8	19801980	19802152	.	173	0	0	2	2.02465	1.85116	4.46514	2.20539
CUFF.136	chr1	93320791	93320970	.	180	0	2	2	1.94591	3.55834	4.2915	2.20539
CUFF.2508	chr15	96267066	96267282	.	217	0	13	2	1.61412	19.1855	3.55977	2.20539
CUFF.622	chr10	100572881	100573166	.	286	1	0	2	1.2247	1.11976	2.70094	2.20539
CUFF.7626	chr9	107872191	107872578	.	388	1	4	2	0.902741	3.30155	1.9909	2.20539
CUFF.5762	chr5	115956049	115956265	.	217	0	14	2	1.61412	20.6613	3.55977	2.20539
CUFF.6332	chr6	134717967	134718146	.	180	1	1	2	1.94591	1.77917	4.2915	2.20539
CUFF.5962	chr5	145218289	145218519	.	231	1	0	2	1.51629	1.38636	3.34402	2.20539
CUFF.6013	chr5	151381739	151381911	.	173	0	0	2	2.02465	1.85116	4.46514	2.20539
CUFF.700	chr10	128536764	128537048	.	285	7	9	14	8.60297	10.1132	18.9729	2.20539
CUFF.5393	chr4	155755132	155755307	.	176	0	6	2	1.99013	10.9176	4.38903	2.20539
CUFF.1699	chr13	22050676	22050776	.	101	1	0	2	3.46796	3.17079	7.64821	2.20539
CUFF.4579	chr3	49107076	49107321	.	246	3	36	6	4.27151	46.8659	9.42036	2.20539
CUFF.1880	chr13	64138494	64138700	.	207	0	0	2	1.6921	1.5471	3.73174	2.20539
CUFF.498	chr10	67322931	67323346	.	416	3	30	6	2.52594	23.095	5.57069	2.20539
CUFF.3608	chr18	82558909	82559064	.	156	0	0	2	2.24528	2.05289	4.95173	2.20539
CUFF.6200	chr6	88184733	88185207	.	475	11	74	22	8.11137	49.8916	17.8888	2.20539
CUFF.4658	chr3	88281265	88281428	.	164	1	0	2	2.13575	1.95275	4.71018	2.20539
CUFF.4717	chr3	90171323	90171551	.	229	0	0	2	1.52954	1.39847	3.37323	2.20539
CUFF.2188	chr14	99039706	99039869	.	164	0	0	2	2.13575	1.95275	4.71018	2.20539
CUFF.1273	chr11	117077240	117077440	.	201	50	64	100	87.1303	101.97	192.157	2.20539
CUFF.7440	chr9	44144720	44145090	.	371	2	9	4	1.88821	7.76887	4.16425	2.20539
CUFF.1056	chr11	80650925	80651076	.	152	0	10	2	2.30437	21.0691	5.08203	2.20539
CUFF.3625	chr18	84559837	84560216	.	380	2	9	4	1.84349	7.58487	4.06563	2.20539
CUFF.3631	chr18	90343733	90343884	.	152	0	0	2	2.30437	2.10691	5.08203	2.20539
CUFF.3397	chr17	94707561	94707750	.	190	0	0	2	1.84349	1.68553	4.06563	2.20539
CUFF.6770	chr7	127866201	127866352	.	152	0	0	2	2.30437	2.10691	5.08203	2.20539
CUFF.6356	chr6	144015635	144015787	.	153	0	0	2	2.28931	2.09314	5.04882	2.20539
CUFF.2341	chr15	59048647	59048832	.	186	1	6	2	1.88314	10.3307	4.15306	2.20539
CUFF.3572	chr18	69239140	69239288	.	149	0	0	2	2.35076	2.14933	5.18436	2.20539
CUFF.5625	chr5	72858338	72858618	.	281	1	10	2	1.24649	11.3968	2.749	2.20539
CUFF.1121	chr11	96776417	96776697	.	281	0	1	2	1.24649	1.13968	2.749	2.20539
CUFF.5312	chr4	141345970	141346118	.	149	1	4	2	2.35076	8.59732	5.18436	2.20539
CUFF.6832	chr7	141472240	141472582	.	343	1	0	2	1.02118	0.933674	2.2521	2.20539
CUFF.5992	chr5	149084934	149085155	.	222	0	4	2	1.57776	5.77027	3.47959	2.20539
CUFF.6662	chr7;chr7	105613035;105613249	105613066;105613402	-;-	186	0	3	2	1.88314	5.16533	4.15306	2.20539
CUFF.2630	chr16	3768724	3769022	.	299	0	0	2	1.17145	1.07107	2.58351	2.20539
CUFF.6977	chr8	49215075	49215289	.	215	0	0	2	1.62913	1.48954	3.59288	2.20539
CUFF.5068	chr4	49589303	49589479	.	177	2	0	4	3.95778	1.80932	8.72847	2.20539
CUFF.7270	chr8	124897253	124897778	.	526	7	30	14	4.6613	18.2652	10.28	2.20539
CUFF.395	chr1	195233951	195234258	.	308	2	0	4	2.27444	1.03977	5.01603	2.20539
CUFF.2732	chr16	31003984	31004164	.	181	1	0	2	1.93516	1.76934	4.26779	2.20539
CUFF.4079	chr2	34303691	34303877	.	187	0	0	2	1.87307	1.71257	4.13085	2.20539
CUFF.2084	chr14	51989342	51989641	.	300	7	22	14	8.17282	23.485	18.0243	2.20539
CUFF.936	chr11	61749349	61749529	.	181	0	2	2	1.93516	3.53868	4.26779	2.20539
CUFF.3583	chr18	74797678	74797891	.	214	0	1	2	1.63675	1.4965	3.60967	2.20539
CUFF.7660	chr9	110669322	110669502	.	181	0	0	2	1.93516	1.76934	4.26779	2.20539
CUFF.1284	chr11	118414401	118414595	.	195	1	1	2	1.79622	1.64231	3.96138	2.20539
CUFF.6281	chr6	121061310	121061490	.	181	0	0	2	1.93516	1.76934	4.26779	2.20539
CUFF.195	chr1	123543531	123543923	.	393	0	0	2	0.891256	0.814886	1.96557	2.20539
CUFF.6814	chr7	136072301	136072495	.	195	1	0	2	1.79622	1.64231	3.96138	2.20539
CUFF.287	chr1	165459709	165459903	.	195	0	0	2	1.79622	1.64231	3.96138	2.20539
CUFF.1881	chr13;chr13	65699627;65723120	65699791;65723469	+;+	515	0	0	2	0.680124	0.621845	1.49994	2.20539
CUFF.6075	chr6	35059338	35059671	.	334	4	7	8	4.19477	6.71183	9.25113	2.20539
CUFF.48	chr1	42068324	42068589	.	266	0	0	2	1.31678	1.20395	2.90402	2.20539
CUFF.1483	chr12	79384384	79384629	.	246	0	0	2	1.42384	1.30183	3.14012	2.20539
CUFF.4709	chr3	89775452	89775891	.	440	0	36	2	0.796054	26.2023	1.75561	2.20539
CUFF.4220	chr2	94094727	94094930	.	204	0	7	2	1.71698	10.989	3.78661	2.20539
CUFF.7162	chr8	111037646	111037811	.	166	1	0	2	2.11002	1.92922	4.65343	2.20539
CUFF.185	chr1	119730158	119730323	.	166	0	1	2	2.11002	1.92922	4.65343	2.20539
CUFF.1305	chr11	120784690	120784967	.	278	8	7	16	10.0795	8.06386	22.2293	2.20539
CUFF.4939	chr3	153560075	153560278	.	204	0	8	2	1.71698	12.5588	3.78661	2.20539
CUFF.4968	chr3	159929477	159929830	.	354	0	0	2	0.989445	0.904662	2.18212	2.20539
CUFF.7530	chr9;chr9	65857443;65858246	65857511;65858375	-;-	199	3	0	6	5.28036	1.6093	11.6453	2.20539
CUFF.3418	chr17	93045935	93046355	.	421	0	0	2	0.83198	0.760689	1.83484	2.20539
CUFF.2548	chr15	98532985	98533257	.	273	3	0	6	3.84905	1.17308	8.48867	2.20539
CUFF.5737	chr5	114753503	114753690	.	188	0	1	2	1.8631	1.70346	4.10888	2.20539
CUFF.5161	chr4	115583457	115583769	.	313	0	0	2	1.11905	1.02316	2.46795	2.20539
CUFF.7687	chr9	119019102	119019289	.	188	1	0	2	1.8631	1.70346	4.10888	2.20539
CUFF.6272	chr6	120729088	120729320	.	233	0	0	2	1.50328	1.37446	3.31532	2.20539
CUFF.4397	chr2	162936793	162936937	.	145	1	0	2	2.41561	2.20862	5.32737	2.20539
CUFF.713	chr11;chr11;chr11	3135433;3135654;3135943	3135542;3135830;3136002	-;-;-	347	4	19	8	4.03762	17.5353	8.90454	2.20539
CUFF.6029	chr6	6245240	6245368	.	129	0	0	2	2.71522	2.48256	5.98813	2.20539
CUFF.795	chr11	19962876	19963123	.	248	0	6	2	1.41235	7.74799	3.1148	2.20539
CUFF.5442	chr5	20811471	20811632	.	162	0	0	2	2.16212	1.97685	4.76833	2.20539
CUFF.1434	chr12	60222418	60222541	.	124	0	0	2	2.82471	2.58266	6.22959	2.20539
CUFF.3373	chr17	88455856	88456095	.	240	0	0	2	1.45943	1.33438	3.21862	2.20539
CUFF.2209	chr14	115043744	115044127	.	384	1	14	2	0.912145	11.6758	2.01164	2.20539
CUFF.4912	chr3;chr3	143391661;143391712	143391690;143391921	.;.	240	0	2	2	1.45943	2.66875	3.21862	2.20539
CUFF.6551	chr7;chr7	45348564;45350072	45348628;45350246	-;-	240	1	3	2	1.45943	4.00313	3.21862	2.20539
CUFF.7314	chr9	4723490	4723616	.	127	0	0	2	2.75798	2.52166	6.08243	2.20539
CUFF.1369	chr12	13437286	13437436	.	151	0	0	2	2.31963	2.12086	5.11569	2.20539
CUFF.5488	chr5	25582186	25582423	.	238	0	0	2	1.4717	1.34559	3.24567	2.20539
CUFF.1427	chr12	59040339	59040463	.	125	3	4	6	8.40633	10.248	18.5393	2.20539
CUFF.6136	chr6	73254897	73255047	.	151	0	4	2	2.31963	8.48345	5.11569	2.20539
CUFF.2878	chr16	94400117	94400354	.	238	0	4	2	1.4717	5.38236	3.24567	2.20539
CUFF.1609	chr12	112594982	112595132	.	151	0	1	2	2.31963	2.12086	5.11569	2.20539
CUFF.2219	chr14	120934098	120934335	.	238	0	22	2	1.4717	29.603	3.24567	2.20539
CUFF.669	chr10	127024239	127024389	.	151	0	0	2	2.31963	2.12086	5.11569	2.20539
CUFF.6327	chr6	129487023	129487429	.	407	0	0	2	0.860599	0.786856	1.89796	2.20539
CUFF.4970	chr3	159935806	159936043	.	238	0	0	2	1.4717	1.34559	3.24567	2.20539
CUFF.6923	chr8	13895643	13895792	.	150	0	0	2	2.33509	2.135	5.14979	2.20539
CUFF.7411	chr9	22442399	22442717	.	319	3	4	6	3.29402	4.01568	7.2646	2.20539
CUFF.3038	chr17	29098399	29098674	.	276	1	7	2	1.26907	8.12229	2.7988	2.20539
CUFF.3788	chr19	29912318	29912503	.	186	7	20	14	13.182	34.4355	29.0714	2.20539
CUFF.2054	chr14	32085923	32086072	.	150	1	5	2	2.33509	10.675	5.14979	2.20539
CUFF.7805	chrX	38419225	38419374	.	150	1	0	2	2.33509	2.135	5.14979	2.20539
CUFF.6080	chr6	38504630	38504779	.	150	1	0	2	2.33509	2.135	5.14979	2.20539
CUFF.3192	chr17	48255500	48255735	.	236	0	0	2	1.48417	1.35699	3.27317	2.20539
CUFF.2116	chr14	57834989	57835214	.	226	6	8	12	9.29904	11.3363	20.508	2.20539
CUFF.913	chr11	60188276	60188727	.	452	12	36	24	9.29904	25.5067	20.508	2.20539
CUFF.6192	chr6	88148417	88148621	.	205	4	5	8	6.83441	7.81098	15.0726	2.20539
CUFF.4861	chr3	113680555	113680906	.	352	0	0	2	0.995067	0.909802	2.19451	2.20539
CUFF.7723	chr9	124250374	124250649	.	276	0	0	2	1.26907	1.16033	2.7988	2.20539
CUFF.6878	chr7	145292411	145292609	.	199	0	0	2	1.76012	1.6093	3.88175	2.20539
CUFF.2239	chr15	6452752	6453065	.	314	0	0	2	1.11549	1.01991	2.46009	2.20539
CUFF.3742	chr19	14559044	14559251	.	208	0	0	2	1.68396	1.53966	3.71379	2.20539
CUFF.5462	chr5	24010112	24010426	.	315	3	15	6	3.33584	15.25	7.35685	2.20539
CUFF.50	chr1	44005088	44005308	.	221	0	6	2	1.5849	8.69458	3.49534	2.20539
CUFF.466	chr10	46719691	46719909	.	219	0	0	2	1.59938	1.46233	3.52726	2.20539
CUFF.1856	chr13	57346387	57346594	.	208	0	0	2	1.68396	1.53966	3.71379	2.20539
CUFF.7033	chr8	71598080	71598238	.	159	0	0	2	2.20292	2.01415	4.8583	2.20539
CUFF.564	chr10	80866694	80867096	.	403	2	21	4	1.73828	16.688	3.83359	2.20539
CUFF.4640	chr3	81568098	81568411	.	314	0	0	2	1.11549	1.01991	2.46009	2.20539
CUFF.4728	chr3	94762747	94762923	.	177	0	0	2	1.97889	1.80932	4.36423	2.20539
CUFF.621	chr10	99109246	99109559	.	314	1	0	2	1.11549	1.01991	2.46009	2.20539
CUFF.6226	chr6	103256034	103256191	.	158	0	0	2	2.21686	2.0269	4.88905	2.20539
CUFF.6361	chr6	146530041	146530162	.	122	0	0	2	2.87101	2.625	6.33171	2.20539
CUFF.6374	chr6	149572473	149572631	.	159	0	0	2	2.20292	2.01415	4.8583	2.20539
CUFF.5385	chr4	155174257	155174433	.	177	0	1	2	1.97889	1.80932	4.36423	2.20539
CUFF.4479	chr2	180059769	180059926	.	158	0	0	2	2.21686	2.0269	4.88905	2.20539
CUFF.7582	chr9	88570107	88570380	.	274	2	20	4	2.55667	23.3759	5.63846	2.20539
CUFF.6700	chr7	120890927	120891063	.	137	1	17	2	2.55667	39.7391	5.63846	2.20539
CUFF.7275	chr8	125942301	125942609	.	309	0	0	2	1.13354	1.03641	2.4999	2.20539
CUFF.3465	chr18	30857103	30857262	.	160	0	0	2	2.18915	2.00156	4.82793	2.20539
CUFF.2284	chr15	35418900	35419059	.	160	0	1	2	2.18915	2.00156	4.82793	2.20539
CUFF.461	chr10	43471535	43471674	.	140	0	0	2	2.50188	2.2875	5.51764	2.20539
CUFF.3858	chr19	45609624	45609936	.	313	3	15	6	3.35716	15.3475	7.40386	2.20539
CUFF.3522	chr18	46234243	46234402	.	160	1	7	2	2.18915	14.0109	4.82793	2.20539
CUFF.3270	chr17	58858707	58858934	.	228	0	0	2	1.53624	1.40461	3.38802	2.20539
CUFF.4621	chr3	67251958	67252202	.	245	7	5	14	10.0075	6.53572	22.0705	2.20539
CUFF.3568	chr18	68400322	68400651	.	330	2	15	4	2.12281	14.5568	4.68163	2.20539
CUFF.4143	chr2	71480409	71480568	.	160	0	0	2	2.18915	2.00156	4.82793	2.20539
CUFF.5150	chr4	107827668	107827940	.	273	0	6	2	1.28302	7.03847	2.82956	2.20539
CUFF.5980	chr5	147879533	147879742	.	210	3	0	6	5.00377	1.525	11.0353	2.20539
CUFF.4440	chr2	173635963	173636547	.	585	5	18	10	2.99371	9.85385	6.6023	2.20539
CUFF.6905	chr8;chr8	11831488;11831898	11831595;11831938	+;+	149	2	3	4	4.70153	6.44799	10.3687	2.20539
CUFF.4803	chr3;chr3	96104584;96130231	96104822;96130265	+;+	274	9	20	18	11.505	23.3759	25.3731	2.20539
CUFF.3019	chr17	27807304	27807500	.	197	0	0	2	1.77799	1.62564	3.92116	2.20539
CUFF.6069	chr6	33624481	33624658	.	178	0	0	2	1.96777	1.79916	4.33971	2.20539
CUFF.4584	chr3	51735984	51736276	.	293	0	0	2	1.19544	1.093	2.63641	2.20539
CUFF.3897	chr19	52835275	52835541	.	267	0	0	2	1.31185	1.19944	2.89314	2.20539
CUFF.1541	chr12	101883656	101883875	.	220	6	41	12	9.55265	59.683	21.0673	2.20539
CUFF.6807	chr7	133064565	133064857	.	293	1	0	2	1.19544	1.093	2.63641	2.20539
CUFF.6345	chr6	142772993	142773189	.	197	1	0	2	1.77799	1.62564	3.92116	2.20539
CUFF.7738	chrUn_JH584304	2802	2945	.	144	0	4	2	2.43239	8.89584	5.36437	2.20539
CUFF.3771	chr19	26633105	26633260	.	156	4	14	8	8.98112	28.7404	19.8069	2.20539
CUFF.5601	chr5	64157594	64157784	.	191	0	0	2	1.83384	1.6767	4.04434	2.20539
CUFF.1647	chr12	113188598	113188788	.	191	0	2	2	1.83384	3.35341	4.04434	2.20539
CUFF.5505	chr5	30888530	30888671	.	142	0	0	2	2.46665	2.25528	5.43992	2.20539
CUFF.2155	chr14	74065668	74065852	.	185	0	0	2	1.89332	1.73108	4.17551	2.20539
CUFF.3622	chr18	84559142	84559536	.	395	1	22	2	0.886743	17.8367	1.95562	2.20539
CUFF.4863	chr3	115958782	115958983	.	202	0	0	2	1.73398	1.5854	3.8241	2.20539
CUFF.1269	chr11	116727747	116727931	.	185	1	0	2	1.89332	1.73108	4.17551	2.20539
CUFF.1793	chr13;chr13;chr13	45795627;45852328;45956455	45795637;45852456;45956477	-;-;-	163	1	16	2	2.14886	31.4356	4.73907	2.20539
CUFF.25	chr1	33574930	33575183	.	254	0	3	2	1.37899	3.78248	3.04122	2.20539
CUFF.2350	chr15	62137890	62138118	.	229	2	6	4	3.05907	8.39084	6.74646	2.20539
CUFF.4166	chr2	83771206	83771338	.	133	1	9	2	2.63356	21.6711	5.80804	2.20539
CUFF.2857	chr16	92696873	92697234	.	362	0	15	2	0.967579	13.27	2.13389	2.20539
CUFF.3410	chr17	94885603	94885735	.	133	0	0	2	2.63356	2.4079	5.80804	2.20539
CUFF.4420	chr2	167450711	167451165	.	455	2	0	4	1.53962	0.703847	3.39547	2.20539
CUFF.406	chr10	4387592	4387940	.	349	1	15	2	1.00362	13.7643	2.21338	2.20539
CUFF.6043	chr6	21211977	21212317	.	341	0	0	2	1.02717	0.93915	2.26531	2.20539
CUFF.6511	chr7	35592881	35593138	.	258	1	10	2	1.35761	12.4128	2.99407	2.20539
CUFF.4581	chr3	51331277	51331533	.	257	1	2	2	1.36289	2.49222	3.00572	2.20539
CUFF.5650	chr5	88675135	88675391	.	257	0	13	2	1.36289	16.1994	3.00572	2.20539
CUFF.1337	chr11	121861555	121861823	.	269	1	0	2	1.3021	1.19052	2.87163	2.20539
CUFF.1767	chr13	37910667	37911027	.	361	1	0	2	0.970259	0.88712	2.1398	2.20539
CUFF.1393	chr12	38538493	38538702	.	210	0	0	2	1.66792	1.525	3.67842	2.20539
CUFF.4099	chr2	43921412	43921542	.	131	0	3	2	2.67377	7.33398	5.89671	2.20539
CUFF.7703	chr9	121423334	121423543	.	210	0	0	2	1.66792	1.525	3.67842	2.20539
CUFF.6016	chr5	151728761	151728891	.	131	0	0	2	2.67377	2.44466	5.89671	2.20539
CUFF.2495	chr15	89547908	89548209	.	302	0	0	2	1.15981	1.06043	2.55785	2.20539
CUFF.1873	chr13	62194793	62194949	.	157	0	0	2	2.23098	2.03981	4.92019	2.20539
CUFF.5836	chr5	125498190	125498542	.	353	0	0	2	0.992248	0.907225	2.1883	2.20539
CUFF.4995	chr4	19134893	19135086	.	194	0	0	2	1.80548	1.65077	3.9818	2.20539
CUFF.3048	chr17	30108571	30108764	.	194	0	0	2	1.80548	1.65077	3.9818	2.20539
CUFF.6033	chr6	7866736	7866973	.	238	4	6	8	5.88678	8.07354	12.9827	2.20539
CUFF.1794	chr13	45814593	45814652	.	60	1	2	2	5.83773	10.675	12.8745	2.20539
CUFF.1037	chr11	78300260	78300433	.	174	0	0	2	2.01301	1.84052	4.43948	2.20539
CUFF.1613	chr12	112617905	112618071	.	167	0	0	2	2.09739	1.91767	4.62556	2.20539
CUFF.4567	chr3	41422631	41422787	.	157	3	6	6	6.69294	12.2389	14.7606	2.20539
CUFF.627	chr10	105826259	105826522	.	264	1	1	2	1.32676	1.21307	2.92602	2.20539
CUFF.7154	chr8	109672957	109673260	.	304	0	0	2	1.15218	1.05345	2.54102	2.20539
CUFF.3534	chr18	54640751	54641332	.	582	0	0	2	0.601828	0.550258	1.32727	2.20539
CUFF.5521	chr5	31408757	31409048	.	292	12	6	24	14.3944	6.58048	31.7453	2.20539
CUFF.628	chr10	107293608	107294128	.	521	0	0	2	0.672291	0.614684	1.48267	2.20539
CUFF.2949	chr17	11850836	11851112	.	277	0	0	2	1.26449	1.15614	2.7887	2.20539
CUFF.762	chr11	17616997	17617314	.	318	1	6	2	1.10146	6.04246	2.42915	2.20539
CUFF.2798	chr16	50549674	50549951	.	278	10	54	20	12.5994	62.2069	27.7867	2.20539
CUFF.3204	chr17	53152757	53153091	.	335	0	0	2	1.04556	0.955971	2.30588	2.20539
CUFF.632	chr10	110776580	110776914	.	335	0	1	2	1.04556	0.955971	2.30588	2.20539
CUFF.156	chr1	99135061	99135357	.	297	0	0	2	1.17934	1.07828	2.60091	2.20539
CUFF.4791	chr3	95749964	95750461	.	498	40	76	79	28.1336	48.8735	61.2701	2.17783
CUFF.5792	chr5	121817909	121818240	.	332	12	26	23	12.6601	25.0798	26.7572	2.1135
CUFF.3818	chr19;chr19	41582848;41583214	41583171;41583250	+;+	361	12	34	23	11.6431	30.1621	24.6077	2.1135
CUFF.6581	chr7	51861399	51862131	.	733	11	20	21	5.25634	8.73807	11.0654	2.10515
CUFF.3623	chr18	84562104	84562349	.	246	10	6	19	14.2384	7.81098	29.8311	2.09512
CUFF.2879	chr16	94569844	94570488	.	645	10	42	19	5.43044	20.8535	11.3775	2.09512
CUFF.790	chr11	17795404	17795993	.	590	10	13	19	5.93667	7.05636	12.4381	2.09512
CUFF.2794	chr16	50547796	50548424	.	629	37	66	70	20.6037	33.6034	42.9832	2.08618
CUFF.7311	chr9	3415057	3415396	.	340	9	31	17	9.27169	29.1993	19.3117	2.08287
CUFF.7354	chr9	20873935	20874193	.	259	25	49	47	33.8092	60.5879	70.0889	2.07307
CUFF.368	chr1;chr1;chr1	189650682;189651148;189652261	189650721;189651300;189652717	-;-;-	650	31	122	58	16.7049	60.1085	34.464	2.06311
CUFF.2918	chr16	98062102	98062516	.	415	15	11	28	12.6601	8.48856	26.0592	2.05837
CUFF.3731	chr19;chr19;chr19	5801097;5805753;5858215	5801335;5802045;5805753;5858227	-;-;-;-	963	3898	11360	7268	1417.79	3777.82	2915.01	2.05603
CUFF.4283	chr2	121300435	121300784	.	350	22	59	41	22.0166	53.985	45.2446	2.05503
CUFF.7939	chrX	166398053	166398243	.	191	7	22	13	12.8369	36.8875	26.2882	2.04787
CUFF.1176	chr11	101525100	101525427	.	328	13	50	24	13.8824	48.8186	28.2611	2.03575
CUFF.2347	chr15	62107173	62107478	.	306	13	32	24	14.8805	33.4902	30.2929	2.03575
CUFF.372	chr1	189653202	189654102	.	901	122	272	225	47.4275	96.6793	96.4515	2.03366
CUFF.2660	chr15	93234360	93234611	.	252	520	591	959	722.766	751.063	1469.84	2.03363
CUFF.5541	chr5	33033660	33033823	.	164	25	33	46	53.3939	64.4406	108.334	2.02896
CUFF.7331	chr9	14834929	14835310	.	382	6	22	11	5.50152	18.4437	11.1219	2.02161
CUFF.804	chr11	21143912	21144235	.	324	6	15	11	6.48636	14.8264	13.1129	2.02161
CUFF.5702	chr5	106636635	106636912	.	278	6	34	11	7.55965	39.1673	15.2827	2.02161
CUFF.5349	chr4	149178864	149179073	.	210	6	8	11	10.0075	12.2	20.2313	2.02161
CUFF.4688	chr3;chr3	88950691;88965812	88950992;88965823	+;+	314	6	30	11	6.69294	30.5972	13.5305	2.02161
CUFF.3119	chr17	35930358	35930737	.	380	6	19	11	5.53048	16.0125	11.1805	2.02161
CUFF.3672	chr19	5512156	5512604	.	449	11	30	20	8.58107	21.3976	17.2042	2.0049
CUFF.2759	chr16	36913533	36913931	.	399	31	41	56	27.2135	32.9079	54.2084	1.99197
CUFF.7329	chr9	14782704	14782878	.	175	31	23	56	62.0467	42.09	123.595	1.99197
CUFF.5524	chr5	31411396	31411628	.	233	5	3	9	7.51639	4.12339	14.9189	1.98485
CUFF.2012	chr14	22332637	22332887	.	251	5	14	9	6.97736	17.8626	13.849	1.98485
CUFF.4213	chr2	91949701	91950129	.	429	10	29	18	8.16465	21.6486	16.2056	1.98485
CUFF.7073	chr8;chr8;chr8;chr8	84698082;84698396;84699142;84699341	84698296;84698472;84699258;84699395	+;+;+;+	464	5	14	9	3.77439	9.66272	7.49162	1.98485
CUFF.1220	chr11	108167129	108167383	.	255	5	6	9	6.86792	7.5353	13.6318	1.98485
CUFF.1272	chr11	117076812	117077048	.	237	5	6	9	7.38953	8.1076	14.6671	1.98485
CUFF.4182	chr2;chr2	90775969;90776334	90776224;90776381	+;+	304	10	42	18	11.5218	44.2451	22.8692	1.98485
CUFF.7243	chr8;chr8	122889691;122896560	122896156;122896578	-;-	6485	977	2361	1745	52.7691	116.594	103.929	1.9695
CUFF.4987	chr4	12094663	12095094	.	432	14	21	25	11.3511	15.5677	22.3515	1.9691
CUFF.4000	chr2	26637842	26638006	.	165	14	11	25	29.7193	21.35	58.5204	1.9691
CUFF.3934	chr19	59302326	59302523	.	198	9	11	16	15.9211	17.7917	31.2109	1.96035
CUFF.162	chr1	101889912	101890292	.	381	27	55	48	24.8218	46.2304	48.6595	1.96035
CUFF.912	chr11	60189020	60189519	.	500	9	24	16	6.30475	15.372	12.3595	1.96035
CUFF.5494	chr5	28345337	28345695	.	359	9	11	16	8.78098	9.81268	17.2138	1.96035
CUFF.909	chr11	59757522	59757965	.	444	13	28	23	10.2555	20.196	20.0076	1.95092
CUFF.4322	chr2	131178115	131178504	.	390	17	33	30	15.2679	27.0981	29.7104	1.94594
CUFF.652	chr10	120979085	120979321	.	237	4	9	7	5.91162	12.1614	11.4078	1.92972
CUFF.7970	chrY	90720294	90720568	.	275	32	28	56	40.758	32.6073	78.6514	1.92972
CUFF.5446	chr5	21464840	21465147	.	308	4	0	7	4.54888	1.03977	8.77806	1.92972
CUFF.4071	chr2	31773790	31774091	.	302	4	24	7	4.63925	25.4504	8.95246	1.92972
CUFF.1940	chr13	102735797	102736199	.	403	4	0	7	3.47656	0.794666	6.70879	1.92972
CUFF.7801	chrX	21022766	21023274	.	509	16	24	28	11.0103	15.1002	21.2467	1.92972
CUFF.100	chr1	85794039	85794299	.	261	4	41	7	5.36803	50.3075	10.3588	1.92972
CUFF.7753	chrUn_JH584304	39339	39868	.	530	12	44	21	7.9305	26.5868	15.3036	1.92972
CUFF.1800	chr13	48490674	48490852	.	179	4	32	7	7.82712	57.2514	15.1041	1.92972
CUFF.1063	chr11	83003313	83003840	.	528	12	9	21	7.96054	5.45881	15.3616	1.92972
CUFF.313	chr1	175890626	175890807	.	182	12	38	21	23.0943	66.8654	44.5655	1.92972
CUFF.4442	chr2	174328398	174329217	.	820	92	212	160	39.2979	82.7964	75.3628	1.91773
CUFF.1543	chr12	101884518	101884862	.	345	19	27	33	19.2899	25.0631	36.9442	1.91521
CUFF.6049	chr6	28262348	28262576	.	229	15	7	26	22.943	9.78931	43.852	1.91134
CUFF.809	chr11	22759470	22760334	.	865	101	318	175	40.8978	117.734	78.1399	1.91061
CUFF.1193	chr11	102481190	102481400	.	211	26	69	45	43.1605	104.726	82.3723	1.90851
CUFF.1634	chr12	112978409	112978705	.	297	22	18	38	25.9455	19.4091	49.4172	1.90466
CUFF.6830	chr7;chr7;chr7	135689836;135693080;135694232	135690133;135693496;135701059	-;-;-	7543	4996	11172	8626	231.992	474.325	441.689	1.9039
CUFF.3730	chr19	5799535	5802671	.	3137	4754	13043	8159	530.811	1331.53	1004.55	1.89249
CUFF.5368	chr4	151784369	151784720	.	352	7	4	12	6.96547	3.63921	13.1671	1.89034
CUFF.1137	chr11	97781080	97781264	.	185	7	11	12	13.2532	19.0419	25.0531	1.89034
CUFF.3294	chr17;chr17	65987154;66024076	65987502;65987493;66024201;66024210	-;-;-;-	484	24	59	41	17.3684	39.0388	32.7182	1.88377
CUFF.6509	chr7;chr7	35050668;35056376	35050932;35056522	-;-	412	17	41	29	14.4526	31.8696	27.1864	1.88107
CUFF.5593	chr5	44227204	44227610	.	407	10	5	17	8.60599	3.93428	16.1326	1.87458
CUFF.1474	chr12	77191351	77191641	.	291	10	33	17	12.0366	36.317	22.5635	1.87458
CUFF.2795	chr16	50549088	50549459	.	372	40	65	68	37.6628	55.9577	70.602	1.87458
CUFF.6831	chr7;chr7	135694239;135699358	135696876;135701072	+;+	4353	3380	7261	5733	271.971	534.192	508.68	1.87034
CUFF.4119	chr2	52110696	52110906	.	211	26	78	44	43.1605	118.386	80.5418	1.8661
CUFF.3819	chr19	41583672	41584231	.	560	42	65	71	26.2698	37.1719	48.969	1.86408
CUFF.2270	chr15	31367145	31367479	.	335	6	22	10	6.27338	21.0314	11.5294	1.83783
CUFF.1839	chr13	55312144	55312419	.	276	6	15	10	7.61443	17.4049	13.994	1.83783
CUFF.6761	chr7	127611711	127612012	.	302	9	49	15	10.4383	51.9611	19.1838	1.83783
CUFF.4135	chr2	69861886	69862098	.	213	6	13	10	9.86658	19.5458	18.1331	1.83783
CUFF.6947	chr8	27151732	27152067	.	336	3	11	5	3.12735	10.4844	5.74754	1.83783
CUFF.754	chr11	11735232	11735560	.	329	9	25	15	9.58168	24.3351	17.6095	1.83783
CUFF.2072	chr14	47290029	47290557	.	529	9	40	15	5.95912	24.2155	10.9518	1.83783
CUFF.7333	chr8;chr8	123962786;123964994	123963091;123965030	-;-	343	6	1	10	6.12706	0.933674	11.2605	1.83783
CUFF.4817	chr3	96580292	96580543	.	252	3	29	5	4.16981	36.8542	7.66338	1.83783
CUFF.1414	chr12	55789730	55789955	.	226	3	22	5	4.64952	31.1748	8.54501	1.83783
CUFF.5888	chr5	137109338	137109563	.	226	6	34	10	9.29904	48.1792	17.09	1.83783
CUFF.7306	chr8	129267457	129267747	.	291	3	0	5	3.61097	1.10052	6.63633	1.83783
CUFF.1897	chr13	75707688	75708100	.	413	6	8	10	5.08858	6.20339	9.35193	1.83783
CUFF.4514	chr3	14774344	14774705	.	362	3	30	5	2.90274	26.5401	5.33473	1.83783
CUFF.7885	chrX	135799495	135799733	.	239	3	3	5	4.39662	4.01988	8.08022	1.83783
CUFF.2760	chr16	36912744	36913424	.	681	78	242	130	40.1183	113.804	73.7305	1.83783
CUFF.7670	chr9	114671418	114671499	.	82	3	5	5	12.8145	19.5275	23.5509	1.83783
CUFF.1389	chr12;chr12	33437061;33437696	33437147;33438039	+;+	431	15	61	25	12.1902	45.3254	22.4034	1.83783
CUFF.317	chr1;chr1	176835137;176835604	176835552;176835631	.;.	444	3	4	5	2.36665	2.88514	4.34949	1.83783
CUFF.2789	chr16	50530232	50530455	.	224	3	26	5	4.69103	37.1719	8.62131	1.83783
CUFF.6285	chr6	124474366	124474589	.	224	3	0	5	4.69103	1.42969	8.62131	1.83783
CUFF.1625	chr12	112958029	112958501	.	473	3	1	5	2.22155	0.677062	4.08282	1.83783
CUFF.1509	chr12	86183072	86183224	.	153	3	3	5	6.86792	6.27942	12.622	1.83783
CUFF.5200	chr4	121149115	121149432	.	318	9	19	15	9.91312	19.1344	18.2186	1.83783
CUFF.7203	chr8	121116981	121117294	.	314	6	17	10	6.69294	17.3384	12.3005	1.83783
CUFF.3874	chr19	46463002	46463168	.	167	3	10	5	6.29216	19.1767	11.5639	1.83783
CUFF.2764	chr16	37019064	37019215	.	152	3	8	5	6.9131	16.8553	12.7051	1.83783
CUFF.2228	chr14;chr14	50793824;50794708	50793874;50794984	-;-	328	6	31	10	6.40726	30.2676	11.7754	1.83783
CUFF.6162	chr6	83976679	83976895	.	217	23	36	38	37.1247	53.1291	67.6356	1.82185
CUFF.6372	chr6	149309430	149309907	.	478	17	50	28	12.4571	33.499	22.6246	1.81621
CUFF.6835	chr7;chr7	135701912;135704068	135702057;135704206	-;-	285	133	267	219	163.456	300.024	296.791	1.81572
CUFF.7855	chrX	103962872	103963171	.	300	45	111	74	52.5396	118.493	95.2712	1.81332
CUFF.6519	chr7	35794577	35795158	.	582	14	48	23	8.42559	26.4124	15.2636	1.81157
CUFF.5285	chr4	136540467	136541061	.	595	25	94	41	14.717	50.5942	26.6145	1.80842
CUFF.780	chr11	17756013	17756343	.	331	11	2	18	11.6402	1.93505	21.0037	1.80441
CUFF.1688	chr13	17695618	17695824	.	207	11	22	18	18.613	34.0363	33.5856	1.80441
CUFF.3822	chr19	41585000	41585584	.	585	92	231	150	55.0842	126.458	99.0345	1.79788
CUFF.6711	chr7	123001436	123002146	.	711	83	181	135	40.8887	81.5264	73.3357	1.79354
CUFF.3839	chr19	43889329	43889613	.	285	8	16	13	9.83196	17.979	17.6177	1.79188
CUFF.6847	chr7	143229036	143229194	.	159	8	3	13	17.6233	6.04246	31.5789	1.79188
CUFF.7043	chr8	72683918	72684088	.	171	8	21	13	16.3866	39.329	29.3629	1.79188
CUFF.5358	chr4	149976139	149976340	.	202	8	2	13	13.8718	3.17079	24.8567	1.79188
CUFF.1904	chr13	78199234	78199698	.	465	8	25	13	6.02604	17.2178	10.798	1.79188
CUFF.5018	chr4	34806341	34807164	.	824	55	130	89	23.3793	50.5249	41.7171	1.78436
CUFF.2763	chr16;chr16	36914292;36917912	36917003;36917973	+;+	2774	219	521	354	27.6524	60.1479	49.2888	1.78244
CUFF.7665	chr9	113707912	113708173	.	262	13	18	21	17.3795	22.0019	30.9577	1.78128
CUFF.375	chr1;chr1;chr1	189662077;189668516;189671048	189662132;189668638;189671158	-;-;-	290	26	68	42	31.403	75.0932	55.9374	1.78128
CUFF.5007	chr4	32639727	32640366	.	640	41	95	66	22.4388	47.5371	39.8304	1.77507
CUFF.92	chr1	78664357	78665800	.	1444	105	269	169	25.4693	59.6588	45.2034	1.77482
CUFF.7575	chr9	78175318	78175658	.	341	4207	4239	6771	4321.29	3981.06	7669.19	1.77475
CUFF.5024	chr4	34811482	34811813	.	332	46	104	74	48.5305	100.319	86.0884	1.7739
CUFF.1632	chr12	112976904	112977519	.	616	28	19	45	15.9211	9.87785	28.2152	1.77219
CUFF.3919	chr19	56566529	56566686	.	158	5	4	8	11.0843	8.1076	19.5562	1.76431
CUFF.4931	chr3	152428526	152428785	.	260	5	7	8	6.73584	8.62212	11.8841	1.76431
CUFF.6353	chr6	143840891	143841352	.	462	5	12	8	3.79073	8.31819	6.68805	1.76431
CUFF.789	chr11	17794381	17794527	.	147	5	15	8	11.9137	32.6786	21.0196	1.76431
CUFF.1785	chr13	42156163	42156407	.	245	10	37	16	14.2965	48.3643	25.2235	1.76431
CUFF.2319	chr15	57975982	57976049	.	68	5	2	8	25.7547	9.41913	45.4394	1.76431
CUFF.262	chr1	155098296	155098506	.	211	10	52	16	16.6002	78.9242	29.2879	1.76431
CUFF.450	chr10;chr10;chr10	40254417;40257213;40257579	40254464;40257293;40257600	-;-;-	151	5	3	8	11.5981	6.36259	20.4628	1.76431
CUFF.1484	chr12	78317112	78317323	.	212	5	6	8	8.26094	9.06369	14.5749	1.76431
CUFF.750	chr11	11709292	11709544	.	253	24	82	38	33.2266	103.797	58.0115	1.74594
CUFF.2612	chr15	102992485	102992832	.	348	12	68	19	12.0781	62.5776	21.0875	1.74594
CUFF.2017	chr14	22425741	22426115	.	375	7	25	11	6.53826	21.35	11.3295	1.73281
CUFF.4860	chr3	113629929	113630127	.	199	7	47	11	12.3208	75.637	21.3497	1.73281
CUFF.1700	chr13;chr13	23422651;23423587	23422683;23423893	-;-	340	7	8	11	7.21131	7.5353	12.4958	1.73281
CUFF.752	chr11	11710261	11710796	.	536	7	22	11	4.57434	13.1446	7.92646	1.73281
CUFF.2837	chr16	90025655	90025974	.	320	7	3	11	7.66202	3.00235	13.2768	1.73281
CUFF.1595	chr12;chr12	111775984;111776815	111776005;111777074	+;+	282	7	5	11	8.69449	5.6782	15.0659	1.73281
CUFF.4484	chr2	180659405	180660048	.	644	21	67	33	11.4216	33.318	19.7915	1.73281
CUFF.5754	chr5	115365756	115366056	.	301	7	9	11	8.14567	9.57559	14.1149	1.73281
CUFF.1848	chr13	55549175	55549365	.	191	16	51	25	29.3415	85.5118	50.5543	1.72296
CUFF.2128	chr14	61205851	61206229	.	379	16	41	25	14.7869	34.6445	25.4772	1.72296
CUFF.3422	chr18	5772528	5772797	.	270	25	55	39	32.4318	65.2362	55.7894	1.72021
CUFF.1379	chr12	25056975	25057520	.	546	18	18	28	11.5472	10.5577	19.8069	1.71531
CUFF.2497	chr15	89548930	89549211	.	282	9	34	14	11.1786	38.6117	19.1748	1.71531
CUFF.514	chr10	76038925	76039275	.	351	9	23	14	8.98112	20.9851	15.4054	1.71531
CUFF.5424	chr5	3960786	3961140	.	355	11	13	17	10.8532	11.7275	18.4957	1.70417
CUFF.5033	chr4	40261384	40261942	.	559	44	86	68	27.5699	49.2693	46.9838	1.70417
CUFF.4692	chr3	88984170	88984832	.	663	37	92	57	19.5471	44.4389	33.2057	1.69875
CUFF.1539	chr12	101083264	101083599	.	336	13	67	20	13.5519	63.8594	22.9902	1.69646
CUFF.5017	chr4	34805166	34805858	.	693	82	165	126	41.4453	76.2501	70.2245	1.69439
CUFF.7800	chrX	21022256	21022538	.	283	15	27	23	18.5652	30.5539	31.3901	1.6908
CUFF.765	chr11	17623271	17623830	.	560	32	103	49	20.0151	58.9032	33.7955	1.6885
CUFF.6870	chr7;chr7	144580470;144582105	144580861;144582424	-;-	712	17	25	26	8.36304	11.2447	14.1041	1.68648
CUFF.4227	chr2	98662237	98662982	.	746	363	11	554	170.437	4.72219	286.828	1.6829
CUFF.3988	chr2	25939382	25939889	.	508	21	41	32	14.4794	25.847	24.3297	1.6803
CUFF.6072	chr6;chr6	34892516;34893842	34892534;34894583	-;-	761	21	66	32	9.66562	27.7747	16.2411	1.6803
CUFF.7249	chr8	123431227	123431663	.	437	8	10	12	6.41215	7.32838	10.606	1.65405
CUFF.3225	chr17	56258207	56258652	.	446	8	47	12	6.28276	33.7483	10.392	1.65405
CUFF.4185	chr2	91018542	91018709	.	168	4	8	6	8.33961	15.25	13.7941	1.65405
CUFF.6885	chr8	3514621	3514959	.	339	2	14	3	2.06645	13.2257	3.41801	1.65405
CUFF.7789	chrX	12108474	12108863	.	390	18	32	27	16.166	26.2769	26.7393	1.65405
CUFF.820	chr11	24123403	24123672	.	270	2	4	3	2.59455	4.74445	4.2915	1.65405
CUFF.6853	chr7	143012300	143012753	.	454	10	35	15	7.71506	24.6889	12.7611	1.65405
CUFF.5206	chr4	123472842	123473080	.	239	2	4	3	2.93108	5.35984	4.84813	1.65405
CUFF.684	chr10	128035996	128036185	.	190	8	14	12	14.7479	23.5974	24.3938	1.65405
CUFF.7953	chrY	32889393	32889719	.	327	2	3	3	2.14229	2.93808	3.54344	1.65405
CUFF.1573	chr12	108178383	108178806	.	424	2	0	3	1.65219	0.755307	2.73279	1.65405
CUFF.798	chr11	20240336	20240499	.	164	2	19	3	4.27151	37.1022	7.06527	1.65405
CUFF.3167	chr17	46727556	46727704	.	149	16	11	24	37.6122	23.6426	62.2123	1.65405
CUFF.5287	chr4	136994360	136994511	.	152	2	6	3	4.60873	12.6415	7.62305	1.65405
CUFF.4635	chr3	79596837	79597050	.	214	12	14	18	19.641	20.951	32.487	1.65405
CUFF.1418	chr12	57085681	57086020	.	340	14	19	21	14.4226	17.8963	23.8557	1.65405
CUFF.1391	chr12	36101289	36101807	.	519	8	17	12	5.39905	10.4899	8.93028	1.65405
CUFF.3420	chr18	5667182	5667516	.	335	2	20	3	2.09113	19.1194	3.45882	1.65405
CUFF.4149	chr2	72978690	72979159	.	470	10	4	15	7.45242	2.72553	12.3266	1.65405
CUFF.6360	chr6	146501882	146502134	.	253	14	13	21	19.3822	16.4555	32.059	1.65405
CUFF.3139	chr17	45742379	45742566	.	188	2	1	3	3.72621	1.70346	6.16332	1.65405
CUFF.4114	chr2	52130603	52130866	.	264	2	0	3	2.65351	1.21307	4.38903	1.65405
CUFF.6737	chr7	126870285	126870434	.	150	2	5	3	4.67018	10.675	7.72469	1.65405
CUFF.1345	chr12	3505622	3505778	.	157	2	1	3	4.46196	2.03981	7.38028	1.65405
CUFF.2010	chr14	22307466	22307666	.	201	2	7	3	3.48521	11.153	5.7647	1.65405
CUFF.6410	chr7	16024931	16025234	.	304	2	3	3	2.30437	3.16036	3.81153	1.65405
CUFF.2487	chr15	88864852	88865061	.	210	2	16	3	3.33584	24.4	5.51764	1.65405
CUFF.7993	chr3	96482955	96483124	.	170	2	3	3	4.12075	5.65148	6.8159	1.65405
CUFF.5403	chr4	156010326	156010618	.	293	2	0	3	2.39088	1.093	3.95462	1.65405
CUFF.3052	chr17;chr17	31239193;31241244	31239288;31241440	+;+	293	2	9	3	2.39088	9.83704	3.95462	1.65405
CUFF.3046	chr17	30007757	30007937	.	181	2	5	3	3.87032	8.84669	6.40168	1.65405
CUFF.4983	chr4	9632516	9632880	.	365	6	15	9	5.75776	13.161	9.52359	1.65405
CUFF.2862	chr16	92738159	92738354	.	196	2	0	3	3.57412	1.63393	5.91175	1.65405
CUFF.2611	chr15	102991784	102992047	.	264	8	20	12	10.6141	24.2614	17.5561	1.65405
CUFF.2734	chr16	31081033	31081386	.	354	2	11	3	1.97889	9.95128	3.27317	1.65405
CUFF.6699	chr7	119857632	119857764	.	133	2	13	3	5.26712	31.3027	8.71206	1.65405
CUFF.1781	chr13	42158787	42158944	.	158	2	2	3	4.43372	4.0538	7.33357	1.65405
CUFF.1638	chr12	113122004	113122321	.	318	4	7	6	4.40583	7.04953	7.28745	1.65405
CUFF.4292	chr2	122377950	122378136	.	187	8	3	12	14.9845	5.1377	24.7851	1.65405
CUFF.3193	chr17	48256021	48256346	.	326	4	21	6	4.29771	20.6296	7.10861	1.65405
CUFF.6129	chr6	72121456	72121685	.	230	2	0	3	3.04577	1.39239	5.03784	1.65405
CUFF.2349	chr15	62125220	62125416	.	197	2	1	3	3.55598	1.62564	5.88175	1.65405
CUFF.7910	chrX	152048772	152049084	.	313	4	2	6	4.47621	2.04633	7.40386	1.65405
CUFF.5201	chr4	121172389	121172544	.	156	4	16	6	8.98112	32.8462	14.8552	1.65405
CUFF.4173	chr2	85063103	85063500	.	398	10	28	15	8.80059	22.5302	14.5566	1.65405
CUFF.1360	chr12	8292930	8293191	.	262	2	5	3	2.67377	6.11165	4.42253	1.65405
CUFF.5317	chr4	141477014	141477306	.	293	10	31	15	11.9544	33.8831	19.7731	1.65405
CUFF.1323	chr11	121075578	121075740	.	163	4	1	6	8.59543	1.96473	14.2172	1.65405
CUFF.4980	chr4	4792820	4793081	.	262	6	79	9	8.02131	96.564	13.2676	1.65405
CUFF.1651	chr12	112773030	112773667	.	638	4	3	6	2.19601	1.50588	3.6323	1.65405
CUFF.447	chr10	39821686	39821850	.	165	4	12	6	8.49124	23.2909	14.0449	1.65405
CUFF.910	chr11	59758135	59758881	.	747	31	29	46	14.5357	12.4327	23.7842	1.63626
CUFF.3291	chr17	65983016	65983637	.	622	25	83	37	14.0781	42.7344	22.9754	1.63199
CUFF.5012	chr4	33006074	33006232	.	159	23	39	34	50.6671	78.5519	82.591	1.63007
CUFF.4997	chr4	20860826	20861049	.	224	19	9	28	29.7099	12.8672	48.2793	1.62503
CUFF.6774	chr7	127880176	127880893	.	718	34	134	50	16.5863	59.7682	26.8966	1.62161
CUFF.3085	chr17	33954296	33954694	.	399	11	18	16	9.65639	14.4474	15.4881	1.60392
CUFF.6571	chr7	46845984	46846261	.	278	11	7	16	13.8594	8.06386	22.2293	1.60392
CUFF.93	chr1	78666057	78666245	.	189	44	100	64	81.5429	169.445	130.788	1.60392
CUFF.95	chr1	72226236	72226421	.	186	153	269	221	288.12	463.158	458.913	1.59278
CUFF.2537	chr15	97830917	97831224	.	308	9	28	13	10.235	29.1137	16.3021	1.59278
CUFF.2241	chr15	8106408	8106558	.	151	23	25	33	53.3514	53.0216	84.4089	1.58213
CUFF.2536	chr15	97822030	97822228	.	199	7	34	10	12.3208	54.7161	19.4088	1.57528
CUFF.1388	chr12	33358673	33358870	.	198	7	11	10	12.3831	17.7917	19.5068	1.57528
CUFF.4321	chr2	131179081	131179554	.	474	7	41	10	5.17267	27.701	8.14841	1.57528
CUFF.783	chr11	17779202	17779405	.	204	28	36	40	48.0754	56.5148	75.7323	1.57528
CUFF.2859	chr16	92699077	92699472	.	396	7	9	10	6.19153	7.27841	9.7534	1.57528
CUFF.5871	chr5	135206838	135207032	.	195	7	34	10	12.5736	55.8385	19.8069	1.57528
CUFF.4117	chr2	52110019	52110258	.	240	12	29	17	17.5132	38.6969	27.3583	1.56215
CUFF.4823	chr3	96872861	96873204	.	344	12	61	17	12.2185	56.7886	19.0872	1.56215
CUFF.1538	chr12	100944850	100945210	.	361	17	39	24	16.4944	34.5977	25.6776	1.55675
CUFF.2870	chr16	92804228	92804464	.	237	5	6	7	7.38953	8.1076	11.4078	1.54378
CUFF.2874	chr16	92820378	92820599	.	222	5	14	7	7.88882	20.196	12.1786	1.54378
CUFF.6565	chr7	45502146	45502360	.	215	5	1	7	8.14567	1.48954	12.5751	1.54378
CUFF.1259	chr11	116130810	116131038	.	229	5	17	7	7.64768	23.774	11.8063	1.54378
CUFF.2052	chr14;chr14	31710903;31711059	31710971;31711176	-;-	187	5	18	7	9.36534	30.8262	14.458	1.54378
CUFF.3624	chr18	84560944	84561108	.	165	5	0	7	10.6141	1.94091	16.3857	1.54378
CUFF.1460	chr12	76368971	76369456	.	486	5	9	7	3.60354	5.93056	5.56305	1.54378
CUFF.2921	chr17	3157331	3157951	.	621	5	12	7	2.82016	6.18841	4.35369	1.54378
CUFF.2790	chr16	50530531	50530855	.	325	5	11	7	5.38867	10.8392	8.3189	1.54378
CUFF.6395	chr7	5079693	5079880	.	188	5	14	7	9.31552	23.8484	14.3811	1.54378
CUFF.6605	chr7	73558083	73558425	.	343	10	12	14	10.2118	11.2041	15.7647	1.54378
CUFF.7751	chrUn_JH584304	33329	33706	.	378	25	23	35	23.1656	19.4861	35.7625	1.54378
CUFF.5589	chr5;chr5	41821244;41823969	41822160;41824009	-;-	958	73	115	102	26.6902	38.4434	41.1231	1.54075
CUFF.5633	chr5	76857096	76857624	.	529	18	41	25	11.9182	24.8209	18.2531	1.53152
CUFF.5318	chr4	141476385	141476899	.	515	70	192	97	47.6087	119.394	72.7471	1.52802
CUFF.2685	chr16	17659486	17659755	.	270	13	9	18	16.8645	10.675	25.749	1.52681
CUFF.7319	chr9	7820995	7821183	.	189	21	54	29	38.9182	91.5001	59.2635	1.52277
CUFF.244	chr1	139479574	139480110	.	537	16	49	22	10.4362	29.2221	15.8234	1.51621
CUFF.6379	chr7	3380704	3380875	.	172	8	25	11	16.2913	46.548	24.701	1.51621
CUFF.7532	chr9	65868863	65869935	.	1073	8	7	11	2.61147	2.08924	3.95953	1.51621
CUFF.1191	chr11	102479371	102480761	.	1391	96	234	132	24.1735	53.8739	36.652	1.51621
CUFF.3030	chr17	28347557	28348053	.	497	8	12	11	5.63805	7.7324	8.54845	1.51621
CUFF.4313	chr2;chr2	129800811;129801404	129800846;129801707	+;+	340	16	45	22	16.483	42.3861	24.9917	1.51621
CUFF.371	chr1	189659060	189659362	.	303	41	39	56	47.3954	41.2203	71.3833	1.50612
CUFF.1306	chr11	120787737	120787965	.	229	14	17	19	21.4135	23.774	32.0457	1.49652
CUFF.6422	chr7;chr7	16793739;16795761	16793883;16795824	+;+	209	14	25	19	23.4626	38.3074	35.1122	1.49652
CUFF.3484	chr18	34317492	34318058	.	567	14	26	19	8.64849	14.6852	12.9426	1.49652
CUFF.7705	chr9	121749275	121750858	.	1584	104	221	141	22.9971	44.6814	34.3807	1.495
CUFF.4033	chr2	29145953	29146239	.	287	20	63	27	24.4086	70.2988	36.3357	1.48864
CUFF.2762	chr16	36918887	36919789	.	903	44	104	59	17.0671	36.8838	25.2357	1.47862
CUFF.7717	chr9	123828811	123829112	.	302	9	5	12	10.4383	5.30216	15.3471	1.47026
CUFF.7757	chrX	7572731	7572868	.	138	3	2	4	7.61443	4.64131	11.1952	1.47026
CUFF.5409	chr4	156237125	156237304	.	180	9	13	12	17.5132	23.1292	25.749	1.47026
CUFF.1684	chr13	14019762	14019912	.	151	3	0	4	6.95888	2.12086	10.2314	1.47026
CUFF.6582	chr7;chr7	55961538;55962203	55961575;55962453	-;-	289	6	13	8	7.27191	14.4057	10.6916	1.47026
CUFF.599	chr10	88135321	88135580	.	260	3	13	4	4.0415	16.0125	5.94207	1.47026
CUFF.3979	chr2	25257466	25257617	.	152	6	15	8	13.8262	31.6036	20.3281	1.47026
CUFF.5026	chr4;chr4;chr4	34826875;34839336;34839569	34826899;34839467;34839611	-;-;-	200	21	40	28	36.7777	64.0501	54.0728	1.47026
CUFF.4985	chr4	11182977	11183204	.	228	3	26	4	4.60873	36.5198	6.77605	1.47026
CUFF.6903	chr8	11625058	11625255	.	198	3	2	4	5.30703	3.23485	7.80272	1.47026
CUFF.3931	chr19	59285366	59285538	.	173	3	8	4	6.07394	14.8093	8.93028	1.47026
CUFF.1073	chr11	86095151	86095319	.	169	3	18	4	6.2177	34.1095	9.14165	1.47026
CUFF.1715	chr13	24584321	24584714	.	394	3	0	4	2.66698	0.812818	3.92116	1.47026
CUFF.1556	chr12	104751536	104751874	.	339	3	8	4	3.09968	7.55753	4.55734	1.47026
CUFF.2858	chr16	92698729	92698985	.	257	3	1	4	4.08868	1.24611	6.01143	1.47026
CUFF.7396	chr9	21727802	21728057	.	256	3	18	4	4.10465	22.5176	6.03492	1.47026
CUFF.5612	chr5	64812337	64812649	.	313	3	17	4	3.35716	17.3938	4.93591	1.47026
CUFF.4619	chr3	67172923	67173339	.	417	6	35	8	5.03977	26.8795	7.40978	1.47026
CUFF.2189	chr14	99054449	99054730	.	282	3	14	4	3.72621	15.8989	5.4785	1.47026
CUFF.6351	chr6	143835893	143836138	.	246	3	4	4	4.27151	5.20732	6.28024	1.47026
CUFF.5691	chr5	104520260	104520443	.	184	12	39	16	22.8433	67.8791	33.5856	1.47026
CUFF.3774	chr19	29311920	29312099	.	180	3	0	4	5.83773	1.77917	8.58299	1.47026
CUFF.7513	chr9	63683851	63684084	.	234	3	0	4	4.49056	1.36859	6.6023	1.47026
CUFF.2384	chr15	73751335	73751496	.	162	3	11	4	6.48636	21.7454	9.53666	1.47026
CUFF.1215	chr11	107015842	107015985	.	144	9	24	12	21.8915	53.375	32.1862	1.47026
CUFF.6284	chr6	122820158	122820634	.	477	6	28	8	4.40583	18.7988	6.47773	1.47026
CUFF.7882	chrX	134546268	134546488	.	221	6	10	8	9.50942	14.491	13.9813	1.47026
CUFF.5416	chr5	3393098	3393259	.	162	6	3	8	12.9727	5.93056	19.0733	1.47026
CUFF.4778	chr3	95658430	95658887	.	458	15	25	20	11.4715	17.4809	16.8661	1.47026
CUFF.6508	chr7	34225483	34225776	.	294	3	1	4	3.57412	1.08929	5.25489	1.47026
CUFF.5427	chr5	3476332	3476505	.	174	9	8	12	18.1171	14.7241	26.6369	1.47026
CUFF.5516	chr5	31199964	31200157	.	194	3	5	4	5.41645	8.25387	7.9636	1.47026
CUFF.3173	chr17	46890685	46891310	.	626	9	17	12	5.03574	8.69689	7.40386	1.47026
CUFF.1531	chr12	99543892	99544393	.	502	6	23	8	4.18642	14.6728	6.15513	1.47026
CUFF.292	chr1	167284253	167284459	.	207	9	9	12	15.2289	13.9239	22.3904	1.47026
CUFF.682	chr10	128025235	128025569	.	335	3	9	4	3.13669	8.60374	4.61176	1.47026
CUFF.2024	chr14	22471113	22471332	.	220	6	4	8	9.55265	5.82273	14.0449	1.47026
CUFF.5321	chr4	141478155	141479136	.	982	84	212	111	29.9615	69.1375	43.6579	1.45713
CUFF.6265	chr6;chr6	119783452;119796907	119783463;119797192	-;-	298	22	49	29	25.8584	52.6586	37.5866	1.45355
CUFF.1423	chr12	57238307	57238541	.	235	19	18	25	28.3192	24.5298	41.0888	1.45092
CUFF.496	chr10;chr10	67218420;67218956	67218472;67219266	+;+	364	19	55	25	18.283	48.3895	26.5271	1.45092
CUFF.6487	chr7	28815672	28817092	.	1421	86	149	113	21.1982	33.5801	30.7139	1.44889
CUFF.7444	chr9	44377592	44377722	.	131	16	19	21	42.7803	46.4485	61.9155	1.44729
CUFF.5765	chr5	117140301	117140625	.	325	16	19	21	17.2438	18.7223	24.9567	1.44729
CUFF.1633	chr12	112977586	112978298	.	713	26	71	34	12.7726	31.8903	18.4179	1.44199
CUFF.1760	chr13	37835071	37835319	.	249	13	51	17	18.2869	65.5934	26.3694	1.44199
CUFF.5330	chr4;chr4;chr4	143135449;143142124;143162060	143136099;143142238;143162153	-;-;-	860	46	134	60	18.735	49.8995	26.9466	1.4383
CUFF.710	chr11	3122763	3122953	.	191	23	29	30	42.1783	48.6244	60.6651	1.4383
CUFF.5008	chr4	32640830	32641230	.	401	23	50	30	20.0899	39.9315	28.8954	1.4383
CUFF.37	chr1	38036021	38036268	.	248	43	81	56	60.7312	104.598	87.2143	1.43607
CUFF.286	chr1	165655618	165655936	.	319	10	11	13	10.9801	11.0431	15.74	1.43351
CUFF.3146	chr17	46031875	46032171	.	297	10	27	13	11.7934	29.1137	16.9059	1.43351
CUFF.2786	chr16	49855658	49856109	.	452	14	23	18	10.8489	16.2959	15.381	1.41775
CUFF.987	chr11	71025361	71025560	.	200	7	17	9	12.2592	27.2213	17.3806	1.41775
CUFF.6203	chr6;chr6	90642314;90688010	90642326;90688032	-;-	36	7	0	9	68.1068	8.89584	96.5586	1.41775
CUFF.6755	chr7	127235376	127235890	.	515	7	24	9	4.76087	14.9243	6.74973	1.41775
CUFF.5889	chr5	137110169	137110662	.	494	70	176	90	49.6325	114.097	70.3666	1.41775
CUFF.6161	chr6	83928864	83929112	.	249	7	17	9	9.84677	21.8645	13.9603	1.41775
CUFF.6713	chr7;chr7	122999102;123000587	123000282;123001351	+;+	1946	156	383	200	28.0787	63.0297	39.6952	1.41371
CUFF.6217	chr6	99318313	99318461	.	149	18	17	23	42.3137	36.5386	59.6201	1.409
CUFF.5328	chr4	143133835	143134016	.	182	18	40	23	34.6415	70.3847	48.8099	1.409
CUFF.7971	chrY;chrY	90727978;90728686	90728400;90728339;90728856	.;.;.	594	72	120	92	42.4562	64.697	59.8208	1.409
CUFF.3891	chr19	47897659	47898210	.	552	18	22	23	11.4216	12.7636	16.0931	1.409
CUFF.4366	chr2;chr2	155635088;155635239	155635143;155635398	-;-	216	11	16	14	17.8375	23.7222	25.0337	1.40343
CUFF.220	chr1	133658792	133659027	.	236	11	8	14	16.3258	10.8559	22.9122	1.40343
CUFF.3159	chr17	46412754	46413019	.	266	11	11	14	14.4846	13.2434	20.3281	1.40343
CUFF.3253	chr17	56598083	56598539	.	457	15	70	19	11.4966	49.0536	16.0579	1.39675
CUFF.6812	chr7	133759682	133759884	.	203	15	35	19	25.8816	55.2156	36.15	1.39675
CUFF.2517	chr15	96384395	96385017	.	623	31	65	39	17.4289	33.4129	24.1784	1.38726
CUFF.471	chr10	54064672	54064824	.	153	39	54	49	89.2829	113.03	123.696	1.38544
CUFF.475	chr10	58476821	58477301	.	481	75	152	94	54.6149	101.202	75.4804	1.38205
CUFF.51	chr1	44511641	44511807	.	167	8	3	10	16.7791	5.753	23.1278	1.37837
CUFF.3319	chr17	73218616	73218797	.	182	4	7	5	7.6981	12.3173	10.6108	1.37837
CUFF.4573	chr3	41587917	41588194	.	278	8	38	10	10.0795	43.7752	13.8933	1.37837
CUFF.6268	chr6	120482157	120482461	.	305	4	10	5	4.59362	10.5	6.33171	1.37837
CUFF.4929	chr3	152409249	152409476	.	228	12	47	15	18.4349	66.0165	25.4102	1.37837
CUFF.4982	chr4	9631145	9631430	.	286	4	8	5	4.89879	8.95805	6.75235	1.37837
CUFF.4556	chr3	37712013	37712220	.	208	4	11	5	6.73584	16.9363	9.28449	1.37837
CUFF.7139	chr8	107084872	107085371	.	500	4	1	5	2.80211	0.640501	3.86235	1.37837
CUFF.6597	chr7	68036113	68036434	.	322	4	32	5	4.3511	31.8261	5.99743	1.37837
CUFF.7888	chrX	137073916	137074132	.	217	4	9	5	6.45647	13.2823	8.89941	1.37837
CUFF.2992	chr17	24798369	24798495	.	127	4	2	5	11.0319	5.04331	15.2061	1.37837
CUFF.6639	chr7	97236451	97236730	.	280	4	2	5	5.00377	2.2875	6.89705	1.37837
CUFF.5820	chr5	124095560	124096001	.	442	4	13	5	3.16981	9.41913	4.36917	1.37837
CUFF.3790	chr19	29984931	29985184	.	254	4	6	5	5.51596	7.56497	7.60304	1.37837
CUFF.1309	chr11	120805390	120805740	.	351	4	1	5	3.99161	0.912394	5.50192	1.37837
CUFF.7927	chrX;chrX	162565272;162643274	162565351;162643482	-;-	289	4	12	5	4.84794	13.2976	6.68226	1.37837
CUFF.3478	chr18	33795165	33795291	.	127	16	31	20	44.1277	78.1713	60.8243	1.37837
CUFF.1194	chr11	102481504	102481843	.	340	40	69	50	41.2075	64.992	56.7992	1.37837
CUFF.1652	chr12	112775086	112775541	.	456	4	7	5	3.07249	4.91612	4.23503	1.37837
CUFF.128	chr1	91313483	91313614	.	132	4	1	5	10.6141	2.42614	14.6301	1.37837
CUFF.5140	chr4	106933211	106933391	.	181	4	9	5	7.74063	15.924	10.6695	1.37837
CUFF.7277	chr8;chr8;chr8	126426860;126427423;126428077	126427140;126427561;126428125	-;-;-	469	4	0	5	2.98732	0.682836	4.11764	1.37837
CUFF.5005	chr4	24898130	24898463	.	334	20	22	25	20.9739	21.0943	28.9098	1.37837
CUFF.6090	chr6	47871057	47871225	.	169	4	0	5	8.29026	1.89497	11.4271	1.37837
CUFF.5322	chr4	141477365	141478095	.	731	89	202	111	42.645	88.496	58.6485	1.37527
CUFF.366	chr1;chr1	189642506;189646802	189642802;189646953	-;-	449	17	46	21	13.2617	32.8096	18.0644	1.36215
CUFF.5568	chr5	34966475	34966742	.	268	13	41	16	16.9904	48.9935	23.0588	1.35717
CUFF.6712	chr7	123170665	123171022	.	358	35	50	43	34.2437	44.7277	46.3913	1.35474
CUFF.7852	chrX	102379689	102380209	.	521	9	18	11	6.05062	11.0643	8.15467	1.34774
CUFF.1413	chr12;chr12;chr12	54975362;54985666;54986162	54975382;54985807;54986220	-;-;-	222	9	20	11	14.1999	28.8514	19.1378	1.34774
CUFF.3335	chr17	78851225	78851456	.	232	9	14	11	13.5878	19.3254	18.3128	1.34774
CUFF.4853	chr3;chr3	108074952;108075249	108075124;108075278	-;-	203	9	16	11	15.5289	25.2414	20.929	1.34774
CUFF.1175	chr11	101523639	101523987	.	349	27	19	33	27.0978	17.4348	36.5208	1.34774
CUFF.4002	chr2	26892371	26892746	.	376	41	87	50	38.1936	74.1005	51.361	1.34475
CUFF.3138	chr17	45739201	45739713	.	513	32	87	39	21.8488	54.3114	29.3629	1.34391
CUFF.7681	chr9;chr9	118556830;118557545	118557093;118558916	+;+	1636	140	293	170	29.9737	57.3553	40.1344	1.33899
CUFF.7338	chr9	15315745	15316816	.	1072	141	218	171	46.0701	65.1255	61.6102	1.33731
CUFF.7676	chr9	118559049	118559422	.	374	29	75	35	27.1595	64.2213	36.1449	1.33084
CUFF.1789	chr13	44902913	44903141	.	229	5	5	6	7.64768	6.99236	10.1197	1.32324
CUFF.7821	chrX	60403813	60404009	.	197	5	10	6	8.88994	16.2564	11.7635	1.32324
CUFF.5918	chr5	139415003	139415208	.	206	5	21	6	8.50155	32.6469	11.2496	1.32324
CUFF.5353	chr4	149643520	149643725	.	206	5	15	6	8.50155	23.3192	11.2496	1.32324
CUFF.3037	chr17;chr17;chr17	28984160;28988178;28991298	28984200;28988261;28991397	-;-;-	225	10	15	12	15.5673	21.35	20.5992	1.32324
CUFF.1933	chr13	100714336	100714757	.	422	5	5	6	4.15004	3.79443	5.49149	1.32324
CUFF.5713	chr5	110106816	110107005	.	190	5	1	6	9.21747	1.68553	12.1969	1.32324
CUFF.264	chr1	155862615	155862855	.	241	15	22	18	21.8006	29.2345	28.8474	1.32324
CUFF.3763	chr19	26629526	26629826	.	301	40	82	48	46.5467	87.2443	61.5922	1.32324
CUFF.1036	chr11	78314320	78314462	.	143	5	19	6	12.247	42.5507	16.2056	1.32324
CUFF.7496	chr9;chr9;chr9;chr9	59563031;59563226;59563886;59564824	59563052;59563317;59563990;59565085	+;+;+;+	481	5	17	6	3.64099	11.3186	4.8179	1.32324
CUFF.7947	chrY	1119948	1120309	.	362	5	15	6	4.8379	13.27	6.40168	1.32324
CUFF.3967	chr2	18190455	18190694	.	240	5	0	6	7.29716	1.33438	9.65586	1.32324
CUFF.5592	chr5	43225063	43225372	.	310	5	2	6	5.64941	2.06613	7.47551	1.32324
CUFF.263	chr1	155098612	155099126	.	515	10	30	12	6.80124	18.6554	8.99964	1.32324
CUFF.2987	chr17	24528335	24528554	.	220	5	3	6	7.96054	4.36705	10.5337	1.32324
CUFF.2926	chr17	5409597	5410133	.	537	15	63	18	9.7839	37.5713	12.9464	1.32324
CUFF.559	chr10	80602870	80603020	.	151	5	3	6	11.5981	6.36259	15.3471	1.32324
CUFF.4263	chr2	119034842	119035058	.	217	5	1	6	8.07059	1.47581	10.6793	1.32324
CUFF.766	chr11	17622125	17622903	.	779	56	102	67	25.1794	41.9326	33.2192	1.3193
CUFF.2007	chr14	22288335	22288717	.	383	46	97	55	42.0682	81.1078	55.4645	1.31844
CUFF.4731	chr3	94958900	94959184	.	285	16	63	19	19.6639	70.7922	25.749	1.30945
CUFF.5570	chr5	36476242	36476744	.	503	32	113	38	22.2832	71.9449	29.1788	1.30945
CUFF.2628	chr16	3744309	3744679	.	371	16	66	19	15.1057	56.9717	19.7802	1.30945
CUFF.1083	chr11	87756663	87757090	.	428	11	36	13	9.0021	26.9369	11.7314	1.30319
CUFF.6125	chr6	71611582	71611745	.	164	11	13	13	23.4933	25.3857	30.6162	1.30319
CUFF.4547	chr3	36165069	36165340	.	272	11	15	13	14.1651	17.6609	18.4597	1.30319
CUFF.2584	chr15	100304991	100305411	.	421	11	16	13	9.15178	12.171	11.9265	1.30319
CUFF.7682	chr9	118556830	118558916	.	2087	155	310	183	26.0138	47.5695	33.8672	1.30189
CUFF.4772	chr3	95662681	95662864	.	184	29	27	34	55.2046	46.9932	71.3694	1.29282
CUFF.7749	chrUn_JH584304	31806	32250	.	445	12	21	14	9.44531	15.1129	12.1512	1.28648
CUFF.227	chr1	134408041	134408299	.	259	6	19	7	8.11422	23.4933	10.4388	1.28648
CUFF.7234	chr8	122331419	122331678	.	260	6	1	7	8.08301	1.23173	10.3986	1.28648
CUFF.6193	chr6	88149593	88149858	.	266	6	10	7	7.90068	12.0395	10.1641	1.28648
CUFF.7864	chrX;chrX;chrX	105877280;105878367;105879909	105877573;105878434;105879921	-;-;-	375	6	0	7	5.60422	0.854001	7.20971	1.28648
CUFF.7609	chr9	104062829	104063105	.	277	6	2	7	7.58694	2.31228	9.76044	1.28648
CUFF.3501	chr18	35653616	35654064	.	449	6	16	7	4.68058	11.412	6.02147	1.28648
CUFF.7720	chr9	123933132	123933828	.	697	6	0	7	3.01518	0.45947	3.87897	1.28648
CUFF.3794	chr19	29798685	29798966	.	282	6	4	7	7.45242	4.54256	9.58738	1.28648
CUFF.2434	chr15	79824849	79825248	.	400	6	4	7	5.25396	3.2025	6.75911	1.28648
CUFF.3909	chr19	54086322	54086638	.	317	12	11	14	13.2592	11.1128	17.0577	1.28648
CUFF.5740	chr5	114923370	114923647	.	278	6	7	7	7.55965	8.06386	9.72533	1.28648
CUFF.4638	chr3	80827044	80827194	.	151	6	5	7	13.9178	10.6043	17.9049	1.28648
CUFF.5927	chr5	140111851	140112063	.	213	12	20	14	19.7332	30.0704	25.3863	1.28648
CUFF.6008	chr5	150795857	150796051	.	195	6	17	7	10.7773	27.9193	13.8648	1.28648
CUFF.7918	chrX	155337908	155338430	.	523	30	65	35	20.0916	39.8017	25.8474	1.28648
CUFF.1668	chr12	118301658	118302008	.	351	12	22	14	11.9748	20.0727	15.4054	1.28648
CUFF.976	chr11	70394143	70394427	.	285	31	63	36	38.0989	70.7922	48.7875	1.28055
CUFF.7764	chrUn_JH584304	50084	50776	.	693	31	87	36	15.6684	40.2046	20.0641	1.28055
CUFF.5316	chr4	141473701	141474678	.	978	70	134	81	25.07	43.8789	31.9888	1.27598
CUFF.7018	chr8	70597596	70597944	.	349	13	46	15	13.0471	42.2106	16.6003	1.27234
CUFF.3250	chr17;chr17;chr17;chr17	56597799;56598628;56599630;56600345	56597817;56599227;56599227;56599679;56599679;56600358;56600358	+;+;+;+;+;+;+	683	39	136	45	20.0004	63.7687	25.4474	1.27234
CUFF.1435	chr12;chr12	54734325;54738586	54734682;54734681;54738618;54738616	-;-;-;-	391	111	152	128	99.4355	124.496	126.44	1.27158
CUFF.4486	chr2	180688977	180689643	.	667	81	136	93	42.5358	65.2984	53.8528	1.26606
CUFF.1166	chr11	100576364	100576645	.	282	7	4	8	8.69449	4.54256	10.957	1.26022
CUFF.1068	chr11	83229078	83229527	.	450	14	22	16	10.8971	15.6567	13.7328	1.26022
CUFF.88	chr1	74693890	74694069	.	180	7	5	8	13.6214	8.89584	17.166	1.26022
CUFF.1815	chr13	49598391	49598586	.	196	7	16	8	12.5094	26.1429	15.7647	1.26022
CUFF.2197	chr14;chr14	105151338;105152292	105151558;105152304	-;-	234	14	28	16	20.9559	38.3205	26.4092	1.26022
CUFF.1133	chr11	97446342	97446539	.	198	7	14	8	12.3831	22.644	15.6054	1.26022
CUFF.2019	chr14	22452446	22452715	.	270	7	2	8	9.08091	2.37222	11.444	1.26022
CUFF.3913	chr19	55255945	55256292	.	348	22	16	25	22.1431	14.7241	27.7467	1.25306
CUFF.1847	chr13;chr13;chr13	55535993;55536296;55536481	55536045;55536406;55536523	-;-;-	207	22	81	25	37.2261	125.315	46.6467	1.25306
CUFF.5022	chr4	34809735	34810222	.	488	37	88	42	26.5569	57.75	33.2415	1.25171
CUFF.4891	chr3;chr3;chr3	135237538;135237927;135238317	135237817;135238201;135238411	+;+;+	650	45	147	51	24.249	72.4258	30.3046	1.24972
CUFF.5329	chr4	143134267	143134872	.	606	15	27	17	8.66989	14.2686	10.835	1.24972
CUFF.1929	chr13	100060439	100060988	.	550	46	155	52	29.2948	90.2523	36.5167	1.24653
CUFF.7503	chr9	60871130	60871981	.	852	31	79	35	12.7443	29.6946	15.8664	1.24498
CUFF.5892	chr5	137113145	137114306	.	1162	63	160	71	18.9902	44.0964	23.5995	1.24272
CUFF.243	chr1	139478497	139478801	.	305	16	23	18	18.3745	24.15	22.7942	1.24053
CUFF.2756	chr16	36912085	36912599	.	515	64	119	72	43.5279	73.9996	53.9978	1.24053
CUFF.3546	chr18	61584054	61584274	.	221	8	17	9	12.6792	24.6346	15.729	1.24053
CUFF.4266	chr2	119108385	119108561	.	177	8	2	9	15.8311	3.61865	19.639	1.24053
CUFF.1201	chr11	101645721	101645937	.	217	130	142	146	209.835	209.565	259.863	1.23841
CUFF.2873	chr16	92824860	92825236	.	377	9	25	10	8.36173	21.2368	10.2449	1.22522
CUFF.1644	chr12	113114808	113115071	.	264	9	14	10	11.9408	16.983	14.6301	1.22522
CUFF.5968	chr5	146290354	146290722	.	369	9	19	10	8.54302	16.4899	10.4671	1.22522
CUFF.7745	chrUn_JH584304	22581	22889	.	309	9	13	10	10.2019	13.4733	12.4995	1.22522
CUFF.3451	chr18	24825878	24826178	.	301	9	7	10	10.473	7.44768	12.8317	1.22522
CUFF.5587	chr5	41818949	41819651	.	703	73	108	81	36.3716	49.1992	44.5021	1.22354
CUFF.3732	chr19	12588894	12589290	.	397	37	59	41	32.6442	47.5939	39.8882	1.22191
CUFF.4993	chr4	15239802	15240649	.	848	177	425	196	73.1093	160.503	89.2712	1.22107
CUFF.534	chr10	79417088	79417397	.	310	19	21	21	21.4678	21.6944	26.1643	1.21877
CUFF.3960	chr2	5957550	5957865	.	316	48	104	53	53.2046	105.399	64.7799	1.21756
CUFF.1199	chr11	103117596	103117820	.	225	10	59	11	15.5673	83.9767	18.8826	1.21297
CUFF.5903	chr5	137599610	137599816	.	207	10	9	11	16.921	13.9239	20.5245	1.21297
CUFF.5736	chr5;chr5;chr5	114715889;114717440;114718379	114715904;114717609;114718392	+;+;+	200	10	45	11	17.5132	72.0563	21.2429	1.21297
CUFF.7191	chr8	120497089	120497275	.	187	10	21	11	18.7307	35.9639	22.7197	1.21297
CUFF.5651	chr5	89861329	89861577	.	249	10	22	11	14.0668	28.2952	17.0626	1.21297
CUFF.7558	chr9	72693123	72693556	.	434	30	18	33	24.2118	13.2823	29.3681	1.21297
CUFF.474	chr10	58446879	58447058	.	180	20	34	22	38.9182	60.4917	47.2065	1.21297
CUFF.6868	chr7;chr7;chr7	144461214;144463303;144463912	144461308;144463376;144463974	-;-;-	232	21	28	23	31.7049	38.6509	38.2905	1.20772
CUFF.7960	chrY	90721875	90722334	.	460	87	106	95	66.2455	73.7968	79.7658	1.20409
CUFF.7710	chr9	122853123	122853662	.	540	33	57	36	21.405	33.8042	25.749	1.20294
CUFF.535	chr10	79417582	79417830	.	249	23	60	25	32.3537	77.1687	38.7786	1.19858
CUFF.236	chr1	136626354	136626501	.	148	12	19	13	28.3998	41.1132	33.926	1.19459
CUFF.1021	chr11	77045836	77046081	.	246	12	18	13	17.086	23.4329	20.4108	1.19459
CUFF.5689	chr5	104024427	104024552	.	126	25	41	27	69.4968	104.208	82.7646	1.19091
CUFF.1524	chr12	99267903	99268269	.	367	13	1	14	12.4072	0.872617	14.7337	1.18752
CUFF.2778	chr16;chr16	43871618;43876629	43871824;43871820;43876674;43876848	-;-;-;-	427	13	18	14	10.6638	13.5	12.6634	1.18752
CUFF.4001	chr2	26639085	26639374	.	290	13	23	14	15.7015	25.3992	18.6458	1.18752
CUFF.1062	chr11	83002445	83002726	.	282	26	54	28	32.2938	61.3245	38.3495	1.18752
CUFF.4175	chr2	90433401	90433910	.	510	13	52	14	8.92829	32.653	10.6025	1.18752
CUFF.5621	chr5;chr5	65717145;65766890	65717256;65717257;65766944;65766944	.;.;.;.	168	53	53	57	110.5	101.031	131.044	1.18592
CUFF.21	chr1	30803805	30804271	.	467	69	102	74	51.752	69.9476	61.2021	1.1826
CUFF.1024	chr11	77293772	77294336	.	565	42	97	45	26.0373	54.981	30.762	1.18146
CUFF.1898	chr13	75723946	75724178	.	233	14	14	15	21.0459	19.2425	24.8649	1.18146
CUFF.3962	chr2	10091927	10092166	.	240	14	21	15	20.432	28.0219	24.1397	1.18146
CUFF.6442	chr7	19699216	19699901	.	686	14	16	15	7.14824	7.46939	8.44536	1.18146
CUFF.4284	chr2	121300939	121301359	.	421	29	36	31	24.1274	27.3848	28.4401	1.17874
CUFF.5909	chr5	138100593	138100835	.	243	31	48	33	44.6838	63.2593	52.4516	1.17384
CUFF.3761	chr19;chr19;chr19	26622513;26625484;26625789	26622832;26625640;26625854	-;-;-	543	47	121	50	30.3175	71.3633	35.5649	1.17308
CUFF.376	chr1;chr1;chr1	189683784;189684945;189687976	189683964;189685138;189688054	-;-;-	454	80	92	85	61.7205	64.8965	72.3126	1.17162
CUFF.7228	chr8	122630306	122630511	.	206	16	11	17	27.2049	17.1007	31.8737	1.17162
CUFF.2424	chr15	79418299	79418792	.	494	32	44	34	22.6891	28.5243	26.5829	1.17162
CUFF.5585	chr5	41817140	41817745	.	606	48	95	51	27.7437	50.2042	32.5049	1.17162
CUFF.5176	chr4	117645215	117645374	.	160	17	36	18	37.2155	72.0563	43.4514	1.16756
CUFF.5222	chr4;chr4	126559214;126559922	126559319;126559958	+;+	143	17	35	18	41.6397	78.3829	48.6169	1.16756
CUFF.7734	chrM	15656	16188	.	533	154	1854	163	101.202	1113.97	118.117	1.16714
CUFF.6602	chr7;chr7	73451710;73453099	73451839;73453198	-;-	230	35	84	37	53.301	116.961	62.1334	1.16571
CUFF.5703	chr5	106637266	106637462	.	197	18	39	19	32.0038	63.3998	37.2511	1.16396
CUFF.6776	chr7	127882236	127882587	.	352	18	41	19	17.9112	37.3019	20.8479	1.16396
CUFF.1326	chr11	121070491	121071022	.	532	37	30	39	24.3604	18.0592	28.3142	1.1623
CUFF.7758	chrUn_JH584304	46752	46956	.	205	19	22	20	32.4635	34.3683	37.6814	1.16073
CUFF.1120	chr11	96032677	96032764	.	88	22	14	23	87.5659	50.9489	100.948	1.15282
CUFF.4847	chr3;chr3	107249608;107330829	107249615;107331518	-;-	698	92	134	96	46.1666	61.4807	53.1211	1.15064
CUFF.4691	chr3	88982891	88983291	.	401	23	55	24	20.0899	43.9246	23.1163	1.15064
CUFF.4787	chr3;chr3;chr3;chr3;chr3;chr3;chr3	95748075;95748487;95749964;95750701;95751506;95753007;95754319	95748140;95748554;95750418;95750417;95750747;95750984;95751630;95753130;95754359	-;-;-;-;-;-;-;-;-	1163	121	168	126	36.4419	46.2614	41.8448	1.14826
CUFF.7356	chr9;chr9;chr9;chr9	20911788;20912180;20912572;20913897	20912015;20912015;20912308;20912314;20912656;20912656;20914079;20914079	-;-;-;-;-;-;-;-	631	52	96	54	28.8648	48.7227	33.0534	1.14511
CUFF.7419	chr9;chr9	31168814;31170437	31168916;31170640	-;-	307	27	59	28	30.8049	61.5465	35.2266	1.14354
CUFF.6838	chr7;chr7;chr7;chr7	135707526;135708766;135710845;135713757	135708320;135708811;135710911;135713854	-;-;-;-	1006	370	699	383	128.825	222.52	147.046	1.14144
CUFF.6862	chr7	143561879	143562030	.	152	29	80	30	66.8266	168.553	76.2305	1.14072
CUFF.5606	chr5	64397232	64397508	.	277	32	103	33	40.4637	119.082	46.0135	1.13716
CUFF.6567	chr7	45524265	45525148;45524911	.;.	884	33	112	34	13.0755	40.5747	14.8552	1.13611
CUFF.1523	chr12	99196295	99196695	.	401	34	46	35	29.6982	36.7369	33.7112	1.13513
CUFF.2337	chr15	59016433	59016836	.	404	38	97	39	32.9456	76.8918	37.285	1.13172
CUFF.7736	chrM	12352	14446	.	2095	1105	6895	1130	184.745	1054	208.327	1.12764
CUFF.5319	chr4	141474962	141476320	.	1359	165	345	168	42.5265	81.2997	47.7464	1.12275
CUFF.5196	chr4	119983380	119983695	.	316	0	0	1	1.10843	1.01345	1.22226	1.1027
CUFF.3579	chr18	74216135	74216352	.	218	7	14	7	11.247	20.5665	12.402	1.1027
CUFF.219	chr1	133657232	133657586	.	355	13	15	13	12.8266	13.5317	14.1438	1.1027
CUFF.687	chr10	128098866	128099185	.	320	0	2	1	1.09457	2.00156	1.20698	1.1027
CUFF.468	chr10	49122335	49122622	.	288	0	0	1	1.21619	1.11198	1.34109	1.1027
CUFF.5202	chr4	123084555	123084842	.	288	0	0	1	1.21619	1.11198	1.34109	1.1027
CUFF.2820	chr16	75177311	75177634	.	324	0	0	0	1.08106	0.988427	1.19208	1.1027
CUFF.6139	chr6	76682983	76683306	.	324	0	0	0	1.08106	0.988427	1.19208	1.1027
CUFF.688	chr10	128197162	128197481	.	320	0	2	0	1.09457	2.00156	1.20698	1.1027
CUFF.4453	chr2	177048549	177048832	.	284	0	2	1	1.23332	2.25528	1.35998	1.1027
CUFF.6915	chr8	13344262	13344439	.	178	7	1	7	13.7744	1.79916	15.189	1.1027
CUFF.6576	chr7	49284422	49284699	.	278	0	0	0	1.25994	1.15198	1.38933	1.1027
CUFF.3390	chr17	93212052	93212329	.	278	0	0	0	1.25994	1.15198	1.38933	1.1027
CUFF.5205	chr4	123409599	123409870	.	272	11	53	11	14.1651	62.4017	15.6198	1.1027
CUFF.670	chr10	127068029	127068199	.	171	6	5	6	12.29	9.36404	13.5521	1.1027
CUFF.7429	chr9	39180607	39180840	.	234	0	0	1	1.49685	1.36859	1.65058	1.1027
CUFF.2169	chr14	79247756	79247989	.	234	0	0	1	1.49685	1.36859	1.65058	1.1027
CUFF.4750	chr3	95191620	95191766	.	147	1	14	1	2.38275	30.5	2.62745	1.1027
CUFF.7843	chrX	95426004	95426213	.	210	8	16	8	13.3434	24.4	14.7137	1.1027
CUFF.6716	chr7	124066518	124066751	.	234	0	0	1	1.49685	1.36859	1.65058	1.1027
CUFF.6366	chr6	147091917	147092238	.	322	9	5	9	9.78998	4.97283	10.7954	1.1027
CUFF.5989	chr5	148993003	148993258	.	256	0	6	1	1.36822	7.50587	1.50873	1.1027
CUFF.1683	chr13	13907660	13907919	.	260	0	0	0	1.34717	1.23173	1.48552	1.1027
CUFF.6577	chr7	49841117	49841487	.	371	1	16	1	0.944107	13.8113	1.04106	1.1027
CUFF.3567	chr18	67769976	67770235	.	260	0	0	0	1.34717	1.23173	1.48552	1.1027
CUFF.517	chr10	76115687	76115946	.	260	0	0	0	1.34717	1.23173	1.48552	1.1027
CUFF.1666	chr12	118181885	118182158	.	274	0	0	0	1.27833	1.1688	1.40962	1.1027
CUFF.2968	chr17	21738387	21738682	.	296	0	0	0	1.18332	1.08193	1.30485	1.1027
CUFF.4078	chr2	32946873	32947168	.	296	0	0	0	1.18332	1.08193	1.30485	1.1027
CUFF.2358	chr15	64007496	64007791	.	296	0	0	0	1.18332	1.08193	1.30485	1.1027
CUFF.2145	chr14	70110474	70110758	.	285	0	0	0	1.229	1.12369	1.35521	1.1027
CUFF.4632	chr3	77206442	77206737	.	296	0	0	0	1.18332	1.08193	1.30485	1.1027
CUFF.2854	chr16	92476428	92476712	.	285	0	0	0	1.229	1.12369	1.35521	1.1027
CUFF.228	chr1	134760149	134760362	.	214	0	0	1	1.63675	1.4965	1.80483	1.1027
CUFF.2643	chr16	4634982	4635167	.	186	0	0	1	1.88314	1.72178	2.07653	1.1027
CUFF.732	chr11	5441708	5441860	.	153	0	2	1	2.28931	4.18628	2.52441	1.1027
CUFF.3000	chr17	25660775	25660927	.	153	0	0	1	2.28931	2.09314	2.52441	1.1027
CUFF.7461	chr9	46040087	46040272	.	186	0	1	1	1.88314	1.72178	2.07653	1.1027
CUFF.3180	chr17	47523487	47523672	.	186	0	9	1	1.88314	15.496	2.07653	1.1027
CUFF.1052	chr11	80062443	80062595	.	153	1	0	1	2.28931	2.09314	2.52441	1.1027
CUFF.4238	chr2	103980067	103980250	.	184	5	22	5	9.51803	38.2908	10.4955	1.1027
CUFF.1279	chr11	118164678	118164830	.	153	1	2	1	2.28931	4.18628	2.52441	1.1027
CUFF.1689	chr13	17804678	17804927	.	250	1	0	1	1.40105	1.281	1.54494	1.1027
CUFF.5043	chr4	42999613	42999980	.	368	0	0	1	0.951803	0.870245	1.04955	1.1027
CUFF.3222	chr17	56175430	56175667	.	238	0	0	1	1.4717	1.34559	1.62283	1.1027
CUFF.3232	chr17	56357053	56357332	.	280	0	0	0	1.25094	1.14375	1.37941	1.1027
CUFF.7485	chr9	56485181	56485476	.	296	0	2	1	1.18332	2.16385	1.30485	1.1027
CUFF.3326	chr17	74239339	74239576	.	238	0	0	1	1.4717	1.34559	1.62283	1.1027
CUFF.7598	chr9	99684406	99684706	.	301	0	0	0	1.16367	1.06395	1.28317	1.1027
CUFF.1250	chr11	115657256	115657556	.	301	0	0	0	1.16367	1.06395	1.28317	1.1027
CUFF.6365	chr6	147056925	147057059	.	135	0	2	1	2.59455	4.74445	2.861	1.1027
CUFF.4933	chr3	153232308	153232557	.	250	0	0	1	1.40105	1.281	1.54494	1.1027
CUFF.326	chr1	179042091	179042391	.	301	0	0	0	1.16367	1.06395	1.28317	1.1027
CUFF.3427	chr18	8816338	8816628	.	291	0	0	0	1.20366	1.10052	1.32727	1.1027
CUFF.3440	chr18	15344641	15344860	.	220	1	1	1	1.59211	1.45568	1.75561	1.1027
CUFF.5480	chr5	25007739	25007972	.	234	1	0	0	1.49685	1.36859	1.65058	1.1027
CUFF.3530	chr18	50040933	50041166	.	234	0	0	0	1.49685	1.36859	1.65058	1.1027
CUFF.5075	chr4	53109609	53109876	.	268	2	7	2	2.61391	8.36475	2.88235	1.1027
CUFF.6128	chr6	71973255	71973517	.	263	0	13	1	1.3318	15.8299	1.46857	1.1027
CUFF.4798	chr3	95954789	95955051	.	263	0	3	1	1.3318	3.65304	1.46857	1.1027
CUFF.1249	chr11	115644804	115644957	.	154	7	13	7	15.9211	27.0341	17.5561	1.1027
CUFF.4937	chr3	153535750	153536012	.	263	0	3	1	1.3318	3.65304	1.46857	1.1027
CUFF.714	chr11	3150097	3150650	.	554	18	47	18	11.3804	27.1692	12.5491	1.1027
CUFF.6917	chr8	13355102	13355409	.	308	1	9	1	1.13722	9.35796	1.25401	1.1027
CUFF.3157	chr17	46412178	46412543	.	366	19	33	19	18.1831	28.875	20.0504	1.1027
CUFF.3190	chr17	47599736	47600043	.	308	1	9	1	1.13722	9.35796	1.25401	1.1027
CUFF.4110	chr2	52366163	52366387	.	225	0	0	0	1.55673	1.42333	1.7166	1.1027
CUFF.6123	chr6	71284455	71284648	.	194	8	22	8	14.4439	36.317	15.9272	1.1027
CUFF.3374	chr17	86298804	86299028	.	225	0	0	0	1.55673	1.42333	1.7166	1.1027
CUFF.4251	chr2	114550439	114550663	.	225	0	0	0	1.55673	1.42333	1.7166	1.1027
CUFF.5166	chr4	116455803	116455971	.	169	0	0	1	2.07257	1.89497	2.28541	1.1027
CUFF.2216	chr14	120387960	120388184	.	225	0	0	0	1.55673	1.42333	1.7166	1.1027
CUFF.5286	chr4	136545387	136545646	.	260	1	7	1	1.34717	8.62212	1.48552	1.1027
CUFF.2932	chr17	5745089	5745434	.	346	0	0	0	1.01232	0.925579	1.11628	1.1027
CUFF.5467	chr5	24444554	24444744	.	191	18	44	18	33.0091	73.7749	36.3991	1.1027
CUFF.4018	chr2	28441125	28441316	.	192	0	0	0	1.82429	1.66797	2.01164	1.1027
CUFF.4019	chr2	28526556	28526747	.	192	0	0	0	1.82429	1.66797	2.01164	1.1027
CUFF.2059	chr14	32251400	32251605	.	206	0	0	0	1.70031	1.55461	1.87493	1.1027
CUFF.30	chr1	36086037	36086228	.	192	0	0	0	1.82429	1.66797	2.01164	1.1027
CUFF.42	chr1	38388972	38389163	.	192	0	0	0	1.82429	1.66797	2.01164	1.1027
CUFF.5035	chr4	40833068	40833259	.	192	0	0	0	1.82429	1.66797	2.01164	1.1027
CUFF.5591	chr5	42432809	42432981	.	173	0	0	0	2.02465	1.85116	2.23257	1.1027
CUFF.3878	chr19	46623857	46624048	.	192	0	0	0	1.82429	1.66797	2.01164	1.1027
CUFF.6099	chr6	51680196	51680368	.	173	0	0	0	2.02465	1.85116	2.23257	1.1027
CUFF.1845	chr13	55469319	55469491	.	173	0	2	0	2.02465	3.70232	2.23257	1.1027
CUFF.3283	chr17	65006051	65006342	.	292	0	0	1	1.19953	1.09675	1.32272	1.1027
CUFF.584	chr10	82464074	82464246	.	173	0	0	0	2.02465	1.85116	2.23257	1.1027
CUFF.1513	chr12	86993245	86993436	.	192	0	0	0	1.82429	1.66797	2.01164	1.1027
CUFF.6650	chr7	100336042	100336233	.	192	0	2	0	1.82429	3.33594	2.01164	1.1027
CUFF.2621	chr15	103248448	103248967	.	520	30	54	30	20.2075	33.2568	22.2828	1.1027
CUFF.4845	chr3	106698117	106698322	.	206	0	0	0	1.70031	1.55461	1.87493	1.1027
CUFF.4877	chr3	126942140	126942494	.	355	0	0	1	0.986658	0.902113	1.08798	1.1027
[truncated: 5,961 more rows]
