# Supplementary material for: Telomere-specific chromatin capture using a pyrrole–imidazole polyamide probe for the identification of proteins and non-coding RNAs
Source: Epigenetics Chromatin. 2021 Oct 9;14:46. doi: 10.1186/s13072-021-00421-8 (PMC8502363; doi:10.1186/s13072-021-00421-8)
Supplement: Supplementary file 9 — Additional file 9: Table S3. RNAs enriched in the U2-OS or HeLa1.3 cell line by filtering criteria. Sheet 1: U2-OS enriched RNAs by filtering criteria. Sheet 2: HeLa1.3 enriched RNAs by filtering criteria. [file 13072_2021_421_MOESM9_ESM.xlsx]

## Sheet: Sheet1_U2OS_filtered
Supplementary Table 3: RNAs enriched in U2-OS or HeLa1.3 cell line by filtering criteria.
RNAs enriched in teloemre of U2-OS
Experiment 1																			Experiment 2
Geneid	Chr	Start	End	Strand	Length	HeLaInpFPKM	HeLaNegaFPKM	HeLaTelFPKM	U2OSInpFPKM	U2OSNegaFPKM	U2OSTelFPKM	HeLa telinp	U2OS telinp	U2OSTel FPKM/HeLaTel FPKM	HeLaTel FPKM/U2OSTel FPKM	Note	Common with Experiment 2? (Y/N)		Geneid	Chr	Start	End	Strand	Length	HeLaInpFPKM	HeLaNegaFPKM	HeLaTelFPKM	U2OSInpFPKM	U2OSNegaFPKM	U2OSTelFPKM	HeLaEnrch	U2OSEnrch	U2OSTel FPKM/HeLaTel FPKM	HeLaTel FPKM/U2OSTel FPKM	Note	Common with Experiment 1? (Y/N)
CUFF.1044	chr1;chr1	154925441;154975963	154925447;154976335	+;+	380	0.943268	8.8193	0	3.92742	5.56462	1490.65	0	379.549	1490.65	0	CKS1B 5' UTR-intron	N		CUFF.14015	chr4	167023552	167023985	+	434	0.818209	0	1.04455	0.490855	5.72687	178.807	1.27663	364.276	171.18	0.00584181	SPOCK3 intron	Y
CUFF.2907	chr11;chr11;chr11	55057973;55066937;55084364	55058190;55071280;55084371	+;+;+	4570	0.0784336	0.733333	2.66084	20.6827	15.2692	1469.87	33.9247	71.0677	552.409	0.00181025	centromeric region ttaggg*1	N		CUFF.11576	chr21	29049871	29053169	+	3299	0.107639	1.31882	1.23675	2.19553	6.02718	120.334	11.4897	54.8086	97.2988	0.0102776	USP16 intron	Y
CUFF.2906	chr11;chr11	55048683;55064455	55048701;55071289	+;+	6854	0.0522967	0.48896	1.77415	17.7825	11.7235	1056.2	33.9247	59.3954	595.325	0.00167975	centromeric region ttaggg*1	N
CUFF.1045	chr1	154974675	154976335	+	1661	2.37379	4.03532	1.22015	4.94179	1.27306	912.052	0.514011	184.559	747.49	0.00133781	CKS1B 5' UTR-intron	N
CUFF.11576	chr21	29049871	29053169	+	3299	0.434606	0	0.153582	2.18653	3.84581	612.478	0.353383	280.114	3987.95	0.000250756	USP16 intron	Y
CUFF.15019	chr5	102837513	102839238	+	1726	0.623016	0	0	1.29701	0	478.481	0	368.912	478.481	0	PAM intron	N
CUFF.14015	chr4	167023552	167023985	+	434	0.825903	0	0	0.573127	0	473.974	0	826.997	473.974	0	SPOCK3 intron	Y
CUFF.606	chr1;chr1	51828848;51834610	51830727;51834616	-;-	1887	0.379906	0.592004	3.22206	2.63632	2.24118	461.822	8.48118	175.177	143.331	0.00697684	NRDC intron	N
CUFF.846	chr1	108361902	108365537	+	3636	0.0985813	3.07236	0	1.64183	4.65248	281.479	0	171.442	281.479	0	NO gene U2OS unique	N
CUFF.6293	chr16	10005	10585	+	581	0.616939	9.61369	2.61619	0.428119	14.558	256.383	4.24059	598.86	97.9987	0.0102042	TAR1, ccctaa*5	N
CUFF.605	chr1	51828848	51832869	+	4022	0.0891203	0.27775	1.51169	1.73163	1.05149	243.883	16.9624	140.84	161.331	0.00619843	NRDC intron	N
CUFF.8361	chr18;chr18;chr18	22975155;22982221;22984886	22975222;22982393;22988877	+;+;+	4233	1.43952	2.11124	0.23939	1.0577	0	124.72	0.166298	117.916	520.993	0.00191941	RBBP8 intron exon	N
CUFF.11890	chr22;chr22	25062115;25068705	25064335;25068725	+;+	2242	0.639503	0	1.12995	0.554721	1.88631	117.061	1.76691	211.027	103.599	0.00965264	KIAA1671 intron	N

## Sheet: Sheet2_HeLa_filtered
Supplementary Table 3: RNAs enriched in U2-OS or HeLa1.3 cell line by filtering criteria.
RNAs enriched in teloemre of HeLa1.3
Experiment 1																			Experiment 2
Geneid	Chr	Start	End	Strand	Length	HeLaInpFPKM	HeLaNegaFPKM	HeLaTelFPKM	U2OSInpFPKM	U2OSNegaFPKM	U2OSTelFPKM	HeLa telinp	U2OS telinp	U2OSTel FPKM/HeLaTel FPKM	HeLaTel FPKM/U2OSTel FPKM	Note	Comon with experiment 2?(Y?N)		Geneid	Chr	Start	End	Strand	Length	HeLaInpFPKM	HeLaNegaFPKM	HeLaTelFPKM	U2OSInpFPKM	U2OSNegaFPKM	U2OSTelFPKM	HeLaEnrch	U2OSEnrch	U2OSTel FPKM/HeLaTel FPKM	HeLaTel FPKM/U2OSTel FPKM	Note	Common with experiment 1? (Y/N)
CUFF.13133	chr3	169764610	169765071	+	462	132.67	65.2857	4709.16	0.538392	13.7309	28.5134	35.4953	52.9604	0.00605488	165.156	Terc	Y		CUFF.13133	chr3	169764610	169765071	+	462	147.575	80.5701	4125.16	0.461106	0	68.9356	27.953	149.501	0.016711	59.8408	Terc	Y
CUFF.5677	chr15	33863386	33863655	+	270	1.32756	0	133.235	0.921248	0	0	100.361	0	0	133.235	RYR3 intron	N		CUFF.14137	chr5	13301	13633	+	333	1.06637	0	178.339	0.639732	0	1.34705	167.239	2.10564	0.00755328	132.393	TAR1	N
CUFF.2804	chr11	32188893	32189126	+	234	1.5318	0	110.428	1.06298	0	0	72.0901	0	0	110.428	Intergenic	N		CUFF.5193	chr13	114315440	114315744	+	305	1.16427	0	105.531	0.698462	0	0	90.641	0	0	105.531	CHAMP1 intron	N
CUFF.5347	chr14	54998787	54998996	+	210	1.70687	0	108.572	1.18446	0	0	63.6089	0	0	108.572	WDHD1 intron	N
CUFF.8338	chr18	13451019	13451285	+	267	1.34248	0	106.268	0.931599	0	0	79.1577	0	0	106.268	LDLRAD4 intron	N
CUFF.2259	chr10	73859545	73859724	+	180	1.99134	0	101.334	4.14562	0	0	50.8871	0	0	101.334	CAMK2G intron	N
CUFF.7175	chr17;chr17	4052044;4054058	4052137;4054200	-;-	237	3.02482	0	100.479	6.29714	0	0	33.218	0	0	100.479	ZZEF1 exon	N
