# Supplementary material for: Telomere-specific chromatin capture using a pyrrole–imidazole polyamide probe for the identification of proteins and non-coding RNAs
Source: Epigenetics Chromatin. 2021 Oct 9;14:46. doi: 10.1186/s13072-021-00421-8 (PMC8502363; doi:10.1186/s13072-021-00421-8)
Supplement: Supplementary file 10 — Additional file 10: Tables S4. Filtration procedure to identify RNAs enriched in the U2-OS or HeLa1.3 cell line. RNAs in U2-OS experiment 1. Sheet 1: Non-filtrated count data. Sheet 2: Enriched more than 25-fold. Sheet 3: 50 times more than another cell line. [file 13072_2021_421_MOESM10_ESM.xlsx]

## Sheet: Sheet1_No filtration_U2-OSexp1
Supplementary Table4: Filtration Procedure in U2OS experiment 1
Geneid	Chr	Start	End	Strand	Length	HeLaInpFPKM	HeLaNegaFPKM	HeLaTelFPKM	U2OSInpFPKM	U2OSNegaFPKM	U2OSTelFPKM	HeLa enrichment	U2OS enrichment	U2OSTel FPKM/HeLaTel FPKM	HeLaTel FPKM/U2OSTel FPKM
CUFF.12260	chr22;chr22;chr22;chr22	50786182;50786203;50807908;50808380	50786201;50786219;50808187;50808471	+;+;+;+	409	0.876386	7634.05	1422.14	0.608159	4699.58	2504.82	1622.73	4118.69	1.7613	0.567762
CUFF.13291	chr3_KI270784v1_alt;chr3_KI270784v1_alt;chr3_KI270784v1_alt	61665;62092;62736	61678;62594;62762	-;-;-	544	0.6589	195.084	384.658	0.457237	116.611	1536.75	583.788	3360.95	3.9951	0.250306
CUFF.14130	chr4	190122385	190123095	+	711	0.504137	136.693	827.344	0.349841	92.1957	792.416	1641.11	2265.07	0.957782	1.04408
CUFF.10347	chr2;chr2;chr2;chr2;chr2	181268365;181270489;181270826;181272751;181275803	181268371;181270495;181270832;181272757;181275873	-;-;-;-;-	99	3.62062	3757.56	4268.3	2.51249	2264.07	5342.98	1178.88	2126.56	1.25178	0.798861
CUFF.10926	chr2;chr2	242182906;242183428	242182912;242183535	+;+	115	3.11688	213.708	3617.17	2.16293	147.099	4564.36	1160.51	2110.27	1.26186	0.792481
CUFF.14131	chr4;chr4	190122562;190122899	190122573;190123077	+;+	191	1.87666	462.051	1474.91	1.30229	287.845	1591.61	785.923	1222.16	1.07912	0.926679
CUFF.14129	chr5;chr5	10378;11589	10526;11809	-;-	370	0.968761	163.038	806.561	0.672262	85.7252	717.542	832.569	1067.36	0.889632	1.12406
CUFF.2617	chr10	133786540	133787043	+	504	0.711194	0	58.3071	0.493526	0	486.556	81.9848	985.878	8.34472	0.119836
CUFF.14015	chr4	167023552	167023985	+	434	0.825903	0	0	0.573127	0	473.974	0	826.997	473.974	0
CUFF.1824	chr1	248945019	248945560	+	542	0.661332	0	17.7614	0.458924	3.90139	306.614	26.8571	668.116	17.2629	0.0579276
CUFF.2630	chr11;chr11;chr11;chr11;chr11	172849;174386;175542;175555;176187	172963;174392;175546;176035;177567	-;-;-;-;-	1989	0.180212	31.4521	57.0607	0.125056	19.1362	82.0236	316.631	655.894	1.43748	0.695661
CUFF.6293	chr16	10005	10585	+	581	0.616939	9.61369	2.61619	0.428119	14.558	256.383	4.24059	598.86	97.9987	0.0102042
CUFF.6859	chr16;chr16;chr16	75332333;75334202;75341277	75332339;75334786;75341283	-;-;-	599	0.5984	294.664	157.329	0.415254	162.386	245.295	262.917	590.712	1.55912	0.641388
CUFF.13295	chr4;chr4	10043;29014	10196;29025	-;-	166	2.15929	12261.3	833.256	1.49842	6776.76	872.923	385.894	582.564	1.04761	0.954558
CUFF.19435	chr9;chr9;chr9	128154267;128154395;128156319	128154305;128154401;128156325	+;+;+	53	6.76305	779.87	2208.31	4.69315	638.356	2542.87	326.526	541.825	1.1515	0.868432
CUFF.1	chr1;chr1	10040;10454	10184;10612	-;-	304	1.17908	323.374	223.334	0.818214	180.85	419.996	189.413	513.308	1.88057	0.531753
CUFF.11606	chr21;chr21	34708459;34712855	34708465;34712917	-;-	70	5.1206	6958.01	1520	3.55338	3413.49	1780.55	296.841	501.087	1.17141	0.85367
CUFF.7	chr1;chr1;chr1	176819;178437;180966	176825;178443;181130	-;-;-	179	2.00247	212.189	498.177	1.38959	118.131	605.729	248.781	435.905	1.21589	0.822441
CUFF.1044	chr1;chr1	154925441;154975963	154925447;154976335	+;+	380	0.943268	8.8193	0	3.92742	5.56462	1490.65	0	379.549	1490.65	0
CUFF.10829	chr2	240612918	240614481	+	1564	0.229183	0	23.6488	0.159039	0	58.9593	103.188	370.723	2.49312	0.401104
CUFF.15019	chr5	102837513	102839238	+	1726	0.623016	0	0	1.29701	0	478.481	0	368.912	478.481	0
CUFF.770	chr1;chr1;chr1;chr1	78128738;78131739;78133142;78133677	78128775;78131748;78133148;78133683	-;-;-;-	62	5.78132	5567.54	1062.37	4.01189	2933.09	1470.95	183.759	366.649	1.3846	0.722232
CUFF.13445	chr4	6423028	6424274	+	1247	0.287443	0	1.62524	0.199468	0	71.5096	5.65412	358.501	43.9994	0.0227276
CUFF.11576	chr21	29049871	29053169	+	3299	0.434606	0	0.153582	2.18653	3.84581	612.478	0.353383	280.114	3987.95	0.000250756
CUFF.9310	chr19	58586650	58588653	+	2004	0.357726	0.557441	39.9469	0.12412	1.05517	33.3729	111.669	268.876	0.835432	1.19699
CUFF.17736	chr8	205753	207370	+	1618	0.221534	0	104.277	0.153731	0	40.082	470.706	260.728	0.384379	2.6016
CUFF.19883	chr9;chr9;chr9	138159538;138159842;138237084	138159810;138160206;138237485	+;+;+	1040	0.344655	12.8897	25.3334	0.23917	8.1329	58.461	73.5036	244.433	2.30766	0.433339
CUFF.18819	chr9;chr9	2823785;2825626	2824700;2825632	+;+	923	3.88344	12.103	111.434	0.269487	16.0367	64.7736	28.6947	240.359	0.581273	1.72036
CUFF.11754	chr21	46699013	46699755	+	743	0.482425	0	5.45538	0.334774	0	77.7381	11.3082	232.211	14.2498	0.0701764
CUFF.836	chr1;chr1;chr1	100363065;100365949;100459138	100363073;100365984;100459989	+;+;+	897	0.399601	0	0	0.277299	0	62.1324	0	224.063	62.1324	0
CUFF.13290	chr3;chr3;chr3	198172901;198173365;198173889	198172914;198173463;198175652	+;+;+	1877	0.190965	14.8789	77.2015	0.132518	12.3922	28.0729	404.27	211.842	0.363632	2.75004
CUFF.11890	chr22;chr22	25062115;25068705	25064335;25068725	+;+	2242	0.639503	0	1.12995	0.554721	1.88631	117.061	1.76691	211.027	103.599	0.00965264
CUFF.1045	chr1	154974675	154976335	+	1661	2.37379	4.03532	1.22015	4.94179	1.27306	912.052	0.514011	184.559	747.49	0.00133781
CUFF.6860	chr16	75333222	75334992	+	1771	0.607185	99.0324	66.0872	0.5618	54.9235	100.131	108.842	178.232	1.51513	0.660009
CUFF.606	chr1;chr1	51828848;51834610	51830727;51834616	-;-	1887	0.379906	0.592004	3.22206	2.63632	2.24118	461.822	8.48118	175.177	143.331	0.00697684
CUFF.846	chr1	108361902	108365537	+	3636	0.0985813	3.07236	0	1.64183	4.65248	281.479	0	171.442	281.479	0
CUFF.605	chr1	51828848	51832869	+	4022	0.0891203	0.27775	1.51169	1.73163	1.05149	243.883	16.9624	140.84	161.331	0.00619843
CUFF.15013	chr5	102820729	102821788	+	1060	0.676305	0	0.955978	0.234657	0	29.6349	1.41353	126.29	30.9996	0.0322585
CUFF.6584	chr16	25759782	25760412	+	631	0.568053	19.4742	21.6799	0.394195	6.70223	48.177	38.1653	122.216	2.22219	0.450006
CUFF.9999	chr2;chr2	113623282;113626830	113623645;113626839	-;-	374	4.792	0	46.0608	0.665072	0	81.2826	9.61201	122.216	1.76468	0.566674
CUFF.17609	chr7	155771232	155772833	+	1602	2.46121	13.9465	53.45	0.155266	0	18.3436	21.717	118.142	0.343191	2.91383
CUFF.8361	chr18;chr18;chr18	22975155;22982221;22984886	22975222;22982393;22988877	+;+;+	4233	1.43952	2.11124	0.23939	1.0577	0	124.72	0.166298	117.916	520.993	0.00191941
CUFF.6096	chr15;chr15	80463038;80468571	80463502;80468580	+;+	475	0.754614	21.1663	20.2667	0.523657	8.90338	59.7327	26.8571	114.069	2.94733	0.33929
CUFF.17744	chr8;chr8	200153;205446	200163;205493	-;-	59	6.07528	814.166	455.143	4.21588	250.879	463.724	74.9171	109.995	1.01885	0.981494
CUFF.9989	chr2;chr2	113602424;113603495	113602688;113603705	+;+	476	0.753029	0	17.0309	0.522557	0	55.3496	22.6165	105.921	3.24996	0.307696
CUFF.5476	chr14	70761920	70763736	+	1817	0.197271	0	0	0.95826	0	96.4804	0	100.683	96.4804	0
CUFF.15021	chr5	104084091	104084483	+	393	0.912065	0	0	0.632918	0	61.8823	0	97.773	61.8823	0
CUFF.11696	chr21	44431060	44432664	+	1605	0.223328	0	1.89409	0.619905	0	59.9786	8.48118	96.7545	31.6662	0.0315794
CUFF.14643	chr5	40728502	40730272	+	1771	3.03593	22.0773	38.9085	0.14045	14.3279	12.0157	12.816	85.5514	0.308819	3.23814
CUFF.11697	chr21	44460518	44461060	+	543	0.660114	0	0	0.458079	0	39.1893	0	85.5514	39.1893	0
CUFF.6585	chr16;chr16	25759796;25760109	25759802;25760163	-;-	62	5.78132	198.197	212.474	4.01189	68.2114	343.222	36.7518	85.5514	1.61536	0.619056
CUFF.6583	chr16;chr16	25735650;25760106	25735657;25760412	+;+	315	1.13791	39.0102	41.8202	0.789641	13.4257	67.5549	36.7518	85.5514	1.61536	0.619056
CUFF.11695	chr21;chr21;chr21	44425616;44431285;44460834	44425622;44432795;44461060	-;-;-	1745	0.205411	0	1.45177	0.712713	0	60.3929	7.06765	84.7366	41.5995	0.0240388
CUFF.11535	chr20	64286991	64287414	+	424	0.845381	34.2511	43.019	0.586644	59.8459	47.7983	50.8871	81.4775	1.1111	0.900012
CUFF.17425	chr7	129904238	129904927	+	690	5.71429	14.571	7.34302	0.360488	6.12914	29.3717	1.28503	81.4775	3.99995	0.250003
CUFF.4411	chr12	88054655	88055526	+	872	0.411057	0	13.945	0.285249	0	23.2414	33.9247	81.4775	1.66664	0.600008
CUFF.16669	chr7	2173729	2174394	+	666	5.92021	0	0.760763	0.373479	0	30.4301	0.128503	81.4775	39.9995	0.0250003
CUFF.9997	chr2	113622667	113624560	+	1894	0.189251	0	13.6431	0.525316	0	41.1963	72.0901	78.4221	3.01957	0.331173
CUFF.3607	chr11	135076448	135076632	+	185	1.93752	18.1153	150.631	1.34452	11.43	104.071	77.7442	77.4036	0.6909	1.44739
CUFF.1539	chr1	227791279	227791628	+	350	1.02412	0	1.44762	0.710677	0	55.009	1.41353	77.4036	37.9995	0.0263161
CUFF.18927	chr9	32040476	32041366	+	891	2.81604	0	0	0.279166	0	20.4712	0	73.3298	20.4712	0
CUFF.12243	chr22	50784969	50786124	+	1156	0.620141	0	30.2423	0.430341	0	30.6802	48.7668	71.2928	1.01448	0.985727
CUFF.2907	chr11;chr11;chr11	55057973;55066937;55084364	55058190;55071280;55084371	+;+;+	4570	0.0784336	0.733333	2.66084	20.6827	15.2692	1469.87	33.9247	71.0677	552.409	0.00181025
CUFF.15350	chr5	151838982	151839934	+	953	0.376119	0	0	0.261004	0	18.0761	0	69.2559	18.0761	0
CUFF.20076	chrX	47234020	47234413	+	394	0.90975	0	0	0.631312	0	43.7221	0	69.2559	43.7221	0
CUFF.20219	chrX	74024940	74025722	+	783	0.45778	0	0	0.317672	0	20.7065	0	65.182	20.7065	0
CUFF.5002	chr13	93327656	93328150	+	495	0.724125	0	0	0.502499	4.27183	32.7539	0	65.182	32.7539	0
CUFF.917	chr1	143217376	143217984	+	609	1.76572	0	0	0.408435	0	26.6226	0	65.182	26.6226	0
CUFF.20100	chrX	51886419	51887178	+	760	0.471634	0	0	0.327285	0	21.3331	0	65.182	21.3331	0
CUFF.11536	chr20;chr20	64287023;64288263	64287078;64288270	+;+	64	5.60065	209.458	126.667	3.88651	297.359	237.498	22.6165	61.1081	1.87498	0.53334
CUFF.11879	chr22	24577996	24578463	+	468	0.765901	0	0	0.531489	13.5548	32.4783	0	61.1081	32.4783	0
CUFF.3487	chr11	122740074	122740783	+	710	0.504847	0	0	0.350334	0	21.4082	0	61.1081	21.4082	0
CUFF.11786	chr22	19227553	19228101	+	549	1.9587	0	1.84579	0.453073	0	27.6864	0.942354	61.1081	14.9998	0.0666675
CUFF.2906	chr11;chr11	55048683;55064455	55048701;55071289	+;+	6854	0.0522967	0.48896	1.77415	17.7825	11.7235	1056.2	33.9247	59.3954	595.325	0.00167975
CUFF.17369	chr7	112138306	112139380	+	1075	2.0006	0	16.9675	0.231383	0	13.1968	8.48118	57.0343	0.777768	1.28573
CUFF.7670	chr17	50647952	50648813	+	862	7.48486	22.0312	0	0.288558	0	16.4577	0	57.0343	16.4577	0
CUFF.17741	chr8	219714	220208	+	495	0.724125	0	19.4479	0.502499	0	28.6596	26.8571	57.0343	1.47366	0.67858
CUFF.20508	chrX	152581469	152582115	+	647	0.554006	0	0	0.384447	0	21.9266	0	57.0343	21.9266	0
CUFF.7475	chr17	38879435	38880011	+	577	0.621216	0	0	0.431087	0	24.5867	0	57.0343	24.5867	0
CUFF.5916	chr15	60922951	60923303	+	353	1.01542	0	0	0.704637	0	40.1885	0	57.0343	40.1885	0
CUFF.14949	chr5	84309544	84309870	+	327	1.09615	0	0	0.760663	0	43.3839	0	57.0343	43.3839	0
CUFF.17745	chr8	204037	205493	+	1457	0.246014	32.969	71.9838	0.512156	10.1591	27.8194	292.601	54.3183	0.386468	2.58753
CUFF.10002	chr2	113624779	113625597	+	819	0.437658	0	35.2626	0.911124	0	49.4908	80.5712	54.3183	1.40349	0.712509
CUFF.4406	chr12	87436784	87437129	+	346	1.03596	0	0	0.718893	0	38.0728	0	52.9604	38.0728	0
CUFF.20154	chrX	64192386	64192731	+	346	9.32363	6.45729	0	0.718893	18.3343	38.0728	0	52.9604	38.0728	0
CUFF.16267	chr6	143476190	143476417	+	228	15.7211	4.89961	4.44446	1.09095	0	57.7772	0.282706	52.9604	12.9998	0.0769241
CUFF.13133	chr3	169764610	169765071	+	462	132.67	65.2857	4709.16	0.538392	13.7309	28.5134	35.4953	52.9604	0.00605488	165.156
CUFF.9593	chr2	53778651	53779010	+	360	6.9697	0	0	0.690936	0	36.5922	0	52.9604	36.5922	0
CUFF.1638	chr1	234010224	234010421	+	198	1.81031	0	0	1.25625	0	66.5313	0	52.9604	66.5313	0
CUFF.18059	chr8	47510933	47511494	+	562	1.91339	15.9019	0	0.442592	0	23.4399	0	52.9604	23.4399	0
CUFF.484	chr1	42301907	42302474	+	568	2.52424	0	23.1926	0.437917	3.72281	23.1923	9.18795	52.9604	0.999987	1.00001
CUFF.14863	chr5	61482595	61482789	+	195	5.51449	0	0	1.27557	0	67.5549	0	52.9604	67.5549	0
CUFF.8345	chr18	18401953	18402386	+	434	0.825903	0	0	1.14625	0	58.3712	0	50.9234	58.3712	0
CUFF.679	chr1	65428878	65429269	+	392	0.914392	0	0	0.634533	0	31.0201	0	48.8865	31.0201	0
CUFF.6276	chr15	101273733	101274124	+	392	3.65757	0	1.29252	0.634533	5.39427	31.0201	0.353383	48.8865	23.9997	0.0416672
CUFF.2616	chr10	133567000	133567947	+	948	0.378103	0	4.81014	0.262381	4.46108	12.8269	12.7218	48.8865	2.66663	0.375005
CUFF.12864	chr3	115824206	115824633	+	428	0.837481	0	0	0.581161	0	28.4109	0	48.8865	28.4109	0
CUFF.1350	chr1	201644997	201645305	+	309	1.16001	0	0	0.804974	0	39.3524	0	48.8865	39.3524	0
CUFF.12680	chr3	55138395	55138625	+	231	1.5517	0	2.19337	1.07678	0	52.6402	1.41353	48.8865	23.9997	0.0416672
CUFF.20108	chrX	53157962	53158189	+	228	1.57211	0	0	1.09095	0	53.3328	0	48.8865	53.3328	0
CUFF.15016	chr5	102835207	102836128	+	922	1.1663	0	0	0.539559	0	26.3772	0	48.8865	26.3772	0
CUFF.10244	chr2	159537581	159537911	+	331	1.08291	0	0	0.751471	0	36.7368	0	48.8865	36.7368	0
CUFF.12265	chr3	4328714	4329232	+	519	0.690639	2.15243	0	0.479262	0	23.4294	0	48.8865	23.4294	0
CUFF.4368	chr12	67312895	67313552	+	658	3.26847	0	0	0.37802	0	18.4801	0	48.8865	18.4801	0
CUFF.5918	chr15	62002864	62003547	+	684	0.524038	0	3.70372	0.727301	0	35.5552	7.06765	48.8865	9.59987	0.104168
CUFF.4850	chr13	42289414	42289696	+	283	1.26658	0	0	0.878929	0	42.9678	0	48.8865	42.9678	0
CUFF.2169	chr10	58513977	58514564	+	588	0.609595	0	0	0.423022	0	20.6801	0	48.8865	20.6801	0
CUFF.607	chr1	51833085	51833398	+	314	3.4246	0	0	0.792156	0	38.7257	0	48.8865	38.7257	0
CUFF.3021	chr11	64236514	64237100	+	587	4.88507	0	13.8104	0.423743	14.4092	20.7153	2.82706	48.8865	1.49998	0.666675
CUFF.7648	chr17	48935535	48935853	+	319	1.12364	0	0	0.77974	0	38.1187	0	48.8865	38.1187	0
CUFF.1243	chr1	178864370	178864647	+	278	1.28936	0	0	0.894737	0	43.7406	0	48.8865	43.7406	0
CUFF.13648	chr4	49520041	49520499	+	459	0.780919	0	0	0.54191	0	26.4921	0	48.8865	26.4921	0
CUFF.13581	chr4	38041562	38042063	+	502	0.714027	0	0	0.495492	0	24.2229	0	48.8865	24.2229	0
CUFF.2786	chr11	27684382	27684637	+	256	1.40016	100.365	0	0.971629	0	47.4995	0	48.8865	47.4995	0
CUFF.11455	chr20	63354008	63354476	+	469	0.764268	0	0	0.530356	0	25.9272	0	48.8865	25.9272	0
CUFF.3356	chr11	90192261	90192811	+	551	0.650529	0	0	0.451428	0	22.0687	0	48.8865	22.0687	0
CUFF.15011	chr5	102808324	102808996	+	673	0.532603	0	5.26995	0.369594	0	18.0682	9.89471	48.8865	3.42853	0.291671
CUFF.11086	chr20	34465086	34465929	+	844	0.849388	0	10.8057	0.589424	0	27.6143	12.7218	46.8496	2.55552	0.39131
CUFF.11538	chr21	8815776	8816403	+	628	0.570767	0	4.03398	0.396078	0	17.7493	7.06765	44.8126	4.39994	0.227276
CUFF.11095	chr20	34773327	34773528	+	202	15.9702	0	0	1.23137	0	55.181	0	44.8126	55.181	0
CUFF.11375	chr20	61597001	61597492	+	492	0.72854	0	0	0.505563	0	22.6556	0	44.8126	22.6556	0
CUFF.3606	chr11	134199362	134199558	+	197	1.8195	0	0	1.26262	0	56.5815	0	44.8126	56.5815	0
CUFF.1187	chr1	167370975	167371315	+	341	1.05115	0	0	0.729434	0	32.6878	0	44.8126	32.6878	0
CUFF.9234	chr19	57756767	57757178	+	412	0.870004	0	0	0.60373	0	27.0547	0	44.8126	27.0547	0
CUFF.1463	chr1	218408355	218408972	+	618	1.16001	1.80762	0	0.402487	0	18.0365	0	44.8126	18.0365	0
CUFF.5280	chr14	32085836	32086479	+	644	0.556586	0	0	0.386237	0	17.3083	0	44.8126	17.3083	0
CUFF.16268	chr6	143611732	143612282	+	551	0.650529	0	7.35634	0.451428	0	20.2297	11.3082	44.8126	2.74996	0.363641
CUFF.17178	chr7	100052578	100052914	+	337	1.06363	0	3.00693	0.738092	12.5493	33.0758	2.82706	44.8126	10.9999	0.0909103
CUFF.8926	chr19	28713598	28714075	+	478	0.749878	0	0	0.52037	0	23.3192	0	44.8126	23.3192	0
CUFF.16607	chr7	1503271	1503864	+	594	2.41375	0	4.26488	0.418749	0	18.7652	1.76691	44.8126	4.39994	0.227276
CUFF.11571	chr21	28354297	28354740	+	444	0.807301	0	0	0.560218	0	25.1049	0	44.8126	25.1049	0
CUFF.801	chr1	93203557	93204017	+	461	0.777531	0	0	0.539559	0	24.1791	0	44.8126	24.1791	0
CUFF.13750	chr4	82979536	82979815	+	280	1.28015	0	0	0.888346	0	39.8091	0	44.8126	39.8091	0
CUFF.6894	chr16	81532751	81533103	+	353	1.01542	0	0	0.704637	0	31.5766	0	44.8126	31.5766	0
CUFF.5668	chr15	24991834	24992359	+	526	2.04434	0	1.9265	0.472884	12.0602	21.1912	0.942354	44.8126	10.9999	0.0909103
CUFF.7651	chr17	49609098	49609445	+	348	1.03	0	0	0.714761	0	32.0303	0	44.8126	32.0303	0
CUFF.19897	chrUn_GL000216v2	89930	90349	+	420	0.853433	0	0	0.592231	0	26.5394	0	44.8126	26.5394	0
CUFF.3842	chr12	26632782	26632995	+	214	1.67496	0	2.36761	1.16232	9.88109	52.0867	1.41353	44.8126	21.9997	0.0454551
CUFF.9539	chr2	42616710	42617015	+	306	1.17138	0	0	0.812866	0	36.4267	0	44.8126	36.4267	0
CUFF.9861	chr2	99178796	99179101	+	306	4.68551	0	0	0.812866	0	36.4267	0	44.8126	36.4267	0
CUFF.8999	chr19	39407732	39408035	+	304	8.25359	0	0	0.818214	0	36.6663	0	44.8126	36.6663	0
CUFF.13857	chr4	109458353	109458656	+	304	1.17908	0	0	0.818214	0	36.6663	0	44.8126	36.6663	0
CUFF.16592	chr7	1730566	1730904	+	339	1.05735	0	0	0.733737	0	32.8807	0	44.8126	32.8807	0
CUFF.18306	chr8	103398320	103398673	+	354	6.07528	0	0	0.702647	0	31.4874	0	44.8126	31.4874	0
CUFF.8494	chr18	76391499	76391887	+	389	0.921444	0	20.8398	2.55771	0	114.618	22.6165	44.8126	5.49993	0.181821
CUFF.403	chr1	33479426	33479950	+	525	0.682746	0	6.75558	0.473785	0	21.2315	9.89471	44.8126	3.14282	0.318186
CUFF.14141	chr5	51138	51801	+	664	0.539822	0	0	0.374604	0	16.787	0	44.8126	16.787	0
CUFF.2410	chr10	100383649	100383948	+	300	1.19481	0	0	0.829123	0	37.1552	0	44.8126	37.1552	0
CUFF.15779	chr6	24774944	24775245	+	302	1.18689	0	3.35542	0.823632	35.0092	36.9091	2.82706	44.8126	10.9999	0.0909103
CUFF.12355	chr3	11566684	11567189	+	506	0.708383	0	23.0304	0.491575	0	22.0288	32.5112	44.8126	0.956509	1.04547
CUFF.5723	chr15	41040951	41041643	+	693	2.58616	0	0	0.358928	0	16.0845	0	44.8126	16.0845	0
CUFF.3333	chr11	77964238	77964424	+	187	1.9168	0	0	1.33014	0	59.6072	0	44.8126	59.6072	0
CUFF.6297	chr16	32001	32226	+	226	1.58603	0	0	1.10061	0	49.321	0	44.8126	49.321	0
CUFF.2833	chr11	38908609	38908826	+	218	1.64423	0	0	1.141	0	51.131	0	44.8126	51.131	0
CUFF.18992	chr9	42656210	42658360	+	2151	0.16664	0	0	1.15638	5.89834	49.4649	0	42.7757	49.4649	0
CUFF.5743	chr15	41950579	41951163	+	585	0.612721	3.81918	8.661	0.850383	3.61462	36.3757	14.1353	42.7757	4.19994	0.238098
CUFF.16581	chr7	1062382	1064749	+	2368	1.36232	0	31.8807	1.68065	0.89297	70.6074	23.4018	42.0118	2.21474	0.451521
CUFF.16582	chr7;chr7;chr7	1062382;1081672;1114614	1064167;1081681;1114623	-;-;-	1806	1.38931	0	40.3988	2.20365	1.17085	90.335	29.0783	40.9934	2.23608	0.447211
CUFF.16772	chr7	29641423	29641668	+	246	1.45708	0	0	1.01113	0	41.192	0	40.7388	41.192	0
CUFF.15611	chr6	3744508	3744744	+	237	1.51241	0	0	1.04952	0	42.7563	0	40.7388	42.7563	0
CUFF.711	chr1	68438725	68438956	+	232	1.54501	0	0	1.07214	0	43.6777	0	40.7388	43.6777	0
CUFF.10550	chr2	216057870	216058061	+	192	1.86688	0	21.1112	1.2955	0	52.7772	11.3082	40.7388	2.49997	0.400005
CUFF.8327	chr18	12946964	12947157	+	194	1.84764	0	0	1.28215	0	52.2332	0	40.7388	52.2332	0
CUFF.1997	chr10	8387976	8388629	+	654	0.548076	0	0	0.380332	0	15.4942	0	40.7388	15.4942	0
CUFF.17739	chr8	213166	213718	+	553	0.648177	0	0	0.449796	0	18.3241	0	40.7388	18.3241	0
CUFF.6097	chr15	80463640	80464176	+	537	0.667489	0	0	0.463197	0	18.8701	0	40.7388	18.8701	0
CUFF.3389	chr11	108309100	108309664	+	565	0.63441	0	0	0.440242	0	17.9349	0	40.7388	17.9349	0
CUFF.15388	chr5	170511528	170511911	+	384	0.933442	0	0	0.647752	0	26.3886	0	40.7388	26.3886	0
CUFF.11891	chr22	25758504	25758942	+	439	0.816496	0	0	0.566599	0	23.0825	0	40.7388	23.0825	0
CUFF.18064	chr8	47648036	47648234	+	199	1.80121	0	0	1.24993	0	50.9208	0	40.7388	50.9208	0
CUFF.14591	chr5	37555735	37556053	+	319	3.37093	0	0	0.77974	0	31.7656	0	40.7388	31.7656	0
CUFF.12437	chr3	23852471	23852932	+	462	0.775848	0	2.19337	0.538392	0	21.9334	2.82706	40.7388	9.99987	0.100001
CUFF.17128	chr7	94555975	94556353	+	379	0.945756	0	0	0.656298	0	26.7368	0	40.7388	26.7368	0
CUFF.12795	chr3	107764975	107765501	+	527	4.08093	0	0	0.471987	0	19.2281	0	40.7388	19.2281	0
CUFF.4869	chr13	45955553	45955979	+	427	0.839442	0	0	0.582522	0	23.7312	0	40.7388	23.7312	0
CUFF.13580	chr4	37004486	37004848	+	363	0.987443	0	16.7494	0.685226	0	27.9152	16.9624	40.7388	1.66664	0.600008
CUFF.12740	chr3	79069687	79069952	+	266	1.34753	0	0	0.935101	0	38.0949	0	40.7388	38.0949	0
CUFF.20382	chrX	121469344	121469705	+	362	0.99017	0	0	0.687119	0	27.9924	0	40.7388	27.9924	0
CUFF.13289	chr4	137029	137225	+	197	1.8195	0	0	1.26262	0	51.4377	0	40.7388	51.4377	0
CUFF.17067	chr7	87903239	87903495	+	257	1.39471	0	0	0.967848	0	39.4289	0	40.7388	39.4289	0
CUFF.16104	chr6	79486824	79487221	+	398	0.900607	0	0	0.624967	0	25.4604	0	40.7388	25.4604	0
CUFF.19016	chr9	71889153	71889572	+	420	0.853433	0	0	0.592231	5.03465	24.1267	0	40.7388	24.1267	0
CUFF.8244	chr18	3264219	3264822	+	604	0.593447	0	5.87198	0.411816	0	16.7769	9.89471	40.7388	2.85711	0.350005
CUFF.17742	chr8	220962	221430	+	469	0.764268	0	19.4457	0.530356	0	21.606	25.4435	40.7388	1.1111	0.900012
CUFF.1235	chr1	176008718	176009119	+	402	0.891646	0	0	0.618749	0	25.207	0	40.7388	25.207	0
CUFF.16135	chr6	97183371	97184097	+	727	0.493042	0	0	0.342142	0	13.9384	0	40.7388	13.9384	0
CUFF.17278	chr7	102218467	102218704	+	238	1.50606	0	0	1.04511	0	42.5766	0	40.7388	42.5766	0
CUFF.18962	chr9	36389914	36390186	+	273	1.31297	0	0	0.911124	0	37.1181	0	40.7388	37.1181	0
CUFF.9457	chr2	28159532	28159810	+	279	1.28474	0	0	0.89153	0	36.3198	0	40.7388	36.3198	0
CUFF.13282	chr3	197110535	197110930	+	396	0.905156	0	5.11786	0.628124	0	25.589	5.65412	40.7388	4.99993	0.200003
CUFF.16091	chr6	72638871	72639154	+	284	1.26212	0	0	0.875834	0	35.6804	0	40.7388	35.6804	0
CUFF.8980	chr19	37736711	37736963	+	253	8.50059	0	0	0.98315	0	40.0523	0	40.7388	40.0523	0
CUFF.17938	chr8	28111185	28111437	+	253	4.2503	0	0	0.98315	0	40.0523	0	40.7388	40.0523	0
CUFF.147	chr1	8785521	8785866	+	346	10.3596	0	0	0.718893	0	29.2868	0	40.7388	29.2868	0
CUFF.14935	chr5	80412292	80412729	+	438	0.81836	0	0	0.567892	0	23.1352	0	40.7388	23.1352	0
CUFF.5003	chr13	93478644	93479242	+	599	0.5984	0	0	0.415254	0	16.9169	0	40.7388	16.9169	0
CUFF.9906	chr2	105883110	105883326	+	217	1.65181	0	0	1.14625	0	46.6969	0	40.7388	46.6969	0
CUFF.19039	chr9	73872883	73873298	+	416	0.861639	0	0	0.597925	0	24.3587	0	40.7388	24.3587	0
CUFF.4824	chr13	32488872	32489294	+	423	0.84738	0	0	0.588031	0	23.9556	0	40.7388	23.9556	0
CUFF.15581	chr6	1679158	1679417	+	260	4.13587	0	0	0.95668	0	38.974	0	40.7388	38.974	0
CUFF.5209	chr14	19352004	19352341	+	338	1.06048	0	0	0.735908	0	29.98	0	40.7388	29.98	0
CUFF.2386	chr10	97978251	97978770	+	520	0.689311	0	0	0.47834	0	19.487	0	40.7388	19.487	0
CUFF.18119	chr8	58427666	58428194	+	529	5.42067	88.6931	7.66228	0.470202	0	19.1554	1.41353	40.7388	2.49997	0.400005
CUFF.12742	chr3	79487905	79488083	+	179	2.00247	0	0	1.38959	0	56.6102	0	40.7388	56.6102	0
CUFF.16264	chr6	141857023	141857395	+	373	0.96097	0	0	0.666855	0	27.1668	0	40.7388	27.1668	0
CUFF.13982	chr4	152818223	152818397	+	175	4.09648	0	0	1.42135	0	57.9042	0	40.7388	57.9042	0
CUFF.11549	chr21	14090793	14091239	+	447	0.801883	0	0	0.556458	0	22.6694	0	40.7388	22.6694	0
CUFF.18008	chr8	39271279	39271725	+	447	0.801883	0	0	0.556458	0	22.6694	0	40.7388	22.6694	0
CUFF.13224	chr3	188160126	188160617	+	492	0.72854	0	0	0.505563	0	20.596	0	40.7388	20.596	0
CUFF.17441	chr7	130976948	130977333	+	386	2.78582	0	1.31261	0.644396	0	26.2519	0.471177	40.7388	19.9997	0.0500007
CUFF.12183	chr22	48614871	48615056	+	186	1.92711	0	0	1.3373	0	54.4797	0	40.7388	54.4797	0
CUFF.2190	chr10	64421808	64422034	+	227	1.57904	0	0	1.09576	0	44.6398	0	40.7388	44.6398	0
CUFF.16466	chr6	168626224	168626634	+	411	0.872121	0	0	0.605199	0	24.6551	0	40.7388	24.6551	0
CUFF.18308	chr8	105661593	105662108	+	516	0.694654	0	0	0.482048	0	19.638	0	40.7388	19.638	0
CUFF.16440	chr6	165895486	165895959	+	474	46.8848	146.12	44.8947	0.524761	17.8443	21.3781	0.957553	40.7388	0.476184	2.10003
CUFF.12974	chr3	129877238	129877488	+	251	7.14027	0	0	0.990984	0	40.3714	0	40.7388	40.3714	0
CUFF.20267	chrX	77561776	77562056	+	281	1.27559	0	0	0.885185	0	36.0613	0	40.7388	36.0613	0
CUFF.15012	chr5	102809557	102810010	+	454	0.789519	0	0	0.547879	0	22.3199	0	40.7388	22.3199	0
CUFF.9652	chr2	64727559	64727930	+	372	0.963553	0	2.72402	0.668648	0	27.2399	2.82706	40.7388	9.99987	0.100001
CUFF.9062	chr19	44821657	44822246	+	590	0.607528	0	0	0.421588	0	17.175	0	40.7388	17.175	0
CUFF.12713	chr3	65701723	65702165	+	443	0.809123	0	0	0.561483	0	22.8741	0	40.7388	22.8741	0
CUFF.9424	chr2	25791119	25791362	+	244	1.46902	0	8.30604	1.01941	0	41.5296	5.65412	40.7388	4.99993	0.200003
CUFF.16863	chr7	44750508	44750717	+	210	1.70687	0	0	1.18446	0	48.2535	0	40.7388	48.2535	0
CUFF.9785	chr2	87676285	87677248	+	964	0.371827	0	0	0.258026	0	10.5117	0	40.7388	10.5117	0
CUFF.15363	chr5	157757725	157757919	+	195	1.83816	0	0	1.27557	0	51.9653	0	40.7388	51.9653	0
CUFF.634	chr1	55195024	55195261	+	238	1.50606	0	6.38657	2.09023	0	80.8955	4.24059	38.7018	12.6665	0.0789484
CUFF.11626	chr21;chr21;chr21	37828041;37829462;37835807	37828048;37829468;37835848	-;-;-	57	6.28845	568.355	62.2224	4.36381	259.682	159.998	9.89471	36.6649	2.57139	0.388894
CUFF.15723	chr6	16706905	16707063	+	159	2.25435	0	31.8659	1.56438	0	57.3579	14.1353	36.6649	1.79998	0.555563
CUFF.19052	chr9	77411129	77411524	+	396	3.62062	0	40.9429	0.628124	0	23.0301	11.3082	36.6649	0.562493	1.7778
CUFF.8515	chr19	246016	246641	+	626	0.572591	0	12.1406	0.397343	0	14.5685	21.203	36.6649	1.19998	0.833344
CUFF.18177	chr8	73057265	73057454	+	190	3.77307	0	29.3334	1.30914	0	47.9995	7.77442	36.6649	1.63634	0.611119
CUFF.14371	chr5	14736444	14736708	+	265	5.41044	0	26.7674	0.93863	0	34.4147	4.94736	36.6649	1.2857	0.777788
CUFF.15015	chr5	102834366	102835057	+	692	4.14383	0	3.6609	2.51612	0	83.4674	0.883457	33.173	22.7997	0.0438602
CUFF.2191	chr10	65579930	65580305	+	376	0.953302	0	0	1.32307	0	43.1201	0	32.591	43.1201	0
CUFF.12112	chr22;chr22	42865080;42865813	42865086;42866649	-;-	844	0.424694	1355.36	71.4378	2.06298	901.942	67.2347	168.21	32.591	0.941164	1.06251
CUFF.83	chr1	2239584	2239943	+	360	0.995671	0	35.1853	0.690936	0	22.5183	35.3383	32.591	0.639992	1.56252
CUFF.12113	chr22	42865517	42866649	+	1133	0.316365	1009.64	53.2158	1.53677	671.879	50.0848	168.21	32.591	0.941164	1.06251
CUFF.8253	chr18	6953894	6954091	+	198	7.24125	0	35.825	1.25625	0	40.9424	4.94736	32.591	1.14284	0.875012
CUFF.13924	chr4	139018212	139018877	+	666	2.691	20.1281	2.28229	0.746958	6.35001	24.3441	0.848118	32.591	10.6665	0.0937512
CUFF.17746	chr8	228159	228824	+	666	1.0764	0	24.3444	0.373479	6.35001	12.1721	22.6165	32.591	0.499993	2.00003
CUFF.5886	chr15	56958517	56958667	+	151	2.37379	0	33.5542	1.64726	0	53.686	14.1353	32.591	1.59998	0.625008
CUFF.12928	chr3	126946571	126946915	+	345	1.03896	0	19.0918	0.720977	0	23.4973	18.3759	32.591	1.23075	0.812511
CUFF.7155	chr17	2389948	2390355	+	408	1.75707	2.73802	18.6275	0.609649	0	19.8691	10.6015	32.591	1.06665	0.937512
CUFF.9984	chr2	113595548	113595830	+	283	5.06631	0	69.8235	0.878929	7.47192	28.6452	13.7819	32.591	0.410251	2.43753
CUFF.18483	chr8	127196273	127199033	+	2761	58.5502	68.3781	75.4222	0.0900894	0.765865	2.9361	1.28816	32.591	0.0389289	25.6878
CUFF.6849	chr16	75341803	75342156	+	354	2.02509	0	18.6065	0.702647	0	22.9	9.18795	32.591	1.23075	0.812511
CUFF.18543	chr8	127932233	127932477	+	245	8.77816	13.6789	47.5648	1.01525	0	33.0881	5.41853	32.591	0.695643	1.43752
CUFF.13801	chr4	101056680	101058481	+	1802	0.397827	0	4.21755	1.65641	0	52.8593	10.6015	31.912	12.5332	0.0797883
CUFF.13394	chr4	1935525	1936395	+	871	3.70376	0	9.88905	0.571153	0	17.451	2.67	30.5541	1.76468	0.566674
CUFF.8324	chr18	12733247	12733984	+	738	0.485693	0	0	1.01113	0	30.2075	0	29.8751	30.2075	0
CUFF.19878	chr9	137667935	137668148	+	214	13.3997	0	30.7789	1.16232	0	33.1461	2.29699	28.5171	1.07691	0.928584
CUFF.9472	chr2	31851563	31851723	+	161	2.22635	0	34.6171	1.54495	0	44.0575	15.5488	28.5171	1.27271	0.785725
CUFF.6452	chr16	4884452	4884844	+	393	10.0327	0	29.6523	0.632918	10.7611	18.049	2.95556	28.5171	0.608688	1.64288
CUFF.6228	chr15	98815321	98815570	+	250	18.639	13.4053	48.6402	0.994948	0	28.373	2.60959	28.5171	0.583326	1.71431
CUFF.10187	chr2	153478953	153479641	+	689	15.607	0	65.4477	0.361011	0	10.295	4.19347	28.5171	0.157301	6.35723
CUFF.14373	chr5	14760048	14760307	+	260	17.9221	60.1521	31.1796	0.95668	0	27.2818	1.73973	28.5171	0.874988	1.14287
CUFF.11982	chr22	36002922	36003184	+	263	1.3629	0	0	1.89154	0	53.9412	0	28.5171	53.9412	0
CUFF.18451	chr8	127150299	127150686	+	388	29.5622	11.5166	60.0689	0.641075	0	18.2816	2.03195	28.5171	0.304344	3.28576
CUFF.2487	chr10	103632668	103633195	+	528	6.78867	0	24.9496	0.471093	0	13.4342	3.67518	28.5171	0.538454	1.85717
CUFF.17352	chr7	111438848	111439417	+	570	5.03076	3.91969	13.3334	0.436381	0	12.4443	2.65037	28.5171	0.933321	1.07144
CUFF.20212	chrX	73954341	73954738	+	398	1.80121	0	38.1911	0.624967	0	17.8223	21.203	28.5171	0.466661	2.14289
CUFF.18817	chr9	2823683	2825284	+	1602	2.9087	6.97323	75.5891	1.3974	7.91968	38.5847	25.9872	27.6118	0.510454	1.95904
CUFF.15017	chr5	102836301	102837342	+	1042	0.343994	0	0	1.90969	2.02932	51.5414	0	26.9894	51.5414	0
CUFF.11092	chr20;chr20	34457258;34462096	34457477;34464715	+;+	2840	0.631059	0	13.2019	2.36475	0	62.7975	20.9203	26.5556	4.75669	0.21023
CUFF.6257	chr15	99665776	99666099	+	324	4.42521	0	4.69137	1.53541	45.6848	40.658	1.06015	26.4802	8.66655	0.115386
CUFF.15548	chr5	181242550	181243209	+	660	4.88784	13.5407	22.2627	0.753748	3.20387	19.9594	4.55471	26.4802	0.89654	1.1154
CUFF.2253	chr10	71825336	71825694	+	359	0.998445	0	0	1.38572	0	36.6942	0	26.4802	36.6942	0
CUFF.16630	chr7	3578296	3578635	+	340	1.05424	0	0	1.46316	6.21928	38.7447	0	26.4802	38.7447	0
CUFF.18426	chr8	125335856	125336204	+	349	1.02705	0	29.0354	1.42543	6.05889	37.7456	28.2706	26.4802	1.29998	0.769241
CUFF.9392	chr2	11755852	11756086	+	235	1.52528	0	0	3.17536	0	81.9283	0	25.8012	81.9283	0
CUFF.15208	chr5	134528026	134528612	+	587	2.44253	30.4494	21.5787	0.423743	0	10.3576	8.83457	24.4433	0.479994	2.08336
CUFF.6284	chr15;chr15	101968833;101969386	101969059;101970498	+;+	1340	7.22233	0.833665	9.45277	0.556874	0	13.6118	1.30882	24.4433	1.43998	0.694454
CUFF.1711	chr1;chr1	240531676;240611884	240531963;240612115	-;-	520	37.9121	51.559	28.2565	0.47834	0	11.6922	0.745316	24.4433	0.413788	2.4167
CUFF.18685	chr8	142659080	142659307	+	228	33.0144	9.79922	68.8891	1.09095	0	26.6664	2.08664	24.4433	0.387092	2.58337
CUFF.2768	chr11;chr11	20044081;20044968	20044272;20045379	+;+	604	13.0558	24.0438	20.9714	0.411816	0	10.0661	1.60628	24.4433	0.479994	2.08336
CUFF.6795	chr16	70372716	70373252	+	537	10.0123	29.1239	46.2323	0.463197	0	11.322	4.61753	24.4433	0.244895	4.08339
CUFF.5202	chr13	114353616	114353979	+	364	0.98473	0	29.2309	0.683343	0	16.7031	29.6841	24.4433	0.571421	1.75002
CUFF.17115	chr7	93737713	93737918	+	206	6.96003	0	34.4338	1.20746	0	29.5143	4.94736	24.4433	0.857132	1.16668
CUFF.19935	chrX	9506729	9507138	+	410	4.37124	76.2905	22.244	0.606675	0	14.8291	5.08871	24.4433	0.666658	1.50002
CUFF.14595	chr5	37689707	37690046	+	340	2.10848	0	47.6864	0.731579	0	17.8822	22.6165	24.4433	0.374995	2.6667
CUFF.18477	chr8	127188165	127189053	+	889	41.5292	35.1846	33.6259	0.279794	0	6.83908	0.809692	24.4433	0.203387	4.91673
CUFF.2901	chr11	57320902	57321347	+	446	1.60736	0	13.6323	0.557706	0	13.6322	8.48118	24.4433	0.999987	1.00001
CUFF.14831	chr5	59653795	59654015	+	221	6.48763	0	29.804	1.12551	0	27.511	4.59397	24.4433	0.923065	1.08335
CUFF.5719	chr15	40737760	40738390	+	631	2.84027	0	8.83257	0.78839	3.35112	19.2708	3.10977	24.4433	2.18179	0.458339
CUFF.17282	chr7	102352792	102353459	+	668	1.60977	0	8.34334	0.372361	3.1655	9.10171	5.18295	24.4433	1.09089	0.916679
CUFF.17368	chr7;chr7	112138306;112211399	112138958;112211410	-;-	665	1.07802	0	22.8572	0.37404	0	9.14277	21.203	24.4433	0.399995	2.50003
CUFF.398	chr1	33001588	33001856	+	269	11.9925	16.6113	75.341	0.924673	0	22.602	6.28236	24.4433	0.299996	3.33338
CUFF.5789	chr15	44108620	44108946	+	327	1.09615	0	0	1.52133	0	37.1862	0	24.4433	37.1862	0
CUFF.738	chr1	72237325	72237696	+	372	3.85421	0	14.9821	0.668648	0	16.3439	3.88721	24.4433	1.09089	0.916679
CUFF.4317	chr12	57543438	57543804	+	367	0.97668	0	23.4696	0.677757	0	16.5666	24.03	24.4433	0.705873	1.41669
CUFF.13245	chr3	194686768	194687109	+	342	40.8749	6.53281	31.1112	0.727301	0	17.7776	0.761132	24.4433	0.571421	1.75002
CUFF.10235	chr2	158659795	158660172	+	378	0.948258	0	16.0847	1.31607	0	32.169	16.9624	24.4433	1.99997	0.500007
CUFF.16508	chr6	165948975	165950138	+	1164	47.7306	75.8177	62.6806	0.213692	0	5.22332	1.31322	24.4433	0.0833322	12.0002
CUFF.7474	chr17;chr17	38427336;38502937	38427355;38503646	-;-	730	0.491016	0	0	0.340735	0	8.32868	0	24.4433	8.32868	0
CUFF.9002	chr19	39824018	39824363	+	346	6.21575	0	17.5723	0.718893	0	17.5721	2.82706	24.4433	0.999987	1.00001
CUFF.1325	chr1	198287134	198287429	+	296	1.21095	0	23.964	0.840327	0	20.5403	19.7894	24.4433	0.857132	1.16668
CUFF.14216	chr5	890352	890679	+	328	17.485	0	21.6261	0.758344	0	18.5364	1.23684	24.4433	0.857132	1.16668
CUFF.9827	chr2	95410454	95410706	+	253	1.41677	0	34.0449	0.98315	0	24.0314	24.03	24.4433	0.705873	1.41669
CUFF.9766	chr2;chr2	84841902;84870225	84842007;84870627	-;-	509	36.6188	8.77887	56.7389	0.488678	0	11.9449	1.54945	24.4433	0.210524	4.75006
CUFF.16450	chr6	165906100	165907001	+	902	29.0091	13.6233	85.9426	0.275762	2.34429	6.74051	2.9626	24.4433	0.0784303	12.7502
CUFF.2504	chr10	113908947	113909234	+	288	1.24459	0	31.6668	0.86367	0	21.1109	25.4435	24.4433	0.666658	1.50002
CUFF.7742	chr17	59783559	59784053	+	495	5.06887	0	0	1.005	0	24.5654	0	24.4433	24.5654	0
CUFF.10095	chr2	138507341	138507505	+	165	2.17237	0	42.99	1.5075	0	36.8481	19.7894	24.4433	0.857132	1.16668
CUFF.17467	chr7	133635644	133635856	+	213	1.68282	0	30.9234	1.16778	0	28.5443	18.3759	24.4433	0.923065	1.08335
CUFF.6087	chr15	80080652	80080866	+	215	1.66717	0	30.6358	1.15692	0	28.2788	18.3759	24.4433	0.923065	1.08335
CUFF.14558	chr5	36944062	36944449	+	388	6.46673	0	13.0585	0.641075	0	15.6699	2.01933	24.4433	1.19998	0.833344
CUFF.12865	chr3	119853124	119853423	+	300	1.19481	0	28.7112	0.829123	0	20.2665	24.03	24.4433	0.705873	1.41669
CUFF.17372	chr7	115001615	115001911	+	297	1.20687	22.5679	30.7072	0.837498	0	20.4712	25.4435	24.4433	0.666658	1.50002
CUFF.9690	chr2	69897460	69897987	+	528	0.678867	0	0	0.942185	16.0193	23.0301	0	24.4433	23.0301	0
CUFF.13802	chr4	101187957	101188213	+	257	1.39471	0	0	1.9357	0	47.3147	0	24.4433	47.3147	0
CUFF.11960	chr22	31775249	31775549	+	301	1.19084	0	43.7654	0.826368	0	20.1991	36.7518	24.4433	0.461532	2.1667
CUFF.2037	chr10	18566085	18567064	+	980	0.365757	0	35.6736	0.253813	0	6.20402	97.5336	24.4433	0.173911	5.75008
CUFF.11351	chr20	51860991	51861329	+	339	3.17205	0	4.48379	1.46747	0	35.8698	1.41353	24.4433	7.99989	0.125002
CUFF.11961	chr22	31775608	31775817	+	210	1.70687	0	33.7779	1.18446	0	28.9521	19.7894	24.4433	0.857132	1.16668
CUFF.4908	chr13	60404889	60405113	+	225	1.59307	4.96494	49.5409	1.1055	0	27.022	31.0977	24.4433	0.545447	1.83336
CUFF.16970	chr7	70479280	70481295	+	2016	0.355597	0	6.03177	1.60396	0	37.1954	16.9624	23.1898	6.16659	0.162164
CUFF.15583	chr6	1708089	1708486	+	398	5.40364	0	1.27304	1.24993	0	28.0064	0.235588	22.4063	21.9997	0.0454551
CUFF.16670	chr7	2180802	2181154	+	353	9.13874	0	21.5298	1.40927	0	31.5766	2.35588	22.4063	1.46665	0.681827
CUFF.3348	chr11	86048947	86049350	+	404	1.77446	0	7.52478	1.23137	0	27.5905	4.24059	22.4063	3.66662	0.272731
CUFF.7128	chr17	748143	748354	+	212	1.69076	0	0	2.34657	0	52.5781	0	22.4063	52.5781	0
CUFF.3682	chr12	6338361	6338597	+	237	7.56206	23.5677	14.9649	2.09905	0	47.0319	1.97894	22.4063	3.14282	0.318186
CUFF.15729	chr6	17652159	17652607	+	449	0.798311	37.32	0	1.10796	0	24.8253	0	22.4063	24.8253	0
CUFF.2142	chr10	46807638	46807968	+	331	6.49743	0	0	1.50294	0	33.6754	0	22.4063	33.6754	0
CUFF.17986	chr8	37139487	37140161	+	675	0.531025	0	0	0.736998	9.39802	16.5134	0	22.4063	16.5134	0
CUFF.14475	chr5	27489030	27489831	+	802	10.7264	34.8227	25.2702	0.620292	5.2732	13.8984	2.35588	22.4063	0.549993	1.81821
CUFF.19232	chr9	107292872	107293559	+	688	3.12595	0	0.736436	1.08461	0	23.5657	0.235588	21.7273	31.9996	0.0312504
CUFF.6848	chr16	75331926	75332131	+	206	1.74001	0	46.7315	1.20746	0	24.5952	26.8571	20.3694	0.526309	1.90003
CUFF.15393	chr5	171008033	171008223	+	191	1.87666	0	55.707	1.30229	0	26.5268	29.6841	20.3694	0.476184	2.10003
CUFF.14184	chr5	459592	459927	+	336	4.26716	29.9226	21.1112	0.740288	25.1733	15.0792	4.94736	20.3694	0.714276	1.40002
CUFF.12422	chr3	17670010	17670255	+	246	1.45708	0	43.2522	1.01113	0	20.596	29.6841	20.3694	0.476184	2.10003
CUFF.11531	chr20	64286728	64286841	+	114	3.14423	19.5984	57.778	2.1819	37.0974	44.444	18.3759	20.3694	0.769221	1.30002
CUFF.9361	chr2	1739557	1739907	+	351	1.0212	0	25.983	0.708652	0	14.4348	25.4435	20.3694	0.555548	1.80002
CUFF.6509	chr16	19705115	19705406	+	292	6.1377	0	19.0868	0.851839	0	17.3514	3.10977	20.3694	0.909079	1.10001
CUFF.7269	chr17	10346436	10346799	+	364	0.98473	0	0	1.36669	0	27.8385	0	20.3694	27.8385	0
CUFF.483	chr1	41499178	41499797	+	620	0.578132	0	0	1.20357	6.82114	24.5159	0	20.3694	24.5159	0
CUFF.18035	chr8	47314550	47315021	+	472	11.3912	0	1.07345	1.05397	4.47999	21.4687	0.0942354	20.3694	19.9997	0.0500007
CUFF.19898	chrUn_GL000216v2	97781	98304	+	524	0.684049	0	0	0.949378	0	19.3382	0	20.3694	19.3382	0
CUFF.16658	chr7	5708292	5708645	+	354	1.01255	0	14.3127	0.702647	11.9466	14.3125	14.1353	20.3694	0.999987	1.00001
CUFF.4762	chr12	133106283	133106429	+	147	2.43838	0	37.914	1.69209	0	34.4668	15.5488	20.3694	0.909079	1.10001
CUFF.3302	chr11	76026652	76027141	+	490	0.731514	0	11.3742	0.507626	0	10.34	15.5488	20.3694	0.909079	1.10001
CUFF.11838	chr22	20757769	20758051	+	283	1.26658	0	17.9035	0.878929	0	17.9032	14.1353	20.3694	0.999987	1.00001
CUFF.10298	chr2	175078215	175078660	+	446	0.803681	0	29.5367	0.557706	0	11.3601	36.7518	20.3694	0.38461	2.60003
CUFF.3491	chr11;chr11	123083811;123084515	123083850;123084879	-;-	405	11.5055	0	53.7944	0.614165	0	12.5102	4.67552	20.3694	0.232555	4.30006
CUFF.15803	chr6	26525189	26525501	+	313	2.29036	0	25.9	0.794687	0	16.1873	11.3082	20.3694	0.624992	1.60002
CUFF.12619	chr3	49712569	49713161	+	593	0.604455	0	0	0.83891	0	17.0881	0	20.3694	17.0881	0
CUFF.19908	chrUn_KI270743v1	170098	171097	+	1000	0.358442	0	14.1867	0.248737	0	5.06662	39.5789	20.3694	0.357138	2.80004
CUFF.16113	chr6;chr6	83174441;83175962	83174487;83176147	-;-	233	1.53838	0	39.1418	1.06754	9.07534	21.7451	25.4435	20.3694	0.555548	1.80002
CUFF.12684	chr3	56671814	56672091	+	278	1.28936	0	0	1.78947	0	36.4505	0	20.3694	36.4505	0
CUFF.10396	chr2	182387100	182387401	+	302	30.8592	7.39809	16.7771	0.823632	0	16.7769	0.543666	20.3694	0.999987	1.00001
CUFF.5652	chr14_GL000225v1_random	180999	181811	+	813	0.440888	0	0	0.917848	0	18.696	0	20.3694	18.696	0
CUFF.12205	chr22;chr22	49855764;49857165	49855773;49857433	+;+	279	7.70842	0	32.6883	0.89153	0	18.1599	4.24059	20.3694	0.555548	1.80002
CUFF.8437	chr18	47906801	47907071	+	271	22.4853	8.24436	71.0457	0.917848	0	18.696	3.15966	20.3694	0.263154	3.80005
CUFF.15544	chr5	181253886	181254432	+	547	7.86344	2.04225	45.3871	0.454729	0	9.26255	5.77192	20.3694	0.204079	4.90006
CUFF.3458	chr11	122136761	122137078	+	318	1.12718	0	25.4927	0.782192	0	15.9328	22.6165	20.3694	0.624992	1.60002
CUFF.15197	chr5	133562884	133563347	+	464	8.49754	12.0378	29.4829	0.536071	0	10.9194	3.46957	20.3694	0.370365	2.70004
CUFF.4370	chr12	68623592	68623951	+	360	0.995671	0	38.0001	0.690936	0	14.0739	38.1653	20.3694	0.370365	2.70004
CUFF.3658	chr12	4557368	4557679	+	312	1.14885	0	0	1.59447	0	32.4783	0	20.3694	32.4783	0
CUFF.1724	chr1	241916214	241916473	+	260	1.37862	0	29.2309	0.95668	0	19.487	21.203	20.3694	0.666658	1.50002
CUFF.6863	chr16	75339972	75340491	+	520	1.37862	0	26.3078	0.47834	0	9.74349	19.0827	20.3694	0.370365	2.70004
CUFF.9304	chr19	58571505	58571810	+	306	10.5424	0	57.9523	0.812866	0	16.5576	5.49706	20.3694	0.285711	3.50005
CUFF.18487	chr8	127201080	127201826	+	747	92.6094	119.637	59.0096	0.332981	0	6.78262	0.637187	20.3694	0.114941	8.70011
CUFF.9935	chr2	109988120	109988668	+	549	11.7522	0	11.9976	0.453073	0	9.22881	1.02088	20.3694	0.769221	1.30002
CUFF.17438	chr7	130902068	130902365	+	298	1.20282	0	3.40046	1.66938	7.09582	34.0041	2.82706	20.3694	9.99987	0.100001
CUFF.19891	chrUn_GL000214v1	112558	112954	+	397	0.902876	0	12.7624	0.626541	0	12.7623	14.1353	20.3694	0.999987	1.00001
CUFF.20144	chrX	57208591	57209027	+	437	0.820233	0	0	1.13838	0	23.1882	0	20.3694	23.1882	0
CUFF.633	chr1	55194140	55194913	+	774	2.31551	12.9897	3.27305	0.642731	0	13.092	1.41353	20.3694	3.99995	0.250003
CUFF.12996	chr3	136877577	136877832	+	256	4.20049	0	19.7917	0.971629	0	19.7915	4.71177	20.3694	0.999987	1.00001
CUFF.8489	chr18	74666156	74666336	+	181	1.98034	18.5157	33.5913	1.37424	0	27.9924	16.9624	20.3694	0.833322	1.20002
CUFF.19909	chrUn_KI270743v1	174762	175015	+	254	1.41119	0	47.8742	0.979279	0	19.9473	33.9247	20.3694	0.416661	2.40003
CUFF.18803	chr9	12015	12858	+	844	0.424694	0	4.80254	0.294712	0	6.0031	11.3082	20.3694	1.24998	0.800011
CUFF.6645	chr16	31503557	31503935	+	379	0.945756	0	20.0528	0.656298	0	13.3684	21.203	20.3694	0.666658	1.50002
CUFF.20322	chrX;chrX	108439921;108539746	108440209;108539784	+;+	328	14.2065	0	24.7155	0.758344	0	15.447	1.73973	20.3694	0.624992	1.60002
CUFF.1651	chr1	230146826	230147301	+	476	3.76514	21.1219	19.1597	0.522557	0	10.6442	5.08871	20.3694	0.555548	1.80002
CUFF.12829	chr3	111764770	111764965	+	196	1.82878	0	0	2.53813	0	51.7002	0	20.3694	51.7002	0
CUFF.18903	chr9	21838942	21839371	+	430	0.833585	0	20.0311	0.578458	0	11.7828	24.03	20.3694	0.588228	1.70002
CUFF.3085	chr11	66146301	66146545	+	245	1.46303	0	45.4967	1.01525	0	20.6801	31.0977	20.3694	0.454539	2.20003
CUFF.14138	chr5	13922	14302	+	381	0.940792	0	47.8742	0.652853	0	13.2982	50.8871	20.3694	0.277774	3.60005
CUFF.1974	chr10	3379440	3379880	+	441	0.812793	0	0	1.12806	0	22.9778	0	20.3694	22.9778	0
CUFF.10796	chr2	239300112	239300311	+	200	26.8831	0	45.6001	1.24368	0	25.3331	1.69624	20.3694	0.555548	1.80002
CUFF.12451	chr3	29703989	29704215	+	227	1.57904	0	24.5522	1.09576	0	22.3199	15.5488	20.3694	0.909079	1.10001
CUFF.17422	chr7	128000450	128000863	+	414	5.19481	0	20.8052	0.600814	0	12.2382	4.005	20.3694	0.588228	1.70002
CUFF.18863	chr9;chr9;chr9	5917678;5991399;6028287	5917708;5991549;6028315	-;-;-	211	1.69878	0	0	1.17885	0	24.0124	0	20.3694	24.0124	0
CUFF.13210	chr3	185793139	185793625	+	487	0.73602	0	0	1.02151	0	20.8075	0	20.3694	20.8075	0
CUFF.15439	chr5	167928178	167928664	+	487	0.73602	0	0	1.02151	0	20.8075	0	20.3694	20.8075	0
CUFF.9323	chr1_KI270706v1_random	153628	154123	+	496	2.89066	0	37.7958	0.501486	4.26321	10.215	13.0752	20.3694	0.270267	3.70005
CUFF.11882	chr22	25056871	25057577	+	707	0.50699	0	0	1.7591	0	34.3985	0	19.5546	34.3985	0
CUFF.16307	chr6	157022452	157023165	+	714	0.502019	0	2.12886	2.09023	2.96156	39.7382	4.24059	19.0114	18.6664	0.0535721
CUFF.9900	chr2	101743821	101744435	+	615	1.7485	0	0	1.21335	6.8766	23.0675	0	19.0114	23.0675	0
CUFF.13860	chr4	112233286	112234107	+	822	0.43606	0	0	1.513	0	28.3533	0	18.7398	28.3533	0
CUFF.10666	chr2;chr2;chr2;chr2;chr2;chr2;chr2;chr2;chr2	232456644;232456902;232457152;232457568;232457798;232458001;232458220;232458632;232458860	232456698;232457075;232457325;232457702;232457870;232458135;232458410;232458751;232460238	+;+;+;+;+;+;+;+;+	2436	443.196	157.294	222.343	0.81687	19.097	14.9752	0.501681	18.3324	0.0673518	14.8474
CUFF.14016	chr4	168720227	168720530	+	304	1.17908	0	8.33336	2.45464	0	43.3329	7.06765	17.6535	5.19993	0.19231
CUFF.4579	chr12	119687428	119687719	+	292	3.68262	0	0	2.55552	0	45.1137	0	17.6535	45.1137	0
CUFF.13861	chr4	112246197	112246836	+	640	0.560065	0	7.12502	1.16595	0	20.5831	12.7218	17.6535	2.88885	0.346158
CUFF.13396	chr4	2240309	2241102	+	794	8.57732	0	2.55248	1.25308	0	21.6958	0.297585	17.314	8.49989	0.117649
CUFF.11085	chr20	34466816	34467427	+	612	1.17138	7.30138	4.96734	1.62573	0	28.1479	4.24059	17.314	5.66659	0.176473
CUFF.13688	chr4	53256178	53256355	+	178	2.01372	0	34.1574	1.3974	0	22.7713	16.9624	16.2955	0.666658	1.50002
CUFF.8821	chr19	13121287	13121527	+	241	1.48731	0	23.1259	1.0321	0	16.8186	15.5488	16.2955	0.727263	1.37502
CUFF.20430	chrX	131830372	131830591	+	220	50.5077	0	41.4547	1.13062	0	18.4241	0.82076	16.2955	0.444439	2.25003
CUFF.17734	chr8	195315	195551	+	237	1.51241	0	49.1703	1.04952	0	17.1025	32.5112	16.2955	0.347822	2.87504
CUFF.14354	chr5	14468963	14469354	+	392	4.57196	0	28.4355	1.26907	0	20.6801	6.21953	16.2955	0.727263	1.37502
CUFF.7780	chr17	62966993	62967369	+	377	1.90155	0	28.2229	0.65978	0	10.7514	14.8421	16.2955	0.380947	2.62503
CUFF.7676	chr17	50679530	50679897	+	368	17.5325	39.4632	48.1886	0.675916	5.74607	11.0144	2.74853	16.2955	0.228568	4.37506
CUFF.15830	chr6;chr6;chr6	28391299;28392902;28398004	28391746;28393046;28398024	-;-;-	614	7.00538	0	34.6581	1.21533	0	19.8044	4.94736	16.2955	0.571421	1.75002
CUFF.14600	chr5	38521815	38522081	+	267	1.34248	0	45.5432	0.931599	0	15.1809	33.9247	16.2955	0.333329	3.00004
CUFF.19233	chr9	110115036	110115318	+	283	1.26658	3.94739	50.1297	0.878929	0	14.3226	39.5789	16.2955	0.285711	3.50005
CUFF.9689	chr2	69623362	69623656	+	295	4.86023	0	27.4803	0.843176	7.16798	13.74	5.65412	16.2955	0.499993	2.00003
CUFF.19744	chr9	136239438	136239667	+	230	7.79221	0	41.8552	1.08146	0	17.623	5.37142	16.2955	0.421047	2.37503
CUFF.10723	chr2	235539512	235539807	+	296	14.5314	0	58.1984	0.840327	7.14376	13.6936	4.005	16.2955	0.235291	4.25006
CUFF.16506	chr6	165946792	165947847	+	1056	27.8335	99.4398	33.1062	0.235546	4.00484	3.83835	1.18943	16.2955	0.115941	8.62511
CUFF.19531	chr9	130459181	130460711	+	1531	43.3127	43.7797	49.9719	0.162467	2.76232	2.64748	1.15375	16.2955	0.0529794	18.8752
CUFF.13645	chr4	48360336	48360798	+	463	0.774172	0	0	1.61169	0	26.2632	0	16.2955	26.2632	0
CUFF.10871	chr2	241091960	241092306	+	347	29.9562	0	14.6014	0.716821	0	11.681	0.487424	16.2955	0.799989	1.25002
CUFF.20450	chrX	142139021	142139408	+	388	0.923819	0	20.8935	0.641075	0	10.4466	22.6165	16.2955	0.499993	2.00003
CUFF.18774	chr8	144876206	144876453	+	248	1.44533	0	32.6883	1.00297	0	16.3439	22.6165	16.2955	0.499993	2.00003
CUFF.11251	chr20	46357414	46357573	+	160	2.24026	0	31.6668	1.55461	0	25.3331	14.1353	16.2955	0.799989	1.25002
CUFF.5716	chr15	40593756	40593910	+	155	2.31253	0	49.0324	1.60475	0	26.1503	21.203	16.2955	0.533326	1.87502
CUFF.13639	chr4	41634725	41635048	+	324	8.85041	24.1351	59.4241	0.767707	0	12.5102	6.71427	16.2955	0.210524	4.75006
CUFF.15153	chr5	133494453	133495072	+	620	17.9221	10.8108	36.7743	0.401189	10.2317	6.53757	2.0519	16.2955	0.177775	5.62507
CUFF.8950	chr19;chr19;chr19	33798610;33800428;33801169	33798766;33800522;33801259	+;+;+	343	2.09004	0	96.0159	0.725181	0	11.8172	45.9397	16.2955	0.123075	8.12511
CUFF.17911	chr8	25225147	25225451	+	305	1.17522	0	46.5138	0.815531	0	13.2895	39.5789	16.2955	0.285711	3.50005
CUFF.20479	chrX	150459625	150459803	+	179	4.00494	0	28.3055	1.38959	0	22.6441	7.06765	16.2955	0.799989	1.25002
CUFF.9204	chr19	55366991	55367389	+	399	1.7967	30.7976	13.9683	0.623401	0	10.1586	7.77442	16.2955	0.727263	1.37502
CUFF.19915	chrX	3824315	3824775	+	461	1.55506	0	12.0897	0.539559	0	8.79239	7.77442	16.2955	0.727263	1.37502
CUFF.3938	chr12	31551448	31551744	+	297	9.655	218.156	22.1774	0.837498	14.2394	13.6475	2.29699	16.2955	0.615377	1.62502
CUFF.17781	chr8	9655916	9656320	+	405	1.77008	0	21.2676	0.614165	0	10.0081	12.015	16.2955	0.470582	2.12503
CUFF.9669	chr2	65396206	65396463	+	258	13.8931	0	88.3724	0.964097	81.9595	15.7104	6.36089	16.2955	0.177775	5.62507
CUFF.13536	chr4	24326804	24328242	+	1439	50.0673	44.2497	58.8003	0.172854	7.3473	2.81674	1.17443	16.2955	0.0479036	20.8753
CUFF.5610	chr14	103681700	103682143	+	444	4.03651	0	0	1.68065	0	27.3871	0	16.2955	27.3871	0
CUFF.13728	chr4	73107750	73108075	+	326	1.09951	0	15.542	0.762997	6.48636	12.4334	14.1353	16.2955	0.799989	1.25002
CUFF.12328	chr3	8863168	8863591	+	424	0.845381	0	16.7296	0.586644	29.9229	9.55965	19.7894	16.2955	0.571421	1.75002
CUFF.11633	chr21	41279582	41280197	+	616	20.9479	25.3889	21.3853	0.403794	3.43272	6.58002	1.02088	16.2955	0.307688	3.25004
CUFF.5692	chr15	37100138	37100511	+	374	2.8752	0	36.5777	0.665072	0	10.8377	12.7218	16.2955	0.296292	3.37504
CUFF.16604	chr7	1538547	1538920	+	374	12.4592	44.8039	36.5777	0.665072	5.65389	10.8377	2.93579	16.2955	0.296292	3.37504
CUFF.14148	chr5	238400	239061	+	662	0.541453	0	24.4915	0.375736	0	6.1228	45.233	16.2955	0.249997	4.00005
CUFF.19961	chrX	10817520	10817836	+	317	1.13073	0	17.5815	0.784659	0	12.7864	15.5488	16.2955	0.727263	1.37502
CUFF.15390	chr5	170864409	170864623	+	215	1.66717	0	28.2792	1.15692	68.8459	18.8525	16.9624	16.2955	0.666658	1.50002
CUFF.19949	chrX	9637437	9637651	+	215	1.66717	0	30.6358	1.15692	0	18.8525	18.3759	16.2955	0.615377	1.62502
CUFF.11529	chr20	64284646	64285301	+	656	0.546405	0	15.4472	0.379172	0	6.1788	28.2706	16.2955	0.399995	2.50003
CUFF.16454	chr6	165911425	165912582	+	1158	23.8342	27.0113	40.691	0.214799	1.82604	3.50025	1.70725	16.2955	0.0860204	11.6252
CUFF.5190	chr13	114280786	114281110	+	325	1.1029	0	20.2667	1.53069	0	24.9433	18.3759	16.2955	1.23075	0.812511
CUFF.5656	chr15	20415569	20415944	+	376	2.85991	0	16.1703	0.661534	0	10.78	5.65412	16.2955	0.666658	1.50002
CUFF.16501	chr6	165937863	165938374	+	512	60.9071	39.2734	17.8126	0.485814	0	7.91659	0.292455	16.2955	0.444439	2.25003
CUFF.8145	chr17	82099467	82099959	+	493	7.27062	0	23.6377	0.504537	0	8.22169	3.25112	16.2955	0.347822	2.87504
CUFF.8136	chr17;chr17;chr17	81993271;82044560;82110948	81993308;82044573;82111096	+;+;+	201	1.78329	0	15.1244	1.2375	0	20.1656	8.48118	16.2955	1.33332	0.75001
CUFF.10920	chr2	242143223	242143490	+	268	8.02481	0	20.7961	0.928123	0	15.1242	2.59147	16.2955	0.727263	1.37502
CUFF.12118	chr22	43127677	43127944	+	268	1.33747	0	24.5772	0.928123	0	15.1242	18.3759	16.2955	0.615377	1.62502
CUFF.10859	chr2	241070218	241070817	+	600	8.96104	0	11.8223	0.414562	0	6.75549	1.3193	16.2955	0.571421	1.75002
CUFF.591	chr1	50948504	50948692	+	189	9.48258	189.141	48.2541	1.31607	0	21.446	5.08871	16.2955	0.444439	2.25003
CUFF.10814	chr2	239388148	239388583	+	436	4.93268	0	90.6425	0.570498	0	9.29654	18.3759	16.2955	0.102563	9.75013
CUFF.8058	chr17;chr17;chr17	80471847;80473202;80475511	80471913;80473444;80476615	-;-;-	1415	86.3806	48.1582	60.8718	0.351572	8.96631	5.72904	0.704693	16.2955	0.0941164	10.6251
CUFF.13863	chr4	112246913	112247816	+	904	0.396506	0	0	1.10061	0	17.9349	0	16.2955	17.9349	0
CUFF.13432	chr4	3526727	3527040	+	314	3.4246	10.673	19.3631	1.58431	0	25.8172	5.65412	16.2955	1.33332	0.75001
CUFF.17947	chr8	29350279	29350684	+	406	22.9544	93.5512	27.4549	0.612652	0	9.98348	1.19606	16.2955	0.363632	2.75004
CUFF.14038	chr4	182173629	182173854	+	226	1.58603	0	62.7731	1.10061	0	17.9349	39.5789	16.2955	0.285711	3.50005
CUFF.5185	chr13	114238076	114238682	+	607	2.36205	0	27.5454	0.409781	0	6.67758	11.6616	16.2955	0.242421	4.12505
CUFF.13844	chr4	109140935	109141555	+	621	4.61761	0	26.9244	0.400543	0	6.52704	5.83081	16.2955	0.242421	4.12505
CUFF.18478	chr8	127189246	127190260	+	1015	48.0277	106.758	63.3959	0.245061	4.16661	3.99339	1.31999	16.2955	0.0629913	15.8752
CUFF.13280	chr3	196931702	196932139	+	438	0.81836	0	15.0381	0.567892	0	9.25409	18.3759	16.2955	0.615377	1.62502
CUFF.15622	chr6	4800634	4800852	+	219	1.63672	0	32.3898	1.13578	19.311	18.5082	19.7894	16.2955	0.571421	1.75002
CUFF.14587	chr5	37524552	37524784	+	233	3.07675	19.1779	50.0145	1.06754	0	17.3961	16.2556	16.2955	0.347822	2.87504
CUFF.15099	chr5	133215208	133215879	+	672	10.6679	0	18.8493	0.370144	0	6.03169	1.76691	16.2955	0.319996	3.12504
CUFF.19889	chrUn_GL000214v1	109713	110150	+	438	0.81836	0	55.5253	0.567892	0	9.25409	67.8495	16.2955	0.166664	6.00008
CUFF.392	chr1;chr1;chr1	32383867;32386779;32394080	32383997;32386897;32394134	-;-;-	305	4.70087	65.9279	28.2405	2.44659	0	39.8685	6.0075	16.2955	1.41175	0.708343
CUFF.11760	chr22	12166413	12166884	+	472	0.75941	0	8.5876	0.526985	0	8.58748	11.3082	16.2955	0.999987	1.00001
CUFF.7299	chr17	17119441	17119705	+	265	1.35261	0	21.0315	0.93863	0	15.2954	15.5488	16.2955	0.727263	1.37502
CUFF.1804	chr1	248808646	248808938	+	293	1.22335	0	25.9386	0.848931	0	13.8338	21.203	16.2955	0.533326	1.87502
CUFF.9873	chr2	100841891	100842124	+	234	22.977	0	49.8007	1.06298	0	17.3218	2.16741	16.2955	0.347822	2.87504
CUFF.18960	chr9	36239718	36240137	+	420	0.853433	0	30.1588	0.592231	0	9.6507	35.3383	16.2955	0.319996	3.12504
CUFF.14726	chr5	59085233	59085709	+	477	2.25435	0	30.8037	0.521461	0	8.49747	13.6641	16.2955	0.275858	3.62505
CUFF.5091	chr13	110454512	110454745	+	234	1.5318	0	64.9575	1.06298	0	17.3218	42.4059	16.2955	0.266663	3.75005
CUFF.15538	chr5	181236199	181236930	+	732	2.93805	0	31.1476	0.339805	0	5.53729	10.6015	16.2955	0.177775	5.62507
CUFF.7931	chr17	76778910	76779148	+	239	1.49976	0	31.7993	1.04074	0	16.9594	21.203	16.2955	0.533326	1.87502
CUFF.16494	chr6	165930300	165930714	+	415	31.0937	45.7612	45.1728	0.599366	0	9.76697	1.4528	16.2955	0.216213	4.62506
CUFF.15597	chr6	2632780	2633810	+	1031	2.08598	0	31.4518	0.241258	0	3.93142	15.0777	16.2955	0.124998	8.00011
CUFF.17796	chr8	15771461	15772194	+	734	10.7435	28.917	54.5324	0.338879	0	5.5222	5.07586	16.2955	0.101264	9.87513
CUFF.7222	chr17	7407106	7407334	+	229	1.56525	0	24.3378	1.08619	0	17.7	15.5488	16.2955	0.727263	1.37502
CUFF.11727	chr21	45222782	45222994	+	213	15.1454	0	45.1958	1.16778	0	19.0295	2.98412	16.2955	0.421047	2.37503
CUFF.18843	chr9	557727	558055	+	329	11.9844	50.9321	36.9606	0.756039	32.1361	12.32	3.08407	16.2955	0.333329	3.00004
CUFF.1163	chr1	164613888	164614381	+	494	12.335	4.52272	27.6924	0.503516	0	8.20505	2.24502	16.2955	0.296292	3.37504
CUFF.14066	chr4;chr4	185620089;185626836	185620155;185627212	-;-	444	53.2819	70.4485	51.3515	0.560218	0	9.12904	0.963771	16.2955	0.177775	5.62507
CUFF.11	chr1	826795	827500	+	706	5.58479	0	35.883	0.352319	0	5.74121	6.42514	16.2955	0.159998	6.25008
CUFF.18783	chr8	144942046	144942677	+	632	0.567155	0	15.2321	0.393571	0	6.41344	26.8571	16.2955	0.421047	2.37503
CUFF.12324	chr3	6643617	6644185	+	569	1.2599	68.7151	16.9186	0.437147	0	7.12354	13.4285	16.2955	0.421047	2.37503
CUFF.10102	chr2	142889902	142890170	+	269	15.99	8.30566	45.2046	0.924673	0	15.068	2.82706	16.2955	0.333329	3.00004
CUFF.13537	chr4	24328877	24329670	+	794	31.6007	16.8833	30.6298	0.313271	0	5.1049	0.969278	16.2955	0.166664	6.00008
CUFF.2872	chr11	47230468	47231053	+	586	1.22335	0	0	1.69786	0	27.6675	0	16.2955	27.6675	0
CUFF.232	chr1	19411731	19412137	+	407	4.40346	0	1.24489	1.83344	0	29.8769	0.282706	16.2955	23.9997	0.0416672
CUFF.14933	chr5	79675237	79675408	+	172	2.08396	0	58.9149	1.44614	0	23.5657	28.2706	16.2955	0.399995	2.50003
CUFF.12958	chr3	129180294	129181077	+	784	1.82878	0	16.8028	0.317266	0	5.17002	9.18795	16.2955	0.307688	3.25004
CUFF.13701	chr4	56220999	56221261	+	263	1.3629	0	21.1914	0.945768	0	15.4118	15.5488	16.2955	0.727263	1.37502
CUFF.9448	chr2	27430972	27431362	+	391	0.916731	0	15.5499	0.636156	0	10.3665	16.9624	16.2955	0.666658	1.50002
CUFF.15749	chr6	18232356	18232609	+	254	1.41119	0	33.9109	0.979279	0	15.9578	24.03	16.2955	0.470582	2.12503
CUFF.20053	chrX	41169419	41169798	+	380	0.943268	0	14.6667	1.30914	0	21.3331	15.5488	16.2955	1.45453	0.687509
CUFF.9489	chr2	36386773	36386997	+	225	23.8961	0	36.0297	1.1055	0	18.0146	1.50777	16.2955	0.499993	2.00003
CUFF.1256	chr1	180276869	180277152	+	284	6.31059	0	23.1926	0.875834	0	14.2722	3.67518	16.2955	0.615377	1.62502
CUFF.13541	chr4	24330875	24333018	+	2144	22.4026	10.9419	29.3036	0.116015	0	1.89053	1.30804	16.2955	0.0645153	15.5002
CUFF.18484	chr8	127184549	127186692	+	2144	65.536	58.8776	42.0648	0.116015	2.9588	1.89053	0.641858	16.2955	0.0449432	22.2503
CUFF.8050	chr17	80551142	80551305	+	164	8.74248	0	30.8944	1.51669	0	24.7152	3.53383	16.2955	0.799989	1.25002
CUFF.5983	chr15	67174746	67175096	+	351	1.0212	0	60.627	0.708652	0	11.5478	59.3683	16.2955	0.190474	5.25007
CUFF.243	chr1	20774586	20775141	+	556	16.7617	0	26.4269	1.34211	0	21.8703	1.57663	16.2955	0.827575	1.20835
CUFF.18488	chr8	127201939	127202282	+	344	73.9807	35.7216	22.0931	0.723072	0	11.7828	0.298633	16.2955	0.533326	1.87502
CUFF.16470	chr6	169707185	169707389	+	205	12.2395	21.7973	66.7319	1.21335	10.3149	19.7722	5.45219	16.2955	0.296292	3.37504
CUFF.8335	chr18	13033651	13033843	+	193	1.85721	0	28.8775	1.28879	10.9562	21.0015	15.5488	16.2955	0.727263	1.37502
CUFF.3702	chr12	6765396	6765659	+	264	1.35773	0	21.1112	0.942185	0	15.3534	15.5488	16.2955	0.727263	1.37502
CUFF.1515	chr1	225792948	225793267	+	320	1.12013	0	23.7501	0.777303	0	12.6665	21.203	16.2955	0.533326	1.87502
CUFF.13518	chr4	20741538	20741845	+	308	1.16377	0	34.5456	0.807587	0	13.16	29.6841	16.2955	0.380947	2.62503
CUFF.11297	chr20	50195568	50195856	+	289	1.24028	0	24.5445	0.860681	0	14.0252	19.7894	16.2955	0.571421	1.75002
CUFF.20143	chrX	57189660	57189886	+	227	1.57904	19.6848	44.6404	1.09576	0	17.8559	28.2706	16.2955	0.399995	2.50003
CUFF.5236	chr14	21268855	21269244	+	390	0.919081	0	41.5728	1.27557	0	20.7861	45.233	16.2955	0.499993	2.00003
CUFF.9247	chr19	58184692	58184886	+	195	3.67633	85.9316	49.3677	1.27557	0	20.7861	13.4285	16.2955	0.421047	2.37503
CUFF.1568	chr1	228393801	228393995	+	195	12.8671	28.6439	49.3677	1.27557	10.8439	20.7861	3.83673	16.2955	0.421047	2.37503
CUFF.5048	chr13	102840916	102841137	+	222	1.6146	0	38.7989	1.12044	0	18.2581	24.03	16.2955	0.470582	2.12503
CUFF.9303	chr19	58571095	58571316	+	222	32.292	0	98.1384	1.12044	0	18.2581	3.03909	16.2955	0.186044	5.37507
CUFF.8316	chr18	12731049	12733195	+	2147	0.16695	0	0	1.96951	0	31.1501	0	15.8162	31.1501	0
CUFF.8493	chr18	76389757	76390811	+	1055	0.339755	0	0	0.943078	0	14.4074	0	15.277	14.4074	0
CUFF.2567	chr10	125894465	125894911	+	447	0.801883	0	6.80092	2.22583	0	34.0041	8.48118	15.277	4.99993	0.200003
CUFF.18513	chr8	127218469	127229303	+	10835	112.048	129.393	249.476	0.482093	5.65963	7.2948	2.22651	15.1315	0.0292405	34.1992
CUFF.8025	chr17	80061506	80062480	+	975	0.367633	0	10.3932	0.765344	0	11.4324	28.2706	14.9375	1.09999	0.909103
CUFF.18558	chr8	127983043	127983784	+	742	0.483075	0	2.04852	1.00567	0	15.0223	4.24059	14.9375	7.33324	0.136365
CUFF.8618	chr19	2345131	2345903	+	773	2.31851	0	25.5628	0.965344	0	14.4199	11.0255	14.9375	0.564095	1.77275
CUFF.16281	chr6	149404712	149405101	+	390	0.919081	0	0	1.91336	0	28.5809	0	14.9375	28.5809	0
CUFF.19268	chr9	112205307	112205741	+	435	0.824004	7.70422	0	1.71543	0	25.6243	0	14.9375	25.6243	0
CUFF.2454	chr10	103139738	103140133	+	396	5.43093	0	0	1.88437	0	28.1479	0	14.9375	28.1479	0
CUFF.5530	chr14	88599676	88600405	+	730	0.491016	0	0	1.02221	0	15.2693	0	14.9375	15.2693	0
CUFF.1449	chr1	214548774	214549059	+	286	3.75988	0	0	2.60913	7.39354	38.974	0	14.9375	38.974	0
CUFF.6730	chr16	66555530	66555830	+	301	1.19084	0	0	2.47911	0	37.0317	0	14.9375	37.0317	0
CUFF.20169	chrX	70135385	70135639	+	255	1.40565	26.285	5.9608	2.92632	0	43.712	4.24059	14.9375	7.33324	0.136365
CUFF.9547	chr2	43970190	43970608	+	419	0.855469	0	0	1.78093	0	26.6028	0	14.9375	26.6028	0
CUFF.5282	chr14	32154768	32154926	+	159	20.2892	0	0	4.69315	0	70.1041	0	14.9375	70.1041	0
CUFF.17932	chr8	26396483	26396923	+	441	6.50234	0	16.0847	1.69209	0	25.2756	2.47368	14.9375	1.57141	0.636372
CUFF.10018	chr2	122180236	122180657	+	422	0.849388	0	0	1.76827	0	26.4136	0	14.9375	26.4136	0
CUFF.19547	chr9	130592661	130593008	+	348	5.15002	3.21009	0	2.14428	0	32.0303	0	14.9375	32.0303	0
CUFF.11698	chr21	44459424	44460186	+	763	0.469779	0	0	0.977996	0	14.6089	0	14.9375	14.6089	0
CUFF.14555	chr5	36904219	36904457	+	239	7.49878	0	33.9192	2.08148	17.695	29.6789	4.5233	14.2586	0.874988	1.14287
CUFF.16012	chr6	53344755	53345125	+	371	2.89845	87.3214	0	2.6818	5.69961	38.2386	0	14.2586	38.2386	0
CUFF.15993	chr6	52457231	52457544	+	314	1.14153	0	33.8855	1.58431	0	22.59	29.6841	14.2586	0.666658	1.50002
CUFF.3278	chr11	74780954	74781526	+	573	8.75774	0	11.4951	0.868192	0	12.3792	1.31256	14.2586	1.07691	0.928584
CUFF.17737	chr8	207469	208380	+	912	1.96514	0	35.0001	1.36369	2.31859	18.8887	17.8105	13.8512	0.539675	1.85297
CUFF.8495	chr18	76395581	76396343	+	763	0.469779	0	0	1.62999	0	22.5773	0	13.8512	22.5773	0
CUFF.5481	chr14;chr14	70800227;70808766	70801080;70809241	-;-	1330	0.269505	0	0	2.05722	0	28.1902	0	13.703	28.1902	0
CUFF.13517	chr4	17920864	17921459	+	596	0.601412	9.37174	2.55034	1.25203	0	17.0021	4.24059	13.5796	6.66658	0.150002
CUFF.8861	chr19	17341376	17342109	+	734	12.6968	0	0	1.01664	0	13.8055	0	13.5796	13.8055	0
CUFF.7134	chr17	954475	954736	+	262	1.3681	0	0	2.84813	0	38.6765	0	13.5796	38.6765	0
CUFF.3331	chr11	77778815	77779312	+	498	0.719762	0	0	1.49842	12.7383	20.3479	0	13.5796	20.3479	0
CUFF.9663	chr2	68184637	68184900	+	264	1.35773	0	21.1112	2.82656	0	38.3835	15.5488	13.5796	1.81816	0.550007
CUFF.13178	chr3	177191351	177191614	+	264	4.0732	0	30.7072	2.82656	0	38.3835	7.53883	13.5796	1.24998	0.800011
CUFF.465	chr1	40275852	40276537	+	686	0.52251	0	7.38583	1.08777	0	14.7715	14.1353	13.5796	1.99997	0.500007
CUFF.7806	chr17	64566640	64567030	+	391	1.83346	0	0	1.90847	0	25.9162	0	13.5796	25.9162	0
CUFF.15018	chr5	102985959	102986268	+	310	4.62505	0	0	2.40713	0	32.6878	0	13.5796	32.6878	0
CUFF.16744	chr7;chr7;chr7	24698866;24702760;24706184	24699259;24702833;24706211	-;-;-	496	0.722665	2.25224	2.04302	1.50446	0	20.4299	2.82706	13.5796	9.99987	0.100001
CUFF.13707	chr4	57087447	57087828	+	382	2.81499	0	7.95814	1.95343	0	26.5268	2.82706	13.5796	3.33329	0.300004
CUFF.8213	chr18	711462	712008	+	547	13.1057	0	71.3226	1.36419	0	18.5251	5.44209	13.5796	0.259737	3.85005
CUFF.3378	chr11	105378205	105378600	+	396	0.905156	0	0	1.88437	0	25.589	0	13.5796	25.589	0
CUFF.7789	chr17	63572447	63572842	+	396	0.905156	0	0	1.88437	0	25.589	0	13.5796	25.589	0
CUFF.5377	chr14	60925765	60926453	+	689	2.60117	0	0	1.08303	0	14.7072	0	13.5796	14.7072	0
CUFF.6030	chr15	73302965	73303487	+	523	0.685357	0	0	1.42679	0	19.3752	0	13.5796	19.3752	0
CUFF.15910	chr6	37873214	37873620	+	407	0.880692	0	0	1.83344	0	24.8974	0	13.5796	24.8974	0
CUFF.698	chr1	67772935	67773187	+	253	2.83353	0	0	2.94945	0	40.0523	0	13.5796	40.0523	0
CUFF.5353	chr14	55352307	55352578	+	272	1.3178	0	0	2.74342	0	37.2545	0	13.5796	37.2545	0
CUFF.9571	chr2	46779560	46780059	+	500	0.716883	0	0	1.49242	0	20.2665	0	13.5796	20.2665	0
CUFF.16634	chr7	3770986	3771359	+	374	0.9584	0	0	1.99522	0	27.0942	0	13.5796	27.0942	0
CUFF.1762	chr1	246632840	246633047	+	208	1.72328	0	0	3.58755	0	48.7175	0	13.5796	48.7175	0
CUFF.6259	chr15	99713643	99713951	+	309	1.16001	0	0	2.41492	0	32.7936	0	13.5796	32.7936	0
CUFF.15769	chr6	22146908	22147531	+	624	0.574426	0	0	1.19585	13.5548	16.2392	0	13.5796	16.2392	0
CUFF.18323	chr8	108246740	108247297	+	558	8.35079	84.0836	5.44805	1.3373	0	18.1599	0.652399	13.5796	3.33329	0.300004
CUFF.16326	chr6	159741220	159741498	+	279	2.56947	12.0119	14.5281	2.67459	0	36.3198	5.65412	13.5796	2.49997	0.400005
CUFF.2566	chr10	125892171	125892465	+	295	12.1506	98.4573	3.43504	4.21588	0	54.9599	0.282706	13.0364	15.9998	0.0625008
CUFF.13596	chr4	39729874	39730065	+	192	1.86688	0	44.8613	1.2955	0	15.8332	24.03	12.2216	0.352937	2.83337
CUFF.13132	chr3	169660014	169660205	+	192	26.1364	0	65.9724	1.2955	0	15.8332	2.52416	12.2216	0.239997	4.16672
CUFF.14476	chr5	27490782	27491024	+	243	2.95014	0	35.4459	1.02361	0	12.5102	12.015	12.2216	0.352937	2.83337
CUFF.7842	chr17	67394372	67394614	+	243	4.42521	0	66.7217	1.02361	0	12.5102	15.0777	12.2216	0.187498	5.3334
CUFF.12349	chr3	10122895	10123072	+	178	6.04115	0	34.1574	1.3974	0	17.0785	5.65412	12.2216	0.499993	2.00003
CUFF.8580	chr19	1591356	1591592	+	237	13.6117	0	53.446	1.04952	35.6887	12.8269	3.92647	12.2216	0.239997	4.16672
CUFF.19853	chr9	138128964	138129145	+	182	1.96946	18.4139	36.1906	1.36669	0	16.7031	18.3759	12.2216	0.461532	2.1667
CUFF.18498	chr8	127795302	127795524	+	223	33.7546	0	45.4411	1.11541	18.9646	13.6322	1.34622	12.2216	0.299996	3.33338
CUFF.3201	chr11	70204707	70204918	+	212	10.1446	0	59.7486	1.17329	0	14.3395	5.88971	12.2216	0.239997	4.16672
CUFF.3506	chr11	123497673	123497953	+	281	5.10237	0	30.6525	0.885185	0	10.8184	6.0075	12.2216	0.352937	2.83337
CUFF.18921	chr9	31855667	31855952	+	286	1.25329	0	17.7157	0.869709	0	10.6293	14.1353	12.2216	0.599992	1.66669
CUFF.5702	chr15	40221572	40221857	+	286	6.26646	0	19.4872	0.869709	0	10.6293	3.10977	12.2216	0.545447	1.83336
CUFF.3440	chr11	119076836	119077011	+	176	2.0366	6.34722	46.0608	1.41328	0	17.2726	22.6165	12.2216	0.374995	2.6667
CUFF.19072	chr9	86094449	86094719	+	271	14.5493	0	33.6532	0.917848	0	11.2176	2.31305	12.2216	0.333329	3.00004
CUFF.15014	chr5	102832185	102833931	+	1747	0.205176	0	0	0.996656	0	12.1808	0	12.2216	12.1808	0
CUFF.9420	chr2	24811521	24811759	+	239	1.49976	0	23.3195	1.04074	0	12.7195	15.5488	12.2216	0.545447	1.83336
CUFF.12762	chr3	99903979	99904229	+	251	1.42805	0	32.2976	0.990984	0	12.1114	22.6165	12.2216	0.374995	2.6667
CUFF.17980	chr8	32675534	32675729	+	196	1.82878	0	41.3607	1.26907	0	15.51	22.6165	12.2216	0.374995	2.6667
CUFF.16421	chr6	165852228	165853695	+	1468	27.3471	95.1219	40.0365	0.169439	1.44043	2.07082	1.46401	12.2216	0.0517235	19.3336
CUFF.11489	chr20	63891764	63892039	+	276	2.5974	0	22.0291	0.901221	0	11.0144	8.48118	12.2216	0.499993	2.00003
CUFF.18882	chr9;chr9;chr9	16552679;16582983;16704753	16552765;16583085;16704940	-;-;-	378	4.74129	0	0	1.9741	0	24.1267	0	12.2216	24.1267	0
CUFF.4921	chr13	75388517	75388718	+	202	1.77446	0	25.0826	1.23137	0	15.0494	14.1353	12.2216	0.599992	1.66669
CUFF.13807	chr4	101293003	101293549	+	547	0.655286	65.352	0.926267	1.81892	23.1944	22.2301	1.41353	12.2216	23.9997	0.0416672
CUFF.5632	chr14	105008853	105009143	+	291	1.23176	0	29.5992	0.854766	0	10.4466	24.03	12.2216	0.352937	2.83337
CUFF.1929	chr10	1659281	1660264	+	984	14.5708	1.13528	31.9242	0.252781	0	3.0894	2.19097	12.2216	0.0967729	10.3335
CUFF.10229	chr2	156448369	156448629	+	261	1.37334	0	19.4126	0.953015	0	11.6474	14.1353	12.2216	0.599992	1.66669
CUFF.15213	chr5	134750971	134751131	+	161	2.22635	0	34.6171	1.54495	0	18.8818	15.5488	12.2216	0.545447	1.83336
CUFF.19990	chrX	18941388	18941671	+	284	2.52424	0	21.4085	0.875834	0	10.7041	8.48118	12.2216	0.499993	2.00003
CUFF.11746	chr21	46553771	46553964	+	194	1.84764	5.75831	36.5637	1.28215	0	15.6699	19.7894	12.2216	0.428566	2.33336
CUFF.10529	chr2	210636514	210636797	+	284	11.3591	165.207	42.817	0.875834	0	10.7041	3.76941	12.2216	0.249997	4.00005
CUFF.6789	chr16	70247769	70248029	+	261	2.74668	0	77.6503	0.953015	0	11.6474	28.2706	12.2216	0.149998	6.66675
CUFF.8044	chr17	80468152	80469468	+	1317	86.2764	155.225	29.623	0.188866	17.6614	2.30825	0.34335	12.2216	0.0779211	12.8335
CUFF.2529	chr10	122084520	122085346	+	827	6.93478	24.3144	30.6329	0.30077	0	3.6759	4.41728	12.2216	0.119998	8.33344
CUFF.18475	chr8	127179721	127182203	+	2483	61.0636	55.7881	69.5827	0.200352	1.70323	2.44863	1.13951	12.2216	0.0351902	28.417
CUFF.7286	chr17	16031770	16031975	+	206	5.22002	0	27.0551	1.20746	0	14.7571	5.18295	12.2216	0.545447	1.83336
CUFF.17305	chr7	106254114	106254319	+	206	1.74001	0	27.0551	1.20746	0	14.7571	15.5488	12.2216	0.545447	1.83336
CUFF.5370	chr14	59465625	59465872	+	248	1.44533	0	22.4732	1.00297	0	12.2579	15.5488	12.2216	0.545447	1.83336
CUFF.14467	chr5	17252385	17252654	+	270	14.6032	12.4123	30.0248	0.921248	0	11.2591	2.05604	12.2216	0.374995	2.6667
CUFF.19338	chr9	120778880	120779085	+	206	6.96003	0	76.2462	1.20746	0	14.7571	10.9549	12.2216	0.193546	5.16673
CUFF.13005	chr3	138786433	138786646	+	214	1.67496	0	33.1465	1.16232	0	14.2055	19.7894	12.2216	0.428566	2.33336
CUFF.15562	chr6	147370	147989	+	620	0.578132	12.6125	21.2474	0.401189	3.41057	4.90318	36.7518	12.2216	0.230766	4.33339
CUFF.16041	chr6	57479826	57480158	+	333	1.0764	0	0	2.98783	0	36.5162	0	12.2216	36.5162	0
CUFF.15025	chr5	107522612	107522894	+	283	1.26658	0	21.4842	1.75786	0	21.4839	16.9624	12.2216	0.999987	1.00001
CUFF.12944	chr3	128228599	128228807	+	209	1.71503	0	24.2425	1.19013	0	14.5453	14.1353	12.2216	0.599992	1.66669
CUFF.11446	chr20	62892306	62892567	+	262	1.3681	0	44.4785	0.949378	32.2833	11.6029	32.5112	12.2216	0.260866	3.83338
CUFF.101	chr1	3815005	3815171	+	167	23.6099	0	30.3394	1.48944	0	18.2034	1.28503	12.2216	0.599992	1.66669
CUFF.8786	chr19	12629213	12629379	+	167	2.14636	0	36.4073	1.48944	0	18.2034	16.9624	12.2216	0.499993	2.00003
CUFF.1408	chr1	207365405	207365625	+	221	6.48763	5.0548	34.3892	1.12551	0	13.7555	5.30074	12.2216	0.399995	2.50003
CUFF.6078	chr15	78454968	78455219	+	252	7.11194	4.43298	46.2435	0.987051	0	12.0634	6.50224	12.2216	0.260866	3.83338
CUFF.10849	chr2	241056096	241056528	+	433	45.5295	239.934	32.7638	0.57445	0	7.02071	0.719616	12.2216	0.214283	4.66673
CUFF.17	chr1;chr1	790146;790841	790373;790864	-;-	252	1.42239	0	76.4024	0.987051	0	12.0634	53.7142	12.2216	0.157893	6.33342
CUFF.1834	chr10	822726	823015	+	290	14.8321	0	29.7012	0.857713	0	10.4827	2.0025	12.2216	0.352937	2.83337
CUFF.13235	chr3	193594887	193595208	+	322	1.11317	0	18.882	0.772475	0	9.4409	16.9624	12.2216	0.499993	2.00003
CUFF.18945	chr9	33827244	33827693	+	450	0.796537	0	23.6445	0.552749	0	6.75549	29.6841	12.2216	0.285711	3.50005
CUFF.4049	chr12	46427852	46428257	+	406	0.882861	0	29.9508	0.612652	0	7.48761	33.9247	12.2216	0.249997	4.00005
CUFF.13965	chr4	150874952	150875335	+	384	0.933442	0	50.139	0.647752	0	7.91659	53.7142	12.2216	0.157893	6.33342
CUFF.9957	chr2	111853357	111853742	+	386	0.928605	0	34.1279	1.93319	0	23.6267	36.7518	12.2216	0.692299	1.44446
CUFF.19353	chr9	122866422	122866818	+	397	0.902876	0	24.2486	0.626541	0	7.65735	26.8571	12.2216	0.315785	3.16671
CUFF.5068	chr13	106557597	106557826	+	230	38.9611	4.85701	26.4349	1.08146	0	13.2173	0.678495	12.2216	0.499993	2.00003
CUFF.17601	chr7	155211512	155211881	+	370	0.968761	0	17.8019	0.672262	0	8.21613	18.3759	12.2216	0.461532	2.1667
CUFF.11867	chr22	24046004	24046396	+	393	0.912065	0	16.76	0.632918	16.1416	7.73529	18.3759	12.2216	0.461532	2.1667
CUFF.16945	chr7	66277690	66278010	+	321	1.11664	0	23.6761	0.774881	0	9.47031	21.203	12.2216	0.399995	2.50003
CUFF.10503	chr2	210587359	210587797	+	439	12.2474	2.54467	20.7746	0.566599	0	6.92476	1.69624	12.2216	0.333329	3.00004
CUFF.13601	chr4	39788833	39789376	+	544	0.6589	0	24.2158	0.457237	0	5.58818	36.7518	12.2216	0.230766	4.33339
CUFF.6989	chr16	87710485	87710721	+	237	1.51241	0	29.9298	2.09905	0	25.6538	19.7894	12.2216	0.857132	1.16668
CUFF.8386	chr18	36165629	36166020	+	392	6.40074	0	14.2177	0.634533	0	7.75502	2.22126	12.2216	0.545447	1.83336
CUFF.7934	chr17	76912505	76912834	+	330	2.17237	0	18.4243	0.753748	0	9.21203	8.48118	12.2216	0.499993	2.00003
CUFF.10087	chr2	136114544	136114873	+	330	18.4652	57.5482	23.0304	0.753748	0	9.21203	1.24723	12.2216	0.399995	2.50003
CUFF.19712	chr9	135091223	135091667	+	445	14.4988	138.07	20.4944	0.558959	0	6.83139	1.41353	12.2216	0.333329	3.00004
CUFF.14657	chr5	41936952	41937307	+	356	7.04801	0	34.1574	0.698699	0	8.53924	4.84639	12.2216	0.249997	4.00005
CUFF.20149	chrX	57460204	57460533	+	330	2.17237	0	62.9497	0.753748	19.2232	9.21203	28.9774	12.2216	0.14634	6.83342
CUFF.11441	chr20;chr20;chr20;chr20	62665745;62668398;62668933;62671750	62665755;62668544;62669078;62672263	+;+;+;+	818	41.1901	13.6566	32.8281	0.304079	12.9251	3.71634	0.796991	12.2216	0.113206	8.83345
CUFF.16463	chr6	165922741	165923305	+	565	21.5699	1.97719	65.4633	0.440242	0	5.38048	3.03493	12.2216	0.0821907	12.1668
CUFF.3721	chr12	7117206	7117855	+	650	6.06594	0	5.45643	1.53069	0	18.7075	0.899519	12.2216	3.42853	0.291671
CUFF.4201	chr12	52248648	52249016	+	369	37.8841	0	15.1039	0.674084	0	8.2384	0.398688	12.2216	0.545447	1.83336
CUFF.3068	chr11	65962139	65962507	+	369	0.971387	0	16.477	0.674084	0	8.2384	16.9624	12.2216	0.499993	2.00003
CUFF.15828	chr6	33644385	33644555	+	171	2.09615	0	47.4076	1.4546	0	17.7776	22.6165	12.2216	0.374995	2.6667
CUFF.5260	chr14	24101583	24101753	+	171	2.09615	0	68.1484	1.4546	0	17.7776	32.5112	12.2216	0.260866	3.83338
CUFF.393	chr1	32803686	32804054	+	369	7.77109	0	34.3271	0.674084	0	8.2384	4.41728	12.2216	0.239997	4.16672
CUFF.3999	chr12	44024110	44024468	+	359	0.998445	0	16.936	0.69286	0	8.46788	16.9624	12.2216	0.499993	2.00003
CUFF.9284	chr19	58417318	58417742	+	425	15.1811	0	14.3059	0.585263	0	7.15287	0.942354	12.2216	0.499993	2.00003
CUFF.18502	chr8	127809155	127809873	+	719	12.4632	0	19.0265	0.691897	11.7639	8.4561	1.52661	12.2216	0.444439	2.25003
CUFF.13083	chr3	155953398	155953660	+	263	5.45158	0	26.9709	0.945768	0	11.5588	4.94736	12.2216	0.428566	2.33336
CUFF.168	chr1	10543204	10543591	+	388	0.923819	0	22.1994	0.641075	0	7.83497	24.03	12.2216	0.352937	2.83337
CUFF.15301	chr5	141531606	141531986	+	381	8.46713	11.7282	15.9581	0.652853	0	7.97892	1.88471	12.2216	0.499993	2.00003
CUFF.763	chr1	83144394	83144536	+	143	2.50659	0	60.2333	1.73942	0	21.2585	24.03	12.2216	0.352937	2.83337
CUFF.19473	chr9	129013364	129013737	+	374	0.9584	0	36.5777	0.665072	0	8.12826	38.1653	12.2216	0.222219	4.50006
CUFF.18613	chr8	134790655	134791156	+	502	3.57014	0	37.3441	0.495492	0	6.05572	10.4601	12.2216	0.16216	6.16675
CUFF.5905	chr15	59130045	59130674	+	630	2.84478	0	49.0584	0.39482	0	4.82535	17.2451	12.2216	0.0983594	10.1668
CUFF.13866	chr4	113962671	113963192	+	522	0.68667	0	0	1.90603	24.3052	23.2948	0	12.2216	23.2948	0
CUFF.5925	chr15	63655018	63655216	+	199	5.40364	0	28.0068	1.24993	0	15.2762	5.18295	12.2216	0.545447	1.83336
CUFF.19530	chr9	130458594	130458944	+	351	34.7208	9.54796	24.5395	0.708652	0	8.66088	0.706765	12.2216	0.352937	2.83337
CUFF.5286	chr14	34434292	34434710	+	419	1.71094	0	25.3939	0.593644	10.0933	7.2553	14.8421	12.2216	0.285711	3.50005
CUFF.6224	chr15	98779582	98780075	+	494	10.1583	15.8295	44.1027	0.503516	4.28047	6.15378	4.34156	12.2216	0.139533	7.16676
CUFF.13699	chr4	56095731	56096045	+	315	1.13791	0	99.7252	0.789641	0	9.6507	87.6389	12.2216	0.0967729	10.3335
CUFF.2174	chr10	58542925	58543232	+	308	1.16377	3.62698	23.0304	0.807587	0	9.87003	19.7894	12.2216	0.428566	2.33336
CUFF.11782	chr22	18101435	18101730	+	296	9.68761	0	27.3875	0.840327	0	10.2702	2.82706	12.2216	0.374995	2.6667
CUFF.11572	chr21	29016678	29017004	+	327	1.09615	0	27.89	0.760663	0	9.29654	25.4435	12.2216	0.333329	3.00004
CUFF.3922	chr12	31076705	31077228	+	524	1.3681	0	17.4046	0.474689	0	5.80147	12.7218	12.2216	0.333329	3.00004
CUFF.3817	chr12	21624602	21624966	+	365	16.6945	91.8174	30.5389	0.681471	0	8.32868	1.82927	12.2216	0.272724	3.66671
CUFF.12618	chr3	49686708	49687231	+	524	2.7362	0	22.2393	0.474689	0	5.80147	8.1278	12.2216	0.260866	3.83338
CUFF.859	chr1	109997414	109997778	+	365	1.96406	0	34.7033	0.681471	0	8.32868	17.6691	12.2216	0.239997	4.16672
CUFF.14419	chr5	17751570	17751788	+	219	4.91016	5.10096	80.9744	1.13578	0	13.8811	16.4912	12.2216	0.171426	5.83341
CUFF.8904	chr19	19475991	19476353	+	363	0.987443	0	15.3536	0.685226	0	8.37457	15.5488	12.2216	0.545447	1.83336
CUFF.9172	chr19	51691903	51692184	+	282	5.08428	0	19.7637	0.882046	0	10.78	3.88721	12.2216	0.545447	1.83336
CUFF.19007	chr9	69231725	69231865	+	141	2.54214	0	43.1207	1.76409	0	21.5601	16.9624	12.2216	0.499993	2.00003
CUFF.17967	chr8	30640605	30640998	+	394	0.90975	0	18.0034	0.631312	0	7.71566	19.7894	12.2216	0.428566	2.33336
CUFF.18539	chr8	127913936	127914771	+	836	13.2915	0	24.2425	0.595064	15.1762	7.27265	1.82391	12.2216	0.299996	3.33338
CUFF.3763	chr12	15141312	15141858	+	547	0.655286	0	21.3041	0.454729	0	5.55753	32.5112	12.2216	0.260866	3.83338
CUFF.10502	chr2	210586181	210586744	+	564	7.62642	0	20.662	0.441023	0	5.39002	2.70927	12.2216	0.260866	3.83338
CUFF.17750	chr8	234801	235199	+	399	0.89835	0	30.4763	0.623401	0	7.61897	33.9247	12.2216	0.249997	4.00005
CUFF.17724	chr7	159140186	159140612	+	427	0.839442	0	32.0376	0.582522	0	7.11937	38.1653	12.2216	0.222219	4.50006
CUFF.15165	chr5	133510770	133511281	+	512	20.3024	0	28.698	0.485814	0	5.93744	1.41353	12.2216	0.206894	4.8334
CUFF.16512	chr6	165956214	165956598	+	385	25.1375	17.4095	96.0696	0.64607	0	7.89602	3.82177	12.2216	0.0821907	12.1668
CUFF.10128	chr2	142997268	142997661	+	394	64.5923	68.0474	108.021	0.631312	5.36689	7.71566	1.67235	12.2216	0.0714276	14.0002
CUFF.17749	chr8	233859	234469	+	611	1.1733	0	73.8027	0.407098	0	4.9754	62.9021	12.2216	0.0674148	14.8335
CUFF.17010	chr7	74882148	74882619	+	472	1.51882	0	9.66105	0.526985	0	6.44061	6.36089	12.2216	0.666658	1.50002
CUFF.3767	chr12	15191688	15191921	+	234	30.636	14.3219	21.6525	1.06298	9.03655	12.9913	0.706765	12.2216	0.599992	1.66669
CUFF.10151	chr2	148102483	148102690	+	208	1.72328	0	26.795	1.19585	0	14.6152	15.5488	12.2216	0.545447	1.83336
CUFF.12859	chr3	114686544	114686867	+	324	1.1063	0	21.8931	0.767707	0	9.38262	19.7894	12.2216	0.428566	2.33336
CUFF.12826	chr3	111730364	111730651	+	288	1.24459	0	29.9075	0.86367	0	10.5554	24.03	12.2216	0.352937	2.83337
CUFF.666	chr1	61190255	61190566	+	312	1.14885	0	30.8548	0.797234	0	9.74349	26.8571	12.2216	0.315785	3.16671
CUFF.8421	chr18	47815437	47815826	+	390	4.59541	28.6439	28.5813	0.637787	0	7.79479	6.21953	12.2216	0.272724	3.66671
CUFF.15603	chr6	2970245	2970621	+	377	2.85232	0	33.5987	0.65978	0	8.06358	11.7794	12.2216	0.239997	4.16672
CUFF.256	chr1	21132667	21133056	+	390	5.51449	40.1014	33.7779	0.637787	0	7.79479	6.1253	12.2216	0.230766	4.33339
CUFF.10362	chr2	184679967	184680500	+	534	2.68496	14.6438	38.9015	0.465799	0	5.69283	14.4887	12.2216	0.14634	6.83342
CUFF.14	chr1	790146	790617	+	472	0.75941	0	48.3052	0.526985	0	6.44061	63.6089	12.2216	0.133332	7.5001
CUFF.6271	chr15	101220516	101221152	+	637	3.37622	0	12.7264	0.780964	9.95865	9.54465	3.76941	12.2216	0.74999	1.33335
CUFF.19119	chr9	93555116	93555459	+	344	1.04198	0	23.566	0.723072	0	8.83712	22.6165	12.2216	0.374995	2.6667
CUFF.13922	chr4	138199883	138200285	+	403	10.6732	0	21.3731	0.617213	0	7.54335	2.0025	12.2216	0.352937	2.83337
CUFF.11332	chr20	53592818	53593232	+	415	0.863715	0	21.976	0.599366	0	7.32523	25.4435	12.2216	0.333329	3.00004
CUFF.17838	chr8	19665764	19666135	+	372	7.70842	15.0149	31.3263	0.668648	0	8.17196	4.0639	12.2216	0.260866	3.83338
CUFF.17138	chr7	98177920	98178277	+	358	1.00123	0	15.568	0.694796	5.90657	8.49153	15.5488	12.2216	0.545447	1.83336
CUFF.9936	chr2	109993611	109994404	+	794	0.451438	4.22082	10.2099	0.313271	0	3.82868	22.6165	12.2216	0.374995	2.6667
CUFF.5509	chr14	75431571	75431785	+	215	8.33585	5.19587	23.566	2.31383	0	28.2788	2.82706	12.2216	1.19998	0.833344
CUFF.3737	chr12	10583061	10583275	+	215	1.66717	0	25.9226	1.15692	0	14.1394	15.5488	12.2216	0.545447	1.83336
CUFF.5943	chr15	64527419	64527716	+	298	2.40565	0	52.7071	1.66938	0	20.4025	21.9097	12.2216	0.387092	2.58337
CUFF.19583	chr9	131866153	131866601	+	449	0.798311	0	18.055	0.55398	0	6.77053	22.6165	12.2216	0.374995	2.6667
CUFF.3488	chr11	123073499	123073713	+	215	65.0197	0	44.7753	1.15692	0	14.1394	0.688643	12.2216	0.315785	3.16671
CUFF.7118	chr16;chr16	90072613;90121775	90072620;90122499	+;+	733	0.489006	0	13.1333	0.339341	0	4.1473	26.8571	12.2216	0.315785	3.16671
CUFF.7414	chr17	28791023	28791388	+	366	0.979349	0	31.8398	0.679609	0	8.30593	32.5112	12.2216	0.260866	3.83338
CUFF.8180	chr17_KI270860v1_alt	20423	20964	+	542	0.661332	0	23.3703	0.458924	0	5.6088	35.3383	12.2216	0.239997	4.16672
CUFF.3605	chr11	134190976	134191232	+	257	6.97357	0	19.7147	0.967848	0	11.8287	2.82706	12.2216	0.599992	1.66669
CUFF.12604	chr3	49020819	49021095	+	277	11.6461	40.3289	20.1204	0.897967	0	10.9746	1.72765	12.2216	0.545447	1.83336
CUFF.11725	chr21	45202208	45202536	+	329	9.8054	0	26.1804	0.756039	0	9.24003	2.67	12.2216	0.352937	2.83337
CUFF.10753	chr2	238061436	238061856	+	421	5.10843	0	21.6628	0.590824	0	7.22083	4.24059	12.2216	0.333329	3.00004
CUFF.16100	chr6	75143828	75144398	+	571	1.25549	0	19.5214	0.435616	0	5.32394	15.5488	12.2216	0.272724	3.66671
CUFF.15541	chr5	181237179	181237431	+	253	14.1677	0	28.037	1.9663	16.7158	24.0314	1.97894	12.2216	0.857132	1.16668
CUFF.9535	chr2	42336169	42336457	+	289	2.48057	0	17.5318	0.860681	0	10.5189	7.06765	12.2216	0.599992	1.66669
CUFF.10282	chr2	173364027	173364525	+	499	18.6763	0	30.461	0.498471	0	6.09212	1.631	12.2216	0.199997	5.00007
CUFF.10406	chr2	182459991	182460489	+	499	14.3664	13.4322	58.8913	0.498471	0	6.09212	4.09924	12.2216	0.103447	9.66679
CUFF.10515	chr2	210659203	210660156	+	954	19.9134	44.4971	36.6458	0.260731	0	3.18655	1.84026	12.2216	0.0869554	11.5002
CUFF.15860	chr6	35251834	35251997	+	164	15.2993	0	37.0733	1.51669	0	18.5364	2.4232	12.2216	0.499993	2.00003
CUFF.3836	chr12	26023062	26023225	+	164	2.18562	0	40.1627	1.51669	0	18.5364	18.3759	12.2216	0.461532	2.1667
CUFF.11500	chr20	63906997	63907702	+	706	9.13874	0	20.8122	0.352319	0	4.30591	2.27735	12.2216	0.206894	4.8334
CUFF.16511	chr6	165955225	165955837	+	613	71.3375	49.2039	90.0927	0.40577	6.89903	4.95917	1.26291	12.2216	0.0550451	18.1669
CUFF.8271	chr18	8788602	8788804	+	203	10.5943	0	27.4549	1.2253	0	14.9752	2.59147	12.2216	0.545447	1.83336
CUFF.9171	chr19	51366000	51366235	+	236	1.51882	0	45.0849	1.05397	0	12.8812	29.6841	12.2216	0.285711	3.50005
CUFF.17996	chr8	38274459	38274661	+	203	1.76572	0	57.4058	1.2253	0	14.9752	32.5112	12.2216	0.260866	3.83338
CUFF.8470	chr18	62163126	62163325	+	200	1.79221	0	53.2002	1.24368	0	15.1998	29.6841	12.2216	0.285711	3.50005
CUFF.4799	chr13	28188418	28188594	+	177	2.02509	0	51.5256	1.40529	0	17.175	25.4435	12.2216	0.333329	3.00004
CUFF.2636	chr11	1453236	1453527	+	292	1.22754	0	39.9088	0.851839	0	10.4109	32.5112	12.2216	0.260866	3.83338
CUFF.17057	chr7	80763182	80763423	+	242	1.48116	0	0	4.11135	0	50.2474	0	12.2216	50.2474	0
CUFF.4003	chr12	45229645	45229888	+	244	1.46902	0	43.6067	1.01941	0	12.4589	29.6841	12.2216	0.285711	3.50005
CUFF.16344	chr6	161080206	161080438	+	233	1.53838	0	34.7927	1.06754	0	13.0471	22.6165	12.2216	0.374995	2.6667
CUFF.6624	chr16	30923064	30923214	+	151	9.49514	0	36.9096	1.64726	0	20.1322	3.88721	12.2216	0.545447	1.83336
CUFF.14283	chr5	6732391	6732619	+	229	6.26099	0	26.5503	1.08619	0	13.275	4.24059	12.2216	0.499993	2.00003
CUFF.5666	chr15	22960216	22960446	+	231	1.5517	0	59.221	1.07678	0	13.16	38.1653	12.2216	0.222219	4.50006
CUFF.17577	chr7	152027974	152028126	+	153	2.34276	0	49.6734	1.62573	0	19.8691	21.203	12.2216	0.399995	2.50003
CUFF.16692	chr7	8041275	8041532	+	258	2.77862	0	37.3128	0.964097	0	11.7828	13.4285	12.2216	0.315785	3.16671
CUFF.14391	chr5	14834499	14834724	+	226	19.0323	0	29.1446	1.10061	0	13.4512	1.53132	12.2216	0.461532	2.1667
CUFF.18440	chr8	127129987	127130212	+	226	14.2742	0	42.596	1.10061	0	13.4512	2.98412	12.2216	0.315785	3.16671
CUFF.5736	chr15	41761118	41761344	+	227	1.57904	0	35.7123	1.09576	0	13.3919	22.6165	12.2216	0.374995	2.6667
CUFF.9646	chr2	63448186	63448412	+	227	1.57904	0	35.7123	1.09576	0	13.3919	22.6165	12.2216	0.374995	2.6667
CUFF.13055	chr3	149914654	149914920	+	267	1.34248	0	24.6692	0.931599	0	11.3857	18.3759	12.2216	0.461532	2.1667
CUFF.10239	chr2	159026449	159026683	+	235	1.52528	0	49.5888	1.05845	0	12.936	32.5112	12.2216	0.260866	3.83338
CUFF.10107	chr2;chr2	142877690;142885352	142877739;142885526	+;+	225	101.957	302.861	60.8002	1.1055	0	13.511	0.596333	12.2216	0.222219	4.50006
CUFF.11103	chr20	35076456	35076723	+	268	5.34988	0	52.9355	0.928123	31.5605	11.3432	9.89471	12.2216	0.214283	4.66673
CUFF.10254	chr2	163647776	163647988	+	213	1.68282	0	49.9532	1.16778	0	14.2722	29.6841	12.2216	0.285711	3.50005
CUFF.13634	chr4	41601279	41601491	+	213	5.04847	20.9786	54.7107	1.16778	0	14.2722	10.8371	12.2216	0.260866	3.83338
CUFF.982	chr1	151218453	151218735	+	283	1.26658	0	64.4525	0.878929	0	10.7419	50.8871	12.2216	0.166664	6.00008
CUFF.595	chr1	51751341	51751623	+	283	1.26658	71.053	75.1946	0.878929	0	10.7419	59.3683	12.2216	0.142855	7.00009
CUFF.7298	chr17	17043198	17043437	+	240	4.48052	0	46.4446	1.0364	0	12.6665	10.3659	12.2216	0.272724	3.66671
CUFF.13242	chr3	194448080	194448326	+	247	1.45118	0	49.2309	1.00703	0	12.3076	33.9247	12.2216	0.249997	4.00005
CUFF.17520	chr7	138957851	138958097	+	247	1.45118	0	57.4361	1.00703	0	12.3076	39.5789	12.2216	0.214283	4.66673
CUFF.16000	chr6	52552677	52552923	+	247	1.45118	126.636	73.8464	1.00703	0	12.3076	50.8871	12.2216	0.166664	6.00008
CUFF.8852	chr19	16654297	16655580	+	1284	2.51244	11.3103	26.0437	1.54976	0	18.1514	10.3659	11.7124	0.696961	1.4348
CUFF.5158	chr13	113912416	113913231	+	816	0.439267	0	0	2.13377	0	24.8364	0	11.6396	24.8364	0
CUFF.4589	chr12	120491511	120491876	+	366	10.7728	15.2611	4.15302	3.39805	0	38.761	0.385508	11.4069	9.33321	0.107144
CUFF.15436	chr5	167760624	167761138	+	515	0.696003	0	0	2.41492	0	27.5466	0	11.4069	27.5466	0
CUFF.9436	chr2	27039077	27039701	+	625	7.45559	0	0.810669	1.9899	0	22.6984	0.108733	11.4069	27.9996	0.0357148
CUFF.16919	chr7;chr7;chr7	55923244;55923609;55938985	55923290;55923702;55939206	+;+;+	363	0.987443	0	0	3.42613	23.3009	39.0813	0	11.4069	39.0813	0
CUFF.3634	chr12	1697450	1698287	+	838	5.98829	0	3.02308	1.18729	0	13.3014	0.504832	11.2032	4.39994	0.227276
CUFF.18838	chr9	5774668	5775168	+	501	2.14636	4.45953	0	1.98592	0	22.2486	0	11.2032	22.2486	0
CUFF.1239	chr1	176055003	176055310	+	308	13.9653	0	0	3.23035	0	36.1901	0	11.2032	36.1901	0
CUFF.16648	chr7	5009786	5009977	+	192	1.86688	0	0	5.18202	0	58.055	0	11.2032	58.055	0
CUFF.7382	chr17	27156695	27157031	+	337	1.06363	0	0	2.95237	18.8239	33.0758	0	11.2032	33.0758	0
CUFF.8810	chr19	13834572	13834920	+	349	3.08116	0	33.3907	2.85085	0	31.9386	10.8371	11.2032	0.956509	1.04547
CUFF.17874	chr8	22248677	22249245	+	569	20.1584	9.81644	54.3177	1.74859	0	19.5897	2.69454	11.2032	0.360651	2.77276
CUFF.12150	chr22	45829217	45829673	+	457	3.92168	0	0	2.17713	0	24.3907	0	11.2032	24.3907	0
CUFF.6076	chr15	77192329	77192554	+	226	1.58603	0	0	4.40242	0	49.321	0	11.2032	49.321	0
CUFF.6850	chr16	75358759	75358989	+	231	1.5517	0	0	4.30713	0	48.2535	0	11.2032	48.2535	0
CUFF.3599	chr11	131770095	131770648	+	554	0.647007	0	0	1.79593	0	20.1201	0	11.2032	20.1201	0
CUFF.10015	chr2	122102571	122103159	+	589	0.60856	0	0	1.68922	0	18.9245	0	11.2032	18.9245	0
CUFF.14940	chr5	81232945	81233160	+	216	3.3189	0	30.4939	4.60624	0	51.6044	9.18795	11.2032	1.69229	0.590917
CUFF.17136	chr7	96681877	96682391	+	515	2.78401	0	25.5794	1.93194	0	21.6438	9.18795	11.2032	0.846143	1.18183
CUFF.11444	chr20	62887633	62888145	+	513	18.1666	0	5.92594	1.93947	0	21.7282	0.326199	11.2032	3.66662	0.272731
CUFF.166	chr1	10430774	10431305	+	532	3.36881	0	0	3.27285	0	36.1901	0	11.0577	36.1901	0
CUFF.16475	chr6	170581565	170582199	+	635	2.82238	0	19.1497	1.17514	0	12.7663	6.78495	10.8637	0.666658	1.50002
CUFF.12592	chr3;chr3;chr3;chr3	48592142;48592353;48592570;48592775	48592250;48592468;48592699;48592929	-;-;-;-	510	46.3866	6.57124	46.693	1.46316	0	15.8953	1.00661	10.8637	0.340421	2.93754
CUFF.15003	chr5	102761659	102762030	+	372	8.67198	0	0	4.01189	0	43.5838	0	10.8637	43.5838	0
CUFF.733	chr1	72178892	72179500	+	609	1.17715	7.33735	49.0861	1.2253	0	13.3113	41.6991	10.8637	0.271183	3.68755
CUFF.14351	chr5	14455135	14455473	+	339	4.2294	0	32.8811	2.20121	18.7129	23.9132	7.77442	10.8637	0.727263	1.37502
CUFF.19525	chr9	130501466	130502175	+	710	40.8926	12.5872	52.8077	1.051	0	11.4177	1.29137	10.8637	0.216213	4.62506
CUFF.16518	chr6	165963279	165966949	+	3671	40.9118	54.471	52.3093	0.338786	1.15203	3.58845	1.27859	10.5921	0.0686007	14.5771
CUFF.13095	chr3	158296207	158296413	+	207	1.7316	0	0	6.00814	0	63.6387	0	10.5921	63.6387	0
CUFF.18157	chr8	65685618	65685845	+	228	1.57211	29.3977	0	5.45476	0	57.7772	0	10.5921	57.7772	0
CUFF.12675	chr3	53253286	53253553	+	268	2.67494	0	0	4.64061	39.4506	49.1537	0	10.5921	49.1537	0
CUFF.18142	chr8	61665273	61665647	+	375	21.0286	0	10.8089	3.31649	0	35.1285	0.514011	10.5921	3.24996	0.307696
CUFF.3687	chr12;chr12;chr12;chr12	6464606;6465842;6466225;6470530	6464941;6466000;6466351;6470668	-;-;-;-	761	0.471014	0	0	2.28799	5.5573	23.9682	0	10.4757	23.9682	0
CUFF.9227	chr19	57305369	57305655	+	287	11.2403	31.139	21.1847	1.73336	0	17.6537	1.88471	10.1847	0.833322	1.20002
CUFF.712	chr1	68452341	68453175	+	835	0.429271	0	0	1.19155	2.5324	12.1356	0	10.1847	12.1356	0
CUFF.15916	chr6	38015717	38015941	+	225	1.59307	0	56.2965	2.21099	0	22.5183	35.3383	10.1847	0.399995	2.50003
CUFF.9053	chr19;chr19	43914808;43915863	43915200;43915917	-;-	448	11.2013	0	0	2.22087	4.71999	22.6188	0	10.1847	22.6188	0
CUFF.12890	chr3	121783681	121784117	+	437	0.820233	0	0	2.27677	0	23.1882	0	10.1847	23.1882	0
CUFF.10455	chr2	203240423	203240967	+	545	3.94615	0	0	1.82559	0	18.5931	0	10.1847	18.5931	0
CUFF.15945	chr6	43184320	43184662	+	343	21.9454	0	8.863	4.35108	0	44.3144	0.403866	10.1847	4.99993	0.200003
CUFF.12894	chr3	121806112	121806545	+	434	0.825903	2.57399	4.66975	2.29251	0	23.3485	5.65412	10.1847	4.99993	0.200003
CUFF.6566	chr16	24801181	24801481	+	301	1.19084	0	1.68328	3.30547	0	33.6652	1.41353	10.1847	19.9997	0.0500007
CUFF.5251	chr14	23352001	23352227	+	227	1.57904	0	0	4.38303	0	44.6398	0	10.1847	44.6398	0
CUFF.119	chr1	6848980	6849238	+	259	1.38394	0	0	3.8415	0	39.1244	0	10.1847	39.1244	0
CUFF.10098	chr2	139475816	139476185	+	370	0.968761	0	0	2.68905	22.86	27.3871	0	10.1847	27.3871	0
CUFF.5778	chr15	44048359	44048727	+	369	0.971387	0	0	2.69634	0	27.4613	0	10.1847	27.4613	0
CUFF.489	chr1	42929172	42929341	+	170	2.10848	0	59.608	5.85263	0	59.6072	28.2706	10.1847	0.999987	1.00001
CUFF.16184	chr6	126045744	126046004	+	261	12.3601	0	21.3538	1.90603	0	19.4123	1.72765	10.1847	0.909079	1.10001
CUFF.332	chr1	27549077	27549584	+	508	7.76153	0	39.8951	0.979279	0	9.97365	5.14011	10.1847	0.249997	4.00005
CUFF.9209	chr19;chr19	55577393;55577999	55577730;55578128	-;-	468	5.36131	0	21.6525	2.12596	18.0731	21.6522	4.03866	10.1847	0.999987	1.00001
CUFF.15307	chr5	143222771	143222966	+	196	1.82878	0	36.1906	2.53813	0	25.8501	19.7894	10.1847	0.714276	1.40002
CUFF.13161	chr3	172393104	172393576	+	473	0.757805	0	50.3455	1.05174	0	10.7117	66.4359	10.1847	0.212763	4.70006
CUFF.10857	chr2;chr2;chr2;chr2	241048500;241048643;241049022;241049820	241048545;241048769;241049138;241050498	+;+;+;+	969	39.9502	89.9223	52.2877	0.513389	0	5.22871	1.30882	10.1847	0.0999987	10.0001
CUFF.4698	chr12	131735031	131735503	+	473	5.30463	0	5.3559	2.10348	0	21.4233	1.00966	10.1847	3.99995	0.250003
CUFF.6603	chr16	30350876	30351079	+	204	1.75707	0	64.5754	2.4386	0	24.8364	36.7518	10.1847	0.38461	2.60003
CUFF.14646	chr5	40760139	40760736	+	598	4.79521	0	5.08363	2.49569	3.53604	25.4178	1.06015	10.1847	4.99993	0.200003
CUFF.5395	chr14	64502655	64502804	+	150	2.38961	0	37.1557	3.31649	0	33.7774	15.5488	10.1847	0.909079	1.10001
CUFF.10318	chr2	177252946	177253242	+	297	25.3444	0	17.0595	1.675	0	17.0593	0.67311	10.1847	0.999987	1.00001
CUFF.8382	chr18	36108866	36109293	+	428	41.0365	0	48.536	1.16232	0	11.8379	1.18275	10.1847	0.243899	4.10005
CUFF.10447	chr2	202266073	202266258	+	186	11.5626	0	32.6883	2.67459	0	27.2399	2.82706	10.1847	0.833322	1.20002
CUFF.9496	chr2	36523936	36524276	+	341	12.6138	0	43.0891	1.45887	0	14.8581	3.41603	10.1847	0.344823	2.90004
CUFF.19913	chrUn_KI270544v1;chrUn_KI270544v1	593;995	654;1170	+;+	238	1.50606	0	0	38.6692	0	387.447	0	10.0195	387.447	0
CUFF.12798	chr3	108573121	108573976	+	856	1.67496	1.30504	0	2.03406	0	20.1244	0	9.8937	20.1244	0
CUFF.1201	chr1	168405490	168405872	+	383	0.935879	0	0	3.24722	0	31.749	0	9.7773	31.749	0
CUFF.11892	chr22	25777858	25778340	+	483	0.742115	0	0	2.57492	0	25.1757	0	9.7773	25.1757	0
CUFF.972	chr1	150942853	150943603	+	751	4.77286	0	0.674658	1.65604	14.0783	16.1916	0.141353	9.7773	23.9997	0.0416672
CUFF.10019	chr2	122158894	122159781	+	888	0.403651	0	0	5.60218	2.38125	54.7742	0	9.7773	54.7742	0
CUFF.1074	chr1	155834312	155834723	+	412	1.74001	5.42287	0	3.01865	0	29.5143	0	9.7773	29.5143	0
CUFF.18512	chr8;chr8;chr8	127204876;127218810;127227399	127209717;127227309;127229303	-;-;-	15247	137.974	156.646	229.491	0.76675	5.68615	7.44358	1.66329	9.70796	0.0324351	30.8308
CUFF.5478	chr14	70770861	70772175	+	1315	0.272579	0	0	1.13492	0	10.7882	0	9.50571	10.7882	0
CUFF.9986	chr2	113601030	113601530	+	501	0.715452	0	55.6223	1.48944	0	14.1582	77.7442	9.50571	0.254542	3.92862
CUFF.11881	chr22	25053382	25054045	+	664	2.15929	0	2.28916	2.24762	0	21.3652	1.06015	9.50571	9.33321	0.107144
CUFF.7881	chr17;chr17;chr17;chr17	69414965;69505783;69516858;69517504	69415003;69505849;69516907;69517598	+;+;+;+	251	22.8489	0	34.3162	2.97295	0	28.26	1.50188	9.50571	0.823519	1.2143
CUFF.17435	chr7	130881506	130881931	+	426	0.841412	47.2019	20.2192	3.50334	0	33.3017	24.03	9.50571	1.64704	0.607151
CUFF.17646	chr7;chr7	158693359;158701822	158693497;158701958	-;-	276	9.09091	0	20.1933	2.70366	0	25.7002	2.22126	9.50571	1.27271	0.785725
CUFF.8279	chr18	9185264	9185794	+	531	2.70013	0	0	2.81059	0	26.7166	0	9.50571	26.7166	0
CUFF.14487	chr5	31503009	31503315	+	307	24.5188	0	24.7558	2.43065	0	23.1051	1.00966	9.50571	0.933321	1.07144
CUFF.228	chr1	19352480	19352728	+	249	8.63715	0	71.2184	2.99683	0	28.487	8.24559	9.50571	0.399995	2.50003
CUFF.11309	chr20	50927183	50927988	+	806	5.3366	9.70196	8.80069	1.85164	0	17.6011	1.64912	9.50571	1.99997	0.500007
CUFF.13061	chr3	149373502	149374207	+	706	16.7544	0	23.6828	1.05696	0	10.0471	1.41353	9.50571	0.424237	2.35717
CUFF.4407	chr12	87591400	87592740	+	1341	0.267294	0	0	2.04035	6.30739	18.8912	0	9.25881	18.8912	0
CUFF.6179	chr15	90968792	90969179	+	388	0.923819	57.5831	20.8935	2.5643	0	23.5049	22.6165	9.16622	1.12499	0.888901
CUFF.10012	chr2	121467950	121469198	+	1249	0.860949	31.3042	0.811318	2.38979	0	21.9053	0.942354	9.16622	26.9996	0.0370375
CUFF.4367	chr12	65873229	65873597	+	369	0.971387	0	0	6.06675	0	54.9227	0	9.05306	54.9227	0
CUFF.15001	chr5	102756166	102756703	+	538	3.99749	0	0	2.31168	0	20.7185	0	8.96253	20.7185	0
CUFF.9449	chr2	27438751	27439198	+	448	0.800093	0	0	2.77608	0	24.8807	0	8.96253	24.8807	0
CUFF.18018	chr8	41961053	41961670	+	618	2.32001	0	11.4779	2.01243	0	18.0365	4.94736	8.96253	1.57141	0.636372
CUFF.12552	chr3	47157452	47157846	+	395	3.62979	0	0	3.14857	0	28.2191	0	8.96253	28.2191	0
CUFF.7722	chr17	57995335	57995572	+	238	4.51817	0	0	5.22557	0	46.8343	0	8.96253	46.8343	0
CUFF.15382	chr5	168549682	168550125	+	444	1.6146	0	2.28229	2.80109	0	25.1049	1.41353	8.96253	10.9999	0.0909103
CUFF.18104	chr8	53784472	53784814	+	343	1.04502	0	4.4315	3.6259	0	32.4972	4.24059	8.96253	7.33324	0.136365
CUFF.9426	chr2	25810027	25810245	+	219	14.7305	0	0	5.67892	0	50.8975	0	8.96253	50.8975	0
CUFF.20509	chrX	153339172	153339586	+	415	0.863715	0	0	2.99683	0	26.8592	0	8.96253	26.8592	0
CUFF.18417	chr8	125098328	125098605	+	278	1.28936	0	0	4.47369	0	40.0955	0	8.96253	40.0955	0
CUFF.1080	chr1	156036525	156036934	+	410	5.24549	0	0	3.03338	0	27.1867	0	8.96253	27.1867	0
CUFF.14883	chr5	65955326	65955797	+	472	0.75941	0	7.51415	2.63492	8.95997	23.6156	9.89471	8.96253	3.14282	0.318186
CUFF.2380	chr10	97674551	97675215	+	665	3.23406	0	11.4286	2.24424	0	19.8093	3.53383	8.82673	1.73331	0.576931
CUFF.19291	chr9	114050588	114051000	+	413	4.33949	13.5243	0	3.61361	0	31.8964	0	8.82673	31.8964	0
CUFF.15911	chr6	37865567	37866010	+	444	4.03651	0	0	3.36131	0	29.6694	0	8.82673	29.6694	0
CUFF.7262	chr17;chr17	8370087;8371309	8370386;8371421	-;-	413	6.07528	0	0	4.21588	0	36.8035	0	8.72973	36.8035	0
CUFF.5653	chr14_GL000225v1_random	187050	187968	+	919	0.390034	0	0	2.7066	11.5046	23.1554	0	8.55514	23.1554	0
CUFF.12496	chr3	38225876	38226188	+	313	1.14518	0	16.1875	1.58937	0	12.9498	14.1353	8.14775	0.799989	1.25002
CUFF.15058	chr5	126460557	126460738	+	182	1.96946	0	27.8389	1.36669	0	11.1354	14.1353	8.14775	0.399995	2.50003
CUFF.15799	chr6	26451668	26451913	+	246	4.37124	0	26.7752	1.01113	0	8.2384	6.1253	8.14775	0.307688	3.25004
CUFF.14932	chr5	79632039	79632232	+	194	7.39055	0	39.1754	1.28215	0	10.4466	5.30074	8.14775	0.266663	3.75005
CUFF.13410	chr4	1887272	1887517	+	246	1.45708	0	30.8944	1.01113	0	8.2384	21.203	8.14775	0.266663	3.75005
CUFF.9708	chr2	71417799	71418044	+	246	1.45708	0	45.3118	1.01113	0	8.2384	31.0977	8.14775	0.181816	5.50007
CUFF.8969	chr19	36139515	36139760	+	246	1.45708	0	49.431	1.01113	0	8.2384	33.9247	8.14775	0.166664	6.00008
CUFF.6669	chr16	53435193	53435530	+	338	2.12096	0	19.4872	1.47182	0	11.992	9.18795	8.14775	0.615377	1.62502
CUFF.876	chr1	111927409	111927567	+	159	2.25435	0	35.0525	1.56438	0	12.7462	15.5488	8.14775	0.363632	2.75004
CUFF.2498	chr10	113047273	113047463	+	191	1.87666	0	29.1798	1.30229	0	10.6107	15.5488	8.14775	0.363632	2.75004
CUFF.999	chr1	153056140	153056319	+	180	1.99134	0	36.5927	1.38187	0	11.2591	18.3759	8.14775	0.307688	3.25004
CUFF.17901	chr8	23541406	23541596	+	191	1.87666	0	34.4853	1.30229	0	10.6107	18.3759	8.14775	0.307688	3.25004
CUFF.8482	chr18	68694389	68694579	+	191	1.87666	0	37.138	1.30229	0	10.6107	19.7894	8.14775	0.285711	3.50005
CUFF.5506	chr14	74840963	74841174	+	212	1.69076	0	33.4592	1.17329	0	9.55965	19.7894	8.14775	0.285711	3.50005
CUFF.19165	chr9	97600497	97600708	+	212	8.45381	0	38.2391	1.17329	0	9.55965	4.5233	8.14775	0.249997	4.00005
CUFF.18349	chr8	117805994	117806863	+	870	0.412002	0	0	2.00133	0	16.3063	0	8.14775	16.3063	0
CUFF.13674	chr4	41418569	41418805	+	237	15.1241	0	23.5162	1.04952	0	8.55125	1.55488	8.14775	0.363632	2.75004
CUFF.14001	chr4	165279782	165279973	+	192	3.73377	0	42.2224	1.2955	0	10.5554	11.3082	8.14775	0.249997	4.00005
CUFF.3035	chr11	64316294	64316485	+	192	26.1364	64.0012	52.7779	1.2955	0	10.5554	2.01933	8.14775	0.199997	5.00007
CUFF.13984	chr4	154400626	154401113	+	488	0.734512	0	0	2.54853	0	20.7648	0	8.14775	20.7648	0
CUFF.9656	chr2	65328203	65328373	+	171	4.1923	0	35.5557	1.4546	0	11.8517	8.48118	8.14775	0.333329	3.00004
CUFF.14474	chr5	27487496	27487691	+	196	9.14392	0	59.456	1.26907	0	10.34	6.50224	8.14775	0.173911	5.75008
CUFF.8538	chr19	784663	785287	+	625	13.7642	0	20.2667	1.19394	0	9.7279	1.47243	8.14775	0.479994	2.08336
CUFF.6804	chr16	70682737	70682882	+	146	2.45508	0	41.644	1.70368	0	13.8811	16.9624	8.14775	0.333329	3.00004
CUFF.2189	chr10	63544501	63544662	+	162	2.2126	0	40.6586	1.53541	0	12.5102	18.3759	8.14775	0.307688	3.25004
CUFF.12281	chr3;chr3	4627784;4639384	4627878;4639440	+;+	152	56.5961	22.0482	33.3334	1.63643	0	13.3332	0.588971	8.14775	0.399995	2.50003
CUFF.18009	chr8	40153485	40154271	+	787	165.33	158.979	182.838	0.316057	0	2.57515	1.1059	8.14775	0.0140843	71.0009
CUFF.20059	chrX	45064850	45065429	+	580	3.09001	0	0	2.57314	0	20.9653	0	8.14775	20.9653	0
CUFF.6252	chr15	98953751	98954040	+	290	7.41604	0	41.9312	2.57314	0	20.9653	5.65412	8.14775	0.499993	2.00003
CUFF.13363	chr4	1174215	1174412	+	198	1.81031	11.284	40.9429	1.25625	0	10.2356	22.6165	8.14775	0.249997	4.00005
CUFF.9167	chr19	50801209	50801406	+	198	5.43093	0	40.9429	1.25625	85.4365	10.2356	7.53883	8.14775	0.249997	4.00005
CUFF.5531	chr14	89253061	89253258	+	198	1.81031	0	43.5018	1.25625	0	10.2356	24.03	8.14775	0.235291	4.25006
CUFF.15694	chr6	12301785	12302204	+	420	0.853433	0	0	2.96115	0	24.1267	0	8.14775	24.1267	0
CUFF.27	chr1	1093079	1093264	+	186	1.92711	0	29.9643	1.3373	0	10.8959	15.5488	8.14775	0.363632	2.75004
CUFF.8313	chr18	12701771	12702464	+	694	0.516487	0	0	1.79205	0	14.6012	0	8.14775	14.6012	0
CUFF.5201	chr13	114328100	114328338	+	239	1.49976	0	25.4394	1.04074	0	8.47969	16.9624	8.14775	0.333329	3.00004
CUFF.19894	chrUn_GL000216v2	41545	41916	+	372	0.963553	0	1.36201	4.01189	0	32.6878	1.41353	8.14775	23.9997	0.0416672
CUFF.383	chr1	32369695	32369878	+	184	5.84416	0	27.5363	1.35183	0	11.0144	4.71177	8.14775	0.399995	2.50003
CUFF.4163	chr12	50558758	50558941	+	184	1.94805	0	35.7972	1.35183	0	11.0144	18.3759	8.14775	0.307688	3.25004
CUFF.13647	chr4	49272501	49273123	+	623	0.575348	0	17.892	0.399257	0	3.25304	31.0977	8.14775	0.181816	5.50007
CUFF.12733	chr3	75214773	75215047	+	275	5.2137	16.2489	33.1637	4.52249	15.3786	36.8481	6.36089	8.14775	1.1111	0.900012
CUFF.12232	chr22	50524440	50524749	+	310	1.15626	0	45.7636	1.60475	0	13.0751	39.5789	8.14775	0.285711	3.50005
CUFF.15214	chr5	134778107	134778342	+	236	1.51882	0	51.5256	1.05397	0	8.58748	33.9247	8.14775	0.166664	6.00008
CUFF.8886	chr19	18772981	18773537	+	557	0.643522	0	24.5602	0.446565	0	3.6385	38.1653	8.14775	0.148146	6.75009
CUFF.16554	chr7;chr7	237310;240297	237825;240337	+;+	557	3.21761	0	28.1988	0.446565	0	3.6385	8.76389	8.14775	0.129031	7.7501
CUFF.6511	chr16	20805489	20806015	+	527	4.76109	0	0	2.35993	0	19.2281	0	8.14775	19.2281	0
CUFF.4274	chr12	54253976	54254196	+	221	1.62191	0	25.2188	2.25101	0	18.3407	15.5488	8.14775	0.727263	1.37502
CUFF.14059	chr4	183305177	183305397	+	221	1.62191	0	32.0966	1.12551	0	9.17035	19.7894	8.14775	0.285711	3.50005
CUFF.7167	chr17	3673712	3674128	+	417	3.43829	0	18.2255	0.596491	0	4.86006	5.30074	8.14775	0.266663	3.75005
CUFF.395	chr1	32677606	32678022	+	417	0.859572	0	23.0856	0.596491	0	4.86006	26.8571	8.14775	0.210524	4.75006
CUFF.4553	chr12	116103191	116103383	+	193	1.85721	0	57.7549	1.28879	0	10.5008	31.0977	8.14775	0.181816	5.50007
CUFF.5574	chr14	99469369	99469575	+	207	1.7316	0	53.8488	1.20163	30.6457	9.79056	31.0977	8.14775	0.181816	5.50007
CUFF.1347	chr1	201506129	201506349	+	221	4.86572	0	50.4376	1.12551	0	9.17035	10.3659	8.14775	0.181816	5.50007
CUFF.14093	chr4	185674066	185674565	+	500	22.9403	2.23422	31.4134	0.497474	0	4.05329	1.36936	8.14775	0.129031	7.7501
CUFF.14110	chr4	185767742	185768208	+	467	18.421	0	42.3128	0.532627	0	4.33971	2.29699	8.14775	0.102563	9.75013
CUFF.12311	chr3	6562342	6562833	+	492	0.72854	0	42.2224	0.505563	0	4.1192	57.9547	8.14775	0.0975597	10.2501
CUFF.5380	chr14	61712098	61712543	+	446	7.23313	2.50473	43.169	2.78853	0	22.7203	5.96824	8.14775	0.526309	1.90003
CUFF.9325	chr1_KI270706v1_random	156121	156594	+	474	0.756206	0	10.6892	0.524761	0	4.27563	14.1353	8.14775	0.399995	2.50003
CUFF.20510	chrX	153458508	153458686	+	179	2.00247	0	42.4582	1.38959	0	11.322	21.203	8.14775	0.266663	3.75005
CUFF.18682	chr8	140772906	140773436	+	531	0.675031	0	14.3127	0.468431	3.98221	3.81666	21.203	8.14775	0.266663	3.75005
CUFF.17165	chr7	99454436	99454773	+	338	1.06048	0	28.4814	0.735908	0	5.996	26.8571	8.14775	0.210524	4.75006
CUFF.6934	chr16	85569780	85570117	+	338	8.48383	0	34.4774	0.735908	0	5.996	4.0639	8.14775	0.173911	5.75008
CUFF.1962	chr10	1730969	1731780	+	812	14.5672	16.509	59.2777	0.306326	0	2.49587	4.06925	8.14775	0.0421047	23.7503
CUFF.16487	chr6;chr6	165923459;165987529	165924659;165988068	-;-	1741	86.2648	40.4239	105.35	0.14287	0	1.16407	1.22124	8.14775	0.0110496	90.5012
CUFF.7721	chr17	57993849	57994132	+	284	7.57271	0	0	5.25501	44.6737	42.8165	0	8.14775	42.8165	0
CUFF.7380	chr17	27109462	27109781	+	320	1.12013	0	0	3.88651	0	31.6663	0	8.14775	31.6663	0
CUFF.18654	chr8	140618898	140619328	+	431	11.6431	0	0	2.88558	0	23.511	0	8.14775	23.511	0
CUFF.19578	chr9	131526038	131526222	+	185	1.93752	0	30.1262	1.34452	0	10.9548	15.5488	8.14775	0.363632	2.75004
CUFF.5824	chr15	45064126	45064535	+	410	0.874248	0	21.0082	0.606675	0	4.94304	24.03	8.14775	0.235291	4.25006
CUFF.8072	chr17	80932203	80932876	+	674	7.44538	56.3528	27.0624	0.738092	0	6.01379	3.63479	8.14775	0.222219	4.50006
CUFF.5194	chr13	114319377	114319898	+	522	1.37334	0	44.6489	0.953015	0	7.76493	32.5112	8.14775	0.173911	5.75008
CUFF.1868	chr10	1522340	1522787	+	448	8.80102	0	31.6668	0.555216	0	4.52376	3.59808	8.14775	0.142855	7.00009
CUFF.5074	chr13	109242404	109242990	+	587	4.88507	3.80617	43.1574	0.423743	0	3.45255	8.83457	8.14775	0.0799989	12.5002
CUFF.14091	chr4;chr4;chr4;chr4;chr4;chr4	185649494;185651784;185652396;185657424;185662104;185678423	185649656;185651828;185652728;185657596;185662242;185678506	-;-;-;-;-;-	937	37.4891	4.76888	36.7699	0.265461	4.51346	2.16291	0.980817	8.14775	0.0588228	17.0002
CUFF.499	chr1	43611030	43611363	+	334	2.14636	0	0	3.72361	18.993	30.339	0	8.14775	30.339	0
CUFF.9625	chr2	61202623	61203082	+	460	0.779221	0	0	3.24439	0	26.4345	0	8.14775	26.4345	0
CUFF.3210	chr11	71438683	71439058	+	376	4.76651	0	8.08513	3.30767	11.2476	26.9501	1.69624	8.14775	3.33329	0.300004
CUFF.5587	chr14	102505702	102506106	+	405	10.6205	0	18.7655	1.8425	0	15.0122	1.76691	8.14775	0.799989	1.25002
CUFF.7053	chr16	89392854	89393033	+	180	1.99134	0	45.0372	2.76374	0	22.5183	22.6165	8.14775	0.499993	2.00003
CUFF.9315	chr19	58605707	58606586	+	880	0.40732	0	6.33335	0.282656	0	2.30301	15.5488	8.14775	0.363632	2.75004
CUFF.12500	chr3	31753285	31753691	+	407	0.880692	0	17.4284	0.611147	0	4.97948	19.7894	8.14775	0.285711	3.50005
CUFF.10733	chr2	235575696	235575928	+	233	1.53838	0	32.6181	1.06754	0	8.69805	21.203	8.14775	0.266663	3.75005
CUFF.16361	chr6	165655661	165655843	+	183	1.9587	0	41.5302	1.35922	23.1099	11.0746	21.203	8.14775	0.266663	3.75005
CUFF.11933	chr22	29692740	29693103	+	364	0.98473	52.1728	23.6631	0.683343	0	5.56771	24.03	8.14775	0.235291	4.25006
CUFF.728	chr1	72089051	72089281	+	231	15.517	0	37.2873	1.07678	0	8.77336	2.403	8.14775	0.235291	4.25006
CUFF.12646	chr3	51480643	51480856	+	214	1.67496	0	40.2493	1.16232	0	9.47031	24.03	8.14775	0.235291	4.25006
CUFF.5465	chr14	70004884	70005114	+	231	1.5517	4.83598	39.4806	1.07678	0	8.77336	25.4435	8.14775	0.222219	4.50006
CUFF.10212	chr2	153588765	153589085	+	321	1.11664	0	29.9897	0.774881	0	6.31354	26.8571	8.14775	0.210524	4.75006
CUFF.6059	chr15	75208377	75208740	+	364	5.90838	0	29.2309	0.683343	0	5.56771	4.94736	8.14775	0.190474	5.25007
CUFF.6265	chr15	100976794	100977338	+	545	0.657691	0	20.4527	0.456398	0	3.71862	31.0977	8.14775	0.181816	5.50007
CUFF.17145	chr7	98335253	98335800	+	548	5.88682	0	24.9636	0.453899	0	3.69826	4.24059	8.14775	0.148146	6.75009
CUFF.16419	chr6	165849997	165850389	+	393	31.9223	5.68504	34.8093	0.632918	0	5.15686	1.09044	8.14775	0.148146	6.75009
CUFF.9231	chr19	57445785	57446452	+	668	2.14636	0	21.9961	0.372361	3.1655	3.0339	10.2481	8.14775	0.137929	7.2501
CUFF.2481	chr10	112699557	112699890	+	334	2.14636	0	47.0261	0.744721	0	6.0678	21.9097	8.14775	0.129031	7.7501
CUFF.2384	chr10	97743707	97743920	+	214	6.69984	0	89.9691	1.16232	0	9.47031	13.4285	8.14775	0.105262	9.50013
CUFF.1957	chr10	1724026	1724570	+	545	26.3076	0	36.257	0.456398	0	3.71862	1.37819	8.14775	0.102563	9.75013
CUFF.3973	chr12	39945147	39945940	+	794	4.96582	0	31.2679	0.313271	0	2.55245	6.29664	8.14775	0.0816316	12.2502
CUFF.10850	chr2	241056744	241057275	+	532	8.75891	0	68.5716	0.467551	0	3.80949	7.82878	8.14775	0.0555548	18.0002
CUFF.15625	chr6	4865994	4866309	+	316	1.13431	0	0	3.93571	26.7665	32.0672	0	8.14775	32.0672	0
CUFF.2477	chr10	110898483	110898738	+	256	25.2029	0	19.7917	0.971629	0	7.91659	0.785295	8.14775	0.399995	2.50003
CUFF.4348	chr12	64075441	64075796	+	356	1.00686	0	17.0787	0.698699	0	5.69283	16.9624	8.14775	0.333329	3.00004
CUFF.12231	chr22	50443404	50443657	+	254	15.5231	0	23.9371	0.979279	0	7.97892	1.54203	8.14775	0.333329	3.00004
CUFF.148	chr1	8859785	8860135	+	351	11.2332	0	17.322	0.708652	0	5.77392	1.54203	8.14775	0.333329	3.00004
CUFF.19456	chr9	128644525	128644778	+	254	1.41119	0	25.9318	0.979279	0	7.97892	18.3759	8.14775	0.307688	3.25004
CUFF.17293	chr7	105004055	105004302	+	248	13.008	0	26.5592	1.00297	0	8.17196	2.04177	8.14775	0.307688	3.25004
CUFF.8850	chr19	16652191	16652537	+	347	1.03297	3.21934	20.4419	0.716821	30.4691	5.84048	19.7894	8.14775	0.285711	3.50005
CUFF.11429	chr20	62660387	62660640	+	254	57.8587	153.933	27.9266	0.979279	0	7.97892	0.482669	8.14775	0.285711	3.50005
CUFF.15210	chr5	134615409	134615656	+	248	1.44533	0	28.6022	1.00297	0	8.17196	19.7894	8.14775	0.285711	3.50005
CUFF.11317	chr20	51806218	51806557	+	340	3.16272	16.4281	20.8628	0.731579	0	5.96072	6.59648	8.14775	0.285711	3.50005
CUFF.7075	chr16;chr16	89432631;89491946	89432637;89492186	+;+	248	8.67198	0	30.6453	1.00297	0	8.17196	3.53383	8.14775	0.266663	3.75005
CUFF.8487	chr18	70168871	70169351	+	481	0.745201	0	15.8005	0.517125	0	4.2134	21.203	8.14775	0.266663	3.75005
CUFF.20333	chrX	115919276	115919644	+	369	9.71387	0	23.3424	0.674084	0	5.49227	2.403	8.14775	0.235291	4.25006
CUFF.20387	chrX	123971047	123971447	+	401	6.25709	44.573	24.0067	0.620292	0	5.05398	3.83673	8.14775	0.210524	4.75006
CUFF.6222	chr15	98775194	98775540	+	347	7.23081	0	27.7426	0.716821	0	5.84048	3.83673	8.14775	0.210524	4.75006
CUFF.10237	chr2	158985019	158985272	+	254	1.41119	0	37.9004	0.979279	0	7.97892	26.8571	8.14775	0.210524	4.75006
CUFF.19954	chrX	9680424	9680764	+	341	1.05115	0	31.2024	0.729434	0	5.94324	29.6841	8.14775	0.190474	5.25007
CUFF.15822	chr6	28134116	28134671	+	556	3.2234	0	19.1368	0.447369	0	3.64505	5.93683	8.14775	0.190474	5.25007
CUFF.9886	chr2	100887136	100887628	+	493	6.54356	0	24.6654	0.504537	0	4.11084	3.76941	8.14775	0.166664	6.00008
CUFF.8774	chr19;chr19;chr19	11411266;11415937;11416614	11411444;11416148;11416910	-;-;-	688	14.0668	0	22.0931	0.361536	0	2.94571	1.57059	8.14775	0.133332	7.5001
CUFF.20047	chrX	40721008	40721383	+	376	2.85991	41.5946	43.1207	0.661534	0	5.39002	15.0777	8.14775	0.124998	8.00011
CUFF.17357	chr7	114126947	114127391	+	445	1.61097	0	63.7605	0.558959	0	4.55426	39.5789	8.14775	0.0714276	14.0002
CUFF.302	chr1	24749982	24750247	+	266	1.34753	0	0	5.61061	15.8989	45.7138	0	8.14775	45.7138	0
CUFF.17628	chr7	157374781	157375071	+	291	20.9399	0	45.2693	4.27383	0	34.8221	2.16187	8.14775	0.769221	1.30002
CUFF.13391	chr4	1729111	1729880	+	770	14.8963	69.6381	26.3204	1.93821	5.49235	15.792	1.76691	8.14775	0.599992	1.66669
CUFF.19808	chr9	137209968	137210197	+	230	6.23377	0	24.232	1.08146	0	8.81151	3.88721	8.14775	0.363632	2.75004
CUFF.15115	chr5	133402732	133403312	+	581	4.93551	0	10.4647	0.428119	0	3.4882	2.1203	8.14775	0.333329	3.00004
CUFF.1434	chr1	212153660	212153932	+	273	1.31297	0	22.2711	0.911124	0	7.42361	16.9624	8.14775	0.333329	3.00004
CUFF.14603	chr5	38816176	38816572	+	397	9.02876	0	15.3149	0.626541	0	5.1049	1.69624	8.14775	0.333329	3.00004
CUFF.9141	chr19	49623184	49623493	+	310	5.78132	0	22.8818	0.802377	0	6.53757	3.95789	8.14775	0.285711	3.50005
CUFF.15202	chr5	133582999	133583273	+	275	7.82055	0	25.794	0.904498	0	7.36962	3.29824	8.14775	0.285711	3.50005
CUFF.1430	chr1	212084753	212085105	+	353	1.01542	0	22.9651	0.704637	0	5.74121	22.6165	8.14775	0.249997	4.00005
CUFF.9252	chr19	58255502	58255801	+	300	1.19481	148.948	27.0223	0.829123	0	6.75549	22.6165	8.14775	0.249997	4.00005
CUFF.19429	chr9;chr9;chr9	128114467;128115074;128117923	128114686;128115289;128118119	-;-;-	633	13.0239	3.52958	14.4076	0.392949	0	3.20165	1.10624	8.14775	0.222219	4.50006
CUFF.19424	chr9	127816132	127816434	+	303	4.7319	0	31.7713	0.820914	27.9149	6.6886	6.71427	8.14775	0.210524	4.75006
CUFF.7925	chr17	76496061	76496322	+	262	1.3681	0	40.6108	0.949378	0	7.73529	29.6841	8.14775	0.190474	5.25007
CUFF.14671	chr5	43059031	43059305	+	275	13.0342	24.3733	38.691	0.904498	0	7.36962	2.96841	8.14775	0.190474	5.25007
CUFF.9280	chr19	58499623	58499932	+	310	16.1877	86.486	35.9571	0.802377	0	6.53757	2.22126	8.14775	0.181816	5.50007
CUFF.4993	chr13	92291642	92291991	+	350	15.3618	67.0267	31.8477	0.710677	0	5.79042	2.07318	8.14775	0.181816	5.50007
CUFF.6845	chr16	75309151	75309450	+	300	2.38961	0	40.5335	0.829123	0	6.75549	16.9624	8.14775	0.166664	6.00008
CUFF.2035	chr10	18514121	18514395	+	275	1.30342	0	46.0608	0.904498	0	7.36962	35.3383	8.14775	0.159998	6.25008
CUFF.18216	chr8	89933931	89934257	+	327	1.09615	0	43.3844	0.760663	0	6.1977	39.5789	8.14775	0.142855	7.00009
CUFF.2608	chr10	133417432	133417944	+	513	11.1795	0	27.6544	0.484867	0	3.95058	2.47368	8.14775	0.142855	7.00009
CUFF.7855	chr17;chr17	68269103;68270839	68269346;68271508	-;-	914	34.5108	26.8889	31.5975	0.272141	6.94055	2.21734	0.915582	8.14775	0.0701745	14.2502
CUFF.1631	chr1	233995453	233995667	+	215	3.33434	0	0	5.78458	0	47.1313	0	8.14775	47.1313	0
CUFF.15315	chr5	146051255	146052028	+	774	0.463103	0	0	1.92819	2.73198	15.7104	0	8.14775	15.7104	0
CUFF.6361	chr16	1361246	1361909	+	664	0.539822	0	13.735	0.749208	0	6.10436	25.4435	8.14775	0.444439	2.25003
CUFF.6085	chr15	79919015	79919272	+	258	6.94654	0	19.6383	0.964097	0	7.85522	2.82706	8.14775	0.399995	2.50003
CUFF.12100	chr22	41935226	41935682	+	457	9.41204	0	12.1955	0.544282	9.25406	4.43467	1.29574	8.14775	0.363632	2.75004
CUFF.12556	chr3	47628653	47628902	+	250	1.43377	0	24.3201	0.994948	0	8.10659	16.9624	8.14775	0.333329	3.00004
CUFF.14739	chr5	59115793	59116077	+	285	7.54614	3.91969	23.1112	0.872761	0	7.11104	3.06265	8.14775	0.307688	3.25004
CUFF.8896	chr19	18993792	18994275	+	484	1.48116	0	14.6557	0.513919	0	4.18729	9.89471	8.14775	0.285711	3.50005
CUFF.1667	chr1	230183911	230184113	+	203	8.82861	0	34.9426	1.2253	0	9.98348	3.95789	8.14775	0.285711	3.50005
CUFF.1586	chr1	230218035	230218318	+	284	11.3591	0	26.7606	0.875834	0	7.13608	2.35588	8.14775	0.266663	3.75005
CUFF.17427	chr7	128040678	128040993	+	316	1.13431	0	24.0507	0.787142	0	6.41344	21.203	8.14775	0.266663	3.75005
CUFF.10643	chr2;chr2	229366921;229388265	229367119;229388323	-;-	258	18.061	0	29.4575	0.964097	0	7.85522	1.631	8.14775	0.266663	3.75005
CUFF.13969	chr4	151232247	151232517	+	271	9.25864	0	28.0444	0.917848	0	7.4784	3.02899	8.14775	0.266663	3.75005
CUFF.6465	chr16	8843485	8843768	+	284	16.4075	0	28.5447	0.875834	0	7.13608	1.73973	8.14775	0.249997	4.00005
CUFF.3618	chr12	798331	798533	+	203	1.76572	0	39.9344	1.2253	0	9.98348	22.6165	8.14775	0.249997	4.00005
CUFF.14054	chr4	184698276	184698796	+	521	0.687988	0	16.5324	0.477422	0	3.88992	24.03	8.14775	0.235291	4.25006
CUFF.16873	chr7	44886131	44886431	+	301	1.19084	0	28.6158	0.826368	0	6.73304	24.03	8.14775	0.235291	4.25006
CUFF.12314	chr3	6568415	6568797	+	383	6.55115	0	23.8121	0.649444	11.0421	5.2915	3.63479	8.14775	0.222219	4.50006
CUFF.12502	chr3	31800930	31801228	+	299	1.1988	0	30.5018	0.831896	0	6.77808	25.4435	8.14775	0.222219	4.50006
CUFF.1742	chr1	246102363	246102565	+	203	12.3601	0	52.414	1.2253	0	9.98348	4.24059	8.14775	0.190474	5.25007
CUFF.17798	chr8	15774041	15774497	+	457	4.70602	0	24.391	0.544282	0	4.43467	5.18295	8.14775	0.181816	5.50007
CUFF.19318	chr9	120403630	120403898	+	269	6.66249	0	41.4376	0.924673	0	7.534	6.21953	8.14775	0.181816	5.50007
CUFF.2479	chr10	110949033	110949419	+	387	2.77862	0	30.1121	0.642731	21.8559	5.23681	10.8371	8.14775	0.173911	5.75008
CUFF.4308	chr12	57501336	57501593	+	258	1.38931	0	45.1681	0.964097	0	7.85522	32.5112	8.14775	0.173911	5.75008
CUFF.5649	chr14_GL000194v1_random	29484	29686	+	203	1.76572	0	67.3894	1.2253	0	9.98348	38.1653	8.14775	0.148146	6.75009
CUFF.13577	chr4	30721337	30721918	+	582	12.9335	0	30.4697	0.427383	0	3.48221	2.35588	8.14775	0.114284	8.75012
CUFF.11518	chr20	63968626	63968929	+	304	9.43268	40.4218	63.3335	0.818214	0	6.6666	6.71427	8.14775	0.105262	9.50013
CUFF.9307	chr19	58585724	58586305	+	582	0.615879	0	67.0334	0.427383	0	3.48221	108.842	8.14775	0.0519474	19.2503
CUFF.3608	chr12	30093	31397	+	1305	0.274668	0	39.9899	0.190603	0	1.55299	145.594	8.14775	0.0388344	25.7503
CUFF.16533	chr6	165981134	165982393	+	1260	49.4991	96.639	61.9261	0.19741	1.67822	1.60845	1.25106	8.14775	0.0259737	38.5005
CUFF.7639	chr17	48599651	48600111	+	461	1.55506	0	0	2.6978	0	21.981	0	8.14775	21.981	0
CUFF.5683	chr15	34525479	34526241	+	763	6.57691	0	15.9371	0.977996	2.77137	7.96847	2.4232	8.14775	0.499993	2.00003
CUFF.14181	chr5	401487	401924	+	438	10.6387	0	23.1355	1.13578	0	9.25409	2.17466	8.14775	0.399995	2.50003
CUFF.11020	chr20	25677043	25677385	+	343	3.13506	0	16.2488	0.725181	0	5.90859	5.18295	8.14775	0.363632	2.75004
CUFF.9233	chr19	57754508	57754816	+	309	5.80003	0	18.0367	0.804974	0	6.55873	3.10977	8.14775	0.363632	2.75004
CUFF.13815	chr4	102701874	102702337	+	464	1.54501	0	12.0115	0.536071	0	4.36777	7.77442	8.14775	0.363632	2.75004
CUFF.11750	chr21	46656797	46657120	+	324	1.1063	0	17.2017	0.767707	0	6.25508	15.5488	8.14775	0.363632	2.75004
CUFF.9146	chr19	49689258	49689534	+	277	1.29401	0	21.9495	0.897967	0	7.31641	16.9624	8.14775	0.333329	3.00004
CUFF.6854	chr16	75243991	75244419	+	429	0.835528	0	14.1725	0.579806	0	4.72412	16.9624	8.14775	0.333329	3.00004
CUFF.951	chr1	149952700	149953136	+	437	3.28093	0	13.9131	0.569192	0	4.63763	4.24059	8.14775	0.333329	3.00004
CUFF.14405	chr5	17177437	17177801	+	365	23.5688	3.06058	18.0457	0.681471	0	5.55246	0.765662	8.14775	0.307688	3.25004
CUFF.16938	chr7	65900123	65900446	+	324	1.1063	0	20.3293	0.767707	0	6.25508	18.3759	8.14775	0.307688	3.25004
CUFF.18332	chr8	115472516	115472824	+	309	3.48002	21.6915	22.9558	0.804974	0	6.55873	6.59648	8.14775	0.285711	3.50005
CUFF.8955	chr19	34428758	34429122	+	365	0.982032	0	20.822	0.681471	0	5.55246	21.203	8.14775	0.266663	3.75005
CUFF.1856	chr10	1467405	1467900	+	496	2.89066	0	15.3226	0.501486	0	4.08598	5.30074	8.14775	0.266663	3.75005
CUFF.14624	chr5	39407448	39407783	+	336	12.8015	0	22.6191	0.740288	0	6.03169	1.76691	8.14775	0.266663	3.75005
CUFF.14627	chr5	39410754	39411205	+	452	6.3441	0	16.8142	0.550303	0	4.48373	2.65037	8.14775	0.266663	3.75005
CUFF.2337	chr10	87951519	87951861	+	343	2.09004	0	23.6347	0.725181	0	5.90859	11.3082	8.14775	0.249997	4.00005
CUFF.12544	chr3	46952518	46952826	+	309	3.48002	0	26.2352	0.804974	0	6.55873	7.53883	8.14775	0.249997	4.00005
CUFF.10821	chr2	239963904	239964332	+	429	0.835528	0	20.0778	0.579806	0	4.72412	24.03	8.14775	0.235291	4.25006
CUFF.16901	chr7	55045541	55045905	+	365	2.9461	0	24.9864	0.681471	0	5.55246	8.48118	8.14775	0.222219	4.50006
CUFF.791	chr1	91518400	91518708	+	309	1.16001	0	29.5147	0.804974	0	6.55873	25.4435	8.14775	0.222219	4.50006
CUFF.4466	chr12	103952704	103953164	+	461	1.55506	0	20.8822	0.539559	0	4.3962	13.4285	8.14775	0.210524	4.75006
CUFF.8411	chr18	46264079	46264396	+	318	1.12718	0	33.4592	0.782192	0	6.3731	29.6841	8.14775	0.190474	5.25007
CUFF.11743	chr21	46457571	46458169	+	599	0.5984	5.59488	18.6089	0.415254	0	3.38338	31.0977	8.14775	0.181816	5.50007
CUFF.14317	chr5	10724601	10724946	+	346	3.10788	0	32.2159	0.718893	0	5.85736	10.3659	8.14775	0.181816	5.50007
CUFF.17209	chr7;chr7	100602353;100603432	100602553;100603573	+;+	343	44.9358	3.25688	32.4977	0.725181	24.6595	5.90859	0.723202	8.14775	0.181816	5.50007
CUFF.19666	chr9	133916380	133916703	+	324	12.1693	27.583	35.9672	0.767707	0	6.25508	2.95556	8.14775	0.173911	5.75008
CUFF.9311	chr19;chr19	58575527;58581248	58575591;58581487	+;+	305	11.7522	0	39.869	0.815531	0	6.64474	3.39247	8.14775	0.166664	6.00008
CUFF.11147	chr20	36779549	36780311	+	763	4.69779	0	15.9371	0.325999	11.0855	2.65616	3.39247	8.14775	0.166664	6.00008
CUFF.15924	chr6	41935092	41935374	+	283	8.86605	0	46.549	0.878929	0	7.16129	5.25026	8.14775	0.153844	6.50009
CUFF.15216	chr5	134877044	134877408	+	365	0.982032	0	37.4796	0.681471	0	5.55246	38.1653	8.14775	0.148146	6.75009
CUFF.8134	chr17	82293554	82293830	+	277	5.17605	0	49.3864	0.897967	0	7.31641	9.54133	8.14775	0.148146	6.75009
CUFF.1483	chr1;chr1;chr1	220787157;220791494;220796643	220787222;220791664;220796797	+;+;+	392	81.3809	5.69955	34.8981	0.634533	0	5.17002	0.428824	8.14775	0.148146	6.75009
CUFF.1953	chr10	1712695	1713124	+	430	18.3389	5.19587	38.8838	0.578458	0	4.71313	2.1203	8.14775	0.121211	8.25011
CUFF.7964	chr17	78357585	78357867	+	283	43.0637	59.2108	76.9849	0.878929	0	7.16129	1.7877	8.14775	0.093022	10.7501
CUFF.12484	chr3	37262152	37262404	+	253	1.41677	0	86.1136	0.98315	0	8.01046	60.7818	8.14775	0.093022	10.7501
CUFF.18480	chr8	127191180	127192959	+	1780	52.558	43.9313	69.738	0.13974	0	1.13857	1.32688	8.14775	0.0163263	61.2508
CUFF.10014	chr2	122025364	122025628	+	265	1.35261	0	0	4.69315	31.9178	38.2386	0	8.14775	38.2386	0
CUFF.2868	chr11	46053716	46054092	+	377	0.950774	0	0	4.61846	0	37.63	0	8.14775	37.63	0
CUFF.5339	chr14	53045352	53045683	+	332	2.15929	0	0	3.74604	0	30.5218	0	8.14775	30.5218	0
CUFF.9442	chr2	27351639	27352018	+	380	3.77307	0	0	3.27285	0	26.6664	0	8.14775	26.6664	0
CUFF.14230	chr5	1092606	1093337	+	732	3.42772	0	9.69038	0.679609	0	5.53729	2.82706	8.14775	0.571421	1.75002
CUFF.13078	chr3	155884767	155884954	+	188	15.2528	0	43.1207	2.64614	0	21.5601	2.82706	8.14775	0.499993	2.00003
CUFF.8177	chr17	83083762	83084094	+	333	1.0764	0	13.6937	0.746958	0	6.08603	12.7218	8.14775	0.444439	2.25003
CUFF.8194	chr18	212428	212775	+	348	3.09001	0	14.5594	0.714761	6.0763	5.8237	4.71177	8.14775	0.399995	2.50003
CUFF.19043	chr9	77263830	77264088	+	259	1.38394	0	19.5625	0.960374	0	7.82489	14.1353	8.14775	0.399995	2.50003
CUFF.8198	chr18	677869	678148	+	280	5.1206	0	18.0953	0.888346	0	7.23802	3.53383	8.14775	0.399995	2.50003
CUFF.1705	chr1	240490898	240491169	+	272	30.3094	12.3211	18.6275	0.914474	0	7.45091	0.614578	8.14775	0.399995	2.50003
CUFF.16652	chr7	5386558	5386823	+	266	2.69505	0	19.0477	0.935101	0	7.61897	7.06765	8.14775	0.399995	2.50003
CUFF.5235	chr14	21267636	21267925	+	290	2.47201	0	19.2185	0.857713	0	6.98844	7.77442	8.14775	0.363632	2.75004
CUFF.737	chr1	72234664	72234871	+	208	6.89311	0	26.795	1.19585	0	9.74349	3.88721	8.14775	0.363632	2.75004
CUFF.11552	chr21	15032879	15033192	+	314	1.14153	0	19.3631	0.792156	0	6.45429	16.9624	8.14775	0.333329	3.00004
CUFF.5427	chr14	68582249	68582520	+	272	1.3178	0	22.353	0.914474	0	7.45091	16.9624	8.14775	0.333329	3.00004
CUFF.16510	chr6	165953793	165954104	+	312	58.5914	85.9316	38.9745	1.59447	6.77742	12.9913	0.665191	8.14775	0.333329	3.00004
CUFF.5191	chr13	114298158	114298437	+	280	1.28015	0	23.5239	0.888346	0	7.23802	18.3759	8.14775	0.307688	3.25004
CUFF.12035	chr22	38612380	38612687	+	308	2.32754	0	21.3853	0.807587	0	6.58002	9.18795	8.14775	0.307688	3.25004
CUFF.1197	chr1	168032250	168032546	+	297	1.20687	0	22.1774	0.837498	0	6.82373	18.3759	8.14775	0.307688	3.25004
CUFF.19014	chr9	71878661	71878948	+	288	3.73377	0	22.8704	0.86367	0	7.03697	6.1253	8.14775	0.307688	3.25004
CUFF.7330	chr17	18534750	18535172	+	423	9.32118	0	15.5714	0.588031	0	4.79113	1.67054	8.14775	0.307688	3.25004
CUFF.13511	chr4	20332590	20332901	+	312	1.14885	3.58048	21.1112	0.797234	0	6.49566	18.3759	8.14775	0.307688	3.25004
CUFF.13955	chr4	145004181	145004477	+	297	9.655	0	23.8834	0.837498	0	6.82373	2.47368	8.14775	0.285711	3.50005
CUFF.6220	chr15	98770192	98770456	+	265	14.8787	0	26.7674	0.93863	7.97945	7.64772	1.79904	8.14775	0.285711	3.50005
CUFF.3905	chr12	20488429	20488708	+	280	16.6419	0	25.3334	0.888346	0	7.23802	1.52226	8.14775	0.285711	3.50005
CUFF.18398	chr8	122801780	122801935	+	156	2.2977	0	45.4702	1.59447	0	12.9913	19.7894	8.14775	0.285711	3.50005
CUFF.16260	chr6	138674513	138675017	+	505	0.709786	0	15.0496	0.492548	0	4.01316	21.203	8.14775	0.266663	3.75005
CUFF.11507	chr20	63915982	63916456	+	475	12.0738	4.70363	17.0667	0.523657	4.45169	4.26662	1.41353	8.14775	0.249997	4.00005
CUFF.15299	chr5	141351338	141351703	+	366	3.9174	0	23.5338	0.679609	0	5.53729	6.0075	8.14775	0.235291	4.25006
CUFF.8739	chr19;chr19	10110805;10110948	10110869;10111179	+;+	297	18.1031	0	29.0012	0.837498	0	6.82373	1.602	8.14775	0.235291	4.25006
CUFF.11428	chr20	62657303	62657822	+	520	5.51449	8.59316	16.5642	0.47834	0	3.8974	3.00375	8.14775	0.235291	4.25006
CUFF.7350	chr17	20249595	20250074	+	480	8.96104	2.32732	19.0001	0.518202	0	4.22218	2.1203	8.14775	0.222219	4.50006
CUFF.14173	chr5	297004	297291	+	288	7.46754	0	35.1853	0.86367	0	7.03697	4.71177	8.14775	0.199997	5.00007
CUFF.14395	chr5	14861658	14862073	+	416	3.44655	91.3024	25.577	0.597925	0	4.87175	7.42103	8.14775	0.190474	5.25007
CUFF.656	chr1	61123533	61124108	+	576	2.48918	0	21.1112	0.431835	3.6711	3.51848	8.48118	8.14775	0.166664	6.00008
CUFF.2914	chr11	57764446	57765007	+	562	0.637797	0	21.6371	0.442592	0	3.60613	33.9247	8.14775	0.166664	6.00008
CUFF.8535	chr19	782923	783338	+	416	5.16983	0	31.6668	0.597925	0	4.87175	6.1253	8.14775	0.153844	6.50009
CUFF.15592	chr6	2076984	2077291	+	308	1.16377	0	46.0608	0.807587	0	6.58002	39.5789	8.14775	0.142855	7.00009
CUFF.6000	chr15	68228862	68229284	+	423	8.4738	0	34.7361	0.588031	0	4.79113	4.09924	8.14775	0.137929	7.2501
CUFF.3383	chr11	107857787	107858098	+	312	5.74426	0	47.0942	0.797234	0	6.49566	8.19848	8.14775	0.137929	7.2501
CUFF.18833	chr9	4268938	4269467	+	530	0.676305	0	27.7234	0.469315	0	3.82386	40.9924	8.14775	0.137929	7.2501
CUFF.1156	chr1	164566245	164566716	+	472	0.75941	44.9685	33.2769	0.526985	0	4.29374	43.8194	8.14775	0.129031	7.7501
CUFF.13669	chr4	41395811	41396226	+	416	10.3397	42.9658	38.9745	0.597925	0	4.87175	3.76941	8.14775	0.124998	8.00011
CUFF.1118	chr1	158045929	158046370	+	442	2.43286	0	38.9745	0.562753	19.1362	4.58517	16.02	8.14775	0.117646	8.50011
CUFF.16418	chr6	165849354	165849938	+	585	18.3816	84.022	31.1796	0.425191	0	3.46435	1.69624	8.14775	0.11111	9.00012
CUFF.17162	chr7	99389515	99389847	+	333	1.0764	0	56.2965	0.746958	0	6.08603	52.3006	8.14775	0.108107	9.25012
CUFF.19040	chr9;chr9;chr9	72231074;72241155;72245148	72231184;72241298;72245189	+;+;+	297	65.1712	150.453	69.9441	0.837498	0	6.82373	1.07324	8.14775	0.0975597	10.2501
CUFF.11758	chr22	12159560	12159987	+	428	10.0498	0	59.1902	0.581161	9.88109	4.73516	5.88971	8.14775	0.0799989	12.5002
CUFF.3241	chr11	72572449	72572978	+	530	20.9655	0	54.4907	0.469315	0	3.82386	2.59907	8.14775	0.0701745	14.2502
CUFF.7652	chr17	50061374	50061848	+	475	0.754614	0	2.13334	5.76022	22.2585	46.9329	2.82706	8.14775	21.9997	0.0454551
CUFF.17289	chr7	102829403	102830057	+	655	0.547239	0	0	1.89876	0	15.4706	0	8.14775	15.4706	0
CUFF.8518	chr19	288664	288941	+	278	5.15743	24.1103	18.2255	0.894737	7.60631	7.29009	3.53383	8.14775	0.399995	2.50003
CUFF.8734	chr19	9161415	9161653	+	239	1.49976	0	42.399	2.08148	8.84751	16.9594	28.2706	8.14775	0.399995	2.50003
CUFF.6560	chr16	24757541	24757816	+	276	6.49351	0	22.0291	0.901221	0	7.34292	3.39247	8.14775	0.333329	3.00004
CUFF.3965	chr12	39812454	39812731	+	278	6.44679	0	23.6931	0.894737	0	7.29009	3.67518	8.14775	0.307688	3.25004
CUFF.4756	chr12	132998297	132998648	+	352	1.0183	0	18.7122	0.706639	0	5.75752	18.3759	8.14775	0.307688	3.25004
CUFF.16710	chr7	21905763	21906143	+	381	3.76317	0	18.6177	0.652853	0	5.31928	4.94736	8.14775	0.285711	3.50005
CUFF.18258	chr8	99089672	99090142	+	471	0.761023	0	20.4388	0.528104	0	4.30286	26.8571	8.14775	0.210524	4.75006
CUFF.3765	chr12	15185132	15185490	+	359	3.99378	0	28.2266	0.69286	0	5.64525	7.06765	8.14775	0.199997	5.00007
CUFF.8405	chr18	41974849	41975200	+	352	1.0183	0	33.1062	0.706639	0	5.75752	32.5112	8.14775	0.173911	5.75008
CUFF.3158	chr11	68051392	68051749	+	358	14.0173	0	38.2124	0.694796	0	5.66102	2.72609	8.14775	0.148146	6.75009
CUFF.7073	chr16;chr16;chr16;chr16;chr16	89577674;89583700;89584031;89584774;89585466	89577724;89583774;89584102;89584859;89585551	+;+;+;+;+	370	37.7817	21.1345	53.4056	0.672262	0	5.47742	1.41353	8.14775	0.102563	9.75013
CUFF.1911	chr10	1631249	1631900	+	652	35.7342	15.4202	32.6381	0.381498	0	3.10835	0.913358	8.14775	0.0952368	10.5001
CUFF.10179	chr2	153420854	153421213	+	360	10.9524	0	67.5558	0.690936	0	5.62957	6.16813	8.14775	0.0833322	12.0002
CUFF.4402	chr12	79491999	79492195	+	197	3.639	0	0	6.31312	0	51.4377	0	8.14775	51.4377	0
CUFF.2509	chr10	116888464	116888706	+	243	5.90027	0	25.0207	4.09443	52.2112	33.3604	4.24059	8.14775	1.33332	0.75001
CUFF.8035	chr17	80377045	80377405	+	361	0.992913	0	19.6492	0.689022	0	5.61398	19.7894	8.14775	0.285711	3.50005
CUFF.8859	chr19	17283418	17283734	+	317	12.438	0	25.5732	0.784659	0	6.39321	2.05604	8.14775	0.249997	4.00005
CUFF.1612	chr1	233338499	233338903	+	405	3.54016	0	42.5351	0.614165	5.22112	5.00407	12.015	8.14775	0.117646	8.50011
CUFF.10660	chr2;chr2;chr2	232479977;232480399;232480718	232480252;232480475;232480813	-;-;-	449	113.36	17.416	41.7522	0.55398	0	4.51369	0.368314	8.14775	0.108107	9.25012
CUFF.16445	chr6	165900731	165901112	+	382	53.4848	11.6975	54.3806	0.651144	0	5.30536	1.01675	8.14775	0.0975597	10.2501
CUFF.10530	chr2	210636956	210637449	+	494	26.8468	24.8749	45.1283	0.503516	0	4.10252	1.68096	8.14775	0.0909079	11.0001
CUFF.18457	chr8	127158747	127159297	+	551	28.6233	0	49.6553	0.451428	0	3.67812	1.73479	8.14775	0.0740731	13.5002
CUFF.10067	chr2	131586718	131587038	+	321	1.11664	0	0	4.64929	19.7622	37.8812	0	8.14775	37.8812	0
CUFF.11190	chr20	38522452	38523012	+	561	0.638934	0	0	2.21691	0	18.0628	0	8.14775	18.0628	0
CUFF.3377	chr11	105350416	105351088	+	673	0.532603	0	0	1.84797	3.14198	15.0568	0	8.14775	15.0568	0
CUFF.4039	chr12	46267155	46267354	+	200	17.9221	89.3689	25.3334	2.48737	0	20.2665	1.41353	8.14775	0.799989	1.25002
CUFF.13905	chr4	128487329	128487499	+	171	2.09615	0	38.5186	2.9092	37.0974	23.7035	18.3759	8.14775	0.615377	1.62502
CUFF.8384	chr18	36148506	36148686	+	181	7.92136	0	39.1898	2.74847	0	22.3939	4.94736	8.14775	0.571421	1.75002
CUFF.2245	chr10	72514046	72514742	+	697	2.05705	0	11.6308	0.713736	0	5.81534	5.65412	8.14775	0.499993	2.00003
CUFF.7948	chr17	76957212	76957693	+	482	1.48731	0	11.563	0.516052	0	4.20466	7.77442	8.14775	0.363632	2.75004
CUFF.20364	chrX	118403902	118404069	+	168	2.13358	0	33.1747	1.48058	0	12.0634	15.5488	8.14775	0.363632	2.75004
CUFF.396	chr1	32847725	32847988	+	264	1.35773	0	23.0304	0.942185	0	7.67669	16.9624	8.14775	0.333329	3.00004
CUFF.14069	chr4	185712981	185713379	+	399	17.967	16.7987	17.7778	0.623401	0	5.07931	0.989471	8.14775	0.285711	3.50005
CUFF.16014	chr6	55798062	55798219	+	158	2.26862	0	48.1014	1.57428	0	12.8269	21.203	8.14775	0.266663	3.75005
CUFF.5809	chr15	44360827	44361311	+	485	5.91244	0	16.7148	0.51286	0	4.17865	2.82706	8.14775	0.249997	4.00005
CUFF.8188	chr18	164446	164768	+	323	1.10973	0	28.2354	0.770083	0	6.27445	25.4435	8.14775	0.222219	4.50006
CUFF.17757	chr8	666476	666902	+	427	0.839442	86.3341	24.9181	0.582522	14.8564	4.74624	29.6841	8.14775	0.190474	5.25007
CUFF.7783	chr17	63050140	63050580	+	441	0.812793	106.392	25.276	0.564029	4.79491	4.59557	31.0977	8.14775	0.181816	5.50007
CUFF.13380	chr4	1235502	1235948	+	447	8.01883	0	26.0702	0.556458	4.73055	4.53388	3.25112	8.14775	0.173911	5.75008
CUFF.15330	chr5;chr5	150366214;150366959	150366632;150366979	+;+	440	0.81464	0	34.5456	0.565311	0	4.60601	42.4059	8.14775	0.133332	7.5001
CUFF.2613	chr10	133429790	133430539	+	750	0.477922	0	22.2934	0.331649	0	2.7022	46.6465	8.14775	0.121211	8.25011
CUFF.16530	chr6	165979132	165979571	+	440	27.6978	0	49.5153	0.565311	0	4.60601	1.7877	8.14775	0.093022	10.7501
CUFF.3421	chr11	117042318	117042612	+	295	8.5054	0	20.6102	3.3727	0	27.48	2.4232	8.14775	1.33332	0.75001
CUFF.8500	chr18	79982495	79982901	+	407	0.880692	0	14.9386	2.44459	5.19546	19.9179	16.9624	8.14775	1.33332	0.75001
CUFF.8195	chr18	218120	218497	+	378	0.948258	0	18.7655	0.658034	0	5.3615	19.7894	8.14775	0.285711	3.50005
CUFF.14963	chr5	93952847	93953547	+	701	6.64728	0	10.1189	0.354832	0	2.89108	1.52226	8.14775	0.285711	3.50005
CUFF.19948	chrX	9636935	9637289	+	355	1.00969	0	22.8358	0.700667	0	5.70886	22.6165	8.14775	0.249997	4.00005
CUFF.10180	chr2	153427105	153427502	+	398	3.60243	0	21.6416	0.624967	0	5.09208	6.0075	8.14775	0.235291	4.25006
CUFF.13309	chr4	509776	510302	+	527	0.680155	0	18.267	0.471987	0	3.84563	26.8571	8.14775	0.210524	4.75006
CUFF.13928	chr4	139087303	139087680	+	378	0.948258	0	25.4675	0.658034	0	5.3615	26.8571	8.14775	0.210524	4.75006
CUFF.13682	chr4	41474232	41475083	+	852	6.31059	0	11.8936	0.291945	2.48187	2.37869	1.88471	8.14775	0.199997	5.00007
CUFF.17912	chr8	25253166	25253624	+	459	4.68551	2.43379	27.5963	0.54191	18.4275	4.41535	5.88971	8.14775	0.159998	6.25008
CUFF.15122	chr5;chr5	133423496;133423953	133423913;133424235	+;+	701	11.2492	90.835	46.9807	0.354832	0	2.89108	4.17634	8.14775	0.0615377	16.2502
CUFF.13881	chr4	121680394	121680622	+	229	6.26099	0	0	5.43094	0	44.2499	0	8.14775	44.2499	0
CUFF.370	chr1	32101868	32102078	+	211	16.9878	0	31.2165	1.17885	0	9.60496	1.83759	8.14775	0.307688	3.25004
CUFF.8047	chr17;chr17	80470240;80471732	80471034;80471775	-;-	839	73.0555	81.2202	41.0649	0.296468	0	2.41555	0.562106	8.14775	0.0588228	17.0002
CUFF.10735	chr2	235587062	235587433	+	372	7.70842	15.0149	19.0682	3.34324	0	27.2399	2.47368	8.14775	1.42855	0.700009
CUFF.8290	chr18	9734402	9734574	+	173	16.5753	0	29.2872	1.43779	0	11.7147	1.76691	8.14775	0.399995	2.50003
CUFF.17762	chr8	6595141	6595777	+	637	0.562703	0	14.3172	0.390482	0	3.18155	25.4435	8.14775	0.222219	4.50006
CUFF.3037	chr11	64806011	64806266	+	256	2.80033	0	37.6043	2.91489	0	23.7498	13.4285	8.14775	0.631571	1.58335
CUFF.1703	chr1	239753311	239753552	+	242	16.2928	0	23.0304	1.02784	0	8.37457	1.41353	8.14775	0.363632	2.75004
CUFF.19015	chr9	71885535	71885776	+	242	1.48116	0	33.4987	1.02784	0	8.37457	22.6165	8.14775	0.249997	4.00005
CUFF.6635	chr16	31123092	31123333	+	242	1.48116	0	41.8734	1.02784	0	8.37457	28.2706	8.14775	0.199997	5.00007
CUFF.6150	chr15	89626280	89626684	+	405	15.0457	0	26.2717	1.22833	0	10.0081	1.74613	8.14775	0.380947	2.62503
CUFF.18192	chr8	80109703	80109928	+	226	3.17205	0	29.1446	1.10061	0	8.96746	9.18795	8.14775	0.307688	3.25004
CUFF.14024	chr4	169255741	169255917	+	177	4.05019	0	42.938	1.40529	0	11.45	10.6015	8.14775	0.266663	3.75005
CUFF.19890	chrUn_GL000214v1	110345	110570	+	226	1.58603	0	35.8703	1.10061	0	8.96746	22.6165	8.14775	0.249997	4.00005
CUFF.19328	chr9	120605015	120605240	+	226	50.7528	24.7149	47.0798	1.10061	0	8.96746	0.927629	8.14775	0.190474	5.25007
CUFF.17626	chr7	157368865	157369419	+	555	3.87505	0	5.47749	2.24087	0	18.2581	1.41353	8.14775	3.33329	0.300004
CUFF.14856	chr5	59766970	59767159	+	190	16.9788	0	48.0002	1.30914	0	10.6666	2.82706	8.14775	0.222219	4.50006
CUFF.16824	chr7	40094967	40095106	+	140	2.5603	0	47.0478	1.77669	0	14.476	18.3759	8.14775	0.307688	3.25004
CUFF.1979	chr10	5461181	5461407	+	227	1.57904	0	51.3364	1.09576	0	8.92796	32.5112	8.14775	0.173911	5.75008
CUFF.12784	chr3	104442052	104442537	+	486	0.737534	0	0	2.55902	0	20.8503	0	8.14775	20.8503	0
CUFF.12318	chr3	6588883	6589357	+	475	9.05537	63.499	36.2668	1.04731	4.45169	8.53325	4.005	8.14775	0.235291	4.25006
CUFF.18742	chr8	143933505	143933826	+	322	3.33952	0	31.4701	1.54495	19.7008	12.5879	9.42354	8.14775	0.399995	2.50003
CUFF.16549	chr7	235287	235491	+	205	3.49699	32.6959	29.6586	1.21335	0	9.88608	8.48118	8.14775	0.333329	3.00004
CUFF.5947	chr15	64585114	64585274	+	161	6.67904	0	37.7641	1.54495	0	12.5879	5.65412	8.14775	0.333329	3.00004
CUFF.13794	chr4	98398728	98398952	+	225	7.96537	0	29.2742	1.1055	0	9.00732	3.67518	8.14775	0.307688	3.25004
CUFF.2800	chr11	31682033	31682237	+	205	12.2395	0	34.6017	1.21335	0	9.88608	2.82706	8.14775	0.285711	3.50005
CUFF.9018	chr19	41261760	41261956	+	197	1.8195	0	36.0069	1.26262	0	10.2875	19.7894	8.14775	0.285711	3.50005
CUFF.9183	chr19	53084217	53084377	+	161	2.22635	0	50.3521	1.54495	0	12.5879	22.6165	8.14775	0.249997	4.00005
CUFF.19757	chr9;chr9	136548768;136549134	136548810;136549295	+;+	205	1.7485	0	44.4879	1.21335	0	9.88608	25.4435	8.14775	0.222219	4.50006
CUFF.12162	chr22	46090670	46090887	+	218	24.6634	15.3731	39.5108	1.141	19.3996	9.29654	1.602	8.14775	0.235291	4.25006
CUFF.6041	chr15	72215867	72216084	+	218	1.64423	0	62.7525	1.141	19.3996	9.29654	38.1653	8.14775	0.148146	6.75009
CUFF.11168	chr20	38003153	38003584	+	432	0.829726	0	14.0741	1.15156	0	9.38262	16.9624	8.14775	0.666658	1.50002
CUFF.6938	chr16	85592859	85593103	+	245	14.6303	4.55964	33.0885	1.01525	0	8.27203	2.26165	8.14775	0.249997	4.00005
CUFF.9605	chr2	55403665	55403899	+	235	1.52528	0	28.0285	1.05845	0	8.62403	18.3759	8.14775	0.307688	3.25004
CUFF.13041	chr3	143018640	143018874	+	235	7.62642	0	51.7448	1.05845	0	8.62403	6.78495	8.14775	0.166664	6.00008
CUFF.7483	chr17	39338228	39338449	+	222	1.6146	0	34.2343	1.12044	0	9.12904	21.203	8.14775	0.266663	3.75005
CUFF.6839	chr16	74468478	74468724	+	247	1.45118	0	26.6668	1.00703	0	8.20505	18.3759	8.14775	0.307688	3.25004
CUFF.19142	chr9	94845450	94845696	+	247	1.45118	0	26.6668	1.00703	0	8.20505	18.3759	8.14775	0.307688	3.25004
CUFF.5502	chr14	73958723	73958922	+	200	1.79221	0	30.4001	1.24368	0	10.1332	16.9624	8.14775	0.333329	3.00004
CUFF.17246	chr7	101861209	101861408	+	200	1.79221	0	32.9334	1.24368	0	10.1332	18.3759	8.14775	0.307688	3.25004
CUFF.4664	chr12	124322734	124322933	+	200	1.79221	0	58.2669	1.24368	21.1455	10.1332	32.5112	8.14775	0.173911	5.75008
CUFF.15633	chr6	5475804	5475998	+	195	1.83816	0	54.5643	1.27557	0	10.3931	29.6841	8.14775	0.190474	5.25007
CUFF.15279	chr5	139277808	139278162	+	355	6.05817	31.4679	47.0987	1.40133	0	11.4177	7.77442	8.14775	0.242421	4.12505
CUFF.4555	chr12	116134974	116135485	+	512	1.40016	0	23.7501	3.88651	0	29.6872	16.9624	7.63852	1.24998	0.800011
CUFF.18971	chr9	37438990	37439681	+	692	2.07192	0	8.05398	2.87557	0	21.9651	3.88721	7.63852	2.72724	0.366671
CUFF.3728	chr12	7934891	7935403	+	513	0.698717	0	3.95063	3.87894	0	29.6293	5.65412	7.63852	7.4999	0.133335
CUFF.11883	chr22	25057930	25058305	+	376	0.953302	0	6.73761	3.96921	0	29.6451	7.06765	7.46877	4.39994	0.227276
CUFF.1674	chr1	234094455	234095447	+	993	1.44387	0	0	1.50294	0	11.2251	0	7.46877	11.2251	0
CUFF.9374	chr2	10143010	10143545	+	536	15.3809	0	0	2.78437	0	20.7958	0	7.46877	20.7958	0
CUFF.325	chr1	27406391	27406705	+	315	18.2066	0	0	4.73785	0	35.3859	0	7.46877	35.3859	0
CUFF.9732	chr2	74431973	74432313	+	341	1.05115	0	0	4.3766	0	32.6878	0	7.46877	32.6878	0
CUFF.18024	chr8	42169279	42169528	+	250	22.9403	0	0	5.96969	0	44.5862	0	7.46877	44.5862	0
CUFF.18514	chr8	127214623	127217328	+	2706	91.796	78.0244	67.7805	0.551523	0.781432	4.1192	0.738381	7.46877	0.0607727	16.4548
CUFF.4172	chr12	50819729	50819942	+	214	16.7496	0	9.47043	6.97393	29.6433	52.0867	0.565412	7.46877	5.49993	0.181821
CUFF.12736	chr3	78830868	78831345	+	478	2.99951	0	0	3.12222	0	23.3192	0	7.46877	23.3192	0
CUFF.17873	chr8;chr8	22248493;22249044	22248649;22249245	+;+	359	34.9456	15.5587	77.6233	4.15716	0	31.0489	2.22126	7.46877	0.399995	2.50003
CUFF.4520	chr12	110299103	110299465	+	363	6.9121	0	27.9156	4.11135	0	30.7068	4.03866	7.46877	1.09999	0.909103
CUFF.3603	chr11	132009483	132009750	+	268	1.33747	0	0	5.56874	0	41.5916	0	7.46877	41.5916	0
CUFF.20553	chrX_KI270880v1_alt	4990	5329	+	340	1.05424	0	22.353	3.6579	0	26.8233	21.203	7.33298	1.19998	0.833344
CUFF.11620	chr21	37375777	37376291	+	515	6.26403	34.7064	48.2073	2.41492	0	17.7086	7.69589	7.33298	0.367342	2.72226
CUFF.408	chr1	35180009	35180662	+	654	9.31729	3.41624	4.64833	4.94431	22.6328	35.6367	0.498893	7.20763	7.66657	0.130437
CUFF.3610	chr12	402231	403093	+	863	1.66138	14.239	27.5938	1.15289	0	8.21931	16.609	7.12928	0.297868	3.35719
CUFF.18529	chr8	127870405	127870745	+	341	9.46034	0	14.8583	5.83547	0	41.6027	1.57059	7.12928	2.79996	0.357148
CUFF.9929	chr2	108645146	108646141	+	996	0.719762	6.72959	1.01741	2.99683	4.24609	21.3652	1.41353	7.12928	20.9997	0.0476197
CUFF.15441	chr5	174361823	174362004	+	182	9.8473	0	36.1906	5.46675	0	38.974	3.67518	7.12928	1.07691	0.928584
CUFF.7089	chr16;chr16	89833931;89834479	89834412;89834860	-;-	864	8.71212	0	19.9383	1.15156	0	8.20979	2.28857	7.12928	0.411759	2.4286
CUFF.5227	chr14	19310117	19310890	+	774	4.16793	0	9.16454	4.49912	30.0518	31.4209	2.19883	6.98379	3.42853	0.291671
CUFF.5342	chr14	54649068	54649509	+	442	0.810954	0	0	3.93927	9.56812	27.511	0	6.98379	27.511	0
CUFF.18420	chr8	125226442	125226997	+	556	5.15743	0	1.82255	3.13158	0	21.8703	0.353383	6.98379	11.9998	0.0833344
CUFF.2307	chr10	82054582	82055412	+	831	0.431338	0	0	1.79593	0	12.194	0	6.78979	12.194	0
CUFF.7869	chr17	68419797	68420057	+	261	9.61338	0	27.1776	2.85904	0	19.4123	2.82706	6.78979	0.714276	1.40002
CUFF.1308	chr1	197101979	197102526	+	548	18.9686	28.5393	3.69831	2.7234	0	18.4913	0.19497	6.78979	4.99993	0.200003
CUFF.10223	chr2	156125354	156125959	+	606	3.54893	0	0	2.46274	0	16.7215	0	6.78979	16.7215	0
CUFF.11648	chr21	41203537	41203993	+	457	15.6867	17.1111	24.391	1.63285	4.62703	11.0867	1.55488	6.78979	0.454539	2.20003
CUFF.9603	chr2	55282425	55282714	+	290	4.94402	0	64.6439	2.57314	0	17.4711	13.0752	6.78979	0.270267	3.70005
CUFF.8835	chr19	15381842	15382414	+	573	3.75332	0	19.4532	1.30229	0	8.84226	5.18295	6.78979	0.454539	2.20003
CUFF.11609	chr21	34862410	34862828	+	419	0.855469	0	0	3.56187	0	24.1843	0	6.78979	24.1843	0
CUFF.12685	chr3	56681987	56682302	+	316	1.13431	0	0	4.72285	0	32.0672	0	6.78979	32.0672	0
CUFF.2788	chr11	28095099	28095454	+	356	9.06173	0	1.42323	4.1922	0	28.4641	0.157059	6.78979	19.9997	0.0500007
CUFF.4465	chr12	103802754	103803205	+	452	0.793013	0	0	3.30182	0	22.4187	0	6.78979	22.4187	0
CUFF.18345	chr8	117929310	117929644	+	335	1.06998	0	0	4.45499	0	30.2485	0	6.78979	30.2485	0
CUFF.4433	chr12	95514053	95514331	+	279	11.5626	0	0	5.34918	0	36.3198	0	6.78979	36.3198	0
CUFF.14443	chr5	25516139	25516460	+	322	1.11317	0	0	4.63485	0	31.4697	0	6.78979	31.4697	0
CUFF.7716	chr17	57928806	57929306	+	501	7.86998	0	4.04526	2.97889	0	20.226	0.514011	6.78979	4.99993	0.200003
CUFF.832	chr1	98193467	98194112	+	646	0.554863	0	4.7059	4.6205	0	31.3722	8.48118	6.78979	6.66658	0.150002
CUFF.14255	chr5	5437876	5438290	+	415	12.092	2.69183	69.5906	3.5962	0	24.4174	5.75509	6.78979	0.350873	2.85004
CUFF.19756	chr9	136501485	136501721	+	237	1.51241	0	32.0676	3.14857	0	21.3781	21.203	6.78979	0.666658	1.50002
CUFF.18021	chr8	42028806	42029042	+	237	3.02482	0	61.9974	3.14857	0	21.3781	20.4962	6.78979	0.344823	2.90004
CUFF.13685	chr4	51860451	51861005	+	555	1.93752	0	13.6937	2.68905	0	18.2581	7.06765	6.78979	1.33332	0.75001
CUFF.1574	chr1	228646765	228647524	+	760	8.48941	64.6749	26.6668	0.981856	0	6.6666	3.14118	6.78979	0.249997	4.00005
CUFF.8528	chr19	574116	574634	+	519	2.76256	2.15243	31.2397	1.43779	0	9.76227	11.3082	6.78979	0.312496	3.20004
CUFF.3270	chr11	73676116	73676457	+	342	4.1923	0	0	4.36381	0	29.6293	0	6.78979	29.6293	0
CUFF.847	chr1	108605249	108605508	+	260	1.37862	0	27.2821	2.87004	0	19.487	19.7894	6.78979	0.714276	1.40002
CUFF.12413	chr3	16902326	16902754	+	429	1.67106	109.368	30.7072	1.73942	0	11.8103	18.3759	6.78979	0.38461	2.60003
CUFF.3642	chr12	2825220	2825435	+	216	1.65945	0	32.8396	3.45468	0	23.4566	19.7894	6.78979	0.714276	1.40002
CUFF.4911	chr13	68224698	68225204	+	507	0.706986	0	0	2.94363	0	19.9867	0	6.78979	19.9867	0
CUFF.19896	chrUn_GL000216v2	83613	84837	+	1225	0.292605	0	0	1.82745	1.72617	12.408	0	6.78979	12.408	0
CUFF.19082	chr9;chr9;chr9;chr9;chr9;chr9	86301441;86303086;86304860;86305192;86308429;86309212	86301601;86303205;86304947;86305239;86308606;86309260	-;-;-;-;-;-	644	3.89611	29.489	17.3085	1.15871	9.85041	7.86742	4.44252	6.78979	0.454539	2.20003
CUFF.11893	chr22	25923133	25923962	+	830	0.431857	0	0	4.19556	0	28.08	0	6.6928	28.08	0
CUFF.986	chr1	151315603	151315788	+	186	21.1982	0	32.6883	10.6984	0	70.8237	1.54203	6.62005	2.16664	0.461545
CUFF.20340	chrX	115932864	115934316	+	1453	6.66065	41.5169	31.3834	1.36951	1.4553	9.06621	4.71177	6.62005	0.288885	3.46158
CUFF.4366	chr12	65866154	65866487	+	334	1.07318	0	1.51697	5.95777	0	39.4407	1.41353	6.62005	25.9997	0.038462
CUFF.9084	chr19;chr19	45786691;45790905	45786871;45791054	-;-	331	11.912	70.8741	16.8379	6.01177	0	39.7982	1.41353	6.62005	2.36361	0.423082
CUFF.2124	chr10	42590603	42591020	+	418	0.857516	26.7251	26.6668	4.76052	5.05874	31.5148	31.0977	6.62005	1.1818	0.846165
CUFF.15877	chr6	36085199	36085376	+	178	2.01372	0	76.8542	6.98699	0	45.5426	38.1653	6.5182	0.592585	1.68752
CUFF.5526	chr14;chr14;chr14	81485683;81486289;81487390	81485746;81486454;81487450	-;-;-	291	1.23176	0	0	8.54766	0	55.7154	0	6.5182	55.7154	0
CUFF.6861	chr16	75336587	75336832	+	246	23.3133	0	30.8944	5.05563	0	32.9536	1.32518	6.5182	1.06665	0.937512
CUFF.18055	chr8	47486430	47486730	+	301	7.14502	66.804	18.5161	4.13184	21.0753	26.9322	2.59147	6.5182	1.45453	0.687509
CUFF.8700	chr19;chr19;chr19	4969185;5016258;5032867	4969231;5016340;5033029	+;+;+	293	4.8934	0	0	4.24466	0	27.6675	0	6.5182	27.6675	0
CUFF.10495	chr2	210678098	210679099	+	1002	128.424	81.3863	49.0487	1.2412	2.11033	8.0904	0.381929	6.5182	0.164946	6.06258
CUFF.11338	chr20	51835063	51835441	+	379	32.1557	35.3703	14.7054	3.28149	0	21.3894	0.457319	6.5182	1.45453	0.687509
CUFF.8856	chr19;chr19	16879537;16880167	16880143;16880216	+;+	657	3.27344	1.70032	0	2.65016	16.0925	16.9658	0	6.4018	16.9658	0
CUFF.16717	chr7;chr7	23181980;23185074	23182210;23185299	+;+	457	14.9024	78.2222	3.32605	3.80997	0	24.3907	0.223189	6.4018	7.33324	0.136365
CUFF.8446	chr18	48790118	48790648	+	531	0.675031	0	0	3.27902	0	20.9916	0	6.4018	20.9916	0
CUFF.6573	chr16;chr16;chr16;chr16	27776978;27777613;27777881;27778574	27777032;27777770;27777969;27778600	+;+;+;+	329	1.08949	0	0	5.29227	0	33.8801	0	6.4018	33.8801	0
CUFF.5651	chr14_GL000225v1_random	178093	178870	+	778	0.460722	0	0	2.23799	0	14.3272	0	6.4018	14.3272	0
CUFF.4902	chr13	52029674	52030617	+	944	3.03764	0	0.536725	3.68889	0	23.6156	0.176691	6.4018	43.9994	0.0227276
CUFF.2103	chr10	34670348	34670576	+	229	6.26099	0	0	9.77569	0	61.9499	0	6.33714	61.9499	0
CUFF.4771	chr13	18977447	18978146	+	700	0.51206	0	0	3.19805	0	20.2665	0	6.33714	20.2665	0
CUFF.6	chr1	630748	631623	+	876	64.6504	269.076	134.186	11.9257	89.3133	75.1895	2.07556	6.30481	0.560337	1.78464
CUFF.4150	chr12	50145772	50146364	+	593	3.62673	1.88383	10.253	5.45292	3.56586	34.1762	2.82706	6.2675	3.33329	0.300004
CUFF.14164	chr5	279248	279518	+	271	5.29065	0	37.3925	1.8357	0	11.2176	7.06765	6.11081	0.299996	3.33338
CUFF.11555	chr21	15796912	15797267	+	356	1.00686	0	25.6181	1.3974	0	8.53924	25.4435	6.11081	0.333329	3.00004
CUFF.8897	chr19	18998657	18998902	+	246	8.74248	18.1644	22.6559	2.02225	0	12.3576	2.59147	6.11081	0.545447	1.83336
CUFF.17990	chr8	38063407	38063741	+	335	7.48983	0	27.224	1.485	0	9.07454	3.63479	6.11081	0.333329	3.00004
CUFF.11852	chr22	21806507	21806750	+	244	1.46902	0	31.1476	2.03883	0	12.4589	21.203	6.11081	0.399995	2.50003
CUFF.5330	chr14	51582028	51582659	+	632	0.567155	0	0	3.14857	3.34581	19.2403	0	6.11081	19.2403	0
CUFF.11089	chr20	34509087	34509388	+	302	3.56068	0	46.9759	1.64726	14.0037	10.0661	13.193	6.11081	0.214283	4.66673
CUFF.19177	chr9;chr9	98794946;98795088	98795056;98795181	+;+	205	5.24549	0	29.6586	2.4267	10.3149	14.8291	5.65412	6.11081	0.499993	2.00003
CUFF.9541	chr2	42810532	42810658	+	127	11.2895	17.5923	51.8637	3.91712	0	23.9368	4.59397	6.11081	0.461532	2.1667
CUFF.14484	chr5	28925544	28926187	+	644	0.556586	0	0	3.0899	3.28347	18.8818	0	6.11081	18.8818	0
CUFF.7079	chr16	89732973	89733379	+	407	14.9718	27.4475	44.8159	2.44459	0	14.9384	2.99336	6.11081	0.333329	3.00004
CUFF.641	chr1	56688516	56688698	+	183	1.9587	0	35.9928	5.43687	0	33.2237	18.3759	6.11081	0.923065	1.08335
CUFF.1189	chr1	167780958	167781223	+	266	1.34753	0	20.9524	1.8702	0	11.4285	15.5488	6.11081	0.545447	1.83336
CUFF.12599	chr3	48798654	48799117	+	464	0.772504	0	12.0115	2.14428	0	13.1033	15.5488	6.11081	1.09089	0.916679
CUFF.1380	chr1	204528739	204529234	+	496	0.722665	0	21.4517	1.00297	0	6.12897	29.6841	6.11081	0.285711	3.50005
CUFF.12560	chr3	47651446	47652087	+	642	0.55832	0	0	3.09953	0	18.9406	0	6.11081	18.9406	0
CUFF.10081	chr2	135176952	135177338	+	387	0.926206	0	0	5.14185	0	31.4209	0	6.11081	31.4209	0
CUFF.14588	chr5	37525074	37525367	+	294	2.43838	34.1973	22.4037	1.69209	0	10.34	9.18795	6.11081	0.461532	2.1667
CUFF.2543	chr10	124959674	124959894	+	221	1.62191	0	36.6819	2.25101	0	13.7555	22.6165	6.11081	0.374995	2.6667
CUFF.1685	chr1	234607955	234608281	+	327	12.0577	0	17.0439	1.52133	32.3326	9.29654	1.41353	6.11081	0.545447	1.83336
CUFF.13506	chr4	17849346	17849665	+	320	1.12013	0	28.5001	1.55461	0	9.4999	25.4435	6.11081	0.333329	3.00004
CUFF.14864	chr5	62326608	62326924	+	317	1.13073	0	28.7698	1.56932	0	9.58981	25.4435	6.11081	0.333329	3.00004
CUFF.2652	chr11	6488324	6488500	+	177	2.02509	0	40.0755	5.62117	0	34.3499	19.7894	6.11081	0.857132	1.16668
CUFF.20188	chrX	71542947	71543210	+	264	2.71547	0	49.8991	1.88437	0	11.515	18.3759	6.11081	0.230766	4.33339
CUFF.17452	chr7;chr7	131052437;131107720	131052555;131108060	-;-	460	14.8052	31.5705	29.7392	1.08146	4.59686	6.60863	2.0087	6.11081	0.222219	4.50006
CUFF.1566	chr1	228255494	228255923	+	430	1.66717	0	16.4962	1.15692	0	7.0697	9.89471	6.11081	0.428566	2.33336
CUFF.2077	chr10	28598563	28598743	+	181	1.98034	0	39.1898	2.74847	0	16.7954	19.7894	6.11081	0.428566	2.33336
CUFF.5753	chr15	42687376	42687612	+	237	7.56206	0	40.619	2.09905	0	12.8269	5.37142	6.11081	0.315785	3.16671
CUFF.18020	chr8	42027286	42027785	+	500	0.716883	42.4502	30.4001	0.994948	4.22911	6.07994	42.4059	6.11081	0.199997	5.00007
CUFF.2308	chr10;chr10;chr10;chr10	80422426;80425869;80427332;80431989	80422511;80426006;80427499;80432436	+;+;+;+	840	18.3488	6.64947	39.8096	0.592231	0	3.61901	2.1696	6.11081	0.0909079	11.0001
CUFF.17689	chr7	159029087	159030312	+	1226	4.09314	0	39.6739	0.40577	0	2.47958	9.69278	6.11081	0.0624992	16.0002
CUFF.5729	chr15	41317176	41317544	+	369	2.91416	0	16.477	1.34817	0	8.2384	5.65412	6.11081	0.499993	2.00003
CUFF.5340	chr14;chr14;chr14;chr14;chr14;chr14	52005740;52006538;52007810;52010876;52011554;52014287	52005850;52006660;52007967;52011047;52011683;52014330	-;-;-;-;-;-	738	29.6273	0	15.7905	0.674084	0	4.1192	0.532971	6.11081	0.260866	3.83338
CUFF.16950	chr7	66641569	66641946	+	378	0.948258	0	37.531	2.63214	0	16.0845	39.5789	6.11081	0.428566	2.33336
CUFF.3077	chr11	66101675	66101963	+	289	2.48057	0	17.5318	1.72136	0	10.5189	7.06765	6.11081	0.599992	1.66669
CUFF.2086	chr10	29734389	29734807	+	419	10.2656	0	13.3016	1.18729	5.04667	7.2553	1.29574	6.11081	0.545447	1.83336
CUFF.6679	chr16	56748707	56748925	+	219	1.63672	0	27.7626	2.27157	0	13.8811	16.9624	6.11081	0.499993	2.00003
CUFF.13442	chr4	5817189	5817780	+	592	0.605476	0	20.5406	0.840327	0	5.13508	33.9247	6.11081	0.249997	4.00005
CUFF.346	chr1;chr1;chr1	28214971;28228922;28232921	28214996;28229023;28233026	-;-;-	234	10.7226	0	32.4787	2.12596	0	12.9913	3.02899	6.11081	0.399995	2.50003
CUFF.6551	chr16	23480002	23480223	+	222	1.6146	0	29.6698	4.48175	0	27.3871	18.3759	6.11081	0.923065	1.08335
CUFF.18138	chr8	61624987	61625381	+	395	26.316	67.8751	26.9368	1.25943	0	7.69613	1.02359	6.11081	0.285711	3.50005
CUFF.1771	chr1	246748949	246749810	+	862	2.49495	0	15.8701	0.577116	0	3.52665	6.36089	6.11081	0.222219	4.50006
CUFF.9275	chr19	58389224	58389577	+	354	1.01255	0	17.1752	1.40529	0	8.58748	16.9624	6.11081	0.499993	2.00003
CUFF.12261	chr3	3940212	3940561	+	350	1.02412	0	28.9525	1.42135	0	8.68563	28.2706	6.11081	0.299996	3.33338
CUFF.4244	chr12;chr12	53985727;54053160	53986010;54053175	+;+	300	47.7922	0	18.5778	1.65825	0	10.1332	0.388721	6.11081	0.545447	1.83336
CUFF.17629	chr7	157376674	157377322	+	649	6.07528	0	30.4469	0.766524	0	4.68408	5.01161	6.11081	0.153844	6.50009
CUFF.12800	chr3	110823977	110824532	+	556	0.644679	0	0	5.36842	0	32.8054	0	6.11081	32.8054	0
CUFF.14213	chr5	885441	885820	+	380	7.54614	0	26.6668	1.30914	0	7.99992	3.53383	6.11081	0.299996	3.33338
CUFF.6904	chr16	84182082	84182428	+	347	19.6265	0	42.344	1.43364	18.2814	8.76072	2.15749	6.11081	0.206894	4.8334
CUFF.16790	chr7	32586389	32586840	+	452	4.75808	0	14.5723	1.10061	0	6.7256	3.06265	6.11081	0.461532	2.1667
CUFF.12343	chr3	9987833	9988004	+	172	16.6717	305.257	53.0234	2.89229	0	17.6742	3.18044	6.11081	0.333329	3.00004
CUFF.4240	chr12	54159552	54159792	+	241	1.48731	0	0	2.06421	0	12.614	0	6.11081	12.614	0
CUFF.6032	chr15;chr15	72475005;72484577	72475014;72484816	+;+	250	10.0364	0	28.3734	1.9899	25.3746	12.1599	2.82706	6.11081	0.428566	2.33336
CUFF.19709	chr9;chr9;chr9;chr9;chr9;chr9	135087901;135090195;135095864;135098286;135106260;135119504	135088141;135090347;135096022;135099335;135106858;135121175	+;+;+;+;+;+	3874	195.505	83.3364	88.2811	1.02731	8.73331	6.27769	0.451554	6.11081	0.0711102	14.0627
CUFF.12508	chr3	38407870	38408344	+	475	4.52768	0	35.2001	1.04731	4.45169	6.39994	7.77442	6.11081	0.181816	5.50007
CUFF.11051	chr20	32374030	32374473	+	444	0.807301	0	41.0812	1.12044	0	6.84678	50.8871	6.11081	0.166664	6.00008
CUFF.1570	chr1	228398737	228398978	+	242	1.48116	0	73.2785	2.05568	0	12.5619	49.4736	6.11081	0.171426	5.83341
CUFF.5717	chr15	40694301	40694726	+	426	2.52424	0	11.8936	2.33556	0	14.2722	4.71177	6.11081	1.19998	0.833344
CUFF.6282	chr15	101961744	101967850	+	6107	2.99337	4.57308	38.9936	1.34408	2.07751	8.13048	13.0267	6.04909	0.208508	4.79598
CUFF.5156	chr13	113907378	113908203	+	826	0.433949	0	0	6.92609	0	41.7106	0	6.02225	41.7106	0
CUFF.9993	chr2	117603452	117603748	+	297	1.20687	0	0	9.21248	0	54.5898	0	5.92564	54.5898	0
CUFF.12085	chr22	41695576	41695953	+	378	0.948258	5.91064	9.38275	5.92231	0	34.8497	9.89471	5.88449	3.71424	0.269234
CUFF.5880	chr15	56094179	56094518	+	340	6.32544	3.28562	0	6.58421	0	38.7447	0	5.88449	38.7447	0
CUFF.8237	chr18	2734294	2734945	+	652	1.09951	0	0	2.67049	3.24318	15.5418	0	5.81982	15.5418	0
CUFF.16937	chr7	65875744	65876309	+	566	0.633289	0	0	3.07625	0	17.9032	0	5.81982	17.9032	0
CUFF.2112	chr10;chr10;chr10	31319219;31461041;31495782	31319296;31461240;31495816	+;+;+	313	1.14518	0	0	5.56281	0	32.3745	0	5.81982	32.3745	0
CUFF.12129	chr22	44959508	44959820	+	313	1.14518	0	0	5.56281	6.75576	32.3745	0	5.81982	32.3745	0
CUFF.14885	chr5	65962444	65962848	+	405	0.885041	0	0	4.29916	0	25.0203	0	5.81982	25.0203	0
CUFF.15010	chr5;chr5	102802893;102803189	102803148;102803527	+;+	595	5.42181	0	16.1793	2.92632	0	17.0306	2.98412	5.81982	1.05262	0.950013
CUFF.11232	chr20	44975247	44975563	+	317	1.13073	0	0	5.49261	0	31.966	0	5.81982	31.966	0
CUFF.7371	chr17	22086260	22086887	+	628	0.570767	0	0	2.77255	3.36712	16.1357	0	5.81982	16.1357	0
CUFF.19893	chrUn_GL000216v2	266	850	+	585	0.612721	0	0	2.97634	3.61462	17.3218	0	5.81982	17.3218	0
CUFF.8995	chr19	39347033	39347354	+	322	6.67904	0	0	5.40732	0	31.4697	0	5.81982	31.4697	0
CUFF.2216	chr10	68333473	68333710	+	238	9.03635	9.38749	2.12886	7.31579	0	42.5766	0.235588	5.81982	19.9997	0.0500007
CUFF.7739	chr17	59739981	59740179	+	199	1.80121	0	0	8.74954	0	50.9208	0	5.81982	50.9208	0
CUFF.6138	chr15	88623656	88624078	+	423	1.69476	0	19.1648	4.11621	4.99895	23.9556	11.3082	5.81982	1.24998	0.800011
CUFF.19168	chr9	97671104	97671445	+	342	11.5288	29.3977	0	5.09111	18.5487	29.6293	0	5.81982	29.6293	0
CUFF.9973	chr2	111490488	111491069	+	582	0.615879	0	4.35282	5.98336	0	34.8221	7.06765	5.81982	7.99989	0.125002
CUFF.9567	chr2	46573042	46573528	+	487	0.73602	0	0	3.57527	0	20.8075	0	5.81982	20.8075	0
CUFF.18300	chr8	100719462	100719980	+	519	2.76256	0	0	3.35483	0	19.5245	0	5.81982	19.5245	0
CUFF.16677	chr7	7187754	7188262	+	509	0.704208	0	1.99084	3.42074	0	19.9081	2.82706	5.81982	9.99987	0.100001
CUFF.15693	chr6	12312811	12313230	+	420	0.853433	0	0	7.10677	5.03465	41.0155	0	5.77132	41.0155	0
CUFF.2388	chr10	98256142	98256702	+	561	0.638934	0	0	5.32058	3.76926	30.7068	0	5.77132	30.7068	0
CUFF.2403	chr10	100348530	100348824	+	295	10.9355	3.78682	20.6102	4.21588	0	24.045	1.88471	5.70343	1.16665	0.857154
CUFF.5779	chr15	44075060	44075813	+	754	0.475387	0	0	3.2989	11.2178	18.815	0	5.70343	18.815	0
CUFF.18515	chr8	127832231	127832765	+	535	5.35988	2.08806	8.52339	4.64929	0	26.5169	1.59022	5.70343	3.11107	0.321433
CUFF.14333	chr5	14221333	14221674	+	342	5.24038	55.5289	2.96297	7.27301	18.5487	41.4811	0.565412	5.70343	13.9998	0.0714295
CUFF.783	chr1	88817800	88818137	+	338	4.24191	0	22.4853	3.67954	0	20.986	5.30074	5.70343	0.933321	1.07144
CUFF.1755	chr1	246258885	246259782	+	898	10.7772	4.976	12.4128	3.60087	14.1284	20.3116	1.15177	5.64075	1.63634	0.611119
CUFF.9051	chr19	43858043	43858572	+	530	0.676305	0	0	3.75452	0	21.0312	0	5.60158	21.0312	0
CUFF.16738	chr7	23523301	23523752	+	452	0.793013	0	0	4.40242	0	24.6605	0	5.60158	24.6605	0
CUFF.8287	chr18	9373944	9374477	+	534	0.671239	0	0	3.7264	0	20.8737	0	5.60158	20.8737	0
CUFF.11843	chr22;chr22;chr22;chr22	20431467;20431745;20431930;20437582	20431537;20431846;20431988;20437599	-;-;-;-	250	1.43377	0	0	7.95958	0	44.5862	0	5.60158	44.5862	0
CUFF.12808	chr3	110871072	110871673	+	602	0.595418	0	0	3.30547	0	18.5159	0	5.60158	18.5159	0
CUFF.2324	chr10	87213820	87214246	+	427	3.35777	0	2.37315	4.66018	0	26.1043	0.706765	5.60158	10.9999	0.0909103
CUFF.12017	chr22	38373222	38373516	+	295	2.43011	0	0	6.74541	0	37.7849	0	5.60158	37.7849	0
CUFF.12650	chr3	51968557	51968848	+	292	3.68262	0	1.73517	6.81471	0	38.1731	0.471177	5.60158	21.9997	0.0454551
CUFF.15091	chr5	132952313	132952809	+	497	4.32726	0	4.07781	4.00381	0	22.4277	0.942354	5.60158	5.49993	0.181821
CUFF.79	chr1	1878835	1879311	+	477	20.2892	0	46.7367	4.17169	4.43303	23.368	2.30353	5.60158	0.499993	2.00003
CUFF.15005	chr5	102763006	102763868	+	863	1.66138	0	9.98072	4.61158	0	25.8321	6.0075	5.60158	2.5882	0.386369
CUFF.17976	chr8	31074114	31074513	+	400	14.3377	0	34.2001	6.84027	0	37.9996	2.38533	5.55528	1.1111	0.900012
CUFF.5996	chr15	68204532	68204903	+	372	4.81776	0	34.0503	2.00594	11.3686	10.8959	7.06765	5.43183	0.319996	3.12504
CUFF.10478	chr2;chr2	210556605;210573301	210556862;210573380	+;+	338	127.257	191.694	29.9804	2.20772	6.25608	11.992	0.235588	5.43183	0.399995	2.50003
CUFF.6808	chr16	71745113	71745413	+	301	1.19084	0	25.2492	2.47911	7.0251	13.4661	21.203	5.43183	0.533326	1.87502
CUFF.5746	chr15	42247417	42247743	+	327	5.48076	0	20.1428	2.28199	0	12.3954	3.67518	5.43183	0.615377	1.62502
CUFF.14953	chr5	87392455	87392685	+	231	1.5517	33.8519	41.674	3.23035	0	17.5467	26.8571	5.43183	0.421047	2.37503
CUFF.2712	chr11	12786004	12786437	+	434	9.91083	0	24.5162	1.71938	0	9.33938	2.47368	5.43183	0.380947	2.62503
CUFF.14298	chr5	10265245	10265503	+	259	2.76789	0	29.3437	2.88112	0	15.6498	10.6015	5.43183	0.533326	1.87502
CUFF.18120	chr8	58441914	58442093	+	180	1.99134	0	50.6668	4.14562	0	22.5183	25.4435	5.43183	0.444439	2.25003
CUFF.985	chr1	151286847	151287037	+	191	3.75332	0	34.4853	3.90686	22.1419	21.2214	9.18795	5.43183	0.615377	1.62502
CUFF.5988	chr15	67222092	67222562	+	471	5.32716	2.37179	11.833	1.58431	0	8.60572	2.22126	5.43183	0.727263	1.37502
CUFF.1615	chr1	233929920	233930312	+	393	5.47239	0	0	5.69627	10.7611	30.9412	0	5.43183	30.9412	0
CUFF.16909	chr7	55461862	55462404	+	543	0.660114	4.11459	11.1971	6.87119	3.89421	37.3231	16.9624	5.43183	3.33329	0.300004
CUFF.11175	chr20	38072942	38073299	+	358	4.00494	0	26.8902	2.08439	0	11.322	6.71427	5.43183	0.421047	2.37503
CUFF.10163	chr2	151427896	151428138	+	243	7.37534	0	31.2758	3.07083	0	16.6802	4.24059	5.43183	0.533326	1.87502
CUFF.3675	chr12	5718988	5719357	+	370	6.78133	0	24.6487	2.01679	0	10.9548	3.63479	5.43183	0.444439	2.25003
CUFF.1184	chr1	166849773	166849968	+	196	34.7469	0	54.2859	3.8072	118.674	20.6801	1.56232	5.43183	0.380947	2.62503
CUFF.16552	chr7	261017	262087	+	1071	0.334679	12.5167	10.8808	0.696742	0	3.78459	32.5112	5.43183	0.347822	2.87504
CUFF.6429	chr16	3589537	3590027	+	491	0.730024	0	33.0211	3.03955	0	16.5104	45.233	5.43183	0.499993	2.00003
CUFF.11096	chr20	34822199	34822631	+	433	4.13905	7.7398	0	5.17005	0	28.0829	0	5.43183	28.0829	0
CUFF.9480	chr2	32491351	32491559	+	209	1.71503	0	29.091	3.57039	0	19.3937	16.9624	5.43183	0.666658	1.50002
CUFF.11278	chr20	49713178	49713555	+	378	6.63781	0	13.4039	3.9482	0	21.446	2.01933	5.43183	1.59998	0.625008
CUFF.11416	chr20	62382771	62383036	+	266	1.34753	0	30.4763	2.8053	0	15.2379	22.6165	5.43183	0.499993	2.00003
CUFF.18413	chr8	124452316	124452922	+	607	9.44822	1.84038	8.34709	6.14671	0	33.3879	0.883457	5.43183	3.99995	0.250003
CUFF.760	chr1	77960581	77961458	+	878	4.49073	0	4.61657	2.5497	0	13.8495	1.02802	5.43183	2.99996	0.333338
CUFF.12976	chr3	130743533	130743849	+	317	1.13073	0	25.5732	2.35398	0	12.7864	22.6165	5.43183	0.499993	2.00003
CUFF.12882	chr3	121518857	121519144	+	288	1.24459	0	21.1112	2.59101	0	14.0739	16.9624	5.43183	0.666658	1.50002
CUFF.13765	chr4	86982149	86982356	+	208	5.16983	0	31.6668	3.58755	0	19.487	6.1253	5.43183	0.615377	1.62502
CUFF.7736	chr17	59625376	59626054	+	679	0.527896	0	0	3.29695	3.11422	17.9085	0	5.43183	17.9085	0
CUFF.11840	chr22	20990377	20990526	+	150	31.0649	0	33.7779	4.97474	14.097	27.022	1.08733	5.43183	0.799989	1.25002
CUFF.13830	chr4	106316840	106317516	+	677	7.41238	158.409	1.4968	3.30669	0	17.9614	0.201933	5.43183	11.9998	0.0833344
CUFF.6691	chr16	57473010	57473311	+	302	5.93447	0	23.4879	2.4709	0	13.4215	3.95789	5.43183	0.571421	1.75002
CUFF.5460	chr14	69937671	69938064	+	394	10.917	0	50.1524	1.89394	0	10.2875	4.59397	5.43183	0.205126	4.87506
CUFF.4436	chr12	96208461	96208751	+	291	1.23176	0	40.0459	2.5643	7.26651	13.9288	32.5112	5.43183	0.347822	2.87504
CUFF.5247	chr14;chr14;chr14	22909508;22911328;22918999	22909595;22911403;22919073	-;-;-	239	22.4963	18.6964	23.3195	3.12222	0	16.9594	1.03659	5.43183	0.727263	1.37502
CUFF.19439	chr9	128327821	128328139	+	319	8.98913	28.0153	22.2362	2.33922	6.6287	12.7062	2.47368	5.43183	0.571421	1.75002
CUFF.16855	chr7	44078528	44078812	+	285	15.0923	0	42.6668	2.61828	0	14.2221	2.82706	5.43183	0.333329	3.00004
CUFF.7017	chr16	87864393	87864748	+	356	9.06173	59.6211	46.9664	2.0961	5.93976	11.3857	5.18295	5.43183	0.242421	4.12505
CUFF.184	chr1	11840636	11841520	+	885	0.405019	0	7.44258	4.49694	19.1146	24.045	18.3759	5.34696	3.23073	0.309528
CUFF.10460	chr2;chr2	203328403;203366877	203328633;203366901	+;+	256	14.0016	26.1823	23.7501	12.6312	8.25998	67.291	1.69624	5.32738	2.8333	0.352946
CUFF.11227	chr20	44931572	44932104	+	533	2.68999	0	0.950597	6.06675	3.96727	32.3199	0.353383	5.32738	33.9996	0.0294122
CUFF.19519	chr9;chr9;chr9;chr9;chr9;chr9;chr9;chr9;chr9	130447670;130454307;130458403;130464113;130466727;130470836;130471488;130476874;130479718	130452336;130454376;130458593;130464169;130466802;130470907;130471518;130477652;130479792	+;+;+;+;+;+;+;+;+	6018	115.907	66.8262	88.6543	1.07464	12.6494	5.72499	0.764875	5.32738	0.0645765	15.4855
CUFF.14604	chr5	38826905	38827371	+	467	5.37279	0	0	5.32627	0	28.2081	0	5.29604	28.2081	0
CUFF.9831	chr2	95891195	95891726	+	532	0.673763	0	4.76192	4.67551	3.97473	24.7617	7.06765	5.29604	5.19993	0.19231
CUFF.12831	chr3	111957309	111957795	+	487	0.73602	0	16.6462	5.10753	13.026	27.0497	22.6165	5.29604	1.62498	0.615393
CUFF.9942	chr2	111253734	111254588	+	855	0.83846	0	0	2.03644	0	10.6666	0	5.23784	10.6666	0
CUFF.15009	chr5	102807330	102807578	+	249	1.43952	0	20.3481	6.9926	0	36.6261	14.1353	5.23784	1.79998	0.555563
CUFF.3942	chr12	31554258	31555011	+	754	12.8354	60.7448	49.7261	2.30923	0	12.0954	3.87412	5.23784	0.24324	4.11117
CUFF.5444	chr14	69984809	69985379	+	571	15.6936	91.9514	23.958	3.04931	0	15.9718	1.52661	5.23784	0.666658	1.50002
CUFF.4127	chr12	49130558	49130857	+	300	27.4805	0	37.1557	9.12035	0	47.2884	1.35207	5.18493	1.27271	0.785725
CUFF.6991	chr16	87741817	87742147	+	331	10.8291	0	6.12288	8.26618	25.5535	42.8596	0.565412	5.18493	6.99991	0.142859
CUFF.5776	chr15	44011017	44011640	+	624	0.574426	0	0	4.38479	20.3322	22.7348	0	5.18493	22.7348	0
CUFF.6998	chr16	87833854	87834362	+	509	16.901	0	15.9267	5.37545	24.926	27.8714	0.942354	5.18493	1.74998	0.571436
CUFF.18982	chr9	41016270	41017355	+	1086	0.330057	0	0	5.26791	3.89421	27.0593	0	5.13663	27.0593	0
CUFF.4247	chr12	53996631	53996983	+	353	10.1542	3.16462	35.883	2.81855	5.99024	14.353	3.53383	5.09234	0.399995	2.50003
CUFF.18795	chr8	145056079	145056805	+	727	0.986084	0	43.2097	1.36857	0	6.96921	43.8194	5.09234	0.161288	6.20008
CUFF.5936	chr15;chr15	64340930;64341305	64340979;64341748	+;+	494	3.62795	0	0	4.02813	8.56095	20.5126	0	5.09234	20.5126	0
CUFF.4530	chr12	112100861	112101355	+	495	1.44825	4.51358	26.6129	2.01	4.27183	10.2356	18.3759	5.09234	0.38461	2.60003
CUFF.6945	chr16	85670508	85671146	+	639	3.36565	0	8.72199	3.11408	3.30916	15.858	2.59147	5.09234	1.81816	0.550007
CUFF.2080	chr10	29540245	29540921	+	677	1.05891	0	14.968	2.93928	0	14.9678	14.1353	5.09234	0.999987	1.00001
CUFF.11964	chr22	32812659	32812864	+	206	6.96003	0	27.0551	4.82984	0	24.5952	3.88721	5.09234	0.909079	1.10001
CUFF.10740	chr2	235605218	235605645	+	428	18.4246	0	52.0874	4.64929	0	23.6758	2.82706	5.09234	0.454539	2.20003
CUFF.2177	chr10	59877406	59877685	+	280	1.28015	0	0	7.10677	0	36.1901	0	5.09234	36.1901	0
CUFF.159	chr1	9302900	9303433	+	534	1.34248	20.9197	0.948817	3.7264	0	18.9761	0.706765	5.09234	19.9997	0.0500007
CUFF.7337	chr17	18908161	18908743	+	583	0.614823	0	10.4288	3.4132	0	17.3812	16.9624	5.09234	1.66664	0.600008
CUFF.18525	chr8	127848768	127849548	+	781	8.72009	18.5947	16.2186	1.27394	10.83	6.48734	1.85991	5.09234	0.399995	2.50003
CUFF.7191	chr17	5007774	5008059	+	286	7.51976	0	1.77157	6.95768	0	35.4309	0.235588	5.09234	19.9997	0.0500007
CUFF.16862	chr7	44578247	44578776	+	530	16.9076	61.125	12.4277	1.87726	0	9.55965	0.735036	5.09234	0.769221	1.30002
CUFF.13190	chr3	180603510	180603848	+	339	2.1147	0	0	5.8699	0	29.8915	0	5.09234	29.8915	0
CUFF.12562	chr3	47761557	47761829	+	273	3.93892	0	3.71186	7.28899	0	37.1181	0.942354	5.09234	9.99987	0.100001
CUFF.9915	chr2	105381742	105382461	+	720	5.47619	31.0309	33.7779	5.52749	11.7475	28.1479	6.16813	5.09234	0.833322	1.20002
CUFF.13588	chr4	39453876	39454081	+	206	1.74001	0	0	9.65969	10.2648	49.1904	0	5.09234	49.1904	0
CUFF.4715	chr12	131993616	131994296	+	681	11.0533	4.92119	8.92808	5.84404	15.5254	29.7599	0.807732	5.09234	3.33329	0.300004
CUFF.3033	chr11	64312725	64313107	+	383	31.8199	17.5004	15.8747	2.59777	0	13.2288	0.498893	5.09234	0.833322	1.20002
CUFF.10074	chr2	134165579	134165900	+	322	4.45269	0	3.14701	6.1798	13.1339	31.4697	0.706765	5.09234	9.99987	0.100001
CUFF.9921	chr2	106093675	106093958	+	284	2.52424	0	0	7.00667	0	35.6804	0	5.09234	35.6804	0
CUFF.10013	chr2	122012214	122012468	+	255	1.40565	0	0	7.80351	0	39.7382	0	5.09234	39.7382	0
CUFF.5133	chr13	113246372	113246652	+	281	12.7559	0	28.8494	3.54074	0	18.0307	2.26165	5.09234	0.624992	1.60002
CUFF.7133	chr17;chr17;chr17	699343;710535;714623	699382;710613;714662	-;-;-	159	63.1218	0	149.77	6.25753	0	31.8655	2.37271	5.09234	0.212763	4.70006
CUFF.3410	chr11	111784201	111784541	+	341	26.2787	39.3118	20.8016	2.91774	6.20104	14.8581	0.791577	5.09234	0.714276	1.40002
CUFF.2766	chr11	19933447	19933816	+	370	17.4377	0	0	5.3781	0	27.3871	0	5.09234	27.3871	0
CUFF.3633	chr12	1699378	1699633	+	256	1.40016	0	23.7501	3.88651	0	19.7915	16.9624	5.09234	0.833322	1.20002
CUFF.6356	chr16	1310781	1311167	+	387	13.8931	0	0	5.14185	0	26.1841	0	5.09234	26.1841	0
CUFF.906	chr1	120154150	120154324	+	175	6.14471	0	28.9525	5.68542	0	28.9521	4.71177	5.09234	0.999987	1.00001
CUFF.6787	chr16;chr16	69618082;69638155	69618093;69638325	+;+	183	7.83479	0	41.5302	5.43687	0	27.6864	5.30074	5.09234	0.666658	1.50002
CUFF.8564	chr19	1424488	1425013	+	526	15.6733	6.37136	26.9709	1.89154	0	9.63235	1.72082	5.09234	0.357138	2.80004
CUFF.18336	chr8	116769069	116769265	+	197	9.0975	0	0	10.101	0	51.4377	0	5.09234	51.4377	0
CUFF.9780	chr2	87484040	87484548	+	509	0.704208	0	12.9404	3.90942	0	19.9081	18.3759	5.09234	1.53844	0.650009
CUFF.18670	chr8	140950895	140951324	+	430	0.833585	0	25.9226	2.31383	0	11.7828	31.0977	5.09234	0.454539	2.20003
CUFF.14511	chr5	33441544	33441780	+	237	18.1489	0	85.5136	4.19809	0	21.3781	4.71177	5.09234	0.249997	4.00005
CUFF.9950	chr2	111321484	111322088	+	605	1.18493	0	0	3.28908	3.49513	16.7491	0	5.09234	16.7491	0
CUFF.3144	chr11	67368258	67368862	+	605	3.55479	0	13.3995	3.28908	0	16.7491	3.76941	5.09234	1.24998	0.800011
CUFF.17309	chr7;chr7;chr7	106091795;106092949;106097690	106091939;106093137;106097814	-;-;-	459	4.68551	0	24.2848	2.16764	0	11.0384	5.18295	5.09234	0.454539	2.20003
CUFF.16671	chr7	6393089	6393813	+	725	3.46082	0	0	4.46011	0	22.363	0	5.014	22.363	0
CUFF.774	chr1	85707692	85708114	+	423	7.62642	105.637	5.98899	12.9367	14.9968	64.6802	0.785295	4.99976	10.7999	0.0925938
CUFF.5255	chr14;chr14;chr14	23566573;23567111;23567739	23566686;23567319;23567772	-;-;-	357	16.0646	0	26.9655	6.27068	29.6156	31.2228	1.67857	4.97918	1.15788	0.863648
CUFF.16768	chr7	26198247	26198671	+	425	5.90375	15.771	5.9608	5.26737	0	26.2272	1.00966	4.97918	4.39994	0.227276
CUFF.11546	chr21	9011920	9012241	+	322	1.11317	0	0	6.95227	13.1339	34.6166	0	4.97918	34.6166	0
CUFF.1975	chr10	3412720	3413159	+	440	0.81464	0	0	5.0878	0	25.3331	0	4.97918	25.3331	0
CUFF.14316	chr5	10721970	10722579	+	610	11.7522	10.988	15.7815	3.66989	6.93296	18.273	1.34285	4.97918	1.15788	0.863648
CUFF.497	chr1;chr1;chr1	43446368;43446958;43447545	43446419;43447168;43447587	+;+;+	306	19.9134	0	0	7.31579	0	36.4267	0	4.97918	36.4267	0
CUFF.15008	chr5	102789350	102789707	+	358	1.00123	31.2042	0	6.25316	23.6263	31.1356	0	4.97918	31.1356	0
CUFF.15724	chr6	16735918	16736241	+	324	1.1063	0	0	6.90936	0	34.4029	0	4.97918	34.4029	0
CUFF.17288	chr7	102819185	102819568	+	384	0.933442	0	0	5.82977	0	29.0275	0	4.97918	29.0275	0
CUFF.17943	chr8	29080930	29081492	+	563	1.90999	0	0	3.97626	0	19.7985	0	4.97918	19.7985	0
CUFF.20544	chrX	155054737	155055057	+	321	12.283	0	0	6.97393	0	34.7245	0	4.97918	34.7245	0
CUFF.13605	chr4	40120403	40120796	+	394	0.90975	0	0	5.68181	5.36689	28.2907	0	4.97918	28.2907	0
CUFF.6769	chr16	69321539	69322118	+	580	2.47201	0	24.4598	3.85971	0	19.2182	9.89471	4.97918	0.785704	1.27274
CUFF.5375	chr14	60905788	60906549	+	762	0.470396	7.33013	1.99476	2.93784	0	14.628	4.24059	4.97918	7.33324	0.136365
CUFF.9649	chr2	63470105	63470778	+	674	0.531813	0	0	5.16664	0	25.5586	0	4.94685	25.5586	0
CUFF.931	chr1	145848854	145849359	+	506	6.37545	0	2.00264	6.88205	12.5369	34.0445	0.314118	4.94685	16.9998	0.0588243
CUFF.589	chr1	50932211	50932711	+	501	6.43907	0	23.2602	2.4824	0	12.1356	3.61236	4.88865	0.521732	1.91669
CUFF.13593	chr4	39705456	39706491	+	1036	4.49782	0	0	2.40094	0	11.7373	0	4.88865	11.7373	0
CUFF.15824	chr6	28158466	28158864	+	399	22.4588	0	24.1271	3.117	0	15.2379	1.07428	4.88865	0.631571	1.58335
CUFF.19804	chr9	137186865	137187392	+	528	10.183	0	26.8688	2.35546	0	11.515	2.63859	4.88865	0.428566	2.33336
CUFF.3054	chr11	65551581	65551878	+	298	1.20282	0	0	8.34688	0	40.805	0	4.88865	40.805	0
CUFF.5792	chr15	44122313	44122607	+	295	1.21506	0	0	8.43176	35.8399	41.2199	0	4.88865	41.2199	0
CUFF.17196	chr7	100347590	100347835	+	246	17.485	0	22.6559	5.05563	0	24.7152	1.29574	4.88865	1.09089	0.916679
CUFF.6520	chr16	21506535	21507135	+	601	3.57845	0	10.9595	4.13872	0	20.2327	3.06265	4.88865	1.84613	0.541674
CUFF.15782	chr6	25983445	25983912	+	468	0.765901	0	0	5.31489	0	25.9826	0	4.88865	25.9826	0
CUFF.15713	chr6	15590622	15590900	+	279	1.28474	0	0	8.9153	0	43.5838	0	4.88865	43.5838	0
CUFF.8245	chr18	3450245	3450500	+	256	7.00081	0	59.3752	4.85814	0	23.7498	8.48118	4.88865	0.399995	2.50003
CUFF.16981	chr7;chr7	72926262;72926802	72926477;72926933	+;+	348	18.5401	3.21009	29.1189	7.14761	0	34.9422	1.57059	4.88865	1.19998	0.833344
CUFF.473	chr1	41000444	41000840	+	397	0.902876	16.8833	31.9061	3.13271	5.32633	15.3147	35.3383	4.88865	0.479994	2.08336
CUFF.358	chr1	29172038	29172390	+	353	2.03083	0	20.0945	3.52319	5.99024	17.2236	9.89471	4.88865	0.857132	1.16668
CUFF.7359	chr17	20872870	20873510	+	641	0.559191	0	0	3.88045	9.89651	18.9702	0	4.88865	18.9702	0
CUFF.14301	chr5	10357811	10358213	+	403	11.5626	5.54398	15.0869	3.08607	26.2352	15.0867	1.3048	4.88865	0.999987	1.00001
CUFF.20017	chrX	24751428	24751907	+	480	3.73377	0	26.389	2.59101	0	12.6665	7.06765	4.88865	0.479994	2.08336
CUFF.2625	chr11;chr11;chr11	289611;290390;290678	290075;290600;290800	+;+;+	799	0.897226	0	12.0484	3.1131	13.2325	15.2189	13.4285	4.88865	1.26314	0.791677
CUFF.18396	chr8	120448972	120449229	+	258	1.38931	0	0	10.6051	0	51.0589	0	4.81458	51.0589	0
CUFF.13900	chr4	128270519	128270883	+	365	8.83829	82.6356	0	7.49618	17.3799	36.091	0	4.81458	36.091	0
CUFF.5486	chr14	71346349	71346689	+	341	1.05115	0	1.48583	8.02377	0	38.6311	1.41353	4.81458	25.9997	0.038462
CUFF.8360	chr18;chr18;chr18;chr18	22933358;22936754;22946444;22949621	22933564;22936960;22946489;22949710	+;+;+;+	550	10.4274	8.12445	13.8182	13.1152	3.84464	62.6418	1.32518	4.77627	4.53327	0.220591
CUFF.3683	chr12	6387790	6388145	+	356	10.0686	0	72.5845	4.1922	0	19.9249	7.20901	4.75285	0.274506	3.64291
CUFF.19801	chr9	137110646	137110962	+	317	18.0917	38.7641	27.1715	4.70795	20.0116	22.3762	1.50188	4.75285	0.823519	1.2143
CUFF.15494	chr5	179610563	179610746	+	184	1.94805	18.2138	52.319	8.11099	0	38.5503	26.8571	4.75285	0.736832	1.35716
CUFF.9930	chr2	108646515	108647318	+	804	3.56658	6.94721	7.56221	3.71249	2.63004	17.6449	2.1203	4.75285	2.3333	0.428577
CUFF.14698	chr5	52800664	52800909	+	246	20.3991	0	41.1925	6.06675	0	28.8344	2.01933	4.75285	0.699991	1.42859
CUFF.8217	chr18	994571	995029	+	459	0.780919	0	0	6.50293	0	30.9075	0	4.75285	30.9075	0
CUFF.9939	chr2	111233006	111233575	+	570	0.628845	0	0	5.67295	3.70974	26.6664	0	4.70063	26.6664	0
CUFF.13814	chr4;chr4;chr4	102501386;102525512;102529836	102501788;102525557;102529882	+;+;+	496	8.67198	0	16.3441	3.5104	0	16.3439	1.88471	4.65586	0.999987	1.00001
CUFF.9855	chr2	97211777	97212088	+	312	9.19081	28.6439	19.4872	5.58064	13.5548	25.9826	2.1203	4.65586	1.33332	0.75001
CUFF.4702	chr12	131915861	131916010	+	150	93.1948	0	33.7779	11.6077	70.4851	54.0439	0.362444	4.65586	1.59998	0.625008
CUFF.9522	chr2	38749068	38749410	+	343	18.8104	0	28.0662	5.80144	0	26.5887	1.49206	4.58311	0.947356	1.05557
CUFF.12541	chr3	45595729	45595927	+	199	12.6085	0	38.1911	9.99947	0	45.8287	3.02899	4.58311	1.19998	0.833344
CUFF.15002	chr5	102759499	102760448	+	950	1.50923	2.35181	0	4.18925	22.2585	19.1998	0	4.58311	19.1998	0
CUFF.18972	chr9	37503492	37504173	+	682	8.93476	0	0	6.20019	0	28.2304	0	4.55315	28.2304	0
CUFF.5175	chr13	113979013	113979424	+	412	17.4001	43.383	11.068	5.43357	5.13241	24.5952	0.636089	4.52653	2.22219	0.450006
CUFF.18074	chr8	47882872	47883419	+	548	18.9686	4.07705	0	4.0851	57.8801	18.4913	0	4.52653	18.4913	0
CUFF.8314	chr18	12724800	12725453	+	654	1.64423	0	1.54944	3.42299	0	15.4942	0.942354	4.52653	9.99987	0.100001
CUFF.7163	chr17	3639933	3640673	+	741	3.86982	0	0	3.0211	0	13.6751	0	4.52653	13.6751	0
CUFF.135	chr1	7816930	7817385	+	456	3.93028	0	0	4.90928	0	22.222	0	4.52653	22.222	0
CUFF.7717	chr17	57941036	57941570	+	535	0.669984	16.7045	0	4.18436	0	18.9406	0	4.52653	18.9406	0
CUFF.9239	chr19	57819767	57820151	+	385	22.3444	55.1302	40.7967	5.81463	0	26.3201	1.82581	4.52653	0.645153	1.55002
CUFF.11208	chr20	43462154	43462703	+	550	1.95514	0	21.1879	4.07024	0	18.4241	10.8371	4.52653	0.869554	1.15002
CUFF.2654	chr11	6601879	6602373	+	495	7.24125	0	0	4.52249	8.54365	20.4712	0	4.52653	20.4712	0
CUFF.5706	chr15	40385163	40385730	+	568	0.631059	11.8005	12.4883	3.94125	0	17.8402	19.7894	4.52653	1.42855	0.700009
CUFF.10017	chr2	122147261	122147704	+	444	0.807301	0	0	5.04196	0	22.8226	0	4.52653	22.8226	0
CUFF.19076	chr9	88477865	88478101	+	237	16.6365	0	4.27568	10.4952	0	47.0319	0.257006	4.48126	10.9999	0.0909103
CUFF.16632	chr7	3677771	3677993	+	223	1.60736	0	0	11.1541	0	49.9846	0	4.48126	49.9846	0
CUFF.5165	chr13	113858138	113858507	+	370	6.78133	0	0	6.72262	0	30.1258	0	4.48126	30.1258	0
CUFF.11390	chr20	57665975	57666350	+	376	0.953302	17.8262	0	6.61534	22.4953	29.6451	0	4.48126	29.6451	0
CUFF.4936	chr13	81226546	81226849	+	304	1.17908	0	0	8.18214	13.9115	36.6663	0	4.48126	36.6663	0
CUFF.18614	chr8	136579366	136579692	+	327	1.09615	0	0	7.60663	0	34.0873	0	4.48126	34.0873	0
CUFF.12799	chr3	110812485	110812998	+	514	0.697357	0	3.94294	4.83924	32.9113	21.6859	5.65412	4.48126	5.49993	0.181821
CUFF.7498	chr17	40280940	40281643	+	704	4.0732	0	0	3.88651	0	17.2726	0	4.44423	17.2726	0
CUFF.7877	chr17	72572845	72573322	+	478	0.749878	51.4152	0	5.72407	4.42375	25.4391	0	4.44423	25.4391	0
CUFF.16567	chr7;chr7	848460;849520	848615;849778	+;+	415	6.046	0	0	6.59303	0	29.3009	0	4.44423	29.3009	0
CUFF.12144	chr22	45751174	45751471	+	298	3.60847	0	0	9.18156	0	40.805	0	4.44423	40.805	0
CUFF.5376	chr14;chr14	60291426;60292456	60291457;60292922	+;+	499	2.87328	29.1031	4.06147	5.48318	4.23758	24.3685	1.41353	4.44423	5.99992	0.166669
CUFF.7476	chr17	38907567	38908097	+	531	3.37516	0	0	5.15274	7.96442	22.9	0	4.44423	22.9	0
CUFF.5827	chr15	45200384	45200509	+	126	105.257	159.587	482.541	23.6892	16.7822	104.549	4.58442	4.41336	0.216664	4.61545
CUFF.10750	chr2	237384450	237385682	+	1233	0.290707	0	0	2.4208	0	10.6839	0	4.41336	10.6839	0
CUFF.19794	chr9;chr9;chr9;chr9;chr9;chr9	137039466;137039971;137040357;137040514;137040671;137040814	137039864;137040067;137040436;137040598;137040737;137040855	-;-;-;-;-;-	770	31.6546	11.6064	26.9784	3.87642	0	17.1081	0.852276	4.41336	0.634138	1.57694
CUFF.599	chr1	52237616	52238162	+	547	5.24229	0	4.63134	5.45675	3.86573	24.0826	0.883457	4.41336	5.19993	0.19231
CUFF.16886	chr7	50448912	50449597	+	686	9.92769	0	0	4.71367	0	20.6801	0	4.38725	20.6801	0
CUFF.2524	chr10	120906201	120906683	+	483	3.71058	18.5029	7.34302	6.69478	17.5118	29.3717	1.97894	4.38725	3.99995	0.250003
CUFF.8297	chr18	9859699	9859997	+	299	8.39161	0	0	10.8146	0	47.4466	0	4.38725	47.4466	0
CUFF.1079	chr1;chr1	155950344;155950829	155950482;155951214	-;-	525	12.9722	68.0906	17.3715	6.1592	0	27.022	1.33913	4.38725	1.55554	0.642866
CUFF.3286	chr11	74977460	74977744	+	285	11.3192	0	0	11.3459	0	49.7773	0	4.38725	49.7773	0
CUFF.7099	chr16	89965769	89966400	+	632	0.567155	0	1.60338	5.50999	3.34581	24.0504	2.82706	4.36487	14.9998	0.0666675
CUFF.9136	chr19	49311060	49311316	+	257	1.39471	0	1.97147	13.5499	0	59.1434	1.41353	4.36487	29.9996	0.0333338
CUFF.9928	chr2	108470803	108471259	+	457	0.784336	0	31.0431	8.16423	23.1352	35.4774	39.5789	4.34547	1.14284	0.875012
CUFF.1557	chr1;chr1	228293378;228294152	228293616;228294362	+;+	450	29.4719	0	42.7853	8.84398	0	38.2811	1.45173	4.32849	0.894725	1.11766
CUFF.13649	chr4;chr4	48849902;48851806	48850082;48851977	+;+	353	16.2466	101.268	37.3183	11.2742	47.9219	48.8003	2.29699	4.32849	1.30768	0.764716
CUFF.12821	chr3	110949633	110950241	+	609	0.588574	0	0	6.94339	0	29.9504	0	4.31352	29.9504	0
CUFF.10069	chr2	131693079	131693612	+	534	0.671239	0	16.1299	7.91859	11.8795	34.157	24.03	4.31352	2.11762	0.472228
CUFF.17952	chr8	29347573	29348521	+	949	7.9318	0	21.3559	0.262104	0	1.06778	2.69244	4.07388	0.0499993	20.0003
CUFF.521	chr1	44351521	44351909	+	389	11.9788	0	48.1921	2.55771	0	10.4198	4.02313	4.07388	0.216213	4.62506
CUFF.2377	chr10	97450423	97450665	+	243	4.42521	0	20.8505	1.02361	0	4.17005	4.71177	4.07388	0.199997	5.00007
CUFF.3016	chr11	63966308	63966550	+	243	1.47507	0	27.1057	1.02361	0	4.17005	18.3759	4.07388	0.153844	6.50009
CUFF.7313	chr17	17786285	17786527	+	243	1.47507	0	27.1057	1.02361	0	4.17005	18.3759	4.07388	0.153844	6.50009
CUFF.8024	chr17	80061121	80061366	+	246	1.45708	0	28.8348	1.01113	0	4.1192	19.7894	4.07388	0.142855	7.00009
CUFF.4027	chr12	46194711	46195439	+	729	14.259	47.504	32.6659	1.02361	0	4.17005	2.29089	4.07388	0.127658	7.83344
CUFF.19169	chr9	97672988	97673230	+	243	2.95014	0	35.4459	1.02361	0	4.17005	12.015	4.07388	0.117646	8.50011
CUFF.3793	chr12	19453542	19453787	+	246	1.45708	0	41.1925	1.01113	0	4.1192	28.2706	4.07388	0.0999987	10.0001
CUFF.2728	chr11	12985735	12985977	+	243	8.85041	0	43.7861	1.02361	0	4.17005	4.94736	4.07388	0.0952368	10.5001
CUFF.15978	chr6	44308702	44308938	+	237	3.02482	0	21.3784	1.04952	0	4.27563	7.06765	4.07388	0.199997	5.00007
CUFF.17264	chr7	101963440	101963676	+	237	9.07447	56.5626	27.7919	1.04952	0	4.27563	3.06265	4.07388	0.153844	6.50009
CUFF.9781	chr2	87488635	87488871	+	237	7.56206	0	32.0676	1.04952	0	4.27563	4.24059	4.07388	0.133332	7.5001
CUFF.9049	chr19	43775394	43775630	+	237	3.02482	0	38.4811	1.04952	0	4.27563	12.7218	4.07388	0.11111	9.00012
CUFF.7612	chr17	47437411	47437647	+	237	1.51241	0	44.8947	1.04952	0	4.27563	29.6841	4.07388	0.0952368	10.5001
CUFF.14018	chr4	168734691	168734946	+	256	9.80114	0	37.6043	3.88651	0	15.8332	3.83673	4.07388	0.421047	2.37503
CUFF.4094	chr12	49019453	49019925	+	473	3.78902	2.36176	13.9253	1.05174	0	4.28466	3.67518	4.07388	0.307688	3.25004
CUFF.11424	chr20	62647734	62648206	+	473	18.1873	0	38.5625	1.05174	0	4.28466	2.1203	4.07388	0.11111	9.00012
CUFF.14416	chr5	17216000	17216921	+	922	23.3259	35.1369	28.5757	0.26978	0	1.09905	1.22506	4.07388	0.038461	26.0003
CUFF.8727	chr19	7987711	7987898	+	188	1.9066	0	48.5108	3.96921	0	16.1701	25.4435	4.07388	0.333329	3.00004
CUFF.16452	chr6	165908018	165909020	+	1003	40.7401	37.8682	31.3195	0.247993	0	1.01029	0.768762	4.07388	0.0322576	31.0004
CUFF.15336	chr5	150443517	150443697	+	181	13.8624	0	27.9927	2.74847	0	11.1969	2.01933	4.07388	0.399995	2.50003
CUFF.19326	chr9	120489107	120489570	+	464	7.72504	0	18.5633	1.60821	0	6.55166	2.403	4.07388	0.352937	2.83337
CUFF.18760	chr8	144509114	144509570	+	457	2.35301	0	22.1737	1.08856	0	4.43467	9.42354	4.07388	0.199997	5.00007
CUFF.2916	chr11	57776825	57777016	+	192	9.33442	0	26.389	1.2955	0	5.27772	2.82706	4.07388	0.199997	5.00007
CUFF.331	chr1	27481196	27481377	+	182	1.96946	0	30.6228	1.36669	0	5.56771	15.5488	4.07388	0.181816	5.50007
CUFF.9878	chr2	100851666	100851926	+	261	5.49336	12.8404	66.0028	2.85904	0	11.6474	12.015	4.07388	0.176468	5.66674
CUFF.17872	chr8	22255418	22255605	+	188	1.9066	0	32.3405	1.32307	0	5.39002	16.9624	4.07388	0.166664	6.00008
CUFF.5639	chr14	105441762	105442158	+	397	5.41725	11.2555	31.9061	1.25308	0	5.1049	5.88971	4.07388	0.159998	6.25008
CUFF.5993	chr15	67807410	67807641	+	232	7.72504	0	30.5748	1.07214	0	4.36777	3.95789	4.07388	0.142855	7.00009
CUFF.6765	chr16	68870079	68870542	+	464	8.49754	0	30.5748	1.07214	0	4.36777	3.59808	4.07388	0.142855	7.00009
CUFF.8636	chr19	3400974	3401165	+	192	11.2013	5.81829	47.5001	1.2955	11.0133	5.27772	4.24059	4.07388	0.11111	9.00012
CUFF.4875	chr13	48417847	48418034	+	188	11.4396	0	48.5108	1.32307	0	5.39002	4.24059	4.07388	0.11111	9.00012
CUFF.13241	chr3	193853150	193853341	+	192	1.86688	0	68.6113	1.2955	0	5.27772	36.7518	4.07388	0.0769221	13.0002
CUFF.3867	chr12	20373654	20373885	+	232	44.8052	4.81513	74.2531	1.07214	0	4.36777	1.65724	4.07388	0.0588228	17.0002
CUFF.12769	chr3	100510784	100511268	+	485	7.39055	0	30.2956	3.59002	0	14.6253	4.09924	4.07388	0.482752	2.07146
CUFF.3174	chr11	68470516	68470842	+	327	2.1923	0	35.6372	3.04265	6.46653	12.3954	16.2556	4.07388	0.347822	2.87504
CUFF.15038	chr5	112160938	112161293	+	356	33.2263	0	28.4645	1.3974	5.93976	5.69283	0.856685	4.07388	0.199997	5.00007
CUFF.7255	chr17	8139342	8139535	+	194	1.84764	0	26.1169	1.28215	0	5.22332	14.1353	4.07388	0.199997	5.00007
CUFF.9043	chr19	43549229	43549773	+	545	0.657691	0	10.2263	0.456398	0	1.85931	15.5488	4.07388	0.181816	5.50007
CUFF.1000	chr1	153551263	153552068	+	806	10.6732	13.8599	6.91483	0.308607	0	1.25722	0.647868	4.07388	0.181816	5.50007
CUFF.17999	chr8	38324981	38325147	+	167	15.0245	0	36.4073	1.48944	0	6.0678	2.4232	4.07388	0.166664	6.00008
CUFF.798	chr1	92717747	92717924	+	178	2.01372	0	37.0039	1.3974	0	5.69283	18.3759	4.07388	0.153844	6.50009
CUFF.15587	chr6	1893286	1893463	+	178	12.0823	0	37.0039	1.3974	0	5.69283	3.06265	4.07388	0.153844	6.50009
CUFF.15154	chr5	133495887	133496540	+	654	12.0577	0	10.8461	0.380332	6.46653	1.54942	0.899519	4.07388	0.142855	7.00009
CUFF.13785	chr4	89781102	89781295	+	194	1.84764	0	54.8455	1.28215	0	5.22332	29.6841	4.07388	0.0952368	10.5001
CUFF.3099	chr11	66653010	66653203	+	194	1.84764	0	65.2923	1.28215	0	5.22332	35.3383	4.07388	0.0799989	12.5002
CUFF.7933	chr17	76910402	76911073	+	672	11.7347	0	24.881	0.370144	0	1.50792	2.1203	4.07388	0.0606053	16.5002
CUFF.12203	chr22	49825614	49825807	+	194	1.84764	0	94.0209	1.28215	0	5.22332	50.8871	4.07388	0.0555548	18.0002
CUFF.16488	chr6	165986289	165988068	+	1780	86.1871	62.7591	97.6333	0.13974	0	0.569283	1.13281	4.07388	0.00583083	171.502
CUFF.20514	chrX	153743819	153744371	+	553	11.6672	0	13.7433	0.449796	0	1.83241	1.17794	4.07388	0.133332	7.5001
CUFF.14135	chr4	185796477	185797119	+	643	17.281	6.94937	15.7595	0.386838	0	1.57593	0.911955	4.07388	0.0999987	10.0001
CUFF.15193	chr5	133557430	133558036	+	607	15.3534	1.84038	16.6942	0.409781	0	1.6694	1.08733	4.07388	0.0999987	10.0001
CUFF.12145	chr22	45780458	45781072	+	615	0.582832	50.8603	0	4.0445	3.4383	16.4768	0	4.07388	16.4768	0
CUFF.2207	chr10	68518149	68518440	+	292	6.1377	0	27.7626	1.70368	14.4832	6.94057	4.5233	4.07388	0.249997	4.00005
CUFF.2757	chr11	17797134	17797299	+	166	2.15929	0	48.8355	1.49842	0	6.10436	22.6165	4.07388	0.124998	8.00011
CUFF.7183	chr17	4685112	4685277	+	166	2.15929	0	61.0444	1.49842	0	6.10436	28.2706	4.07388	0.0999987	10.0001
CUFF.7986	chr17;chr17;chr17	78500138;78501184;78501742	78500461;78501344;78501769	-;-;-	513	49.6089	82.749	29.6297	0.484867	0	1.97529	0.597266	4.07388	0.0666658	15.0002
CUFF.900	chr1	119729942	119730218	+	277	5.17605	0	31.0952	4.48984	0	18.291	6.0075	4.07388	0.588228	1.70002
CUFF.8516	chr19	247151	247898	+	748	0.4792	0	4.74155	0.332536	0	1.35471	9.89471	4.07388	0.285711	3.50005
CUFF.7365	chr17	21130934	21131157	+	224	1.60019	0	22.6191	1.11043	0	4.52376	14.1353	4.07388	0.199997	5.00007
CUFF.4088	chr12	48817141	48817552	+	412	7.83004	0	13.5276	0.60373	0	2.45952	1.72765	4.07388	0.181816	5.50007
CUFF.1978	chr10	4069016	4069238	+	223	1.60736	15.0284	27.2647	1.11541	18.9646	4.54405	16.9624	4.07388	0.166664	6.00008
CUFF.19019	chr9	72149726	72150353	+	628	10.2738	0	11.2952	0.396078	0	1.61357	1.09941	4.07388	0.142855	7.00009
CUFF.9097	chr19	46741323	46741545	+	223	1.60736	0	31.8088	1.11541	0	4.54405	19.7894	4.07388	0.142855	7.00009
CUFF.18179	chr8	73507130	73507541	+	412	0.870004	0	19.6764	0.60373	0	2.45952	22.6165	4.07388	0.124998	8.00011
CUFF.17379	chr7	118190868	118191087	+	220	6.51712	0	41.4547	1.13062	0	4.60601	6.36089	4.07388	0.11111	9.00012
CUFF.20185	chrX	71464391	71464613	+	223	6.42945	0	40.897	1.11541	0	4.54405	6.36089	4.07388	0.11111	9.00012
CUFF.14581	chr5	37502995	37503217	+	223	1.60736	0	49.9852	1.11541	0	4.54405	31.0977	4.07388	0.0909079	11.0001
CUFF.6674	chr16	54006447	54006669	+	223	1.60736	0	52.2573	1.11541	0	4.54405	32.5112	4.07388	0.0869554	11.5002
CUFF.156	chr1	8872127	8872680	+	554	1.94102	0	26.5223	0.448984	0	1.8291	13.6641	4.07388	0.0689646	14.5002
CUFF.15119	chr5	133422983	133423394	+	412	18.2701	0	38.1231	0.60373	0	2.45952	2.08664	4.07388	0.0645153	15.5002
CUFF.6609	chr16	30634554	30634777	+	224	1.60019	0	72.3812	1.11043	0	4.52376	45.233	4.07388	0.0624992	16.0002
CUFF.2079	chr10	29532850	29533438	+	589	0.60856	0	8.60218	5.06765	0	20.645	14.1353	4.07388	2.39997	0.416672
CUFF.7907	chr17	75799178	75800057	+	880	6.51712	3.80833	13.8182	3.39187	0	13.818	2.1203	4.07388	0.999987	1.00001
CUFF.7576	chr17	44445411	44445736	+	326	5.49757	0	18.6504	3.81498	0	15.5418	3.39247	4.07388	0.833322	1.20002
CUFF.12857	chr3	114594548	114594986	+	439	8.16496	0	15.0038	1.6998	0	6.92476	1.83759	4.07388	0.461532	2.1667
CUFF.4237	chr12	53973169	53973379	+	211	22.0841	0	45.6242	4.71539	0	19.2099	2.06593	4.07388	0.421047	2.37503
CUFF.6835	chr16	74317471	74317841	+	371	6.76305	0	28.6793	2.6818	5.69961	10.9253	4.24059	4.07388	0.380947	2.62503
CUFF.310	chr1	25337081	25337411	+	331	1.08291	26.9997	42.8602	3.75736	0	15.307	39.5789	4.07388	0.357138	2.80004
CUFF.18554	chr8	127961873	127962151	+	279	1.28474	0	21.7922	1.78306	0	7.26397	16.9624	4.07388	0.333329	3.00004
CUFF.16292	chr6	150918825	150919361	+	537	0.667489	0	9.43516	0.463197	0	1.88701	14.1353	4.07388	0.199997	5.00007
CUFF.14470	chr5	17270238	17270713	+	476	6.02423	0	12.7731	0.522557	0	2.12883	2.1203	4.07388	0.166664	6.00008
CUFF.15627	chr6	4916823	4917235	+	413	1.7358	0	14.7216	0.602269	0	2.45357	8.48118	4.07388	0.166664	6.00008
CUFF.15181	chr5	133537276	133537670	+	395	0.907447	0	16.6752	0.629714	0	2.56538	18.3759	4.07388	0.153844	6.50009
CUFF.84	chr1	2243532	2243711	+	180	1.99134	0	42.2224	1.38187	0	5.62957	21.203	4.07388	0.133332	7.5001
CUFF.11577	chr21	29358058	29358336	+	279	1.28474	0	56.2965	1.78306	0	7.26397	43.8194	4.07388	0.129031	7.7501
CUFF.17658	chr7	158891470	158891864	+	395	3.62979	0	20.5233	0.629714	0	2.56538	5.65412	4.07388	0.124998	8.00011
CUFF.18491	chr8	127204501	127204706	+	206	107.881	37.9601	46.7315	1.20746	0	4.91904	0.433179	4.07388	0.105262	9.50013
CUFF.10922	chr2	242181730	242182124	+	395	0.907447	0	28.2195	0.629714	0	2.56538	31.0977	4.07388	0.0909079	11.0001
CUFF.7084	chr16	89822194	89822588	+	395	0.907447	0	30.7849	0.629714	0	2.56538	33.9247	4.07388	0.0833322	12.0002
CUFF.17805	chr8	17526228	17526622	+	395	4.53724	0	30.7849	0.629714	0	2.56538	6.78495	4.07388	0.0833322	12.0002
CUFF.12141	chr22	45552787	45553297	+	511	1.4029	0	26.7711	0.486765	0	1.98302	19.0827	4.07388	0.0740731	13.5002
CUFF.10593	chr2	222939183	222939773	+	591	0.6065	0	24.0046	0.420875	0	1.71459	39.5789	4.07388	0.0714276	14.0002
CUFF.1932	chr10	1661887	1662336	+	450	21.5065	17.3773	63.0521	0.552749	0	2.25183	2.93177	4.07388	0.0357138	28.0004
CUFF.19716	chr9	135104716	135106150	+	1435	29.9742	63.0565	51.5495	0.173336	0	0.706149	1.7198	4.07388	0.0136984	73.001
CUFF.8975	chr19	36265314	36266123	+	810	0.442521	28.9621	0	3.99207	0	16.2632	0	4.07388	16.2632	0
CUFF.15932	chr6	42788390	42788984	+	595	6.62665	0	13.6247	5.01654	0	20.4368	2.05604	4.07388	1.49998	0.666675
CUFF.18573	chr8	130334250	130334437	+	188	1.9066	0	40.4257	6.61534	0	26.9501	21.203	4.07388	0.666658	1.50002
CUFF.4469	chr12	104294885	104295137	+	253	1.41677	176.618	32.0423	4.91575	0	20.0261	22.6165	4.07388	0.624992	1.60002
CUFF.2209	chr10	68518498	68518749	+	252	1.42239	0	22.1165	2.96115	0	12.0634	15.5488	4.07388	0.545447	1.83336
CUFF.3847	chr12	26965169	26965380	+	212	5.07229	0	47.7989	4.69315	0	19.1193	9.42354	4.07388	0.399995	2.50003
CUFF.18751	chr8	144428124	144428379	+	256	1.40016	0	31.6668	2.91489	0	11.8749	22.6165	4.07388	0.374995	2.6667
CUFF.8211	chr18	703353	703839	+	487	7.3602	0	18.727	1.53226	0	6.24224	2.54435	4.07388	0.333329	3.00004
CUFF.13660	chr4	41378558	41379528	+	971	16.9808	29.9124	22.9592	1.28083	2.17771	5.21794	1.35207	4.07388	0.22727	4.40006
CUFF.14247	chr5	1816255	1816445	+	191	1.87666	0	26.5271	1.30229	0	5.30536	14.1353	4.07388	0.199997	5.00007
CUFF.5912	chr15	59366321	59366696	+	376	7.62642	0	14.8227	0.661534	0	2.69501	1.9436	4.07388	0.181816	5.50007
CUFF.2614	chr10	133449390	133449596	+	207	1.7316	0	26.9244	1.20163	0	4.89528	15.5488	4.07388	0.181816	5.50007
CUFF.16368	chr6	165761986	165762326	+	341	4.20459	91.7276	19.3158	0.729434	0	2.97162	4.59397	4.07388	0.153844	6.50009
CUFF.13016	chr3	141420716	141421002	+	287	1.24893	0	47.6657	1.73336	22.1034	7.06149	38.1653	4.07388	0.148146	6.75009
CUFF.19535	chr9	130465448	130465654	+	207	12.1212	5.39667	34.2674	1.20163	0	4.89528	2.82706	4.07388	0.142855	7.00009
CUFF.13260	chr3	195944521	195945026	+	506	2.12515	0	25.033	0.491575	0	2.00261	11.7794	4.07388	0.0799989	12.5002
CUFF.1427	chr1	207346247	207346940	+	694	30.9892	30.5837	25.5524	0.358411	0	1.46012	0.824559	4.07388	0.0571421	17.5002
CUFF.373	chr1	32027198	32027544	+	347	3.09892	0	18.9818	3.58411	0	14.6012	6.1253	4.07388	0.769221	1.30002
CUFF.6931	chr16;chr16	85555395;85555574	85555547;85555871	+;+	451	11.1268	19.8157	13.4812	1.65457	0	6.74051	1.2116	4.07388	0.499993	2.00003
CUFF.6796	chr16;chr16	70333124;70333524	70333162;70333984	+;+	500	3.58442	0	20.2667	1.49242	0	6.07994	5.65412	4.07388	0.299996	3.33338
CUFF.18581	chr8	131964554	131964868	+	315	1.13791	0	33.7779	2.36892	0	9.6507	29.6841	4.07388	0.285711	3.50005
CUFF.17812	chr8	18744395	18744633	+	239	1.49976	0	29.6793	1.04074	0	4.23985	19.7894	4.07388	0.142855	7.00009
CUFF.9752	chr2	84907339	84907756	+	418	4.28758	0	37.5759	1.19013	0	4.84844	8.76389	4.07388	0.129031	7.7501
CUFF.18357	chr8	117981555	117981763	+	209	1.71503	0	38.788	1.19013	0	4.84844	22.6165	4.07388	0.124998	8.00011
CUFF.12737	chr3	78888010	78888248	+	239	1.49976	0	36.0392	1.04074	0	4.23985	24.03	4.07388	0.117646	8.50011
CUFF.12501	chr3	31770987	31771425	+	439	0.816496	0	23.0828	0.566599	0	2.30825	28.2706	4.07388	0.0999987	10.0001
CUFF.16118	chr6	85641454	85641772	+	319	3.37093	0	31.766	0.77974	0	3.17656	9.42354	4.07388	0.0999987	10.0001
CUFF.631	chr1	55127991	55128229	+	239	5.99902	0	44.519	1.04074	0	4.23985	7.42103	4.07388	0.0952368	10.5001
CUFF.13468	chr4	7923443	7923681	+	239	2.99951	0	44.519	1.04074	0	4.23985	14.8421	4.07388	0.0952368	10.5001
CUFF.35	chr1	1233735	1234163	+	429	11.6974	0	27.164	0.579806	0	2.36206	2.32223	4.07388	0.0869554	11.5002
CUFF.1336	chr1	200774278	200774707	+	430	0.833585	0	40.0621	0.578458	0	2.35657	48.06	4.07388	0.0588228	17.0002
CUFF.16690	chr7	8034887	8035597	+	711	3.02482	0	25.6541	0.349841	0	1.42521	8.48118	4.07388	0.0555548	18.0002
CUFF.17983	chr8	33446743	33447172	+	430	7.50227	0	49.4885	0.578458	0	2.35657	6.59648	4.07388	0.0476184	21.0003
CUFF.19713	chr9	135092344	135093462	+	1119	19.2194	42.9274	32.6006	0.222285	0	0.905561	1.69624	4.07388	0.0277774	36.0005
CUFF.932	chr1	147156949	147157526	+	578	8.06184	0	0	4.30341	21.9504	17.5315	0	4.07388	17.5315	0
CUFF.12337	chr3	9806789	9807027	+	239	5.99902	84.1339	42.399	6.24444	53.085	25.4391	7.06765	4.07388	0.599992	1.66669
CUFF.8593	chr19;chr19	1828241;1848202	1828638;1848483	-;-	680	3.16272	9.85686	12.6667	1.82895	0	7.45091	4.005	4.07388	0.588228	1.70002
CUFF.4231	chr12	53511122	53511369	+	248	1.44533	0	28.6022	4.01189	0	16.3439	19.7894	4.07388	0.571421	1.75002
CUFF.7708	chr17	57489805	57490027	+	223	1.60736	0	27.2647	3.34624	0	13.6322	16.9624	4.07388	0.499993	2.00003
CUFF.5270	chr14	30622230	30622677	+	448	0.800093	0	19.2263	2.22087	4.71999	9.04753	24.03	4.07388	0.470582	2.12503
CUFF.15679	chr6	11213348	11213643	+	296	16.9533	0	17.1172	1.68065	21.4313	6.84678	1.00966	4.07388	0.399995	2.50003
CUFF.11814	chr22	19855675	19855946	+	272	2.6356	0	20.4903	1.82895	0	7.45091	7.77442	4.07388	0.363632	2.75004
CUFF.5348	chr14	55056722	55056987	+	266	1.34753	0	45.7144	3.7404	0	15.2379	33.9247	4.07388	0.333329	3.00004
CUFF.5453	chr14	69888979	69889222	+	244	1.46902	0	37.3772	2.03883	0	8.30593	25.4435	4.07388	0.222219	4.50006
CUFF.6862	chr16	75338938	75339433	+	496	0.722665	0	65.3765	3.00891	0	12.2579	90.466	4.07388	0.187498	5.3334
CUFF.14144	chr5	201935	202259	+	325	4.41159	0	17.1488	0.765344	0	3.11792	3.88721	4.07388	0.181816	5.50007
CUFF.146	chr1	8776700	8776947	+	248	1.44533	0	22.4732	1.00297	0	4.08598	15.5488	4.07388	0.181816	5.50007
CUFF.8696	chr19	5638743	5639177	+	435	1.64801	0	13.9771	0.571809	0	2.32948	8.48118	4.07388	0.166664	6.00008
CUFF.18850	chr9	6475841	6476088	+	248	1.44533	0	24.5162	1.00297	0	4.08598	16.9624	4.07388	0.166664	6.00008
CUFF.1393	chr1	206727885	206728032	+	148	19.3752	0	41.0812	1.68065	85.7252	6.84678	2.1203	4.07388	0.166664	6.00008
CUFF.4607	chr12	121429149	121429473	+	325	8.82318	0	21.8257	0.765344	0	3.11792	2.47368	4.07388	0.142855	7.00009
CUFF.14221	chr5	955439	955973	+	535	0.669984	0	14.2057	0.464929	0	1.89406	21.203	4.07388	0.133332	7.5001
CUFF.6829	chr16	73025524	73025848	+	325	3.30869	0	26.5026	0.765344	0	3.11792	8.01001	4.07388	0.117646	8.50011
CUFF.5582	chr14	101883982	101884180	+	199	1.80121	0	45.8293	1.24993	0	5.09208	25.4435	4.07388	0.11111	9.00012
CUFF.5151	chr13	113591507	113591898	+	392	0.914392	0	25.8504	0.634533	0	2.58501	28.2706	4.07388	0.0999987	10.0001
CUFF.18807	chr9	745195	745393	+	199	1.80121	11.2272	58.5596	1.24993	0	5.09208	32.5112	4.07388	0.0869554	11.5002
CUFF.14835	chr5	59663251	59663785	+	535	7.36983	25.0567	30.3054	0.464929	0	1.89406	4.11209	4.07388	0.0624992	16.0002
CUFF.1898	chr10	1590729	1591351	+	623	9.78091	60.9659	28.4645	0.399257	0	1.62652	2.91021	4.07388	0.0571421	17.5002
CUFF.18393	chr8	118942685	118943513	+	829	0.432378	0	4.27826	4.20062	0	17.1128	9.89471	4.07388	3.99995	0.250003
CUFF.10386	chr2	190241748	190242131	+	384	2.80033	0	19.7917	4.53427	0	18.472	7.06765	4.07388	0.933321	1.07144
CUFF.2074	chr10	28560249	28560931	+	683	8.39688	0	26.7058	5.46274	0	22.2545	3.18044	4.07388	0.833322	1.20002
CUFF.15901	chr6	37291540	37291799	+	260	1.37862	0	21.436	2.87004	0	11.6922	15.5488	4.07388	0.545447	1.83336
CUFF.5608	chr14	103558605	103558958	+	354	17.2133	0	17.1752	2.10794	0	8.58748	0.997786	4.07388	0.499993	2.00003
CUFF.9623	chr2	61041703	61041893	+	191	1.87666	0	37.138	3.90686	0	15.9161	19.7894	4.07388	0.428566	2.33336
CUFF.4490	chr12	108543059	108543206	+	148	7.26571	0	34.2343	3.36131	28.5751	13.6936	4.71177	4.07388	0.399995	2.50003
CUFF.15750	chr6	20404669	20404831	+	163	2.19903	0	31.0839	3.05199	0	12.4334	14.1353	4.07388	0.399995	2.50003
CUFF.1983	chr10	5719279	5719538	+	260	2.75724	0	21.436	1.91336	0	7.79479	7.77442	4.07388	0.363632	2.75004
CUFF.113	chr1	6813592	6813975	+	384	2.80033	0	25.0695	1.94326	0	7.91659	8.95236	4.07388	0.315785	3.16671
CUFF.19732	chr9	136007584	136007945	+	362	2.97051	0	32.1916	2.06136	0	8.39771	10.8371	4.07388	0.260866	3.83338
CUFF.5103	chr13	111271813	111272008	+	196	1.82878	0	25.8504	1.26907	0	5.17002	14.1353	4.07388	0.199997	5.00007
CUFF.17594	chr7	152664462	152664657	+	196	5.48635	0	28.4355	1.26907	0	5.17002	5.18295	4.07388	0.181816	5.50007
CUFF.6705	chr16	57929245	57929480	+	236	47.0834	0	23.6159	1.05397	0	4.29374	0.501575	4.07388	0.181816	5.50007
CUFF.2005	chr10	12195326	12195759	+	434	1.65181	0	14.0093	0.573127	0	2.33485	8.48118	4.07388	0.166664	6.00008
CUFF.527	chr1	44758745	44759029	+	285	3.77307	0	23.1112	0.872761	0	3.55552	6.1253	4.07388	0.153844	6.50009
CUFF.15346	chr5	151776095	151776437	+	343	4.18008	0	23.6347	0.725181	0	2.95429	5.65412	4.07388	0.124998	8.00011
CUFF.19570	chr9	131373052	131373336	+	285	1.25769	19.5984	28.4445	0.872761	0	3.55552	22.6165	4.07388	0.124998	8.00011
CUFF.17119	chr7	93780872	93781385	+	514	4.18414	0	16.7575	0.483924	0	1.97145	4.005	4.07388	0.117646	8.50011
CUFF.1162	chr1	164604919	164605351	+	433	9.10591	0	42.1248	1.1489	0	4.68048	4.6261	4.07388	0.11111	9.00012
CUFF.19660	chr9	133892101	133892624	+	524	10.2607	42.6378	19.3385	0.474689	0	1.93382	1.88471	4.07388	0.0999987	10.0001
CUFF.19242	chr9	110441596	110441974	+	379	10.4033	2.94752	28.074	0.656298	0	2.67368	2.69856	4.07388	0.0952368	10.5001
CUFF.19817	chr9	137268066	137268350	+	285	1.25769	0	44.4446	0.872761	0	3.55552	35.3383	4.07388	0.0799989	12.5002
CUFF.10194	chr2	153361523	153362046	+	524	12.3129	83.1438	26.107	0.474689	0	1.93382	2.1203	4.07388	0.0740731	13.5002
CUFF.19032	chr9	72251064	72251472	+	409	56.0887	5.46265	35.9251	0.608159	0	2.47756	0.640506	4.07388	0.0689646	14.5002
CUFF.15796	chr6	26250236	26250614	+	379	56.7454	2.94752	41.4425	0.656298	5.5793	2.67368	0.730324	4.07388	0.0645153	15.5002
CUFF.17688	chr7	159027937	159028711	+	775	2.31253	2.88287	30.0732	0.320951	0	1.30751	13.0045	4.07388	0.0434777	23.0003
CUFF.16174	chr6	118617588	118617872	+	285	1.25769	0	0	8.72761	0	35.5552	0	4.07388	35.5552	0
CUFF.18624	chr8	139817538	139818073	+	536	4.01241	10.4208	0	5.10468	0	20.7958	0	4.07388	20.7958	0
CUFF.8362	chr18;chr18	18950034;19006070	18950125;19006221	-;-	244	1.46902	0	0	5.09707	0	20.7648	0	4.07388	20.7648	0
CUFF.2890	chr11	47983099	47983664	+	566	1.26658	0	2.68552	4.39465	0	17.9032	2.1203	4.07388	6.66658	0.150002
CUFF.9946	chr2	111293941	111294775	+	835	2.57563	0	3.03394	4.76622	17.7268	19.417	1.17794	4.07388	6.39992	0.156252
CUFF.6301	chr16;chr16	86708;88698	86870;88770	-;-	236	12.1506	37.8682	34.3504	7.37779	0	30.0562	2.82706	4.07388	0.874988	1.14287
CUFF.14980	chr5	95894956	95895113	+	158	36.2979	162.617	32.0676	4.72285	0	19.2403	0.883457	4.07388	0.599992	1.66669
CUFF.5244	chr14	23069642	23070113	+	472	0.75941	0	15.0283	1.58095	0	6.44061	19.7894	4.07388	0.428566	2.33336
CUFF.5985	chr15	67180333	67180539	+	207	1.7316	0	26.9244	2.40326	0	9.79056	15.5488	4.07388	0.363632	2.75004
CUFF.20547	chrX	155124651	155125138	+	488	0.734512	0	10.3825	0.509707	0	2.07648	14.1353	4.07388	0.199997	5.00007
CUFF.8491	chr18	74958588	74958946	+	359	0.998445	0	14.1133	0.69286	0	2.82263	14.1353	4.07388	0.199997	5.00007
CUFF.8931	chr19	32346189	32346409	+	221	1.62191	0	25.2188	1.12551	0	4.58517	15.5488	4.07388	0.181816	5.50007
CUFF.19862	chr9	137631528	137631944	+	417	3.43829	0	15.7954	0.596491	0	2.43003	4.59397	4.07388	0.153844	6.50009
CUFF.10175	chr2	153372871	153373218	+	348	1.03	0	18.9273	0.714761	0	2.91185	18.3759	4.07388	0.153844	6.50009
CUFF.1807	chr1	248837871	248838091	+	221	1.62191	0	29.804	1.12551	0	4.58517	18.3759	4.07388	0.153844	6.50009
CUFF.16645	chr7	4986452	4986701	+	250	4.3013	0	28.3734	0.994948	0	4.05329	6.59648	4.07388	0.142855	7.00009
CUFF.15653	chr6	7226813	7227033	+	221	1.62191	0	32.0966	1.12551	0	4.58517	19.7894	4.07388	0.142855	7.00009
CUFF.19452	chr9	128702918	128703298	+	381	1.88158	23.4564	18.6177	0.652853	0	2.65964	9.89471	4.07388	0.142855	7.00009
CUFF.20250	chrX	75155646	75155950	+	305	1.17522	0	24.9181	0.815531	0	3.32237	21.203	4.07388	0.133332	7.5001
CUFF.1976	chr10	3943994	3944287	+	294	1.21919	3.7997	25.8504	0.846044	0	3.44668	21.203	4.07388	0.133332	7.5001
CUFF.19149	chr9	95187340	95187633	+	294	1.21919	0	25.8504	0.846044	0	3.44668	21.203	4.07388	0.133332	7.5001
CUFF.9010	chr19	40281527	40281907	+	381	10.3487	0	19.9476	0.652853	0	2.65964	1.92754	4.07388	0.133332	7.5001
CUFF.11915	chr22	28741554	28741805	+	252	1.42239	0	60.3177	1.9741	0	8.04225	42.4059	4.07388	0.133332	7.5001
CUFF.13524	chr4	23804492	23804937	+	446	3.21472	0	19.3125	0.557706	0	2.27203	6.0075	4.07388	0.117646	8.50011
CUFF.4498	chr12	109560329	109560747	+	419	0.855469	0	20.5569	0.593644	0	2.41843	24.03	4.07388	0.117646	8.50011
CUFF.6984	chr16	87524344	87524637	+	294	1.21919	0	32.7439	0.846044	0	3.44668	26.8571	4.07388	0.105262	9.50013
CUFF.3346	chr11	86041566	86041815	+	250	1.43377	0	44.5868	0.994948	0	4.05329	31.0977	4.07388	0.0909079	11.0001
CUFF.764	chr1	84086197	84086426	+	230	12.4675	0	48.4639	1.08146	0	4.40575	3.88721	4.07388	0.0909079	11.0001
CUFF.15714	chr6	15591206	15591651	+	446	0.803681	0	29.5367	0.557706	0	2.27203	36.7518	4.07388	0.0769221	13.0002
CUFF.20507	chrX	151974465	151974685	+	221	37.3039	0	59.608	1.12551	0	4.58517	1.5979	4.07388	0.0769221	13.0002
CUFF.1662	chr1	230158457	230159065	+	609	3.53145	0	22.4631	0.408435	0	1.66391	6.36089	4.07388	0.0740731	13.5002
CUFF.10964	chr20	4995539	4995768	+	230	1.55844	0	61.6814	1.08146	0	4.40575	39.5789	4.07388	0.0714276	14.0002
CUFF.10527	chr2	210627114	210627461	+	348	8.24004	0	40.7664	0.714761	0	2.91185	4.94736	4.07388	0.0714276	14.0002
CUFF.19514	chr9	130495079	130495497	+	419	18.8203	5.33227	36.277	0.593644	0	2.41843	1.92754	4.07388	0.0666658	15.0002
CUFF.1925	chr10	1653896	1654422	+	527	14.2833	0	29.804	0.471987	0	1.92281	2.08664	4.07388	0.0645153	15.5002
CUFF.10511	chr2	210648676	210649221	+	546	19.0381	85.9316	36.1906	0.455562	7.74562	1.8559	1.90095	4.07388	0.0512814	19.5003
CUFF.807	chr1	93604849	93605294	+	446	1.60736	0	48.8492	0.557706	0	2.27203	30.3909	4.07388	0.046511	21.5003
CUFF.14469	chr5	17258304	17259144	+	841	20.0318	19.9247	66.873	0.295763	5.02867	1.2049	3.33834	4.07388	0.0180178	55.5007
CUFF.18410	chr8	124357051	124357412	+	362	0.99017	6.17189	0	6.87119	11.6826	27.9924	0	4.07388	27.9924	0
CUFF.4334	chr12	62556395	62556702	+	308	1.16377	0	6.58011	8.88346	13.7309	36.1901	5.65412	4.07388	5.49993	0.181821
CUFF.17262	chr7	101954709	101955066	+	358	2.00247	9.36127	14.1527	2.77918	0	11.322	7.06765	4.07388	0.799989	1.25002
CUFF.12877	chr3	120598458	120598875	+	418	12.8627	0	15.7576	2.38026	0	9.69687	1.22506	4.07388	0.615377	1.62502
CUFF.19171	chr9;chr9	96972911;97013259	96972948;97013465	-;-	245	19.0194	4.55964	31.0205	4.06101	0	16.5441	1.631	4.07388	0.533326	1.87502
CUFF.7169	chr17;chr17	3813192;3814322	3813279;3814355	-;-	122	32.3185	0	49.8362	6.11648	0	24.9178	1.54203	4.07388	0.499993	2.00003
CUFF.9363	chr2;chr2	3186081;3186404	3186178;3186576	-;-	271	1.32266	8.24436	18.6962	1.8357	0	7.4784	14.1353	4.07388	0.399995	2.50003
CUFF.11272	chr20	49256940	49257148	+	209	1.71503	0	26.6668	2.38026	0	9.69687	15.5488	4.07388	0.363632	2.75004
CUFF.4653	chr12	123519218	123519535	+	318	1.12718	0	19.1196	1.56438	0	6.3731	16.9624	4.07388	0.333329	3.00004
CUFF.3786	chr12	19296619	19296863	+	245	5.85211	0	72.3812	4.06101	0	16.5441	12.3684	4.07388	0.228568	4.37506
CUFF.11283	chr20	50139177	50139328	+	152	4.71634	0	33.3334	1.63643	0	6.6666	7.06765	4.07388	0.199997	5.00007
CUFF.14891	chr5	69188164	69188325	+	162	2.2126	0	31.2758	1.53541	0	6.25508	14.1353	4.07388	0.199997	5.00007
CUFF.19813	chr9	137235801	137236282	+	482	7.43655	0	11.563	0.516052	0	2.10233	1.55488	4.07388	0.181816	5.50007
CUFF.10842	chr2	241042264	241042572	+	309	20.8801	0	18.0367	0.804974	0	3.27936	0.863824	4.07388	0.181816	5.50007
CUFF.14681	chr5	43478133	43478284	+	152	2.35817	0	36.6668	1.63643	0	6.6666	15.5488	4.07388	0.181816	5.50007
CUFF.3074	chr11	66078591	66079181	+	591	0.6065	0	38.5788	1.6835	0	6.85836	63.6089	4.07388	0.177775	5.62507
CUFF.2249	chr10	72888268	72888749	+	482	0.743655	0	12.6141	0.516052	0	2.10233	16.9624	4.07388	0.166664	6.00008
CUFF.11640	chr21	41178679	41178985	+	307	16.3459	0	19.8046	0.810218	0	3.30073	1.2116	4.07388	0.166664	6.00008
CUFF.10577	chr2	218570043	218570204	+	162	4.42521	0	37.531	1.53541	0	6.25508	8.48118	4.07388	0.166664	6.00008
CUFF.18768	chr8	144797344	144797656	+	313	1.14518	0	21.0437	0.794687	0	3.23745	18.3759	4.07388	0.153844	6.50009
CUFF.17416	chr7	129353936	129354315	+	380	0.943268	0	17.3334	0.654571	0	2.66664	18.3759	4.07388	0.153844	6.50009
CUFF.11101	chr20	35026165	35026591	+	427	0.839442	0	16.6121	0.582522	0	2.37312	19.7894	4.07388	0.142855	7.00009
CUFF.1718	chr1	240587917	240588401	+	485	10.3468	13.8199	15.6702	0.51286	0	2.08933	1.5145	4.07388	0.133332	7.5001
CUFF.4335	chr12	62576052	62576360	+	309	1.16001	0	24.5955	0.804974	0	3.27936	21.203	4.07388	0.133332	7.5001
CUFF.4496	chr12	109473773	109474081	+	309	1.16001	0	24.5955	0.804974	0	3.27936	21.203	4.07388	0.133332	7.5001
CUFF.4245	chr12	53989857	53990149	+	293	8.56345	0	25.9386	0.848931	0	3.45844	3.02899	4.07388	0.133332	7.5001
CUFF.2272	chr10	74621976	74622268	+	293	1.22335	11.438	27.6679	0.848931	0	3.45844	22.6165	4.07388	0.124998	8.00011
CUFF.4950	chr13	87775529	87776013	+	485	2.21717	9.21329	16.7148	0.51286	0	2.08933	7.53883	4.07388	0.124998	8.00011
CUFF.5967	chr15	66460956	66461158	+	203	1.76572	0	42.4303	1.2253	0	4.99174	24.03	4.07388	0.117646	8.50011
CUFF.10667	chr2	232550190	232550496	+	307	7.00538	0	28.0565	0.810218	0	3.30073	4.005	4.07388	0.117646	8.50011
CUFF.18273	chr8	100345936	100346242	+	307	1.16756	0	33.0077	0.810218	0	3.30073	28.2706	4.07388	0.0999987	10.0001
CUFF.18612	chr8	134494140	134494670	+	531	2.02509	0	20.0377	0.468431	0	1.90833	9.89471	4.07388	0.0952368	10.5001
CUFF.3323	chr11	77667673	77668154	+	482	0.743655	0	22.0748	0.516052	8.77408	2.10233	29.6841	4.07388	0.0952368	10.5001
CUFF.17085	chr7	92345061	92345367	+	307	1.16756	0	34.6581	0.810218	0	3.30073	29.6841	4.07388	0.0952368	10.5001
CUFF.16435	chr6	165888266	165888692	+	427	44.4904	15.6971	28.4778	0.582522	0	2.37312	0.640089	4.07388	0.0833322	12.0002
CUFF.5076	chr13	109252057	109252363	+	307	10.5081	7.2776	44.5604	0.810218	0	3.30073	4.24059	4.07388	0.0740731	13.5002
CUFF.14308	chr5	10375923	10376553	+	631	10.225	31.8669	23.2859	6.70131	16.7556	27.3003	2.27735	4.07388	1.1724	0.852952
CUFF.2141	chr10	45912017	45912207	+	191	1.87666	0	37.138	9.11601	0	37.1375	19.7894	4.07388	0.999987	1.00001
CUFF.14352	chr5	14459075	14459298	+	224	11.2013	0	31.6668	5.55216	0	22.6188	2.82706	4.07388	0.714276	1.40002
CUFF.17563	chr7	150372479	150372944	+	466	36.921	0	25.0072	3.73639	0	15.2216	0.677317	4.07388	0.608688	1.64288
CUFF.5447	chr14	69986289	69986715	+	427	0.839442	75.8694	22.545	2.33009	0	9.49249	26.8571	4.07388	0.421047	2.37503
CUFF.10266	chr2	171481308	171481507	+	200	5.37663	61.4411	48.1335	3.73105	0	15.1998	8.95236	4.07388	0.315785	3.16671
CUFF.761	chr1	77982627	77982842	+	216	1.65945	0	39.8767	2.30312	0	9.38262	24.03	4.07388	0.235291	4.25006
CUFF.10982	chr20;chr20;chr20	5090281;5095643;5160861	5090289;5095649;5161046	+;+;+	202	1.77446	0	30.0991	1.23137	0	5.01645	16.9624	4.07388	0.166664	6.00008
CUFF.19365	chr9	123557236	123557598	+	363	5.92466	18.4646	18.1451	0.685226	0	2.79152	3.06265	4.07388	0.153844	6.50009
CUFF.2389	chr10	99433077	99433261	+	185	1.93752	0	38.3425	1.34452	0	5.47742	19.7894	4.07388	0.142855	7.00009
CUFF.16343	chr6	161050009	161050360	+	352	1.0183	0	23.0304	0.706639	0	2.87876	22.6165	4.07388	0.124998	8.00011
CUFF.19194	chr9	100215373	100215574	+	202	7.09786	0	40.1321	1.23137	10.4681	5.01645	5.65412	4.07388	0.124998	8.00011
CUFF.13272	chr3	196814731	196815091	+	361	1.98583	0	23.8597	0.689022	0	2.80699	12.015	4.07388	0.117646	8.50011
CUFF.15442	chr5	175498570	175498828	+	259	1.38394	0	33.2562	0.960374	0	3.91244	24.03	4.07388	0.117646	8.50011
CUFF.9264	chr19	58386489	58386947	+	459	0.780919	0	19.8693	0.54191	0	2.20768	25.4435	4.07388	0.11111	9.00012
CUFF.13770	chr4	87091281	87091642	+	362	0.99017	0	25.1934	0.687119	0	2.79924	25.4435	4.07388	0.11111	9.00012
CUFF.13762	chr4	86684272	86684473	+	202	1.77446	0	45.1487	1.23137	0	5.01645	25.4435	4.07388	0.11111	9.00012
CUFF.5223	chr14	21355046	21355205	+	160	2.24026	0	57.0002	1.55461	0	6.33327	25.4435	4.07388	0.11111	9.00012
CUFF.4742	chr12	132873510	132873957	+	448	0.800093	0	20.3572	0.555216	0	2.26188	25.4435	4.07388	0.11111	9.00012
CUFF.14112	chr4	185771297	185771591	+	295	29.1614	64.3759	34.3504	0.843176	0	3.43499	1.17794	4.07388	0.0999987	10.0001
CUFF.5315	chr14	45182405	45182606	+	202	1.77446	0	50.1652	1.23137	0	5.01645	28.2706	4.07388	0.0999987	10.0001
CUFF.14806	chr5	59578605	59578956	+	352	4.0732	22.2153	33.1062	0.706639	0	2.87876	8.1278	4.07388	0.0869554	11.5002
CUFF.9009	chr19	39434234	39434492	+	259	11.0716	38.8185	48.9062	0.960374	8.1643	3.91244	4.41728	4.07388	0.0799989	12.5002
CUFF.15218	chr5	134922998	134923292	+	295	1.21506	0	51.5256	0.843176	0	3.43499	42.4059	4.07388	0.0666658	15.0002
CUFF.11426	chr20	62648750	62650126	+	1377	10.9329	21.0929	32.0117	0.180637	0	0.735892	2.92803	4.07388	0.0229882	43.5006
CUFF.16458	chr6	165916598	165918162	+	1565	25.8811	37.1181	43.7062	0.158937	0	0.647491	1.68873	4.07388	0.0148146	67.5009
CUFF.11334	chr20	57408020	57408631	+	612	0.585689	0	0	4.06433	3.45515	16.5576	0	4.07388	16.5576	0
CUFF.4139	chr12	49791959	49792573	+	615	12.2395	0	14.0055	2.4267	0	9.88608	1.14429	4.07388	0.705873	1.41669
CUFF.2075	chr10	28571972	28572359	+	388	0.923819	20.1541	13.0585	1.92322	0	7.83497	14.1353	4.07388	0.599992	1.66669
CUFF.11071	chr20	33677694	33678027	+	334	8.58543	36.7911	30.3394	3.72361	0	15.1695	3.53383	4.07388	0.499993	2.00003
CUFF.12157	chr22	46081399	46082284	+	886	12.1369	49.1731	20.0151	1.96519	0	8.00594	1.64912	4.07388	0.399995	2.50003
CUFF.6763	chr16	68359593	68359825	+	233	19.9989	0	21.7454	2.13508	0	8.69805	1.08733	4.07388	0.399995	2.50003
CUFF.19923	chrX	6891447	6891845	+	399	8.9835	0	19.0477	1.8702	0	7.61897	2.1203	4.07388	0.399995	2.50003
CUFF.12396	chr3	15327581	15327813	+	233	4.61513	0	23.92	2.13508	0	8.69805	5.18295	4.07388	0.363632	2.75004
CUFF.18292	chr8	102367478	102367747	+	270	5.31025	0	33.7779	2.76374	31.3267	11.2591	6.36089	4.07388	0.333329	3.00004
CUFF.4318	chr12	57632979	57633193	+	215	1.66717	0	30.6358	2.31383	0	9.42626	18.3759	4.07388	0.307688	3.25004
CUFF.12116	chr22	43003842	43004105	+	264	2.71547	0	42.2224	2.82656	0	11.515	15.5488	4.07388	0.272724	3.66671
CUFF.4181	chr12	51082134	51082407	+	274	1.30818	0	27.7373	1.8156	0	7.39652	21.203	4.07388	0.266663	3.75005
CUFF.6587	chr16	29605905	29606139	+	235	6.10114	0	40.9647	2.11691	0	8.62403	6.71427	4.07388	0.210524	4.75006
CUFF.15588	chr6	1901778	1902043	+	266	6.73763	0	36.1906	1.8702	0	7.61897	5.37142	4.07388	0.210524	4.75006
CUFF.7520	chr17	41781784	41782128	+	345	18.7013	55.0461	14.686	0.720977	0	2.93717	0.785295	4.07388	0.199997	5.00007
CUFF.4494	chr12	108810872	108811047	+	176	2.0366	0	28.788	1.41328	0	5.75752	14.1353	4.07388	0.199997	5.00007
CUFF.17852	chr8	19756837	19757250	+	414	6.92641	5.39667	13.4622	0.600814	0	2.44764	1.9436	4.07388	0.181816	5.50007
CUFF.14704	chr5	52953067	52953598	+	532	8.75891	0	10.4762	0.467551	0	1.90474	1.19606	4.07388	0.181816	5.50007
CUFF.3084	chr11	65856939	65857358	+	420	3.41373	0	14.4762	0.592231	0	2.41267	4.24059	4.07388	0.166664	6.00008
CUFF.5005	chr13	95020944	95021363	+	420	3.41373	0	14.4762	0.592231	5.03465	2.41267	4.24059	4.07388	0.166664	6.00008
CUFF.11202	chr20	41179748	41180068	+	321	1.11664	0	18.9409	0.774881	0	3.15677	16.9624	4.07388	0.166664	6.00008
CUFF.16289	chr6	150895194	150895390	+	197	1.8195	0	33.435	1.26262	0	5.14377	18.3759	4.07388	0.153844	6.50009
CUFF.20290	chrX	102914272	102914504	+	233	27.6908	143.834	58.7126	2.13508	0	8.69805	2.1203	4.07388	0.148146	6.75009
CUFF.9870	chr2	100830677	100830909	+	233	12.307	19.1779	30.4436	1.06754	0	4.34903	2.47368	4.07388	0.142855	7.00009
CUFF.4541	chr12	113334703	113335109	+	407	9.68761	32.9369	36.1017	1.22229	0	4.97948	3.72658	4.07388	0.137929	7.2501
CUFF.3860	chr12	28493170	28493435	+	266	1.34753	0	32.3811	0.935101	0	3.80949	24.03	4.07388	0.117646	8.50011
CUFF.10589	chr2	222871258	222871591	+	334	33.2685	3.34464	27.3055	0.744721	0	3.0339	0.82076	4.07388	0.11111	9.00012
CUFF.13386	chr4	1353114	1353725	+	612	1.75707	5.47604	15.7299	0.406433	0	1.65576	8.95236	4.07388	0.105262	9.50013
CUFF.5697	chr15	39784651	39784826	+	176	4.0732	0	54.6971	1.41328	0	5.75752	13.4285	4.07388	0.105262	9.50013
CUFF.20130	chrX	54530511	54530743	+	233	6.15351	0	41.3163	1.06754	0	4.34903	6.71427	4.07388	0.105262	9.50013
CUFF.20257	chrX	81284370	81284686	+	317	1.13073	0	31.9665	0.784659	0	3.1966	28.2706	4.07388	0.0999987	10.0001
CUFF.6721	chr16	58611948	58612144	+	197	1.8195	0	51.4384	1.26262	21.4676	5.14377	28.2706	4.07388	0.0999987	10.0001
CUFF.19481	chr9	129494158	129494736	+	579	6.80977	0	18.3766	0.429597	0	1.75013	2.69856	4.07388	0.0952368	10.5001
CUFF.20277	chrX	101627492	101627688	+	197	1.8195	0	54.0103	1.26262	0	5.14377	29.6841	4.07388	0.0952368	10.5001
CUFF.19743	chr9	136234063	136234469	+	407	1.76138	0	26.1426	0.611147	0	2.48974	14.8421	4.07388	0.0952368	10.5001
CUFF.19480	chr9	129491210	129491906	+	697	7.71395	4.80823	31.9848	0.713736	0	2.90767	4.14636	4.07388	0.0909079	11.0001
CUFF.11083	chr20	34430214	34430627	+	414	0.865801	13.4917	26.9244	0.600814	0	2.44764	31.0977	4.07388	0.0909079	11.0001
CUFF.6785	chr16	69768480	69768655	+	176	8.1464	0	63.3335	1.41328	0	5.75752	7.77442	4.07388	0.0909079	11.0001
CUFF.15163	chr5	133509349	133509637	+	289	27.2862	0	40.3231	0.860681	0	3.50631	1.47778	4.07388	0.0869554	11.5002
CUFF.1567	chr1	228359867	228360398	+	532	7.41139	0	23.8096	0.467551	27.8231	1.90474	3.21257	4.07388	0.0799989	12.5002
CUFF.4026	chr12	46191722	46194184	+	2463	12.6612	19.9565	37.4396	0.706926	0	2.87993	2.95704	4.07388	0.0769221	13.0002
CUFF.15186	chr5	133543471	133543667	+	197	10.917	45.3649	66.8699	1.26262	0	5.14377	6.1253	4.07388	0.0769221	13.0002
CUFF.1847	chr10	1206169	1206561	+	393	0.912065	0	37.3877	0.632918	0	2.57843	40.9924	4.07388	0.0689646	14.5002
CUFF.18485	chr8;chr8	127184549;127187785	127185770;127187969	-;-	1407	83.0505	60.3415	49.3344	0.176785	0	0.720201	0.59403	4.07388	0.0145983	68.5009
CUFF.6386	chr16;chr16	2117571;2117791	2117672;2118085	-;-	397	6.32013	16.8833	15.3149	5.63887	0	22.9721	2.4232	4.07388	1.49998	0.666675
CUFF.3840	chr12	26072215	26072556	+	342	18.8654	0	32.5927	4.36381	0	17.7776	1.72765	4.07388	0.545447	1.83336
CUFF.8916	chr19	24079272	24079643	+	372	9.63553	0	20.4302	2.00594	0	8.17196	2.1203	4.07388	0.399995	2.50003
CUFF.11090	chr20	34522944	34523191	+	248	1.44533	0	20.4302	2.00594	0	8.17196	14.1353	4.07388	0.399995	2.50003
CUFF.18935	chr9	33132401	33132678	+	278	3.86808	0	38.2735	3.57895	0	14.5802	9.89471	4.07388	0.380947	2.62503
CUFF.5135	chr13	113251826	113252228	+	403	18.6781	94.2476	20.1159	1.85164	10.4941	7.54335	1.07698	4.07388	0.374995	2.6667
CUFF.16612	chr7	2226082	2226335	+	254	1.41119	0	23.9371	1.95856	0	7.97892	16.9624	4.07388	0.333329	3.00004
CUFF.8215	chr18	739191	739444	+	254	2.82238	0	29.9214	1.95856	0	7.97892	10.6015	4.07388	0.266663	3.75005
CUFF.577	chr1	50611406	50611683	+	278	1.28936	0	61.9666	3.57895	0	14.5802	48.06	4.07388	0.235291	4.25006
CUFF.16360	chr6	165654566	165654880	+	315	2.27582	14.1855	28.9525	1.57928	6.71287	6.4338	12.7218	4.07388	0.222219	4.50006
CUFF.10075	chr2	134319843	134319993	+	151	2.37379	0	33.5542	1.64726	0	6.71075	14.1353	4.07388	0.199997	5.00007
CUFF.8043	chr17	80467211	80467474	+	264	63.8135	33.8519	19.192	0.942185	0	3.83835	0.300751	4.07388	0.199997	5.00007
CUFF.15766	chr6	18254920	18255183	+	264	1.35773	0	19.192	0.942185	0	3.83835	14.1353	4.07388	0.199997	5.00007
CUFF.16352	chr6	165601174	165601429	+	256	5.60065	0	19.7917	0.971629	0	3.95829	3.53383	4.07388	0.199997	5.00007
CUFF.5819	chr15	44602717	44602944	+	228	1.57211	0	22.2223	1.09095	0	4.4444	14.1353	4.07388	0.199997	5.00007
CUFF.13966	chr4	150994650	150994988	+	339	2.1147	0	16.4406	0.733737	0	2.98915	7.77442	4.07388	0.181816	5.50007
CUFF.14254	chr5	5424549	5424887	+	339	1.05735	0	16.4406	0.733737	0	2.98915	15.5488	4.07388	0.181816	5.50007
CUFF.11108	chr20	35552524	35552787	+	264	1.35773	93.0926	21.1112	0.942185	0	3.83835	15.5488	4.07388	0.181816	5.50007
CUFF.17633	chr7	158605383	158605638	+	256	1.40016	0	21.7709	0.971629	0	3.95829	15.5488	4.07388	0.181816	5.50007
CUFF.19050	chr9	77409478	77409733	+	256	8.40098	0	21.7709	0.971629	16.52	3.95829	2.59147	4.07388	0.181816	5.50007
CUFF.17164	chr7	99408014	99408343	+	330	4.34475	0	18.4243	0.753748	0	3.07068	4.24059	4.07388	0.166664	6.00008
CUFF.1590	chr1	230251448	230251845	+	398	20.714	0	16.5495	0.624967	0	2.54604	0.798952	4.07388	0.153844	6.50009
CUFF.14231	chr5;chr5;chr5;chr5;chr5	1053293;1057471;1060344;1063844;1064083	1053482;1057649;1060451;1063975;1064161	-;-;-;-;-	688	76.0647	56.8298	9.57367	0.361536	0	1.47285	0.125862	4.07388	0.153844	6.50009
CUFF.13582	chr4	38047022	38047191	+	170	2.10848	0	41.7256	1.46316	0	5.96072	19.7894	4.07388	0.142855	7.00009
CUFF.3500	chr11	123488601	123488998	+	398	16.2109	0	19.0955	0.624967	0	2.54604	1.17794	4.07388	0.133332	7.5001
CUFF.13726	chr4	73103530	73103873	+	344	7.29387	0	22.0931	0.723072	0	2.94571	3.02899	4.07388	0.133332	7.5001
CUFF.2729	chr11	14285130	14285498	+	369	0.971387	0	21.9694	0.674084	0	2.74613	22.6165	4.07388	0.124998	8.00011
CUFF.10221	chr2	154025997	154026365	+	369	0.971387	0	21.9694	0.674084	0	2.74613	22.6165	4.07388	0.124998	8.00011
CUFF.6981	chr16	87473213	87473440	+	228	1.57211	0	37.7779	1.09095	0	4.4444	24.03	4.07388	0.117646	8.50011
CUFF.7697	chr17	56897676	56898030	+	355	1.00969	0	24.263	0.700667	0	2.85443	24.03	4.07388	0.117646	8.50011
CUFF.7957	chr17	77449252	77449515	+	264	1.35773	0	34.5456	0.942185	0	3.83835	25.4435	4.07388	0.11111	9.00012
CUFF.10908	chr2	241689087	241689441	+	355	9.08725	0	25.6902	0.700667	0	2.85443	2.82706	4.07388	0.11111	9.00012
CUFF.17998	chr8	38316212	38316555	+	344	1.04198	0	26.5117	0.723072	0	2.94571	25.4435	4.07388	0.11111	9.00012
CUFF.555	chr1;chr1	46077537;46080643	46077614;46080715	-;-	151	21.3641	0	63.753	1.64726	0	6.71075	2.98412	4.07388	0.105262	9.50013
CUFF.7013	chr16	87858559	87858897	+	339	6.3441	0	34.3757	0.733737	0	2.98915	5.41853	4.07388	0.0869554	11.5002
CUFF.19663	chr9	133902357	133902695	+	339	1.05735	42.8391	34.3757	0.733737	0	2.98915	32.5112	4.07388	0.0869554	11.5002
CUFF.1760	chr1	246459029	246459383	+	355	2.01939	15.734	32.8264	0.700667	0	2.85443	16.2556	4.07388	0.0869554	11.5002
CUFF.14263	chr5	5471052	5471307	+	256	9.80114	0	45.521	0.971629	0	3.95829	4.64446	4.07388	0.0869554	11.5002
CUFF.14673	chr5	43132574	43132913	+	340	6.32544	0	34.2746	0.731579	0	2.98036	5.41853	4.07388	0.0869554	11.5002
CUFF.8294	chr18	9795198	9795536	+	339	1.05735	0	35.8703	0.733737	0	2.98915	33.9247	4.07388	0.0833322	12.0002
CUFF.15417	chr5	172938350	172938679	+	330	1.08619	0	36.8486	0.753748	0	3.07068	33.9247	4.07388	0.0833322	12.0002
CUFF.17923	chr8	25366310	25366648	+	339	1.05735	36.2484	38.8595	0.733737	0	2.98915	36.7518	4.07388	0.0769221	13.0002
CUFF.10311	chr2	177223124	177223463	+	340	7.37968	6.57124	41.7256	0.731579	0	2.98036	5.65412	4.07388	0.0714276	14.0002
CUFF.4434	chr12	95864759	95865088	+	330	1.08619	0	42.99	0.753748	0	3.07068	39.5789	4.07388	0.0714276	14.0002
CUFF.4685	chr12	130133566	130133920	+	355	22.2133	0	47.0987	0.700667	0	2.85443	2.1203	4.07388	0.0606053	16.5002
CUFF.7187	chr17;chr17	4955200;4955410	4955300;4955564	+;+	256	15.4018	34.9097	71.2502	0.971629	0	3.95829	4.6261	4.07388	0.0555548	18.0002
CUFF.1670	chr1;chr1	233614191;233666595	233614526;233666614	+;+	356	8.05487	0	51.2361	0.698699	0	2.84641	6.36089	4.07388	0.0555548	18.0002
CUFF.1211	chr1	171560436	171560765	+	330	1.08619	0	59.879	0.753748	0	3.07068	55.1277	4.07388	0.0512814	19.5003
CUFF.10003	chr2	119248749	119248955	+	207	1.7316	0	36.7151	4.80651	0	19.5811	21.203	4.07388	0.533326	1.87502
CUFF.12873	chr3	120330446	120330634	+	189	9.48258	0	34.8502	3.9482	0	16.0845	3.67518	4.07388	0.461532	2.1667
CUFF.18599	chr8	128045135	128045381	+	247	2.90236	0	30.7693	2.01406	0	8.20505	10.6015	4.07388	0.266663	3.75005
CUFF.19284	chr9	113286861	113287090	+	230	1.55844	0	37.4494	2.16293	0	8.81151	24.03	4.07388	0.235291	4.25006
CUFF.5410	chr14;chr14	67557021;67559611	67557421;67559659	+;+	450	26.2857	0	29.2742	1.65825	9.39802	6.75549	1.11369	4.07388	0.230766	4.33339
CUFF.14874	chr5	65500644	65501045	+	402	5.34988	63.9143	22.6866	1.2375	0	5.04141	4.24059	4.07388	0.222219	4.50006
CUFF.17172	chr7	99565111	99565570	+	460	3.89611	0	41.8552	2.16293	4.59686	8.81151	10.7428	4.07388	0.210524	4.75006
CUFF.16426	chr6	165878021	165878422	+	402	19.6162	5.55777	12.6037	0.618749	0	2.5207	0.642514	4.07388	0.199997	5.00007
CUFF.2840	chr11	43423161	43423470	+	310	1.15626	0	16.3441	0.802377	0	3.26878	14.1353	4.07388	0.199997	5.00007
CUFF.12120	chr22	43933525	43933926	+	402	3.56658	0	39.0714	1.85625	0	7.56211	10.9549	4.07388	0.193546	5.16673
CUFF.12182	chr22	46926093	46926442	+	350	1.02412	0	15.9239	0.710677	0	2.89521	15.5488	4.07388	0.181816	5.50007
CUFF.16171	chr6	116645745	116645973	+	229	1.56525	0	24.3378	1.08619	0	4.42499	15.5488	4.07388	0.181816	5.50007
CUFF.17224	chr7	100890542	100890770	+	229	1.56525	0	24.3378	1.08619	0	4.42499	15.5488	4.07388	0.181816	5.50007
CUFF.15839	chr6	34337451	34337651	+	201	1.78329	0	30.2489	1.2375	0	5.04141	16.9624	4.07388	0.166664	6.00008
CUFF.18044	chr8	47403037	47403237	+	201	5.34988	0	30.2489	1.2375	0	5.04141	5.65412	4.07388	0.166664	6.00008
CUFF.12724	chr3	67639336	67639536	+	201	1.78329	0	32.7696	1.2375	0	5.04141	18.3759	4.07388	0.153844	6.50009
CUFF.5197	chr13	114323059	114323368	+	310	1.15626	0	22.8818	0.802377	0	3.26878	19.7894	4.07388	0.142855	7.00009
CUFF.10585	chr2;chr2	219251604;219252009	219251714;219252172	-;-	275	15.6411	0	25.794	0.904498	0	3.68481	1.64912	4.07388	0.142855	7.00009
CUFF.19501	chr9	130480926	130481200	+	275	70.3849	162.489	31.3213	0.904498	0	3.68481	0.445	4.07388	0.117646	8.50011
CUFF.14753	chr5	59167530	59167808	+	279	23.1253	0	32.6883	0.89153	0	3.63198	1.41353	4.07388	0.11111	9.00012
CUFF.11508	chr20	63917896	63918230	+	335	3.20993	0	30.2489	0.742498	0	3.02485	9.42354	4.07388	0.0999987	10.0001
CUFF.18075	chr8	47883856	47884405	+	550	14.3377	0	36.8486	0.904498	0	3.68481	2.57006	4.07388	0.0999987	10.0001
CUFF.13631	chr4	41661523	41661857	+	335	4.2799	0	33.2737	0.742498	0	3.02485	7.77442	4.07388	0.0909079	11.0001
CUFF.3177	chr11	68478133	68478442	+	310	1.15626	0	35.9571	0.802377	0	3.26878	31.0977	4.07388	0.0909079	11.0001
CUFF.13313	chr4	671160	671469	+	310	1.15626	0	37.5915	0.802377	0	3.26878	32.5112	4.07388	0.0869554	11.5002
CUFF.19520	chr9	130498619	130499375	+	757	13.7316	4.42713	16.7328	0.328582	0	1.3386	1.21856	4.07388	0.0799989	12.5002
CUFF.1328	chr1	200407030	200407258	+	229	1.56525	4.87822	55.3131	1.08619	0	4.42499	35.3383	4.07388	0.0799989	12.5002
CUFF.8264	chr18	8760204	8760553	+	350	2.04824	0	37.6382	0.710677	0	2.89521	18.3759	4.07388	0.0769221	13.0002
CUFF.10724	chr2	235542219	235542553	+	335	2.13995	0	43.8608	0.742498	0	3.02485	20.4962	4.07388	0.0689646	14.5002
CUFF.19914	chrX	3606488	3606755	+	268	1.33747	0	56.7166	0.928123	0	3.78106	42.4059	4.07388	0.0666658	15.0002
CUFF.9322	chr1_KI270706v1_random	151493	151981	+	489	0.73301	0	33.1562	0.508664	0	2.07224	45.233	4.07388	0.0624992	16.0002
CUFF.18401	chr8	122811860	122812447	+	588	0.609595	0	27.5738	0.423022	0	1.72334	45.233	4.07388	0.0624992	16.0002
CUFF.10111	chr2	142933178	142933904	+	727	25.6382	10.7562	25.0895	0.342142	0	1.39384	0.978598	4.07388	0.0555548	18.0002
CUFF.17253	chr7	101899421	101900224	+	804	6.24152	27.7888	37.1809	0.309374	0	1.26035	5.95702	4.07388	0.0338979	29.5004
CUFF.13592	chr4	39700514	39700835	+	322	4.45269	0	29.8966	3.86237	0	15.7348	6.71427	4.07388	0.526309	1.90003
CUFF.5178	chr13;chr13	113999413;114000826	113999667;114001251	-;-	681	10.0006	0	15.6241	1.82626	0	7.43996	1.56232	4.07388	0.476184	2.10003
CUFF.9012	chr19	40282867	40283104	+	238	21.0848	0	25.5463	2.09023	0	8.51532	1.2116	4.07388	0.333329	3.00004
CUFF.17399	chr7	128463470	128463852	+	383	1.87176	11.667	22.4892	1.29889	0	5.2915	12.015	4.07388	0.235291	4.25006
CUFF.12171	chr22	46310140	46310562	+	423	3.38952	0	31.1427	1.76409	19.9958	7.18669	9.18795	4.07388	0.230766	4.33339
CUFF.10716	chr2	235518264	235518646	+	383	6.55115	0	13.2289	0.649444	0	2.64575	2.01933	4.07388	0.199997	5.00007
CUFF.19697	chr9	135242587	135242877	+	291	17.2446	0	17.4113	0.854766	0	3.48221	1.00966	4.07388	0.199997	5.00007
CUFF.11710	chr21	45147548	45147848	+	301	3.57251	7.42267	16.8328	0.826368	0	3.36652	4.71177	4.07388	0.199997	5.00007
CUFF.593	chr1	51634687	51634955	+	269	1.3325	0	20.7188	0.924673	0	3.767	15.5488	4.07388	0.181816	5.50007
CUFF.1620	chr1	230069835	230070156	+	322	13.3581	3.46929	17.3085	0.772475	0	3.14697	1.29574	4.07388	0.181816	5.50007
CUFF.6072	chr15	75920277	75920598	+	322	2.22635	0	17.3085	0.772475	0	3.14697	7.77442	4.07388	0.181816	5.50007
CUFF.18791	chr8	144948218	144948455	+	238	1.50606	0	23.4174	1.04511	0	4.25766	15.5488	4.07388	0.181816	5.50007
[truncated: 18,553 more rows]

## Sheet: Sheet2_25-fold > enriched
					Supplementary Table4: Filtration Procedure in U2OS experiment 1
Geneid	Chr	Start	End	Strand	Length	HeLaInpFPKM	HeLaNegaFPKM	HeLaTelFPKM	U2OSInpFPKM	U2OSNegaFPKM	U2OSTelFPKM	HeLa enrichment	U2OS enrichment	U2OSTel FPKM/HeLaTel FPKM	HeLaTel FPKM/U2OSTel FPKM
CUFF.13133	chr3	169764610	169765071	+	462	132.67	65.2857	4709.16	0.538392	13.7309	28.5134	35.4953	52.9604	0.00605488	165.156
CUFF.18483	chr8	127196273	127199033	+	2761	58.5502	68.3781	75.4222	0.0900894	0.765865	2.9361	1.28816	32.591	0.0389289	25.6878
CUFF.10187	chr2	153478953	153479641	+	689	15.607	0	65.4477	0.361011	0	10.295	4.19347	28.5171	0.157301	6.35723
CUFF.18451	chr8	127150299	127150686	+	388	29.5622	11.5166	60.0689	0.641075	0	18.2816	2.03195	28.5171	0.304344	3.28576
CUFF.14643	chr5	40728502	40730272	+	1771	3.03593	22.0773	38.9085	0.14045	14.3279	12.0157	12.816	85.5514	0.308819	3.23814
CUFF.17609	chr7	155771232	155772833	+	1602	2.46121	13.9465	53.45	0.155266	0	18.3436	21.717	118.142	0.343191	2.91383
CUFF.13290	chr3;chr3;chr3	198172901;198173365;198173889	198172914;198173463;198175652	+;+;+	1877	0.190965	14.8789	77.2015	0.132518	12.3922	28.0729	404.27	211.842	0.363632	2.75004
CUFF.17736	chr8	205753	207370	+	1618	0.221534	0	104.277	0.153731	0	40.082	470.706	260.728	0.384379	2.6016
CUFF.17745	chr8	204037	205493	+	1457	0.246014	32.969	71.9838	0.512156	10.1591	27.8194	292.601	54.3183	0.386468	2.58753
CUFF.9984	chr2	113595548	113595830	+	283	5.06631	0	69.8235	0.878929	7.47192	28.6452	13.7819	32.591	0.410251	2.43753
CUFF.20212	chrX	73954341	73954738	+	398	1.80121	0	38.1911	0.624967	0	17.8223	21.203	28.5171	0.466661	2.14289
CUFF.16440	chr6	165895486	165895959	+	474	46.8848	146.12	44.8947	0.524761	17.8443	21.3781	0.957553	40.7388	0.476184	2.10003
CUFF.17746	chr8	228159	228824	+	666	1.0764	0	24.3444	0.373479	6.35001	12.1721	22.6165	32.591	0.499993	2.00003
CUFF.18817	chr9	2823683	2825284	+	1602	2.9087	6.97323	75.5891	1.3974	7.91968	38.5847	25.9872	27.6118	0.510454	1.95904
CUFF.2487	chr10	103632668	103633195	+	528	6.78867	0	24.9496	0.471093	0	13.4342	3.67518	28.5171	0.538454	1.85717
CUFF.19052	chr9	77411129	77411524	+	396	3.62062	0	40.9429	0.628124	0	23.0301	11.3082	36.6649	0.562493	1.7778
CUFF.18819	chr9;chr9	2823785;2825626	2824700;2825632	+;+	923	3.88344	12.103	111.434	0.269487	16.0367	64.7736	28.6947	240.359	0.581273	1.72036
CUFF.6228	chr15	98815321	98815570	+	250	18.639	13.4053	48.6402	0.994948	0	28.373	2.60959	28.5171	0.583326	1.71431
CUFF.6452	chr16	4884452	4884844	+	393	10.0327	0	29.6523	0.632918	10.7611	18.049	2.95556	28.5171	0.608688	1.64288
CUFF.83	chr1	2239584	2239943	+	360	0.995671	0	35.1853	0.690936	0	22.5183	35.3383	32.591	0.639992	1.56252
CUFF.3607	chr11	135076448	135076632	+	185	1.93752	18.1153	150.631	1.34452	11.43	104.071	77.7442	77.4036	0.6909	1.44739
CUFF.18543	chr8	127932233	127932477	+	245	8.77816	13.6789	47.5648	1.01525	0	33.0881	5.41853	32.591	0.695643	1.43752
CUFF.17369	chr7	112138306	112139380	+	1075	2.0006	0	16.9675	0.231383	0	13.1968	8.48118	57.0343	0.777768	1.28573
CUFF.9310	chr19	58586650	58588653	+	2004	0.357726	0.557441	39.9469	0.12412	1.05517	33.3729	111.669	268.876	0.835432	1.19699
CUFF.14373	chr5	14760048	14760307	+	260	17.9221	60.1521	31.1796	0.95668	0	27.2818	1.73973	28.5171	0.874988	1.14287
CUFF.14129	chr5;chr5	10378;11589	10526;11809	-;-	370	0.968761	163.038	806.561	0.672262	85.7252	717.542	832.569	1067.36	0.889632	1.12406
CUFF.15548	chr5	181242550	181243209	+	660	4.88784	13.5407	22.2627	0.753748	3.20387	19.9594	4.55471	26.4802	0.89654	1.1154
CUFF.17352	chr7	111438848	111439417	+	570	5.03076	3.91969	13.3334	0.436381	0	12.4443	2.65037	28.5171	0.933321	1.07144
CUFF.12113	chr22	42865517	42866649	+	1133	0.316365	1009.64	53.2158	1.53677	671.879	50.0848	168.21	32.591	0.941164	1.06251
CUFF.12112	chr22;chr22	42865080;42865813	42865086;42866649	-;-	844	0.424694	1355.36	71.4378	2.06298	901.942	67.2347	168.21	32.591	0.941164	1.06251
CUFF.12355	chr3	11566684	11567189	+	506	0.708383	0	23.0304	0.491575	0	22.0288	32.5112	44.8126	0.956509	1.04547
CUFF.14130	chr4	190122385	190123095	+	711	0.504137	136.693	827.344	0.349841	92.1957	792.416	1641.11	2265.07	0.957782	1.04408
CUFF.484	chr1	42301907	42302474	+	568	2.52424	0	23.1926	0.437917	3.72281	23.1923	9.18795	52.9604	0.999987	1.00001
CUFF.12243	chr22	50784969	50786124	+	1156	0.620141	0	30.2423	0.430341	0	30.6802	48.7668	71.2928	1.01448	0.985727
CUFF.17744	chr8;chr8	200153;205446	200163;205493	-;-	59	6.07528	814.166	455.143	4.21588	250.879	463.724	74.9171	109.995	1.01885	0.981494
CUFF.13295	chr4;chr4	10043;29014	10196;29025	-;-	166	2.15929	12261.3	833.256	1.49842	6776.76	872.923	385.894	582.564	1.04761	0.954558
CUFF.7155	chr17	2389948	2390355	+	408	1.75707	2.73802	18.6275	0.609649	0	19.8691	10.6015	32.591	1.06665	0.937512
CUFF.19878	chr9	137667935	137668148	+	214	13.3997	0	30.7789	1.16232	0	33.1461	2.29699	28.5171	1.07691	0.928584
CUFF.14131	chr4;chr4	190122562;190122899	190122573;190123077	+;+	191	1.87666	462.051	1474.91	1.30229	287.845	1591.61	785.923	1222.16	1.07912	0.926679
CUFF.11535	chr20	64286991	64287414	+	424	0.845381	34.2511	43.019	0.586644	59.8459	47.7983	50.8871	81.4775	1.1111	0.900012
CUFF.17742	chr8	220962	221430	+	469	0.764268	0	19.4457	0.530356	0	21.606	25.4435	40.7388	1.1111	0.900012
CUFF.8253	chr18	6953894	6954091	+	198	7.24125	0	35.825	1.25625	0	40.9424	4.94736	32.591	1.14284	0.875012
CUFF.19435	chr9;chr9;chr9	128154267;128154395;128156319	128154305;128154401;128156325	+;+;+	53	6.76305	779.87	2208.31	4.69315	638.356	2542.87	326.526	541.825	1.1515	0.868432
CUFF.11606	chr21;chr21	34708459;34712855	34708465;34712917	-;-	70	5.1206	6958.01	1520	3.55338	3413.49	1780.55	296.841	501.087	1.17141	0.85367
CUFF.8515	chr19	246016	246641	+	626	0.572591	0	12.1406	0.397343	0	14.5685	21.203	36.6649	1.19998	0.833344
CUFF.7	chr1;chr1;chr1	176819;178437;180966	176825;178443;181130	-;-;-	179	2.00247	212.189	498.177	1.38959	118.131	605.729	248.781	435.905	1.21589	0.822441
CUFF.6849	chr16	75341803	75342156	+	354	2.02509	0	18.6065	0.702647	0	22.9	9.18795	32.591	1.23075	0.812511
CUFF.12928	chr3	126946571	126946915	+	345	1.03896	0	19.0918	0.720977	0	23.4973	18.3759	32.591	1.23075	0.812511
CUFF.10347	chr2;chr2;chr2;chr2;chr2	181268365;181270489;181270826;181272751;181275803	181268371;181270495;181270832;181272757;181275873	-;-;-;-;-	99	3.62062	3757.56	4268.3	2.51249	2264.07	5342.98	1178.88	2126.56	1.25178	0.798861
CUFF.10926	chr2;chr2	242182906;242183428	242182912;242183535	+;+	115	3.11688	213.708	3617.17	2.16293	147.099	4564.36	1160.51	2110.27	1.26186	0.792481
CUFF.9472	chr2	31851563	31851723	+	161	2.22635	0	34.6171	1.54495	0	44.0575	15.5488	28.5171	1.27271	0.785725
CUFF.14371	chr5	14736444	14736708	+	265	5.41044	0	26.7674	0.93863	0	34.4147	4.94736	36.6649	1.2857	0.777788
CUFF.18426	chr8	125335856	125336204	+	349	1.02705	0	29.0354	1.42543	6.05889	37.7456	28.2706	26.4802	1.29998	0.769241
CUFF.770	chr1;chr1;chr1;chr1	78128738;78131739;78133142;78133677	78128775;78131748;78133148;78133683	-;-;-;-	62	5.78132	5567.54	1062.37	4.01189	2933.09	1470.95	183.759	366.649	1.3846	0.722232
CUFF.10002	chr2	113624779	113625597	+	819	0.437658	0	35.2626	0.911124	0	49.4908	80.5712	54.3183	1.40349	0.712509
CUFF.2630	chr11;chr11;chr11;chr11;chr11	172849;174386;175542;175555;176187	172963;174392;175546;176035;177567	-;-;-;-;-	1989	0.180212	31.4521	57.0607	0.125056	19.1362	82.0236	316.631	655.894	1.43748	0.695661
CUFF.17741	chr8	219714	220208	+	495	0.724125	0	19.4479	0.502499	0	28.6596	26.8571	57.0343	1.47366	0.67858
CUFF.3021	chr11	64236514	64237100	+	587	4.88507	0	13.8104	0.423743	14.4092	20.7153	2.82706	48.8865	1.49998	0.666675
CUFF.6860	chr16	75333222	75334992	+	1771	0.607185	99.0324	66.0872	0.5618	54.9235	100.131	108.842	178.232	1.51513	0.660009
CUFF.6859	chr16;chr16;chr16	75332333;75334202;75341277	75332339;75334786;75341283	-;-;-	599	0.5984	294.664	157.329	0.415254	162.386	245.295	262.917	590.712	1.55912	0.641388
CUFF.5886	chr15	56958517	56958667	+	151	2.37379	0	33.5542	1.64726	0	53.686	14.1353	32.591	1.59998	0.625008
CUFF.6585	chr16;chr16	25759796;25760109	25759802;25760163	-;-	62	5.78132	198.197	212.474	4.01189	68.2114	343.222	36.7518	85.5514	1.61536	0.619056
CUFF.6583	chr16;chr16	25735650;25760106	25735657;25760412	+;+	315	1.13791	39.0102	41.8202	0.789641	13.4257	67.5549	36.7518	85.5514	1.61536	0.619056
CUFF.18177	chr8	73057265	73057454	+	190	3.77307	0	29.3334	1.30914	0	47.9995	7.77442	36.6649	1.63634	0.611119
CUFF.4411	chr12	88054655	88055526	+	872	0.411057	0	13.945	0.285249	0	23.2414	33.9247	81.4775	1.66664	0.600008
CUFF.13580	chr4	37004486	37004848	+	363	0.987443	0	16.7494	0.685226	0	27.9152	16.9624	40.7388	1.66664	0.600008
CUFF.12260	chr22;chr22;chr22;chr22	50786182;50786203;50807908;50808380	50786201;50786219;50808187;50808471	+;+;+;+	409	0.876386	7634.05	1422.14	0.608159	4699.58	2504.82	1622.73	4118.69	1.7613	0.567762
CUFF.13394	chr4	1935525	1936395	+	871	3.70376	0	9.88905	0.571153	0	17.451	2.67	30.5541	1.76468	0.566674
CUFF.9999	chr2;chr2	113623282;113626830	113623645;113626839	-;-	374	4.792	0	46.0608	0.665072	0	81.2826	9.61201	122.216	1.76468	0.566674
CUFF.15723	chr6	16706905	16707063	+	159	2.25435	0	31.8659	1.56438	0	57.3579	14.1353	36.6649	1.79998	0.555563
CUFF.11536	chr20;chr20	64287023;64288263	64287078;64288270	+;+	64	5.60065	209.458	126.667	3.88651	297.359	237.498	22.6165	61.1081	1.87498	0.53334
CUFF.1	chr1;chr1	10040;10454	10184;10612	-;-	304	1.17908	323.374	223.334	0.818214	180.85	419.996	189.413	513.308	1.88057	0.531753
CUFF.16581	chr7	1062382	1064749	+	2368	1.36232	0	31.8807	1.68065	0.89297	70.6074	23.4018	42.0118	2.21474	0.451521
CUFF.6584	chr16	25759782	25760412	+	631	0.568053	19.4742	21.6799	0.394195	6.70223	48.177	38.1653	122.216	2.22219	0.450006
CUFF.16582	chr7;chr7;chr7	1062382;1081672;1114614	1064167;1081681;1114623	-;-;-	1806	1.38931	0	40.3988	2.20365	1.17085	90.335	29.0783	40.9934	2.23608	0.447211
CUFF.19883	chr9;chr9;chr9	138159538;138159842;138237084	138159810;138160206;138237485	+;+;+	1040	0.344655	12.8897	25.3334	0.23917	8.1329	58.461	73.5036	244.433	2.30766	0.433339
CUFF.10829	chr2	240612918	240614481	+	1564	0.229183	0	23.6488	0.159039	0	58.9593	103.188	370.723	2.49312	0.401104
CUFF.10550	chr2	216057870	216058061	+	192	1.86688	0	21.1112	1.2955	0	52.7772	11.3082	40.7388	2.49997	0.400005
CUFF.18119	chr8	58427666	58428194	+	529	5.42067	88.6931	7.66228	0.470202	0	19.1554	1.41353	40.7388	2.49997	0.400005
CUFF.11086	chr20	34465086	34465929	+	844	0.849388	0	10.8057	0.589424	0	27.6143	12.7218	46.8496	2.55552	0.39131
CUFF.11626	chr21;chr21;chr21	37828041;37829462;37835807	37828048;37829468;37835848	-;-;-	57	6.28845	568.355	62.2224	4.36381	259.682	159.998	9.89471	36.6649	2.57139	0.388894
CUFF.2616	chr10	133567000	133567947	+	948	0.378103	0	4.81014	0.262381	4.46108	12.8269	12.7218	48.8865	2.66663	0.375005
CUFF.16268	chr6	143611732	143612282	+	551	0.650529	0	7.35634	0.451428	0	20.2297	11.3082	44.8126	2.74996	0.363641
CUFF.8244	chr18	3264219	3264822	+	604	0.593447	0	5.87198	0.411816	0	16.7769	9.89471	40.7388	2.85711	0.350005
CUFF.6096	chr15;chr15	80463038;80468571	80463502;80468580	+;+	475	0.754614	21.1663	20.2667	0.523657	8.90338	59.7327	26.8571	114.069	2.94733	0.33929
CUFF.9997	chr2	113622667	113624560	+	1894	0.189251	0	13.6431	0.525316	0	41.1963	72.0901	78.4221	3.01957	0.331173
CUFF.403	chr1	33479426	33479950	+	525	0.682746	0	6.75558	0.473785	0	21.2315	9.89471	44.8126	3.14282	0.318186
CUFF.9989	chr2;chr2	113602424;113603495	113602688;113603705	+;+	476	0.753029	0	17.0309	0.522557	0	55.3496	22.6165	105.921	3.24996	0.307696
CUFF.15011	chr5	102808324	102808996	+	673	0.532603	0	5.26995	0.369594	0	18.0682	9.89471	48.8865	3.42853	0.291671
CUFF.13291	chr3_KI270784v1_alt;chr3_KI270784v1_alt;chr3_KI270784v1_alt	61665;62092;62736	61678;62594;62762	-;-;-	544	0.6589	195.084	384.658	0.457237	116.611	1536.75	583.788	3360.95	3.9951	0.250306
CUFF.17425	chr7	129904238	129904927	+	690	5.71429	14.571	7.34302	0.360488	6.12914	29.3717	1.28503	81.4775	3.99995	0.250003
CUFF.5743	chr15	41950579	41951163	+	585	0.612721	3.81918	8.661	0.850383	3.61462	36.3757	14.1353	42.7757	4.19994	0.238098
CUFF.11538	chr21	8815776	8816403	+	628	0.570767	0	4.03398	0.396078	0	17.7493	7.06765	44.8126	4.39994	0.227276
CUFF.16607	chr7	1503271	1503864	+	594	2.41375	0	4.26488	0.418749	0	18.7652	1.76691	44.8126	4.39994	0.227276
CUFF.11092	chr20;chr20	34457258;34462096	34457477;34464715	+;+	2840	0.631059	0	13.2019	2.36475	0	62.7975	20.9203	26.5556	4.75669	0.21023
CUFF.13282	chr3	197110535	197110930	+	396	0.905156	0	5.11786	0.628124	0	25.589	5.65412	40.7388	4.99993	0.200003
CUFF.9424	chr2	25791119	25791362	+	244	1.46902	0	8.30604	1.01941	0	41.5296	5.65412	40.7388	4.99993	0.200003
CUFF.8494	chr18	76391499	76391887	+	389	0.921444	0	20.8398	2.55771	0	114.618	22.6165	44.8126	5.49993	0.181821
CUFF.2617	chr10	133786540	133787043	+	504	0.711194	0	58.3071	0.493526	0	486.556	81.9848	985.878	8.34472	0.119836
CUFF.6257	chr15	99665776	99666099	+	324	4.42521	0	4.69137	1.53541	45.6848	40.658	1.06015	26.4802	8.66655	0.115386
CUFF.5918	chr15	62002864	62003547	+	684	0.524038	0	3.70372	0.727301	0	35.5552	7.06765	48.8865	9.59987	0.104168
CUFF.9652	chr2	64727559	64727930	+	372	0.963553	0	2.72402	0.668648	0	27.2399	2.82706	40.7388	9.99987	0.100001
CUFF.12437	chr3	23852471	23852932	+	462	0.775848	0	2.19337	0.538392	0	21.9334	2.82706	40.7388	9.99987	0.100001
CUFF.13924	chr4	139018212	139018877	+	666	2.691	20.1281	2.28229	0.746958	6.35001	24.3441	0.848118	32.591	10.6665	0.0937512
CUFF.15779	chr6	24774944	24775245	+	302	1.18689	0	3.35542	0.823632	35.0092	36.9091	2.82706	44.8126	10.9999	0.0909103
CUFF.17178	chr7	100052578	100052914	+	337	1.06363	0	3.00693	0.738092	12.5493	33.0758	2.82706	44.8126	10.9999	0.0909103
CUFF.5668	chr15	24991834	24992359	+	526	2.04434	0	1.9265	0.472884	12.0602	21.1912	0.942354	44.8126	10.9999	0.0909103
CUFF.13801	chr4	101056680	101058481	+	1802	0.397827	0	4.21755	1.65641	0	52.8593	10.6015	31.912	12.5332	0.0797883
CUFF.634	chr1	55195024	55195261	+	238	1.50606	0	6.38657	2.09023	0	80.8955	4.24059	38.7018	12.6665	0.0789484
CUFF.16267	chr6	143476190	143476417	+	228	15.7211	4.89961	4.44446	1.09095	0	57.7772	0.282706	52.9604	12.9998	0.0769241
CUFF.11754	chr21	46699013	46699755	+	743	0.482425	0	5.45538	0.334774	0	77.7381	11.3082	232.211	14.2498	0.0701764
CUFF.11786	chr22	19227553	19228101	+	549	1.9587	0	1.84579	0.453073	0	27.6864	0.942354	61.1081	14.9998	0.0666675
CUFF.1824	chr1	248945019	248945560	+	542	0.661332	0	17.7614	0.458924	3.90139	306.614	26.8571	668.116	17.2629	0.0579276
CUFF.17441	chr7	130976948	130977333	+	386	2.78582	0	1.31261	0.644396	0	26.2519	0.471177	40.7388	19.9997	0.0500007
CUFF.3842	chr12	26632782	26632995	+	214	1.67496	0	2.36761	1.16232	9.88109	52.0867	1.41353	44.8126	21.9997	0.0454551
CUFF.15015	chr5	102834366	102835057	+	692	4.14383	0	3.6609	2.51612	0	83.4674	0.883457	33.173	22.7997	0.0438602
CUFF.6276	chr15	101273733	101274124	+	392	3.65757	0	1.29252	0.634533	5.39427	31.0201	0.353383	48.8865	23.9997	0.0416672
CUFF.12680	chr3	55138395	55138625	+	231	1.5517	0	2.19337	1.07678	0	52.6402	1.41353	48.8865	23.9997	0.0416672
CUFF.15013	chr5	102820729	102821788	+	1060	0.676305	0	0.955978	0.234657	0	29.6349	1.41353	126.29	30.9996	0.0322585
CUFF.11696	chr21	44431060	44432664	+	1605	0.223328	0	1.89409	0.619905	0	59.9786	8.48118	96.7545	31.6662	0.0315794
CUFF.1539	chr1	227791279	227791628	+	350	1.02412	0	1.44762	0.710677	0	55.009	1.41353	77.4036	37.9995	0.0263161
CUFF.16669	chr7	2173729	2174394	+	666	5.92021	0	0.760763	0.373479	0	30.4301	0.128503	81.4775	39.9995	0.0250003
CUFF.11695	chr21;chr21;chr21	44425616;44431285;44460834	44425622;44432795;44461060	-;-;-	1745	0.205411	0	1.45177	0.712713	0	60.3929	7.06765	84.7366	41.5995	0.0240388
CUFF.13445	chr4	6423028	6424274	+	1247	0.287443	0	1.62524	0.199468	0	71.5096	5.65412	358.501	43.9994	0.0227276
CUFF.6293	chr16	10005	10585	+	581	0.616939	9.61369	2.61619	0.428119	14.558	256.383	4.24059	598.86	97.9987	0.0102042
CUFF.11890	chr22;chr22	25062115;25068705	25064335;25068725	+;+	2242	0.639503	0	1.12995	0.554721	1.88631	117.061	1.76691	211.027	103.599	0.00965264
CUFF.606	chr1;chr1	51828848;51834610	51830727;51834616	-;-	1887	0.379906	0.592004	3.22206	2.63632	2.24118	461.822	8.48118	175.177	143.331	0.00697684
CUFF.605	chr1	51828848	51832869	+	4022	0.0891203	0.27775	1.51169	1.73163	1.05149	243.883	16.9624	140.84	161.331	0.00619843
CUFF.8361	chr18;chr18;chr18	22975155;22982221;22984886	22975222;22982393;22988877	+;+;+	4233	1.43952	2.11124	0.23939	1.0577	0	124.72	0.166298	117.916	520.993	0.00191941
CUFF.2907	chr11;chr11;chr11	55057973;55066937;55084364	55058190;55071280;55084371	+;+;+	4570	0.0784336	0.733333	2.66084	20.6827	15.2692	1469.87	33.9247	71.0677	552.409	0.00181025
CUFF.2906	chr11;chr11	55048683;55064455	55048701;55071289	+;+	6854	0.0522967	0.48896	1.77415	17.7825	11.7235	1056.2	33.9247	59.3954	595.325	0.00167975
CUFF.1045	chr1	154974675	154976335	+	1661	2.37379	4.03532	1.22015	4.94179	1.27306	912.052	0.514011	184.559	747.49	0.00133781
CUFF.11576	chr21	29049871	29053169	+	3299	0.434606	0	0.153582	2.18653	3.84581	612.478	0.353383	280.114	3987.95	0.000250756
CUFF.1044	chr1;chr1	154925441;154975963	154925447;154976335	+;+	380	0.943268	8.8193	0	3.92742	5.56462	1490.65	0	379.549	1490.65	0
CUFF.15019	chr5	102837513	102839238	+	1726	0.623016	0	0	1.29701	0	478.481	0	368.912	478.481	0
CUFF.14015	chr4	167023552	167023985	+	434	0.825903	0	0	0.573127	0	473.974	0	826.997	473.974	0
CUFF.846	chr1	108361902	108365537	+	3636	0.0985813	3.07236	0	1.64183	4.65248	281.479	0	171.442	281.479	0
CUFF.5476	chr14	70761920	70763736	+	1817	0.197271	0	0	0.95826	0	96.4804	0	100.683	96.4804	0
CUFF.9392	chr2	11755852	11756086	+	235	1.52528	0	0	3.17536	0	81.9283	0	25.8012	81.9283	0
CUFF.14863	chr5	61482595	61482789	+	195	5.51449	0	0	1.27557	0	67.5549	0	52.9604	67.5549	0
CUFF.1638	chr1	234010224	234010421	+	198	1.81031	0	0	1.25625	0	66.5313	0	52.9604	66.5313	0
CUFF.836	chr1;chr1;chr1	100363065;100365949;100459138	100363073;100365984;100459989	+;+;+	897	0.399601	0	0	0.277299	0	62.1324	0	224.063	62.1324	0
CUFF.15021	chr5	104084091	104084483	+	393	0.912065	0	0	0.632918	0	61.8823	0	97.773	61.8823	0
CUFF.3333	chr11	77964238	77964424	+	187	1.9168	0	0	1.33014	0	59.6072	0	44.8126	59.6072	0
CUFF.8345	chr18	18401953	18402386	+	434	0.825903	0	0	1.14625	0	58.3712	0	50.9234	58.3712	0
CUFF.13982	chr4	152818223	152818397	+	175	4.09648	0	0	1.42135	0	57.9042	0	40.7388	57.9042	0
CUFF.12742	chr3	79487905	79488083	+	179	2.00247	0	0	1.38959	0	56.6102	0	40.7388	56.6102	0
CUFF.3606	chr11	134199362	134199558	+	197	1.8195	0	0	1.26262	0	56.5815	0	44.8126	56.5815	0
CUFF.11095	chr20	34773327	34773528	+	202	15.9702	0	0	1.23137	0	55.181	0	44.8126	55.181	0
CUFF.12183	chr22	48614871	48615056	+	186	1.92711	0	0	1.3373	0	54.4797	0	40.7388	54.4797	0
CUFF.11982	chr22	36002922	36003184	+	263	1.3629	0	0	1.89154	0	53.9412	0	28.5171	53.9412	0
CUFF.20108	chrX	53157962	53158189	+	228	1.57211	0	0	1.09095	0	53.3328	0	48.8865	53.3328	0
CUFF.8327	chr18	12946964	12947157	+	194	1.84764	0	0	1.28215	0	52.2332	0	40.7388	52.2332	0
CUFF.15363	chr5	157757725	157757919	+	195	1.83816	0	0	1.27557	0	51.9653	0	40.7388	51.9653	0
CUFF.15017	chr5	102836301	102837342	+	1042	0.343994	0	0	1.90969	2.02932	51.5414	0	26.9894	51.5414	0
CUFF.13289	chr4	137029	137225	+	197	1.8195	0	0	1.26262	0	51.4377	0	40.7388	51.4377	0
CUFF.2833	chr11	38908609	38908826	+	218	1.64423	0	0	1.141	0	51.131	0	44.8126	51.131	0
CUFF.18064	chr8	47648036	47648234	+	199	1.80121	0	0	1.24993	0	50.9208	0	40.7388	50.9208	0
CUFF.18992	chr9	42656210	42658360	+	2151	0.16664	0	0	1.15638	5.89834	49.4649	0	42.7757	49.4649	0
CUFF.6297	chr16	32001	32226	+	226	1.58603	0	0	1.10061	0	49.321	0	44.8126	49.321	0
CUFF.16863	chr7	44750508	44750717	+	210	1.70687	0	0	1.18446	0	48.2535	0	40.7388	48.2535	0
CUFF.2786	chr11	27684382	27684637	+	256	1.40016	100.365	0	0.971629	0	47.4995	0	48.8865	47.4995	0
CUFF.9906	chr2	105883110	105883326	+	217	1.65181	0	0	1.14625	0	46.6969	0	40.7388	46.6969	0
CUFF.2190	chr10	64421808	64422034	+	227	1.57904	0	0	1.09576	0	44.6398	0	40.7388	44.6398	0
CUFF.1243	chr1	178864370	178864647	+	278	1.28936	0	0	0.894737	0	43.7406	0	48.8865	43.7406	0
CUFF.20076	chrX	47234020	47234413	+	394	0.90975	0	0	0.631312	0	43.7221	0	69.2559	43.7221	0
CUFF.711	chr1	68438725	68438956	+	232	1.54501	0	0	1.07214	0	43.6777	0	40.7388	43.6777	0
CUFF.14949	chr5	84309544	84309870	+	327	1.09615	0	0	0.760663	0	43.3839	0	57.0343	43.3839	0
CUFF.2191	chr10	65579930	65580305	+	376	0.953302	0	0	1.32307	0	43.1201	0	32.591	43.1201	0
CUFF.4850	chr13	42289414	42289696	+	283	1.26658	0	0	0.878929	0	42.9678	0	48.8865	42.9678	0
CUFF.15611	chr6	3744508	3744744	+	237	1.51241	0	0	1.04952	0	42.7563	0	40.7388	42.7563	0
CUFF.17278	chr7	102218467	102218704	+	238	1.50606	0	0	1.04511	0	42.5766	0	40.7388	42.5766	0
CUFF.16772	chr7	29641423	29641668	+	246	1.45708	0	0	1.01113	0	41.192	0	40.7388	41.192	0
CUFF.12974	chr3	129877238	129877488	+	251	7.14027	0	0	0.990984	0	40.3714	0	40.7388	40.3714	0
CUFF.5916	chr15	60922951	60923303	+	353	1.01542	0	0	0.704637	0	40.1885	0	57.0343	40.1885	0
CUFF.8980	chr19	37736711	37736963	+	253	8.50059	0	0	0.98315	0	40.0523	0	40.7388	40.0523	0
CUFF.17938	chr8	28111185	28111437	+	253	4.2503	0	0	0.98315	0	40.0523	0	40.7388	40.0523	0
CUFF.13750	chr4	82979536	82979815	+	280	1.28015	0	0	0.888346	0	39.8091	0	44.8126	39.8091	0
CUFF.17067	chr7	87903239	87903495	+	257	1.39471	0	0	0.967848	0	39.4289	0	40.7388	39.4289	0
CUFF.1350	chr1	201644997	201645305	+	309	1.16001	0	0	0.804974	0	39.3524	0	48.8865	39.3524	0
CUFF.11697	chr21	44460518	44461060	+	543	0.660114	0	0	0.458079	0	39.1893	0	85.5514	39.1893	0
CUFF.15581	chr6	1679158	1679417	+	260	4.13587	0	0	0.95668	0	38.974	0	40.7388	38.974	0
CUFF.16630	chr7	3578296	3578635	+	340	1.05424	0	0	1.46316	6.21928	38.7447	0	26.4802	38.7447	0
CUFF.607	chr1	51833085	51833398	+	314	3.4246	0	0	0.792156	0	38.7257	0	48.8865	38.7257	0
CUFF.7648	chr17	48935535	48935853	+	319	1.12364	0	0	0.77974	0	38.1187	0	48.8865	38.1187	0
CUFF.12740	chr3	79069687	79069952	+	266	1.34753	0	0	0.935101	0	38.0949	0	40.7388	38.0949	0
CUFF.4406	chr12	87436784	87437129	+	346	1.03596	0	0	0.718893	0	38.0728	0	52.9604	38.0728	0
CUFF.20154	chrX	64192386	64192731	+	346	9.32363	6.45729	0	0.718893	18.3343	38.0728	0	52.9604	38.0728	0
CUFF.2410	chr10	100383649	100383948	+	300	1.19481	0	0	0.829123	0	37.1552	0	44.8126	37.1552	0
CUFF.18962	chr9	36389914	36390186	+	273	1.31297	0	0	0.911124	0	37.1181	0	40.7388	37.1181	0
CUFF.10244	chr2	159537581	159537911	+	331	1.08291	0	0	0.751471	0	36.7368	0	48.8865	36.7368	0
CUFF.2253	chr10	71825336	71825694	+	359	0.998445	0	0	1.38572	0	36.6942	0	26.4802	36.6942	0
CUFF.8999	chr19	39407732	39408035	+	304	8.25359	0	0	0.818214	0	36.6663	0	44.8126	36.6663	0
CUFF.13857	chr4	109458353	109458656	+	304	1.17908	0	0	0.818214	0	36.6663	0	44.8126	36.6663	0
CUFF.9593	chr2	53778651	53779010	+	360	6.9697	0	0	0.690936	0	36.5922	0	52.9604	36.5922	0
CUFF.9539	chr2	42616710	42617015	+	306	1.17138	0	0	0.812866	0	36.4267	0	44.8126	36.4267	0
CUFF.9861	chr2	99178796	99179101	+	306	4.68551	0	0	0.812866	0	36.4267	0	44.8126	36.4267	0
CUFF.9457	chr2	28159532	28159810	+	279	1.28474	0	0	0.89153	0	36.3198	0	40.7388	36.3198	0
CUFF.20267	chrX	77561776	77562056	+	281	1.27559	0	0	0.885185	0	36.0613	0	40.7388	36.0613	0
CUFF.16091	chr6	72638871	72639154	+	284	1.26212	0	0	0.875834	0	35.6804	0	40.7388	35.6804	0
CUFF.16592	chr7	1730566	1730904	+	339	1.05735	0	0	0.733737	0	32.8807	0	44.8126	32.8807	0
CUFF.5002	chr13	93327656	93328150	+	495	0.724125	0	0	0.502499	4.27183	32.7539	0	65.182	32.7539	0
CUFF.1187	chr1	167370975	167371315	+	341	1.05115	0	0	0.729434	0	32.6878	0	44.8126	32.6878	0
CUFF.11879	chr22	24577996	24578463	+	468	0.765901	0	0	0.531489	13.5548	32.4783	0	61.1081	32.4783	0
CUFF.7651	chr17	49609098	49609445	+	348	1.03	0	0	0.714761	0	32.0303	0	44.8126	32.0303	0
CUFF.14591	chr5	37555735	37556053	+	319	3.37093	0	0	0.77974	0	31.7656	0	40.7388	31.7656	0
CUFF.6894	chr16	81532751	81533103	+	353	1.01542	0	0	0.704637	0	31.5766	0	44.8126	31.5766	0
CUFF.18306	chr8	103398320	103398673	+	354	6.07528	0	0	0.702647	0	31.4874	0	44.8126	31.4874	0
CUFF.679	chr1	65428878	65429269	+	392	0.914392	0	0	0.634533	0	31.0201	0	48.8865	31.0201	0
CUFF.8324	chr18	12733247	12733984	+	738	0.485693	0	0	1.01113	0	30.2075	0	29.8751	30.2075	0
CUFF.5209	chr14	19352004	19352341	+	338	1.06048	0	0	0.735908	0	29.98	0	40.7388	29.98	0
CUFF.147	chr1	8785521	8785866	+	346	10.3596	0	0	0.718893	0	29.2868	0	40.7388	29.2868	0
CUFF.12864	chr3	115824206	115824633	+	428	0.837481	0	0	0.581161	0	28.4109	0	48.8865	28.4109	0
CUFF.20382	chrX	121469344	121469705	+	362	0.99017	0	0	0.687119	0	27.9924	0	40.7388	27.9924	0
CUFF.16264	chr6	141857023	141857395	+	373	0.96097	0	0	0.666855	0	27.1668	0	40.7388	27.1668	0
CUFF.9234	chr19	57756767	57757178	+	412	0.870004	0	0	0.60373	0	27.0547	0	44.8126	27.0547	0
CUFF.17128	chr7	94555975	94556353	+	379	0.945756	0	0	0.656298	0	26.7368	0	40.7388	26.7368	0
CUFF.917	chr1	143217376	143217984	+	609	1.76572	0	0	0.408435	0	26.6226	0	65.182	26.6226	0
CUFF.19897	chrUn_GL000216v2	89930	90349	+	420	0.853433	0	0	0.592231	0	26.5394	0	44.8126	26.5394	0
CUFF.13648	chr4	49520041	49520499	+	459	0.780919	0	0	0.54191	0	26.4921	0	48.8865	26.4921	0
CUFF.15388	chr5	170511528	170511911	+	384	0.933442	0	0	0.647752	0	26.3886	0	40.7388	26.3886	0
CUFF.15016	chr5	102835207	102836128	+	922	1.1663	0	0	0.539559	0	26.3772	0	48.8865	26.3772	0
CUFF.11455	chr20	63354008	63354476	+	469	0.764268	0	0	0.530356	0	25.9272	0	48.8865	25.9272	0
CUFF.16104	chr6	79486824	79487221	+	398	0.900607	0	0	0.624967	0	25.4604	0	40.7388	25.4604	0
CUFF.1235	chr1	176008718	176009119	+	402	0.891646	0	0	0.618749	0	25.207	0	40.7388	25.207	0
CUFF.11571	chr21	28354297	28354740	+	444	0.807301	0	0	0.560218	0	25.1049	0	44.8126	25.1049	0
CUFF.16466	chr6	168626224	168626634	+	411	0.872121	0	0	0.605199	0	24.6551	0	40.7388	24.6551	0
CUFF.7475	chr17	38879435	38880011	+	577	0.621216	0	0	0.431087	0	24.5867	0	57.0343	24.5867	0
CUFF.19039	chr9	73872883	73873298	+	416	0.861639	0	0	0.597925	0	24.3587	0	40.7388	24.3587	0
CUFF.13581	chr4	38041562	38042063	+	502	0.714027	0	0	0.495492	0	24.2229	0	48.8865	24.2229	0
CUFF.801	chr1	93203557	93204017	+	461	0.777531	0	0	0.539559	0	24.1791	0	44.8126	24.1791	0
CUFF.19016	chr9	71889153	71889572	+	420	0.853433	0	0	0.592231	5.03465	24.1267	0	40.7388	24.1267	0
CUFF.4824	chr13	32488872	32489294	+	423	0.84738	0	0	0.588031	0	23.9556	0	40.7388	23.9556	0
CUFF.4869	chr13	45955553	45955979	+	427	0.839442	0	0	0.582522	0	23.7312	0	40.7388	23.7312	0
CUFF.18059	chr8	47510933	47511494	+	562	1.91339	15.9019	0	0.442592	0	23.4399	0	52.9604	23.4399	0
CUFF.12265	chr3	4328714	4329232	+	519	0.690639	2.15243	0	0.479262	0	23.4294	0	48.8865	23.4294	0
CUFF.8926	chr19	28713598	28714075	+	478	0.749878	0	0	0.52037	0	23.3192	0	44.8126	23.3192	0
CUFF.14935	chr5	80412292	80412729	+	438	0.81836	0	0	0.567892	0	23.1352	0	40.7388	23.1352	0
CUFF.11891	chr22	25758504	25758942	+	439	0.816496	0	0	0.566599	0	23.0825	0	40.7388	23.0825	0
CUFF.12713	chr3	65701723	65702165	+	443	0.809123	0	0	0.561483	0	22.8741	0	40.7388	22.8741	0
CUFF.11549	chr21	14090793	14091239	+	447	0.801883	0	0	0.556458	0	22.6694	0	40.7388	22.6694	0
CUFF.18008	chr8	39271279	39271725	+	447	0.801883	0	0	0.556458	0	22.6694	0	40.7388	22.6694	0
CUFF.11375	chr20	61597001	61597492	+	492	0.72854	0	0	0.505563	0	22.6556	0	44.8126	22.6556	0
CUFF.15012	chr5	102809557	102810010	+	454	0.789519	0	0	0.547879	0	22.3199	0	40.7388	22.3199	0
CUFF.3356	chr11	90192261	90192811	+	551	0.650529	0	0	0.451428	0	22.0687	0	48.8865	22.0687	0
CUFF.20508	chrX	152581469	152582115	+	647	0.554006	0	0	0.384447	0	21.9266	0	57.0343	21.9266	0
CUFF.3487	chr11	122740074	122740783	+	710	0.504847	0	0	0.350334	0	21.4082	0	61.1081	21.4082	0
CUFF.20100	chrX	51886419	51887178	+	760	0.471634	0	0	0.327285	0	21.3331	0	65.182	21.3331	0
CUFF.20219	chrX	74024940	74025722	+	783	0.45778	0	0	0.317672	0	20.7065	0	65.182	20.7065	0
CUFF.2169	chr10	58513977	58514564	+	588	0.609595	0	0	0.423022	0	20.6801	0	48.8865	20.6801	0
CUFF.13224	chr3	188160126	188160617	+	492	0.72854	0	0	0.505563	0	20.596	0	40.7388	20.596	0
CUFF.18927	chr9	32040476	32041366	+	891	2.81604	0	0	0.279166	0	20.4712	0	73.3298	20.4712	0
CUFF.18308	chr8	105661593	105662108	+	516	0.694654	0	0	0.482048	0	19.638	0	40.7388	19.638	0
CUFF.2386	chr10	97978251	97978770	+	520	0.689311	0	0	0.47834	0	19.487	0	40.7388	19.487	0
CUFF.12795	chr3	107764975	107765501	+	527	4.08093	0	0	0.471987	0	19.2281	0	40.7388	19.2281	0
CUFF.6097	chr15	80463640	80464176	+	537	0.667489	0	0	0.463197	0	18.8701	0	40.7388	18.8701	0
CUFF.4368	chr12	67312895	67313552	+	658	3.26847	0	0	0.37802	0	18.4801	0	48.8865	18.4801	0
CUFF.17739	chr8	213166	213718	+	553	0.648177	0	0	0.449796	0	18.3241	0	40.7388	18.3241	0
CUFF.15350	chr5	151838982	151839934	+	953	0.376119	0	0	0.261004	0	18.0761	0	69.2559	18.0761	0
CUFF.1463	chr1	218408355	218408972	+	618	1.16001	1.80762	0	0.402487	0	18.0365	0	44.8126	18.0365	0
CUFF.3389	chr11	108309100	108309664	+	565	0.63441	0	0	0.440242	0	17.9349	0	40.7388	17.9349	0
CUFF.5280	chr14	32085836	32086479	+	644	0.556586	0	0	0.386237	0	17.3083	0	44.8126	17.3083	0
CUFF.9062	chr19	44821657	44822246	+	590	0.607528	0	0	0.421588	0	17.175	0	40.7388	17.175	0
CUFF.5003	chr13	93478644	93479242	+	599	0.5984	0	0	0.415254	0	16.9169	0	40.7388	16.9169	0
CUFF.14141	chr5	51138	51801	+	664	0.539822	0	0	0.374604	0	16.787	0	44.8126	16.787	0
CUFF.7670	chr17	50647952	50648813	+	862	7.48486	22.0312	0	0.288558	0	16.4577	0	57.0343	16.4577	0
CUFF.5723	chr15	41040951	41041643	+	693	2.58616	0	0	0.358928	0	16.0845	0	44.8126	16.0845	0
CUFF.1997	chr10	8387976	8388629	+	654	0.548076	0	0	0.380332	0	15.4942	0	40.7388	15.4942	0
CUFF.16135	chr6	97183371	97184097	+	727	0.493042	0	0	0.342142	0	13.9384	0	40.7388	13.9384	0
CUFF.9785	chr2	87676285	87677248	+	964	0.371827	0	0	0.258026	0	10.5117	0	40.7388	10.5117	0

## Sheet: Sheet3_50-fold > HeLa FPKM
Supplementary Table4: Filtration Procedure in U2OS experiment 1
Geneid	Chr	Start	End	Strand	Length	HeLaInpFPKM	HeLaNegaFPKM	HeLaTelFPKM	U2OSInpFPKM	U2OSNegaFPKM	U2OSTelFPKM	HeLa enrichment	U2OS enrichment	U2OSTel FPKM/HeLaTel FPKM	HeLaTel FPKM/U2OSTel FPKM
CUFF.1044	chr1;chr1	154925441;154975963	154925447;154976335	+;+	380	0.943268	8.8193	0	3.92742	5.56462	1490.65	0	379.549	1490.65	0
CUFF.2907	chr11;chr11;chr11	55057973;55066937;55084364	55058190;55071280;55084371	+;+;+	4570	0.0784336	0.733333	2.66084	20.6827	15.2692	1469.87	33.9247	71.0677	552.409	0.00181025
CUFF.2906	chr11;chr11	55048683;55064455	55048701;55071289	+;+	6854	0.0522967	0.48896	1.77415	17.7825	11.7235	1056.2	33.9247	59.3954	595.325	0.00167975
CUFF.1045	chr1	154974675	154976335	+	1661	2.37379	4.03532	1.22015	4.94179	1.27306	912.052	0.514011	184.559	747.49	0.00133781
CUFF.11576	chr21	29049871	29053169	+	3299	0.434606	0	0.153582	2.18653	3.84581	612.478	0.353383	280.114	3987.95	0.000250756
CUFF.15019	chr5	102837513	102839238	+	1726	0.623016	0	0	1.29701	0	478.481	0	368.912	478.481	0
CUFF.14015	chr4	167023552	167023985	+	434	0.825903	0	0	0.573127	0	473.974	0	826.997	473.974	0
CUFF.606	chr1;chr1	51828848;51834610	51830727;51834616	-;-	1887	0.379906	0.592004	3.22206	2.63632	2.24118	461.822	8.48118	175.177	143.331	0.00697684
CUFF.846	chr1	108361902	108365537	+	3636	0.0985813	3.07236	0	1.64183	4.65248	281.479	0	171.442	281.479	0
CUFF.6293	chr16	10005	10585	+	581	0.616939	9.61369	2.61619	0.428119	14.558	256.383	4.24059	598.86	97.9987	0.0102042
CUFF.605	chr1	51828848	51832869	+	4022	0.0891203	0.27775	1.51169	1.73163	1.05149	243.883	16.9624	140.84	161.331	0.00619843
CUFF.8361	chr18;chr18;chr18	22975155;22982221;22984886	22975222;22982393;22988877	+;+;+	4233	1.43952	2.11124	0.23939	1.0577	0	124.72	0.166298	117.916	520.993	0.00191941
CUFF.11890	chr22;chr22	25062115;25068705	25064335;25068725	+;+	2242	0.639503	0	1.12995	0.554721	1.88631	117.061	1.76691	211.027	103.599	0.00965264
CUFF.5476	chr14	70761920	70763736	+	1817	0.197271	0	0	0.95826	0	96.4804	0	100.683	96.4804	0
CUFF.9392	chr2	11755852	11756086	+	235	1.52528	0	0	3.17536	0	81.9283	0	25.8012	81.9283	0
CUFF.14863	chr5	61482595	61482789	+	195	5.51449	0	0	1.27557	0	67.5549	0	52.9604	67.5549	0
CUFF.1638	chr1	234010224	234010421	+	198	1.81031	0	0	1.25625	0	66.5313	0	52.9604	66.5313	0
CUFF.836	chr1;chr1;chr1	100363065;100365949;100459138	100363073;100365984;100459989	+;+;+	897	0.399601	0	0	0.277299	0	62.1324	0	224.063	62.1324	0
CUFF.15021	chr5	104084091	104084483	+	393	0.912065	0	0	0.632918	0	61.8823	0	97.773	61.8823	0
CUFF.3333	chr11	77964238	77964424	+	187	1.9168	0	0	1.33014	0	59.6072	0	44.8126	59.6072	0
CUFF.8345	chr18	18401953	18402386	+	434	0.825903	0	0	1.14625	0	58.3712	0	50.9234	58.3712	0
CUFF.13982	chr4	152818223	152818397	+	175	4.09648	0	0	1.42135	0	57.9042	0	40.7388	57.9042	0
CUFF.12742	chr3	79487905	79488083	+	179	2.00247	0	0	1.38959	0	56.6102	0	40.7388	56.6102	0
CUFF.3606	chr11	134199362	134199558	+	197	1.8195	0	0	1.26262	0	56.5815	0	44.8126	56.5815	0
CUFF.11095	chr20	34773327	34773528	+	202	15.9702	0	0	1.23137	0	55.181	0	44.8126	55.181	0
CUFF.12183	chr22	48614871	48615056	+	186	1.92711	0	0	1.3373	0	54.4797	0	40.7388	54.4797	0
CUFF.11982	chr22	36002922	36003184	+	263	1.3629	0	0	1.89154	0	53.9412	0	28.5171	53.9412	0
CUFF.20108	chrX	53157962	53158189	+	228	1.57211	0	0	1.09095	0	53.3328	0	48.8865	53.3328	0
CUFF.8327	chr18	12946964	12947157	+	194	1.84764	0	0	1.28215	0	52.2332	0	40.7388	52.2332	0
CUFF.15363	chr5	157757725	157757919	+	195	1.83816	0	0	1.27557	0	51.9653	0	40.7388	51.9653	0
CUFF.15017	chr5	102836301	102837342	+	1042	0.343994	0	0	1.90969	2.02932	51.5414	0	26.9894	51.5414	0
CUFF.13289	chr4	137029	137225	+	197	1.8195	0	0	1.26262	0	51.4377	0	40.7388	51.4377	0
CUFF.2833	chr11	38908609	38908826	+	218	1.64423	0	0	1.141	0	51.131	0	44.8126	51.131	0
CUFF.18064	chr8	47648036	47648234	+	199	1.80121	0	0	1.24993	0	50.9208	0	40.7388	50.9208	0
