# Supplementary material for: Telomere-specific chromatin capture using a pyrrole–imidazole polyamide probe for the identification of proteins and non-coding RNAs
Source: Epigenetics Chromatin. 2021 Oct 9;14:46. doi: 10.1186/s13072-021-00421-8 (PMC8502363; doi:10.1186/s13072-021-00421-8)
Supplement: Supplementary file 11 — Additional file 11: Tables S5. Filtration procedure to identify RNAs enriched in the U2-OS or HeLa1.3 cell line. RNAs in HeLa1.3 experiment 1. Sheet 1: Non-filtrated count data. Sheet 2: Enriched more than 25-fold. Sheet 3: 50 times more than another cell line. [file 13072_2021_421_MOESM11_ESM.xlsx]

## Sheet: Sheet1_No filtration_HeLaexp1
Supplementary Table5: Filtration Procedure in HeLa1.3 experiment 1
Geneid	Chr	Start	End	Strand	Length	HeLaInpFPKM	HeLaNegaFPKM	HeLaTelFPKM	U2OSInpFPKM	U2OSNegaFPKM	U2OSTelFPKM	HeLa enrichment	U2OS enrichment	U2OSTel FPKM/HeLaTel FPKM	HeLaTel FPKM/U2OSTel FPKM
CUFF.14130	chr4	190122385	190123095	+	711	0.504137	136.693	827.344	0.349841	92.1957	792.416	1641.11	2265.07	0.957782	1.04408
CUFF.12260	chr22;chr22;chr22;chr22	50786182;50786203;50807908;50808380	50786201;50786219;50808187;50808471	+;+;+;+	409	0.876386	7634.05	1422.14	0.608159	4699.58	2504.82	1622.73	4118.69	1.7613	0.567762
CUFF.10347	chr2;chr2;chr2;chr2;chr2	181268365;181270489;181270826;181272751;181275803	181268371;181270495;181270832;181272757;181275873	-;-;-;-;-	99	3.62062	3757.56	4268.3	2.51249	2264.07	5342.98	1178.88	2126.56	1.25178	0.798861
CUFF.10926	chr2;chr2	242182906;242183428	242182912;242183535	+;+	115	3.11688	213.708	3617.17	2.16293	147.099	4564.36	1160.51	2110.27	1.26186	0.792481
CUFF.14129	chr5;chr5	10378;11589	10526;11809	-;-	370	0.968761	163.038	806.561	0.672262	85.7252	717.542	832.569	1067.36	0.889632	1.12406
CUFF.14131	chr4;chr4	190122562;190122899	190122573;190123077	+;+	191	1.87666	462.051	1474.91	1.30229	287.845	1591.61	785.923	1222.16	1.07912	0.926679
CUFF.13291	chr3_KI270784v1_alt;chr3_KI270784v1_alt;chr3_KI270784v1_alt	61665;62092;62736	61678;62594;62762	-;-;-	544	0.6589	195.084	384.658	0.457237	116.611	1536.75	583.788	3360.95	3.9951	0.250306
CUFF.17736	chr8	205753	207370	+	1618	0.221534	0	104.277	0.153731	0	40.082	470.706	260.728	0.384379	2.6016
CUFF.13290	chr3;chr3;chr3	198172901;198173365;198173889	198172914;198173463;198175652	+;+;+	1877	0.190965	14.8789	77.2015	0.132518	12.3922	28.0729	404.27	211.842	0.363632	2.75004
CUFF.13295	chr4;chr4	10043;29014	10196;29025	-;-	166	2.15929	12261.3	833.256	1.49842	6776.76	872.923	385.894	582.564	1.04761	0.954558
CUFF.19435	chr9;chr9;chr9	128154267;128154395;128156319	128154305;128154401;128156325	+;+;+	53	6.76305	779.87	2208.31	4.69315	638.356	2542.87	326.526	541.825	1.1515	0.868432
CUFF.2630	chr11;chr11;chr11;chr11;chr11	172849;174386;175542;175555;176187	172963;174392;175546;176035;177567	-;-;-;-;-	1989	0.180212	31.4521	57.0607	0.125056	19.1362	82.0236	316.631	655.894	1.43748	0.695661
CUFF.11606	chr21;chr21	34708459;34712855	34708465;34712917	-;-	70	5.1206	6958.01	1520	3.55338	3413.49	1780.55	296.841	501.087	1.17141	0.85367
CUFF.17745	chr8	204037	205493	+	1457	0.246014	32.969	71.9838	0.512156	10.1591	27.8194	292.601	54.3183	0.386468	2.58753
CUFF.6859	chr16;chr16;chr16	75332333;75334202;75341277	75332339;75334786;75341283	-;-;-	599	0.5984	294.664	157.329	0.415254	162.386	245.295	262.917	590.712	1.55912	0.641388
CUFF.7	chr1;chr1;chr1	176819;178437;180966	176825;178443;181130	-;-;-	179	2.00247	212.189	498.177	1.38959	118.131	605.729	248.781	435.905	1.21589	0.822441
CUFF.1504	chr1;chr1	224012624;224013766	224013711;224016464	-;-	3787	0.283952	0.884957	60.7413	0.591136	0	0.535159	213.914	0.905306	0.00881046	113.501
CUFF.1	chr1;chr1	10040;10454	10184;10612	-;-	304	1.17908	323.374	223.334	0.818214	180.85	419.996	189.413	513.308	1.88057	0.531753
CUFF.770	chr1;chr1;chr1;chr1	78128738;78131739;78133142;78133677	78128775;78131748;78133148;78133683	-;-;-;-	62	5.78132	5567.54	1062.37	4.01189	2933.09	1470.95	183.759	366.649	1.3846	0.722232
CUFF.12113	chr22	42865517	42866649	+	1133	0.316365	1009.64	53.2158	1.53677	671.879	50.0848	168.21	32.591	0.941164	1.06251
CUFF.12112	chr22;chr22	42865080;42865813	42865086;42866649	-;-	844	0.424694	1355.36	71.4378	2.06298	901.942	67.2347	168.21	32.591	0.941164	1.06251
CUFF.1503	chr1;chr1;chr1;chr1	224012091;224012624;224014910;224042836	224012471;224014766;224014932;224042846	+;+;+;+	2558	0.560503	0	86.9536	0.875149	0	0.396139	155.135	0.452653	0.00455575	219.503
CUFF.3608	chr12	30093	31397	+	1305	0.274668	0	39.9899	0.190603	0	1.55299	145.594	8.14775	0.0388344	25.7503
CUFF.9310	chr19	58586650	58588653	+	2004	0.357726	0.557441	39.9469	0.12412	1.05517	33.3729	111.669	268.876	0.835432	1.19699
CUFF.6860	chr16	75333222	75334992	+	1771	0.607185	99.0324	66.0872	0.5618	54.9235	100.131	108.842	178.232	1.51513	0.660009
CUFF.9307	chr19	58585724	58586305	+	582	0.615879	0	67.0334	0.427383	0	3.48221	108.842	8.14775	0.0519474	19.2503
CUFF.10829	chr2	240612918	240614481	+	1564	0.229183	0	23.6488	0.159039	0	58.9593	103.188	370.723	2.49312	0.401104
CUFF.2041	chr10	18568403	18569222	+	820	0.437124	0	44.4879	2.12336	5.15745	0	101.774	0	0	44.4879
CUFF.5677	chr15	33863386	33863655	+	270	1.32756	0	133.235	0.921248	0	0	100.361	0	0	133.235
CUFF.2037	chr10	18566085	18567064	+	980	0.365757	0	35.6736	0.253813	0	6.20402	97.5336	24.4433	0.173911	5.75008
CUFF.6862	chr16	75338938	75339433	+	496	0.722665	0	65.3765	3.00891	0	12.2579	90.466	4.07388	0.187498	5.3334
CUFF.78	chr1	1856053	1856754	+	702	0.510601	4.77398	46.192	3.89759	0	7.2174	90.466	1.85176	0.156248	6.40008
CUFF.19858	chr9	137623988	137625531	+	1544	0.232151	14.4704	20.6736	0.161099	0	0	89.0524	0	0	20.6736
CUFF.13699	chr4	56095731	56096045	+	315	1.13791	0	99.7252	0.789641	0	9.6507	87.6389	12.2216	0.0967729	10.3335
CUFF.10444	chr2	201168402	201168963	+	562	0.637797	0	54.0927	3.09815	0	5.4092	84.8118	1.74595	0.0999987	10.0001
CUFF.19859	chr9	137626674	137628160	+	1487	0.4821	0	40.5471	0.167274	0	0	84.1051	0	0	40.5471
CUFF.11857	chr22	22285001	22285600	+	600	0.597403	11.1711	49.8224	0.829123	0	0	83.3983	0	0	49.8224
CUFF.19632	chr9	133799917	133800233	+	317	1.13073	0	94.301	0.784659	0	0	83.3983	0	0	94.301
CUFF.2039	chr10	18567828	18568334	+	507	0.706986	0	58.9614	2.45303	0	0	83.3983	0	0	58.9614
CUFF.5659	chr15	22232401	22233014	+	614	0.583781	1.8194	47.8612	0.405109	3.4439	0	81.9848	0	0	47.8612
CUFF.2617	chr10	133786540	133787043	+	504	0.711194	0	58.3071	0.493526	0	486.556	81.9848	985.878	8.34472	0.119836
CUFF.5732	chr15	41624360	41624663	+	304	1.17908	0	95.0003	4.09107	0	3.3333	80.5712	0.814775	0.0350873	28.5004
CUFF.10002	chr2	113624779	113625597	+	819	0.437658	0	35.2626	0.911124	0	49.4908	80.5712	54.3183	1.40349	0.712509
CUFF.8338	chr18	13451019	13451285	+	267	1.34248	0	106.268	0.931599	0	0	79.1577	0	0	106.268
CUFF.4800	chr13;chr13	27990563;27991227	27991064;27991471	+;+	747	0.479842	0	37.3049	0.332981	0	0	77.7442	0	0	37.3049
CUFF.9986	chr2	113601030	113601530	+	501	0.715452	0	55.6223	1.48944	0	14.1582	77.7442	9.50571	0.254542	3.92862
CUFF.3607	chr11	135076448	135076632	+	185	1.93752	18.1153	150.631	1.34452	11.43	104.071	77.7442	77.4036	0.6909	1.44739
CUFF.3961	chr12	38866287	38866703	+	417	0.859572	0	65.6117	0.596491	0	0	76.3306	0	0	65.6117
CUFF.17744	chr8;chr8	200153;205446	200163;205493	-;-	59	6.07528	814.166	455.143	4.21588	250.879	463.724	74.9171	109.995	1.01885	0.981494
CUFF.16047	chr6	57618858	57619522	+	665	0.53901	0	40.3811	4.48849	0	4.57138	74.9171	1.01847	0.113206	8.83345
CUFF.19059	chr9	83623976	83624244	+	269	1.3325	0	97.9433	0.924673	0	0	73.5036	0	0	97.9433
CUFF.19883	chr9;chr9;chr9	138159538;138159842;138237084	138159810;138160206;138237485	+;+;+	1040	0.344655	12.8897	25.3334	0.23917	8.1329	58.461	73.5036	244.433	2.30766	0.433339
CUFF.11379	chr20	62169826	62170404	+	579	0.61907	0	45.5039	9.02155	0	0	73.5036	0	0	45.5039
CUFF.16964	chr7	70196217	70196487	+	271	1.32266	0	97.2205	0.917848	31.2111	0	73.5036	0	0	97.2205
CUFF.2804	chr11	32188893	32189126	+	234	1.5318	0	110.428	1.06298	0	0	72.0901	0	0	110.428
CUFF.9269	chr19	58484320	58485139	+	820	0.437124	0	31.5123	0.303338	0	0	72.0901	0	0	31.5123
CUFF.9997	chr2	113622667	113624560	+	1894	0.189251	0	13.6431	0.525316	0	41.1963	72.0901	78.4221	3.01957	0.331173
CUFF.2690	chr11;chr11;chr11;chr11	10514881;10519034;10525195;10530643	10515066;10519144;10525373;10530674	-;-;-;-	508	0.705594	0	49.8689	0.979279	0	1.99473	70.6765	2.03694	0.0399995	25.0003
CUFF.1280	chr1	185281239	185281759	+	521	0.687988	0	48.6246	3.34195	0	0	70.6765	0	0	48.6246
CUFF.13968	chr4	151166599	151166858	+	260	1.37862	0	97.4362	0.95668	0	0	70.6765	0	0	97.4362
CUFF.16932	chr7	65715726	65715992	+	267	1.34248	0	94.8817	0.931599	0	3.79522	70.6765	4.07388	0.0399995	25.0003
CUFF.10830	chr2	240975859	240976127	+	269	1.3325	0	92.2927	0.924673	0	0	69.263	0	0	92.2927
CUFF.17786	chr8	11863540	11864039	+	500	0.716883	0	49.6535	2.48737	0	0	69.263	0	0	49.6535
CUFF.9621	chr2	61036671	61037053	+	383	0.935879	0	64.8218	4.54611	0	0	69.263	0	0	64.8218
CUFF.8553	chr19	1167078	1167570	+	493	0.727062	0	50.3585	0.504537	0	0	69.263	0	0	50.3585
CUFF.17605	chr7	155754587	155754967	+	381	0.940792	0	65.1621	0.652853	11.1	0	69.263	0	0	65.1621
CUFF.8352	chr18;chr18	21444315;21449513	21444412;21449711	+;+	297	1.20687	0	83.5917	0.837498	0	0	69.263	0	0	83.5917
CUFF.10580	chr2	218761856	218762329	+	474	0.756206	44.7787	52.3771	0.524761	4.46108	2.13781	69.263	4.07388	0.0408158	24.5003
CUFF.8505	chr18	80118997	80119284	+	288	1.24459	0	86.204	12.0914	0	0	69.263	0	0	86.204
CUFF.13268	chr3	196081530	196081849	+	320	1.12013	0	76.0002	0.777303	0	0	67.8495	0	0	76.0002
CUFF.19889	chrUn_GL000214v1	109713	110150	+	438	0.81836	0	55.5253	0.567892	0	9.25409	67.8495	16.2955	0.166664	6.00008
CUFF.15744	chr6	15293968	15294344	+	377	0.950774	0	64.5095	3.2989	44.8712	0	67.8495	0	0	64.5095
CUFF.10029	chr2	128289305	128289715	+	411	0.872121	0	59.1729	0.605199	0	0	67.8495	0	0	59.1729
CUFF.17722	chr7	159136890	159137591	+	702	0.510601	0	34.644	0.354326	0	0	67.8495	0	0	34.644
CUFF.14220	chr5	918722	919604	+	883	0.405936	0	27.5426	0.845086	0	0	67.8495	0	0	27.5426
CUFF.19313	chr9	116218425	116218742	+	318	1.12718	0	74.8849	0.782192	0	0	66.4359	0	0	74.8849
CUFF.13161	chr3	172393104	172393576	+	473	0.757805	0	50.3455	1.05174	0	10.7117	66.4359	10.1847	0.212763	4.70006
CUFF.10831	chr2	240976247	240977517	+	1271	0.282015	0	18.736	0.195702	0	0	66.4359	0	0	18.736
CUFF.8036	chr17	80379078	80379330	+	253	1.41677	0	92.1215	0.98315	0	0	65.0224	0	0	92.1215
CUFF.16976	chr7	72778539	72778791	+	253	1.41677	0	92.1215	0.98315	0	0	65.0224	0	0	92.1215
CUFF.9057	chr19	44175855	44176296	+	442	0.810954	0	52.7302	2.81377	23.9203	0	65.0224	0	0	52.7302
CUFF.17718	chr7	159124635	159125356	+	722	0.496457	52.6063	32.2808	0.344511	0	0	65.0224	0	0	32.2808
CUFF.3718	chr12	7004713	7005007	+	295	1.21506	0	79.0059	0.843176	0	0	65.0224	0	0	79.0059
CUFF.5347	chr14	54998787	54998996	+	210	1.70687	0	108.572	1.18446	0	0	63.6089	0	0	108.572
CUFF.1967	chr10	3068423	3068745	+	323	1.10973	17.2927	70.5885	0.770083	0	0	63.6089	0	0	70.5885
CUFF.5645	chr14	106882904	106883380	+	477	0.75145	0	47.7989	0.521461	0	0	63.6089	0	0	47.7989
CUFF.14	chr1	790146	790617	+	472	0.75941	0	48.3052	0.526985	0	6.44061	63.6089	12.2216	0.133332	7.5001
CUFF.3074	chr11	66078591	66079181	+	591	0.6065	0	38.5788	1.6835	0	6.85836	63.6089	4.07388	0.177775	5.62507
CUFF.13692	chr4	55391348	55391782	+	435	0.824004	0	52.414	0.571809	0	0	63.6089	0	0	52.414
CUFF.12939	chr3	128053692	128054081	+	390	0.919081	0	58.4617	5.74008	0	0	63.6089	0	0	58.4617
CUFF.16800	chr7	33059803	33060236	+	434	0.825903	0	52.5347	0.573127	9.74449	0	63.6089	0	0	52.5347
CUFF.10791	chr2	239252291	239252696	+	406	0.882861	68.7876	56.1578	0.612652	0	0	63.6089	0	0	56.1578
CUFF.17749	chr8	233859	234469	+	611	1.1733	0	73.8027	0.407098	0	4.9754	62.9021	12.2216	0.0674148	14.8335
CUFF.7528	chr17	41806979	41807205	+	227	1.57904	0	98.2088	2.19151	0	0	62.1953	0	0	98.2088
CUFF.8819	chr19	14483828	14484052	+	225	1.59307	0	99.0818	9.94948	0	0	62.1953	0	0	99.0818
CUFF.381	chr1	32363703	32364008	+	306	1.17138	54.7604	72.8543	8.94152	0	0	62.1953	0	0	72.8543
CUFF.15595	chr6	2211035	2211267	+	233	1.53838	0	95.6798	10.6754	0	17.3961	62.1953	1.62955	0.181816	5.50007
CUFF.7838	chr17	67376580	67376968	+	389	0.921444	0	57.3095	0.639427	0	0	62.1953	0	0	57.3095
CUFF.6836	chr16	74314397	74314762	+	366	0.979349	0	60.9109	0.679609	5.77747	0	62.1953	0	0	60.9109
CUFF.10832	chr2	240981109	240981460	+	352	1.0183	0	63.3335	0.706639	0	0	62.1953	0	0	63.3335
CUFF.1817	chr1	248906741	248907161	+	421	0.851405	0	52.9535	1.18165	5.02269	0	62.1953	0	0	52.9535
CUFF.16547	chr7	223101	223399	+	299	1.1988	0	74.5599	0.831896	0	0	62.1953	0	0	74.5599
CUFF.10828	chr2	240975092	240975716	+	625	0.573507	0	35.6694	0.397979	0	0	62.1953	0	0	35.6694
CUFF.19441	chr9	128435304	128435547	+	244	1.46902	0	91.3664	1.01941	0	0	62.1953	0	0	91.3664
CUFF.6249	chr15	98915291	98915644	+	354	1.01255	0	62.9757	0.702647	0	0	62.1953	0	0	62.9757
CUFF.10211	chr2	153587140	153587563	+	424	0.845381	15.8082	52.5788	0.586644	0	0	62.1953	0	0	52.5788
CUFF.2537	chr10;chr10	122579675;122580866	122579901;122580895	+;+	257	1.39471	0	86.7448	0.967848	0	0	62.1953	0	0	86.7448
CUFF.10400	chr2	182405629	182405943	+	315	1.13791	0	69.1642	0.789641	0	0	60.7818	0	0	69.1642
CUFF.12484	chr3	37262152	37262404	+	253	1.41677	0	86.1136	0.98315	0	8.01046	60.7818	8.14775	0.093022	10.7501
CUFF.1744	chr1	246120472	246120826	+	355	1.00969	0	61.3711	0.700667	5.95649	0	60.7818	0	0	61.3711
CUFF.15567	chr6	1114571	1115200	+	630	0.568955	0	34.5821	0.39482	0	0	60.7818	0	0	34.5821
CUFF.5841	chr15	48331130	48331731	+	602	0.595418	0	36.1906	2.47911	7.0251	0	60.7818	0	0	36.1906
CUFF.9676	chr2	69066360	69066929	+	570	0.628845	0	38.2223	1.74552	0	0	60.7818	0	0	38.2223
CUFF.12057	chr22	40375790	40376162	+	373	0.96097	0	58.4095	0.666855	0	0	60.7818	0	0	58.4095
CUFF.17748	chr8	232436	233243	+	808	0.887232	0	53.9276	0.307843	0	0	60.7818	0	0	53.9276
CUFF.6825	chr16	72924566	72924800	+	235	1.52528	0	92.7095	1.05845	0	0	60.7818	0	0	92.7095
CUFF.3370	chr11	95784043	95784294	+	252	1.42239	13.2989	84.4447	0.987051	0	0	59.3683	0	0	84.4447
CUFF.595	chr1	51751341	51751623	+	283	1.26658	71.053	75.1946	0.878929	0	10.7419	59.3683	12.2216	0.142855	7.00009
CUFF.14572	chr5	37232135	37232358	+	224	1.60019	0	95.0003	1.11043	0	0	59.3683	0	0	95.0003
CUFF.15406	chr5	172853319	172854102	+	784	0.457196	1.42489	27.1429	0.317266	0	0	59.3683	0	0	27.1429
CUFF.5983	chr15	67174746	67175096	+	351	1.0212	0	60.627	0.708652	0	11.5478	59.3683	16.2955	0.190474	5.25007
CUFF.4223	chr12	53018290	53018523	+	234	1.5318	0	90.9405	1.06298	45.1828	0	59.3683	0	0	90.9405
CUFF.7019	chr16	87867076	87867508	+	433	0.82781	0	49.1457	0.57445	0	0	59.3683	0	0	49.1457
CUFF.3072	chr11	66075010	66075266	+	257	1.39471	0	82.8018	0.967848	0	0	59.3683	0	0	82.8018
CUFF.2101	chr10	32915031	32915349	+	319	1.12364	0	65.1204	0.77974	0	0	57.9547	0	0	65.1204
CUFF.13665	chr4	41387425	41387862	+	438	0.81836	56.1106	47.4279	0.567892	0	2.31352	57.9547	4.07388	0.0487798	20.5003
CUFF.1145	chr1	162730370	162730914	+	545	0.657691	0	38.1163	0.456398	0	0	57.9547	0	0	38.1163
CUFF.5042	chr13	102653398	102653692	+	295	1.21506	0	70.4183	0.843176	0	0	57.9547	0	0	70.4183
CUFF.18128	chr8	60593321	60593711	+	391	0.916731	0	53.1289	2.54462	0	0	57.9547	0	0	53.1289
CUFF.20015	chrX	24730714	24731240	+	527	0.680155	0	39.4182	3.77589	0	1.92281	57.9547	0.509234	0.0487798	20.5003
CUFF.17182	chr7	100118882	100119243	+	362	0.99017	0	57.3851	9.61966	0	8.39771	57.9547	0.872973	0.14634	6.83342
CUFF.12311	chr3	6562342	6562833	+	492	0.72854	0	42.2224	0.505563	0	4.1192	57.9547	8.14775	0.0975597	10.2501
CUFF.6313	chr16	137934	138400	+	467	0.767541	0	44.4827	1.06525	0	0	57.9547	0	0	44.4827
CUFF.18798	chr8	145074158	145075472	+	1315	0.272579	0	15.7973	0.189154	0	0	57.9547	0	0	15.7973
CUFF.10280	chr2	173241286	173241797	+	512	0.700081	0	40.573	1.45744	0	0	57.9547	0	0	40.573
CUFF.12099	chr22	41928111	41928383	+	273	1.31297	0	76.093	3.6445	30.9825	11.1354	57.9547	3.05541	0.14634	6.83342
CUFF.5966	chr15	66431395	66431634	+	240	1.49351	0	86.5558	1.0364	0	4.22218	57.9547	4.07388	0.0487798	20.5003
CUFF.802	chr1	93341132	93341354	+	223	1.60736	0	93.1543	3.34624	9.4823	0	57.9547	0	0	93.1543
CUFF.2205	chr10	68482629	68482864	+	236	1.51882	0	85.876	2.10794	0	0	56.5412	0	0	85.876
CUFF.11789	chr22	19404848	19405128	+	281	1.27559	0	72.1236	15.0481	0	3.60613	56.5412	0.23964	0.0499993	20.0003
CUFF.19868	chr9	137644003	137645201	+	1199	0.298951	0	16.903	0.622361	0	0.84514	56.5412	1.35796	0.0499993	20.0003
CUFF.19487	chr9	129611991	129612632	+	642	0.55832	0	31.5681	0.387441	0	0	56.5412	0	0	31.5681
CUFF.19590	chr9	131418612	131418890	+	279	1.28474	0	72.6406	2.67459	0	0	56.5412	0	0	72.6406
CUFF.19564	chr9	131152467	131152989	+	523	0.685357	0	38.7509	0.475596	0	0	56.5412	0	0	38.7509
CUFF.18093	chr8	47913491	47913869	+	379	0.945756	0	53.4742	0.656298	11.1586	0	56.5412	0	0	53.4742
CUFF.5018	chr13	97295462	97295704	+	243	1.47507	0	83.4022	1.02361	0	0	56.5412	0	0	83.4022
CUFF.20397	chrX	130077389	130077673	+	285	1.25769	0	71.1113	4.36381	0	0	56.5412	0	0	71.1113
CUFF.7945	chr17	76941602	76942056	+	455	0.787784	22.0967	44.5423	0.546675	4.64737	0	56.5412	0	0	44.5423
CUFF.8420	chr18	47149431	47150036	+	606	0.591488	0	33.4434	0.820914	0	0	56.5412	0	0	33.4434
CUFF.17274	chr7	102154110	102154418	+	309	1.16001	0	65.5881	0.804974	0	0	56.5412	0	0	65.5881
CUFF.13520	chr4	22374259	22374582	+	324	1.1063	0	62.5516	1.53541	0	3.12754	56.5412	2.03694	0.0499993	20.0003
CUFF.5030	chr13	98468829	98469083	+	255	1.40565	0	79.4774	0.975439	0	0	56.5412	0	0	79.4774
CUFF.1607	chr1;chr1;chr1;chr1	230912682;230916194;230920510;230921421	230912759;230916302;230920594;230921495	-;-;-;-	347	1.03297	0	56.9454	0.716821	0	0	55.1277	0	0	56.9454
CUFF.3212	chr11	71476740	71477059	+	320	1.12013	0	61.7502	7.77303	39.6479	12.6665	55.1277	1.62955	0.205126	4.87506
CUFF.274	chr1	22058835	22059149	+	315	1.13791	0	62.7304	2.36892	0	0	55.1277	0	0	62.7304
CUFF.11962	chr22	32477966	32478254	+	289	1.24028	30.9235	68.3739	6.02477	0	3.50631	55.1277	0.581982	0.0512814	19.5003
CUFF.17560	chr7	150281290	150281516	+	227	1.57904	0	87.0487	1.09576	0	0	55.1277	0	0	87.0487
CUFF.1340	chr1	201468439	201468933	+	495	0.724125	0	39.9193	17.085	4.27183	4.09424	55.1277	0.23964	0.102563	9.75013
CUFF.7832	chr17	67519481	67519863	+	383	0.935879	0	51.5929	0.649444	0	0	55.1277	0	0	51.5929
CUFF.4679	chr12	124910622	124910983	+	362	0.99017	27.7735	54.5858	5.49695	0	0	55.1277	0	0	54.5858
CUFF.2036	chr10	18565260	18565897	+	638	0.561821	0	30.9719	0.38987	0	0	55.1277	0	0	30.9719
CUFF.1746	chr1	246223465	246223922	+	458	0.782624	0	43.1442	2.71547	0	2.2125	55.1277	0.814775	0.0512814	19.5003
CUFF.19238	chr9	110402734	110403157	+	424	0.845381	0	46.6039	0.586644	0	0	55.1277	0	0	46.6039
CUFF.1211	chr1	171560436	171560765	+	330	1.08619	0	59.879	0.753748	0	3.07068	55.1277	4.07388	0.0512814	19.5003
CUFF.16626	chr7	2356944	2357240	+	297	1.20687	0	66.5322	0.837498	7.11971	0	55.1277	0	0	66.5322
CUFF.12346	chr3	10053882	10054154	+	273	1.31297	0	72.3812	0.911124	0	0	55.1277	0	0	72.3812
CUFF.17826	chr8	19597581	19597844	+	264	1.35773	0	74.8487	0.942185	0	0	55.1277	0	0	74.8487
CUFF.4711	chr12	124424596	124424891	+	296	1.21095	18.8701	66.757	1.68065	0	0	55.1277	0	0	66.757
CUFF.2277	chr10	75637817	75638102	+	286	1.25329	0	69.0911	0.869709	0	0	55.1277	0	0	69.0911
CUFF.14982	chr5	95895813	95896152	+	340	1.05424	0	56.6276	4.38947	0	0	53.7142	0	0	56.6276
CUFF.933	chr1	147245726	147246080	+	355	1.00969	0	54.2349	0.700667	0	0	53.7142	0	0	54.2349
CUFF.3462	chr11	122230031	122230367	+	337	1.06363	36.4636	57.1317	0.738092	0	0	53.7142	0	0	57.1317
CUFF.17	chr1;chr1	790146;790841	790373;790864	-;-	252	1.42239	0	76.4024	0.987051	0	12.0634	53.7142	12.2216	0.157893	6.33342
CUFF.17586	chr7	152394183	152394591	+	409	0.876386	0	47.0743	6.68975	0	7.43269	53.7142	1.11106	0.157893	6.33342
CUFF.12679	chr3	54471083	54471492	+	410	0.874248	0	46.9595	0.606675	0	0	53.7142	0	0	46.9595
CUFF.11506	chr20	63914851	63915494	+	644	0.556586	0	29.8966	1.54495	0	0	53.7142	0	0	29.8966
CUFF.16848	chr7	43997441	43997786	+	346	1.03596	16.1432	55.6456	4.31336	0	2.92868	53.7142	0.678979	0.0526309	19.0003
CUFF.4419	chr12	92074649	92074994	+	346	1.03596	0	55.6456	0.718893	0	0	53.7142	0	0	55.6456
CUFF.20306	chrX	108631721	108632268	+	548	0.654091	0	35.1339	0.453899	0	0	53.7142	0	0	35.1339
CUFF.2459	chr10	103432300	103432501	+	202	1.77446	0	95.3138	1.23137	0	0	53.7142	0	0	95.3138
CUFF.18404	chr8	123257389	123257825	+	437	0.820233	0	44.0581	6.26111	0	11.5941	53.7142	1.85176	0.263154	3.80005
CUFF.18380	chr8	118064827	118065371	+	545	0.657691	0	35.3273	2.28199	0	7.43723	53.7142	3.2591	0.210524	4.75006
CUFF.17066	chr7	87881510	87882038	+	529	0.677584	0	36.3958	5.17222	0	7.66218	53.7142	1.48141	0.210524	4.75006
CUFF.11693	chr21;chr21	44951646;44952199	44951881;44952370	+;+	408	0.878534	0	47.1897	0.609649	0	0	53.7142	0	0	47.1897
CUFF.14386	chr5	14793379	14793768	+	390	0.919081	0	49.3677	0.637787	0	0	53.7142	0	0	49.3677
CUFF.13965	chr4	150874952	150875335	+	384	0.933442	0	50.139	0.647752	0	7.91659	53.7142	12.2216	0.157893	6.33342
CUFF.14978	chr5	95472526	95472798	+	273	1.31297	0	70.5253	1.82225	0	0	53.7142	0	0	70.5253
CUFF.9670	chr2	65404493	65404779	+	287	1.24893	0	67.085	7.80011	0	10.5922	53.7142	1.35796	0.157893	6.33342
CUFF.12356	chr3	11606180	11606444	+	265	1.35261	0	72.6543	0.93863	0	0	53.7142	0	0	72.6543
CUFF.13961	chr4	150543106	150543370	+	265	1.35261	0	72.6543	1.87726	0	0	53.7142	0	0	72.6543
CUFF.3531	chr11	126438427	126438697	+	271	1.32266	0	71.0457	0.917848	0	0	53.7142	0	0	71.0457
CUFF.13737	chr4	76631675	76631941	+	267	1.34248	0	72.1101	0.931599	0	0	53.7142	0	0	72.1101
CUFF.17162	chr7	99389515	99389847	+	333	1.0764	0	56.2965	0.746958	0	6.08603	52.3006	8.14775	0.108107	9.25012
CUFF.14708	chr5	55420389	55420708	+	320	1.12013	0	58.5835	0.777303	0	0	52.3006	0	0	58.5835
CUFF.14966	chr5	94292918	94293236	+	319	1.12364	0	58.7672	0.77974	0	0	52.3006	0	0	58.7672
CUFF.2210	chr10	68518878	68519460	+	583	0.614823	0	32.1556	0.42665	7.25404	0	52.3006	0	0	32.1556
CUFF.19044	chr9	77295040	77295269	+	230	1.55844	0	81.5075	1.08146	0	0	52.3006	0	0	81.5075
CUFF.12696	chr3	57873942	57874379	+	438	0.81836	0	42.8007	1.13578	0	0	52.3006	0	0	42.8007
CUFF.16762	chr7	28430200	28430530	+	331	1.08291	0	56.6366	0.751471	0	3.0614	52.3006	4.07388	0.0540533	18.5002
CUFF.8368	chr18	24074468	24074899	+	432	0.829726	0	43.3952	0.57578	0	0	52.3006	0	0	43.3952
CUFF.15629	chr6	4942858	4943226	+	369	0.971387	0	50.8041	2.02225	0	0	52.3006	0	0	50.8041
CUFF.19393	chr9	125108131	125108420	+	290	1.23601	0	64.6439	2.57314	0	0	52.3006	0	0	64.6439
CUFF.400	chr1	33022809	33023262	+	454	0.789519	0	41.2923	1.64364	0	0	52.3006	0	0	41.2923
CUFF.18825	chr9	4179743	4180252	+	510	0.702827	0	36.7583	0.975439	0	0	52.3006	0	0	36.7583
CUFF.8540	chr19	802523	802751	+	229	1.56525	0	81.8634	3.25856	36.9354	4.42499	52.3006	1.35796	0.0540533	18.5002
CUFF.14563	chr5	37079568	37079827	+	260	1.37862	0	72.1028	9.5668	0	0	52.3006	0	0	72.1028
CUFF.8895	chr19	18915396	18915740	+	345	1.03896	0	54.3383	1.44195	0	0	52.3006	0	0	54.3383
CUFF.2066	chr10	26733007	26733261	+	255	1.40565	0	73.5166	0.975439	0	0	52.3006	0	0	73.5166
CUFF.982	chr1	151218453	151218735	+	283	1.26658	0	64.4525	0.878929	0	10.7419	50.8871	12.2216	0.166664	6.00008
CUFF.2818	chr11;chr11	33068739;33072474	33068862;33072695	+;+	346	1.03596	0	52.7169	15.8156	24.4457	5.85736	50.8871	0.370352	0.11111	9.00012
CUFF.12203	chr22	49825614	49825807	+	194	1.84764	0	94.0209	1.28215	0	5.22332	50.8871	4.07388	0.0555548	18.0002
CUFF.2259	chr10	73859545	73859724	+	180	1.99134	0	101.334	4.14562	0	0	50.8871	0	0	101.334
CUFF.15412	chr5	172899000	172899238	+	239	1.49976	0	76.3182	1.04074	0	0	50.8871	0	0	76.3182
CUFF.9559	chr2	46117726	46118302	+	577	0.621216	3.87214	31.6119	0.431087	0	0	50.8871	0	0	31.6119
CUFF.19197	chr9	100314434	100315011	+	578	0.620141	0	31.5572	3.01238	3.6584	3.50631	50.8871	1.16396	0.11111	9.00012
CUFF.10472	chr2	210027240	210027661	+	422	0.849388	10.5887	43.2229	1.17885	10.0216	0	50.8871	0	0	43.2229
CUFF.17363	chr7	114358201	114358819	+	619	0.579066	7.21881	29.467	0.401837	0	0	50.8871	0	0	29.467
CUFF.14138	chr5	13922	14302	+	381	0.940792	0	47.8742	0.652853	0	13.2982	50.8871	20.3694	0.277774	3.60005
CUFF.11051	chr20	32374030	32374473	+	444	0.807301	0	41.0812	1.12044	0	6.84678	50.8871	6.11081	0.166664	6.00008
CUFF.9263	chr19	58380519	58381243	+	725	0.494402	0	25.1587	0.343085	0	0	50.8871	0	0	25.1587
CUFF.9050	chr19	43845202	43845414	+	213	1.68282	0	85.6341	5.83889	0	0	50.8871	0	0	85.6341
CUFF.16196	chr6	133280192	133280730	+	539	0.665012	0	33.8406	0.461479	0	0	50.8871	0	0	33.8406
CUFF.11535	chr20	64286991	64287414	+	424	0.845381	34.2511	43.019	0.586644	59.8459	47.7983	50.8871	81.4775	1.1111	0.900012
CUFF.467	chr1	40433380	40433758	+	379	0.945756	0	48.1268	0.656298	0	0	50.8871	0	0	48.1268
CUFF.9749	chr2	81757557	81758094	+	538	0.666249	0	33.9035	0.462336	0	1.8835	50.8871	4.07388	0.0555548	18.0002
CUFF.9478	chr2	32229383	32229856	+	474	0.756206	0	38.4811	2.09905	0	2.13781	50.8871	1.01847	0.0555548	18.0002
CUFF.8804	chr19	13156371	13156669	+	299	1.1988	0	61.0035	0.831896	0	0	50.8871	0	0	61.0035
CUFF.13733	chr4	75668716	75668990	+	275	1.30342	0	66.3275	2.71349	0	0	50.8871	0	0	66.3275
CUFF.987	chr1	151369006	151369292	+	287	1.24893	0	63.5542	0.866679	0	0	50.8871	0	0	63.5542
CUFF.10813	chr2	239379409	239379909	+	501	0.715452	0	36.4073	0.496481	0	0	50.8871	0	0	36.4073
CUFF.18245	chr8	98504237	98504544	+	308	1.16377	0	59.221	1.61517	0	0	50.8871	0	0	59.221
CUFF.18327	chr8	109343469	109343740	+	272	1.3178	0	67.059	0.914474	0	0	50.8871	0	0	67.059
CUFF.16000	chr6	52552677	52552923	+	247	1.45118	126.636	73.8464	1.00703	0	12.3076	50.8871	12.2216	0.166664	6.00008
CUFF.10973	chr20	9393853	9394107	+	255	1.40565	0	71.5296	0.975439	0	0	50.8871	0	0	71.5296
CUFF.11905	chr22	28448991	28449250	+	260	1.37862	0	70.1541	1.91336	0	0	50.8871	0	0	70.1541
CUFF.3980	chr12	42427121	42427468	+	348	1.03	0	52.414	3.57381	0	0	50.8871	0	0	52.414
CUFF.17237	chr7	101829111	101829388	+	278	1.28936	0	65.6117	4.47369	0	3.64505	50.8871	0.814775	0.0555548	18.0002
CUFF.13402	chr4	2285293	2285625	+	333	1.0764	0	53.2534	0.746958	0	0	49.4736	0	0	53.2534
CUFF.16966	chr7	70348608	70348852	+	245	1.46303	0	72.3812	1.01525	0	4.13601	49.4736	4.07388	0.0571421	17.5002
CUFF.18859	chr9	13270144	13270466	+	323	1.10973	0	54.9021	0.770083	0	0	49.4736	0	0	54.9021
CUFF.4168	chr12	50723744	50723996	+	253	1.41677	0	70.0924	0.98315	0	0	49.4736	0	0	70.0924
CUFF.13839	chr4	108987274	108987534	+	261	1.37334	0	67.944	0.953015	0	0	49.4736	0	0	67.944
CUFF.2211	chr10	68520296	68520771	+	476	0.753029	0	37.255	2.09023	0	0	49.4736	0	0	37.255
CUFF.3959	chr12	38700332	38700726	+	395	0.907447	0	44.8947	0.629714	0	0	49.4736	0	0	44.8947
CUFF.118	chr1;chr1	3899307;3956943	3899621;3956952	+;+	325	1.1029	0	54.5643	0.765344	0	0	49.4736	0	0	54.5643
CUFF.14140	chr5	50020	50633	+	614	0.583781	0	28.8817	0.405109	0	0	49.4736	0	0	28.8817
CUFF.19419	chr9	127794462	127795057	+	596	0.601412	0	29.754	0.417344	0	0	49.4736	0	0	29.754
CUFF.2694	chr11	12686966	12687374	+	409	0.876386	10.9253	43.3579	6.08159	0	0	49.4736	0	0	43.3579
CUFF.502	chr1	43771252	43771708	+	457	0.784336	0	38.8039	0.544282	0	0	49.4736	0	0	38.8039
CUFF.4972	chr13	91820571	91821070	+	500	0.716883	4.46844	35.4668	0.497474	0	0	49.4736	0	0	35.4668
CUFF.12845	chr3	114052772	114053099	+	328	1.09281	0	54.0652	0.758344	0	0	49.4736	0	0	54.0652
CUFF.4512	chr12	110622950	110623369	+	420	0.853433	0	42.2224	0.592231	0	0	49.4736	0	0	42.2224
CUFF.4835	chr13	33333199	33333618	+	420	0.853433	0	42.2224	0.592231	0	0	49.4736	0	0	42.2224
CUFF.12579	chr3	48561341	48561616	+	276	1.2987	0	64.2514	0.901221	0	0	49.4736	0	0	64.2514
CUFF.19373	chr9	124345508	124345891	+	384	0.933442	0	46.1807	10.364	0	0	49.4736	0	0	46.1807
CUFF.19625	chr9	133368454	133368868	+	415	0.863715	0	42.7311	0.599366	5.09531	0	49.4736	0	0	42.7311
CUFF.13963	chr4	150718478	150718748	+	271	1.32266	0	65.4369	0.917848	0	0	49.4736	0	0	65.4369
CUFF.1570	chr1	228398737	228398978	+	242	1.48116	0	73.2785	2.05568	0	12.5619	49.4736	6.11081	0.171426	5.83341
CUFF.17835	chr8	19356490	19356813	+	324	1.1063	0	54.7327	0.767707	0	0	49.4736	0	0	54.7327
CUFF.13742	chr4	77799257	77799511	+	255	1.40565	0	69.5427	0.975439	0	0	49.4736	0	0	69.5427
CUFF.12243	chr22	50784969	50786124	+	1156	0.620141	0	30.2423	0.430341	0	30.6802	48.7668	71.2928	1.01448	0.985727
CUFF.7912	chr17	75900498	75900750	+	253	1.41677	0	68.0898	0.98315	0	4.00523	48.06	4.07388	0.0588228	17.0002
CUFF.17671	chr7	158949430	158949682	+	253	1.41677	0	68.0898	0.98315	0	0	48.06	0	0	68.0898
CUFF.7867	chr17	68377873	68378228	+	356	1.00686	0	48.3897	0.698699	0	0	48.06	0	0	48.3897
CUFF.2517	chr10	119230474	119230656	+	183	1.9587	0	94.1351	1.35922	0	0	48.06	0	0	94.1351
CUFF.15602	chr6	2949221	2949827	+	607	0.590514	0	28.3801	0.819561	6.96723	1.6694	48.06	2.03694	0.0588228	17.0002
CUFF.1694	chr1	237313276	237313536	+	261	1.37334	0	66.0028	0.953015	0	0	48.06	0	0	66.0028
CUFF.6450	chr16	4842289	4842697	+	409	0.876386	0	42.1191	3.04079	0	0	48.06	0	0	42.1191
CUFF.5125	chr13	113261517	113261965	+	449	0.798311	0	38.3669	0.55398	0	0	48.06	0	0	38.3669
CUFF.14523	chr5	34109760	34110005	+	246	1.45708	0	70.0273	9.10013	0	0	48.06	0	0	70.0273
CUFF.13144	chr3	172135329	172135711	+	383	0.935879	0	44.9784	0.649444	0	2.64575	48.06	4.07388	0.0588228	17.0002
CUFF.9486	chr2	33315255	33315624	+	370	0.968761	0	46.5587	0.672262	0	0	48.06	0	0	46.5587
CUFF.6320	chr16	221728	221953	+	226	1.58603	0	76.2244	1.10061	0	4.48373	48.06	4.07388	0.0588228	17.0002
CUFF.10772	chr2	238897946	238898502	+	557	0.643522	0	30.9277	0.446565	0	0	48.06	0	0	30.9277
CUFF.13503	chr4	17641219	17641444	+	226	1.58603	0	76.2244	1.10061	0	0	48.06	0	0	76.2244
CUFF.16038	chr6	57330803	57331097	+	295	1.21506	0	58.3957	0.843176	0	0	48.06	0	0	58.3957
CUFF.18321	chr8	106751533	106751758	+	226	1.58603	0	76.2244	1.10061	0	0	48.06	0	0	76.2244
CUFF.1336	chr1	200774278	200774707	+	430	0.833585	0	40.0621	0.578458	0	2.35657	48.06	4.07388	0.0588228	17.0002
CUFF.441	chr1	38995257	38995618	+	362	0.99017	0	47.5876	2.74847	0	0	48.06	0	0	47.5876
CUFF.13162	chr3	172402706	172402978	+	273	1.31297	40.9198	63.1015	2.73337	0	3.71181	48.06	1.35796	0.0588228	17.0002
CUFF.4616	chr12	121717777	121718594	+	818	0.438193	24.5819	21.0596	0.304079	0	0	48.06	0	0	21.0596
CUFF.5405	chr14	67260274	67260879	+	606	0.591488	0	28.4269	2.46274	0	1.67215	48.06	0.678979	0.0588228	17.0002
CUFF.2162	chr10	50551094	50551358	+	265	1.35261	0	65.0065	0.93863	0	0	48.06	0	0	65.0065
CUFF.17317	chr7	107965298	107965731	+	434	0.825903	0	39.6929	0.573127	0	0	48.06	0	0	39.6929
CUFF.16562	chr7	723473	723747	+	275	1.30342	0	62.6426	0.904498	0	0	48.06	0	0	62.6426
CUFF.3427	chr11	118459345	118459548	+	204	1.75707	0	84.4447	1.2193	0	0	48.06	0	0	84.4447
CUFF.7345	chr17	19967695	19967900	+	206	1.74001	0	83.6249	1.20746	0	0	48.06	0	0	83.6249
CUFF.11873	chr22	24376227	24376534	+	308	1.16377	0	55.9309	0.807587	0	0	48.06	0	0	55.9309
CUFF.18767	chr8;chr8	144614443;144618871	144614689;144618878	-;-	255	1.40565	0	67.5558	0.975439	0	0	48.06	0	0	67.5558
CUFF.913	chr1	120932461	120932707	+	247	1.45118	0	69.7438	6.04219	0	0	48.06	0	0	69.7438
CUFF.19849	chr9	137807943	137808228	+	286	1.25329	0	60.2333	0.869709	0	0	48.06	0	0	60.2333
CUFF.577	chr1	50611406	50611683	+	278	1.28936	0	61.9666	3.57895	0	14.5802	48.06	4.07388	0.235291	4.25006
CUFF.12901	chr3	123165905	123166161	+	257	1.39471	0	67.03	0.967848	0	0	48.06	0	0	67.03
CUFF.19962	chrX	10914311	10914567	+	257	1.39471	0	67.03	0.967848	0	0	48.06	0	0	67.03
CUFF.10423	chr2	197399134	197399466	+	333	1.0764	0	50.2104	3.73479	0	0	46.6465	0	0	50.2104
CUFF.63	chr1	1768936	1769250	+	315	1.13791	0	53.0795	0.789641	0	0	46.6465	0	0	53.0795
CUFF.18107	chr8	53960905	53961157	+	253	1.41677	0	66.0872	2.94945	0	0	46.6465	0	0	66.0872
CUFF.2613	chr10	133429790	133430539	+	750	0.477922	0	22.2934	0.331649	0	2.7022	46.6465	8.14775	0.121211	8.25011
CUFF.11963	chr22	32587344	32587548	+	205	1.7485	0	81.5612	1.21335	0	0	46.6465	0	0	81.5612
CUFF.5034	chr13	99205877	99206193	+	317	1.13073	0	52.7446	0.784659	0	0	46.6465	0	0	52.7446
CUFF.12140	chr22	45446049	45446365	+	317	1.13073	0	52.7446	0.784659	0	0	46.6465	0	0	52.7446
CUFF.19286	chr9	113481482	113481758	+	277	1.29401	0	60.3612	0.897967	0	3.65821	46.6465	4.07388	0.0606053	16.5002
CUFF.10142	chr2	143012155	143012708	+	554	0.647007	0	30.1806	0.448984	0	0	46.6465	0	0	30.1806
CUFF.12525	chr3	42791890	42792210	+	321	1.11664	0	52.0874	0.774881	0	0	46.6465	0	0	52.0874
CUFF.16158	chr6	111287803	111288079	+	277	1.29401	0	60.3612	1.79593	0	0	46.6465	0	0	60.3612
CUFF.19974	chrX	16724081	16724386	+	306	1.17138	0	54.6407	0.812866	0	0	46.6465	0	0	54.6407
CUFF.20383	chrX	123646727	123647216	+	490	0.731514	0	34.1226	2.53813	0	0	46.6465	0	0	34.1226
CUFF.14900	chr5	73808977	73809154	+	178	2.01372	0	93.9329	6.98699	0	17.0785	46.6465	2.44433	0.181816	5.50007
CUFF.19146	chr9	95078553	95078951	+	399	0.89835	0	41.9049	1.8702	0	0	46.6465	0	0	41.9049
CUFF.19821	chr9	137417936	137418163	+	228	1.57211	0	73.3336	1.09095	0	0	46.6465	0	0	73.3336
CUFF.11829	chr22	20108693	20109087	+	395	0.907447	0	42.3292	3.14857	0	10.2615	46.6465	3.2591	0.242421	4.12505
CUFF.17797	chr8	15772419	15772891	+	473	0.757805	0	35.3489	1.57761	0	0	46.6465	0	0	35.3489
CUFF.12992	chr3	136527321	136527873	+	553	0.648177	0	30.2352	3.59836	0	1.83241	46.6465	0.509234	0.0606053	16.5002
CUFF.19492	chr9	130061729	130062177	+	449	0.798311	0	37.2384	0.55398	0	2.25684	46.6465	4.07388	0.0606053	16.5002
CUFF.9148	chr19	49849707	49850060	+	354	1.01255	0	47.2318	2.81059	5.97332	11.45	46.6465	4.07388	0.242421	4.12505
CUFF.10287	chr2	173801434	173801918	+	485	0.739055	0	34.4743	0.51286	0	0	46.6465	0	0	34.4743
CUFF.7831	chr17;chr17	67496607;67497992	67496971;67498147	+;+	521	0.687988	0	32.0922	0.477422	0	0	46.6465	0	0	32.0922
CUFF.17754	chr8	650198	650589	+	392	0.914392	0	42.6532	0.634533	0	0	46.6465	0	0	42.6532
CUFF.1278	chr1	184077784	184078187	+	404	0.887232	0	41.3863	4.3098	0	0	46.6465	0	0	41.3863
CUFF.15736	chr6	17942022	17942562	+	541	0.662554	0	30.9058	0.919545	0	0	46.6465	0	0	30.9058
CUFF.18622	chr8	139803771	139803977	+	207	1.7316	0	80.7732	1.20163	0	0	46.6465	0	0	80.7732
CUFF.10349	chr2	182246494	182246749	+	256	1.40016	0	65.3127	0.971629	0	0	46.6465	0	0	65.3127
CUFF.4451	chr12	99573800	99574214	+	415	0.863715	0	40.2893	0.599366	0	0	46.6465	0	0	40.2893
CUFF.2665	chr11	9228869	9229179	+	311	1.15255	0	53.7622	1.59959	0	0	46.6465	0	0	53.7622
CUFF.13158	chr3	172344992	172345288	+	297	1.20687	0	56.2965	0.837498	0	0	46.6465	0	0	56.2965
CUFF.14513	chr5	32147265	32147575	+	311	1.15255	0	53.7622	2.39939	0	0	46.6465	0	0	53.7622
CUFF.6649	chr16	46721789	46721992	+	204	1.75707	0	81.961	1.2193	0	0	46.6465	0	0	81.961
CUFF.8080	chr17	81096704	81096952	+	249	1.43952	0	67.1488	0.998943	0	0	46.6465	0	0	67.1488
CUFF.13980	chr4	152467298	152467541	+	244	1.46902	0	68.5248	1.01941	0	0	46.6465	0	0	68.5248
CUFF.17321	chr7	111077596	111078122	+	527	0.680155	2.11976	31.7269	0.471987	0	0	46.6465	0	0	31.7269
CUFF.17693	chr7	159033661	159033969	+	309	1.16001	0	54.1102	0.804974	0	0	46.6465	0	0	54.1102
CUFF.13498	chr4	16233753	16233989	+	237	1.51241	0	70.5487	1.04952	0	0	46.6465	0	0	70.5487
CUFF.10213	chr2	153634797	153635017	+	221	1.62191	0	75.6563	1.12551	0	0	46.6465	0	0	75.6563
CUFF.8473	chr18	62729249	62729471	+	223	1.60736	0	74.9778	1.11541	0	0	46.6465	0	0	74.9778
CUFF.8772	chr19	11524516	11524738	+	223	1.60736	0	74.9778	1.11541	0	0	46.6465	0	0	74.9778
CUFF.18106	chr8	53888436	53888658	+	223	1.60736	0	74.9778	1.11541	0	0	46.6465	0	0	74.9778
CUFF.11660	chr21	42756244	42756510	+	267	1.34248	0	62.6219	0.931599	23.759	0	46.6465	0	0	62.6219
CUFF.4778	chr13	20990986	20991245	+	260	1.37862	0	64.3079	0.95668	0	0	46.6465	0	0	64.3079
CUFF.12860	chr3	114721732	114722079	+	348	1.03	0	48.0461	0.714761	0	0	46.6465	0	0	48.0461
CUFF.11751	chr21	46660736	46660892	+	157	2.28307	0	106.497	6.33725	0	6.45429	46.6465	1.01847	0.0606053	16.5002
CUFF.8950	chr19;chr19;chr19	33798610;33800428;33801169	33798766;33800522;33801259	+;+;+	343	2.09004	0	96.0159	0.725181	0	11.8172	45.9397	16.2955	0.123075	8.12511
CUFF.11821	chr22	20056114	20056455	+	342	1.04808	0	47.4076	4.36381	12.3658	0	45.233	0	0	47.4076
CUFF.11914	chr22	28749541	28749895	+	355	1.00969	0	45.6715	2.80267	0	2.85443	45.233	1.01847	0.0624992	16.0002
CUFF.19409	chr9	127504024	127504276	+	253	1.41677	0	64.0845	0.98315	0	0	45.233	0	0	64.0845
CUFF.5097	chr13	110699644	110700143	+	500	0.716883	0	32.4268	0.497474	0	0	45.233	0	0	32.4268
CUFF.17656	chr7	158867847	158868163	+	317	1.13073	0	51.1463	0.784659	0	0	45.233	0	0	51.1463
CUFF.14148	chr5	238400	239061	+	662	0.541453	0	24.4915	0.375736	0	6.1228	45.233	16.2955	0.249997	4.00005
CUFF.8639	chr19	3438745	3439154	+	410	0.874248	0	39.5448	0.606675	0	2.47152	45.233	4.07388	0.0624992	16.0002
CUFF.3342	chr11	82878752	82879163	+	412	0.870004	0	39.3529	4.82984	0	4.91904	45.233	1.01847	0.124998	8.00011
CUFF.1538	chr1	227750206	227750444	+	239	1.49976	0	67.8384	1.04074	0	0	45.233	0	0	67.8384
CUFF.9322	chr1_KI270706v1_random	151493	151981	+	489	0.73301	0	33.1562	0.508664	0	2.07224	45.233	4.07388	0.0624992	16.0002
CUFF.5424	chr14	68256817	68257236	+	420	0.853433	0	38.6033	0.592231	0	0	45.233	0	0	38.6033
CUFF.16688	chr7	8029757	8030200	+	444	0.807301	20.1281	36.5166	0.560218	0	0	45.233	0	0	36.5166
CUFF.19872	chr9	137653007	137653504	+	498	0.719762	0	32.557	0.499472	0	2.03479	45.233	4.07388	0.0624992	16.0002
CUFF.12435	chr3	23364034	23364403	+	370	0.968761	0	43.82	4.70583	0	5.47742	45.233	1.16396	0.124998	8.00011
CUFF.5236	chr14	21268855	21269244	+	390	0.919081	0	41.5728	1.27557	0	20.7861	45.233	16.2955	0.499993	2.00003
CUFF.8210	chr18	701614	702239	+	626	0.572591	0	25.9	0.794687	0	0	45.233	0	0	25.9
CUFF.18401	chr8	122811860	122812447	+	588	0.609595	0	27.5738	0.423022	0	1.72334	45.233	4.07388	0.0624992	16.0002
CUFF.9271	chr19	58486163	58486536	+	374	0.9584	0	43.3513	0.665072	0	0	45.233	0	0	43.3513
CUFF.13365	chr4	1178915	1179131	+	217	1.65181	10.296	74.7161	1.14625	0	0	45.233	0	0	74.7161
CUFF.13479	chr4	8469805	8470021	+	217	1.65181	0	74.7161	6.87752	0	0	45.233	0	0	74.7161
CUFF.10323	chr2	177403069	177403301	+	233	1.53838	0	69.5853	12.8105	36.3014	8.69805	45.233	0.678979	0.124998	8.00011
CUFF.13000	chr3	138069120	138069444	+	325	1.1029	0	49.8873	5.35741	0	6.23583	45.233	1.16396	0.124998	8.00011
CUFF.7896	chr17	75318131	75318573	+	443	0.809123	0	36.5991	1.68445	0	0	45.233	0	0	36.5991
CUFF.8089	chr17;chr17	81273091;81278919	81273315;81278925	-;-	232	1.54501	0	69.8853	2.14428	0	0	45.233	0	0	69.8853
CUFF.18032	chr8	42539904	42540105	+	202	1.77446	0	80.2643	1.23137	0	0	45.233	0	0	80.2643
CUFF.2678	chr11	9856317	9856712	+	396	0.905156	0	40.9429	5.02499	0	10.2356	45.233	2.03694	0.249997	4.00005
CUFF.18676	chr8	141181523	141181955	+	433	0.82781	59.3385	37.4443	0.57445	0	0	45.233	0	0	37.4443
CUFF.2203	chr10	68345531	68345829	+	299	1.1988	0	54.2254	8.31896	0	0	45.233	0	0	54.2254
CUFF.11257	chr20	48690008	48690298	+	291	1.23176	0	55.7161	0.854766	0	0	45.233	0	0	55.7161
CUFF.6429	chr16	3589537	3590027	+	491	0.730024	0	33.0211	3.03955	0	16.5104	45.233	5.43183	0.499993	2.00003
CUFF.6609	chr16	30634554	30634777	+	224	1.60019	0	72.3812	1.11043	0	4.52376	45.233	4.07388	0.0624992	16.0002
CUFF.8415	chr18	46923592	46923825	+	234	1.5318	0	69.288	1.06298	0	0	45.233	0	0	69.288
CUFF.9262	chr19	58379967	58380414	+	448	0.800093	0	36.1906	0.555216	0	0	45.233	0	0	36.1906
CUFF.4338	chr12	63852199	63852446	+	248	1.44533	0	65.3765	1.00297	0	0	45.233	0	0	65.3765
CUFF.15029	chr5	107670213	107670692	+	480	0.746754	0	33.7779	6.21842	0	0	45.233	0	0	33.7779
CUFF.9328	chr2	259348	259595	+	248	1.44533	36.0358	65.3765	1.00297	17.0529	0	45.233	0	0	65.3765
CUFF.12098	chr22	41919392	41919688	+	297	1.20687	0	54.5905	0.837498	0	0	45.233	0	0	54.5905
CUFF.3741	chr12	12114697	12114918	+	222	1.6146	0	73.0333	2.24087	47.6251	0	45.233	0	0	73.0333
CUFF.585	chr1	50854715	50855002	+	288	1.24459	0	56.2965	0.86367	0	0	45.233	0	0	56.2965
CUFF.1831	chr10	807501	808014	+	514	0.697357	17.3869	31.5435	0.483924	0	0	45.233	0	0	31.5435
CUFF.11015	chr20	9292939	9293231	+	293	1.22335	0	55.3358	0.848931	0	0	45.233	0	0	55.3358
CUFF.19109	chr9	92445642	92445916	+	275	1.30342	0	58.9578	0.904498	0	0	45.233	0	0	58.9578
CUFF.1332	chr1	200660039	200660320	+	282	1.27107	0	57.4943	0.882046	0	0	45.233	0	0	57.4943
CUFF.3792	chr12	19446221	19446490	+	270	1.32756	0	60.0496	0.921248	0	0	45.233	0	0	60.0496
CUFF.2444	chr10	102420093	102420351	+	259	1.38394	0	62.5999	2.88112	0	0	45.233	0	0	62.5999
CUFF.19258	chr9	111386619	111386962	+	344	1.04198	0	47.1319	8.67687	0	0	45.233	0	0	47.1319
CUFF.9985	chr2	113599176	113600269	+	1094	0.327643	0	14.8203	2.04628	1.93286	0.926255	45.233	0.452653	0.0624992	16.0002
CUFF.1220	chr1	173484508	173484744	+	237	1.51241	0	68.4109	1.04952	0	0	45.233	0	0	68.4109
CUFF.15449	chr5	176814692	176814928	+	237	1.51241	0	68.4109	1.04952	0	0	45.233	0	0	68.4109
CUFF.6928	chr16	85539635	85539894	+	260	1.37862	0	62.3592	0.95668	0	0	45.233	0	0	62.3592
CUFF.14547	chr5	36681754	36682091	+	338	1.06048	0	47.9686	0.735908	0	0	45.233	0	0	47.9686
CUFF.10009	chr2	120868086	120868321	+	236	1.51882	0	66.5539	1.05397	0	0	43.8194	0	0	66.5539
CUFF.18244	chr8	98478812	98479038	+	227	1.57904	0	69.1926	4.38303	0	0	43.8194	0	0	69.1926
CUFF.4757	chr12	133014233	133014452	+	220	1.62928	0	71.3942	2.26124	0	0	43.8194	0	0	71.3942
CUFF.8764	chr19;chr19	11201009;11201890	11201053;11202127	-;-	283	1.26658	0	55.5008	2.63679	0	0	43.8194	0	0	55.5008
CUFF.3078	chr11	66103094	66103397	+	304	1.17908	139.639	51.6668	1.63643	0	3.3333	43.8194	2.03694	0.0645153	15.5002
CUFF.7275	chr17	15478793	15478992	+	200	1.79221	0	78.5336	7.46211	0	10.1332	43.8194	1.35796	0.129031	7.7501
CUFF.10544	chr2	215327268	215327461	+	194	1.84764	0	80.9625	1.28215	0	0	43.8194	0	0	80.9625
CUFF.17383	chr7	121290061	121290591	+	531	0.675031	0	29.5795	0.468431	0	0	43.8194	0	0	29.5795
CUFF.19170	chr9	97683427	97683610	+	184	1.94805	72.8551	85.3626	5.40732	0	0	43.8194	0	0	85.3626
CUFF.10597	chr2	223522338	223522781	+	444	0.807301	20.1281	35.3755	0.560218	0	0	43.8194	0	0	35.3755
CUFF.13998	chr4	163534129	163534389	+	261	1.37334	0	60.179	1.90603	0	7.76493	43.8194	4.07388	0.129031	7.7501
CUFF.11577	chr21	29358058	29358336	+	279	1.28474	0	56.2965	1.78306	0	7.26397	43.8194	4.07388	0.129031	7.7501
CUFF.5654	chr15	20377834	20378112	+	279	1.28474	0	56.2965	0.89153	45.4743	0	43.8194	0	0	56.2965
CUFF.18795	chr8	145056079	145056805	+	727	0.986084	0	43.2097	1.36857	0	6.96921	43.8194	5.09234	0.161288	6.20008
CUFF.1156	chr1	164566245	164566716	+	472	0.75941	44.9685	33.2769	0.526985	0	4.29374	43.8194	8.14775	0.129031	7.7501
CUFF.3496	chr11	123186235	123186688	+	454	0.789519	0	34.5963	0.547879	0	0	43.8194	0	0	34.5963
CUFF.14785	chr5	59405552	59405983	+	432	0.829726	0	36.3581	0.57578	0	0	43.8194	0	0	36.3581
CUFF.16112	chr6	83290862	83291293	+	432	0.829726	18.1013	36.3581	3.45468	0	0	43.8194	0	0	36.3581
CUFF.16823	chr7	40054716	40054948	+	233	1.53838	0	67.4108	2.13508	0	0	43.8194	0	0	67.4108
CUFF.12674	chr3	53252115	53252493	+	379	0.945756	38.3178	41.4425	1.3126	0	0	43.8194	0	0	41.4425
CUFF.251	chr1	21103132	21103485	+	354	1.01255	0	44.3693	2.81059	5.97332	11.45	43.8194	4.07388	0.258061	3.87505
CUFF.7120	chr17	677923	678163	+	241	1.48731	0	65.1731	1.0321	0	0	43.8194	0	0	65.1731
CUFF.9542	chr2	42697927	42698287	+	361	0.992913	0	43.5089	1.37804	0	0	43.8194	0	0	43.5089
CUFF.17818	chr8	19410824	19411184	+	361	0.992913	3.09449	43.5089	0.689022	0	0	43.8194	0	0	43.5089
CUFF.19875	chr9	137661598	137662146	+	549	0.652899	0	28.6097	1.35922	0	0	43.8194	0	0	28.6097
CUFF.422	chr1	35986629	35987032	+	404	0.887232	0	38.878	1.84706	0	0	43.8194	0	0	38.878
CUFF.19451	chr9	128683107	128683356	+	250	1.43377	0	62.8269	4.97474	0	0	43.8194	0	0	62.8269
CUFF.6186	chr15	93017156	93017489	+	334	1.07318	0	47.0261	0.744721	0	0	43.8194	0	0	47.0261
CUFF.18915	chr9	22098861	22099126	+	266	1.34753	0	59.0478	0.935101	0	0	43.8194	0	0	59.0478
CUFF.3202	chr11	70400912	70401124	+	213	1.68282	0	73.7405	1.16778	9.92748	0	43.8194	0	0	73.7405
CUFF.9410	chr2	20457641	20458078	+	438	0.81836	0	35.8601	0.567892	0	0	43.8194	0	0	35.8601
CUFF.14011	chr4	165961782	165962153	+	372	0.963553	0	42.2224	0.668648	0	0	43.8194	0	0	42.2224
CUFF.17915	chr8	25283275	25283745	+	471	0.761023	0	33.3476	4.75293	0	0	43.8194	0	0	33.3476
CUFF.4337	chr12	62915188	62915390	+	203	1.76572	0	77.373	1.2253	20.833	0	43.8194	0	0	77.373
CUFF.4971	chr13	91815824	91816111	+	288	1.24459	0	54.5372	0.86367	0	3.51848	43.8194	4.07388	0.0645153	15.5002
CUFF.4155	chr12	50416421	50416612	+	192	1.86688	0	81.8058	1.2955	0	0	43.8194	0	0	81.8058
CUFF.14931	chr5	79631085	79631588	+	504	0.711194	24.3814	31.1641	10.8576	0	2.01056	43.8194	0.185176	0.0645153	15.5002
CUFF.4640	chr12	122602014	122602464	+	451	0.794771	0	34.8264	1.10305	0	0	43.8194	0	0	34.8264
CUFF.2043	chr10	18570378	18571439	+	1062	0.337516	1.05189	14.7898	2.57637	0	0	43.8194	0	0	14.7898
CUFF.4761	chr12	133084702	133084920	+	219	1.63672	0	71.7202	2.27157	0	0	43.8194	0	0	71.7202
CUFF.19262	chr9	111475811	111476104	+	294	1.21919	0	53.4242	3.38418	0	0	43.8194	0	0	53.4242
CUFF.186	chr1	11936100	11936390	+	291	1.23176	0	53.975	4.27383	0	0	43.8194	0	0	53.975
CUFF.13715	chr4	67474505	67474753	+	249	1.43952	0	63.0792	4.99472	0	0	43.8194	0	0	63.0792
CUFF.17705	chr7	159093705	159094597	+	893	0.40139	0	17.5887	0.278541	0	0	43.8194	0	0	17.5887
CUFF.3861	chr12	28540918	28541176	+	259	1.38394	0	60.6437	0.960374	0	0	43.8194	0	0	60.6437
CUFF.15289	chr5	139693682	139693904	+	223	1.60736	0	70.4337	1.11541	0	0	43.8194	0	0	70.4337
CUFF.9300	chr19	58560670	58561869	+	1200	0.597403	0	25.7556	0.414562	0	0	43.1127	0	0	25.7556
CUFF.6919	chr16	85420317	85420631	+	315	1.13791	0	48.2541	0.789641	0	0	42.4059	0	0	48.2541
CUFF.8468	chr18	59574010	59574324	+	315	1.13791	0	48.2541	0.789641	0	0	42.4059	0	0	48.2541
CUFF.11915	chr22	28741554	28741805	+	252	1.42239	0	60.3177	1.9741	0	8.04225	42.4059	4.07388	0.133332	7.5001
CUFF.6103	chr15	81040722	81041048	+	327	1.09615	0	46.4833	0.760663	0	0	42.4059	0	0	46.4833
CUFF.7756	chr17	61709468	61709682	+	215	1.66717	0	70.6979	1.15692	0	0	42.4059	0	0	70.6979
CUFF.639	chr1	56680900	56681110	+	211	1.69878	0	72.0381	1.17885	0	0	42.4059	0	0	72.0381
CUFF.17255	chr7	101912636	101912823	+	188	1.9066	0	80.8513	1.32307	0	0	42.4059	0	0	80.8513
CUFF.10722	chr2	235537971	235538373	+	403	0.889433	0	37.7172	4.93771	0	0	42.4059	0	0	37.7172
CUFF.16167	chr6	111715419	111715695	+	277	1.29401	0	54.8738	0.897967	0	0	42.4059	0	0	54.8738
CUFF.5883	chr15	56222275	56222677	+	403	0.889433	0	37.7172	5.55492	78.7055	0	42.4059	0	0	37.7172
CUFF.15032	chr5	109068985	109069393	+	409	0.876386	0	37.1639	0.608159	0	0	42.4059	0	0	37.1639
CUFF.18020	chr8	42027286	42027785	+	500	0.716883	42.4502	30.4001	0.994948	4.22911	6.07994	42.4059	6.11081	0.199997	5.00007
CUFF.2778	chr11	24657451	24657930	+	480	0.746754	0	31.6668	0.518202	0	0	42.4059	0	0	31.6668
CUFF.8477	chr18	63128477	63128715	+	239	1.49976	0	63.5985	1.04074	0	0	42.4059	0	0	63.5985
CUFF.15550	chr5	181258090	181258464	+	375	0.955845	0	40.5335	1.3266	0	2.7022	42.4059	2.03694	0.0666658	15.0002
CUFF.15039	chr5	112162982	112163521	+	540	0.663781	0	28.1482	1.8425	0	1.87652	42.4059	1.01847	0.0666658	15.0002
CUFF.17017	chr7	75487726	75488234	+	509	0.704208	0	29.8626	0.488678	0	0	42.4059	0	0	29.8626
CUFF.15330	chr5;chr5	150366214;150366959	150366632;150366979	+;+	440	0.81464	0	34.5456	0.565311	0	4.60601	42.4059	8.14775	0.133332	7.5001
CUFF.15218	chr5	134922998	134923292	+	295	1.21506	0	51.5256	0.843176	0	3.43499	42.4059	4.07388	0.0666658	15.0002
CUFF.9216	chr19	55655802	55656291	+	490	0.731514	0	31.0205	5.58389	0	4.13601	42.4059	0.740705	0.133332	7.5001
CUFF.19325	chr9	120476034	120476509	+	476	0.753029	0	31.9329	0.522557	0	0	42.4059	0	0	31.9329
CUFF.9277	chr19	58495898	58496407	+	510	0.702827	0	29.804	0.487719	0	0	42.4059	0	0	29.804
CUFF.18840	chr9	513721	513944	+	224	1.60019	0	67.8574	1.11043	0	0	42.4059	0	0	67.8574
CUFF.8514	chr19	243881	244332	+	452	0.793013	0	33.6284	0.550303	0	2.24187	42.4059	4.07388	0.0666658	15.0002
CUFF.17806	chr8	17530332	17530727	+	396	0.905156	2.82099	38.384	0.628124	0	0	42.4059	0	0	38.384
CUFF.4887	chr13	49107058	49107427	+	370	0.968761	0	41.0812	0.672262	0	2.73871	42.4059	4.07388	0.0666658	15.0002
CUFF.6702	chr16	57921582	57922045	+	464	0.772504	0	32.7587	0.536071	0	2.18389	42.4059	4.07388	0.0666658	15.0002
CUFF.120	chr1	6853308	6853667	+	360	0.995671	0	42.2224	0.690936	0	0	42.4059	0	0	42.2224
CUFF.3988	chr12	40076584	40076908	+	325	1.1029	0	46.7694	0.765344	0	0	42.4059	0	0	46.7694
CUFF.12272	chr3	4523407	4523803	+	397	0.902876	2.81388	38.2873	0.626541	0	0	42.4059	0	0	38.2873
CUFF.15225	chr5	135297451	135297694	+	244	1.46902	0	62.2953	1.01941	0	0	42.4059	0	0	62.2953
CUFF.19876	chr9;chr9	137662206;137718926	137662671;137718940	+;+	481	0.745201	11.6124	31.6009	1.55137	0	0	42.4059	0	0	31.6009
CUFF.597	chr1	51797303	51797624	+	322	1.11317	0	47.2051	0.772475	0	0	42.4059	0	0	47.2051
CUFF.10326	chr2	178435462	178435854	+	393	0.912065	0	38.677	0.632918	0	0	42.4059	0	0	38.677
CUFF.16689	chr7	8034401	8034793	+	393	0.912065	36.9528	38.677	0.632918	0	0	42.4059	0	0	38.677
CUFF.5091	chr13	110454512	110454745	+	234	1.5318	0	64.9575	1.06298	0	17.3218	42.4059	16.2955	0.266663	3.75005
CUFF.19914	chrX	3606488	3606755	+	268	1.33747	0	56.7166	0.928123	0	3.78106	42.4059	4.07388	0.0666658	15.0002
CUFF.6508	chr16	19698810	19699072	+	263	1.3629	0	57.7949	3.78307	0	0	42.4059	0	0	57.7949
CUFF.11073	chr20	33653995	33654511	+	517	0.693311	0	29.4005	5.29227	0	0	42.4059	0	0	29.4005
CUFF.13293	chr4	423571	424214	+	644	0.556586	0	23.6026	0.386237	0	0	42.4059	0	0	23.6026
CUFF.18766	chr8;chr8	144754219;144754696	144754321;144755262	-;-	670	0.534988	0	22.6866	0.371249	0	0	42.4059	0	0	22.6866
CUFF.1414	chr1	211449698	211449962	+	265	1.35261	0	57.3587	0.93863	0	0	42.4059	0	0	57.3587
CUFF.9203	chr19	55389248	55389532	+	285	1.25769	0	53.3335	1.74552	0	0	42.4059	0	0	53.3335
CUFF.10250	chr2	162205515	162205760	+	246	1.45708	0	61.7888	1.01113	0	0	42.4059	0	0	61.7888
CUFF.6921	chr16	85442496	85442701	+	206	1.74001	0	73.7866	1.20746	0	0	42.4059	0	0	73.7866
CUFF.8278	chr18	9148817	9149047	+	231	1.5517	0	65.8011	2.15357	0	0	42.4059	0	0	65.8011
CUFF.4083	chr12	48714006	48714331	+	326	1.09951	0	46.6259	0.762997	0	0	42.4059	0	0	46.6259
CUFF.15398	chr5	171956056	171956337	+	282	1.27107	0	53.9009	0.882046	0	0	42.4059	0	0	53.9009
CUFF.18204	chr8	86391198	86391405	+	208	1.72328	0	73.0772	3.58755	0	0	42.4059	0	0	73.0772
CUFF.19095	chr9	91915012	91915299	+	288	1.24459	15.5154	52.7779	2.59101	0	0	42.4059	0	0	52.7779
CUFF.3969	chr12	39864274	39864578	+	305	1.17522	0	49.8362	0.815531	0	0	42.4059	0	0	49.8362
CUFF.3420	chr11	116949683	116949937	+	255	1.40565	0	59.608	0.975439	0	0	42.4059	0	0	59.608
CUFF.12786	chr3	105660275	105660503	+	229	1.56525	0	66.3758	1.08619	0	0	42.4059	0	0	66.3758
CUFF.13683	chr4	41487154	41487382	+	229	1.56525	0	66.3758	1.08619	0	0	42.4059	0	0	66.3758
CUFF.4341	chr12	63905372	63905618	+	247	1.45118	0	61.5387	1.00703	0	0	42.4059	0	0	61.5387
CUFF.9840	chr2	96282653	96282924	+	272	1.3178	0	55.8825	3.6579	0	3.72545	42.4059	1.01847	0.0666658	15.0002
CUFF.6088	chr15	80108993	80109264	+	272	1.3178	0	55.8825	0.914474	0	0	42.4059	0	0	55.8825
CUFF.8379	chr18	35588931	35589202	+	272	1.3178	0	55.8825	0.914474	0	0	42.4059	0	0	55.8825
CUFF.733	chr1	72178892	72179500	+	609	1.17715	7.33735	49.0861	1.2253	0	13.3113	41.6991	10.8637	0.271183	3.68755
CUFF.3993	chr12	43954753	43955810	+	1058	1.01638	0	42.1425	1.64571	0	0	41.4636	0	0	42.1425
CUFF.13412	chr4	1899170	1899489	+	320	1.12013	0	45.9168	1.55461	0	0	40.9924	0	0	45.9168
CUFF.3794	chr12	19522607	19522864	+	258	1.38931	0	56.9511	0.964097	0	0	40.9924	0	0	56.9511
CUFF.5981	chr15	67150191	67150523	+	333	1.0764	0	44.1243	0.746958	0	3.04301	40.9924	4.07388	0.0689646	14.5002
CUFF.14137	chr5	13301	13633	+	333	1.0764	0	44.1243	0.746958	0	0	40.9924	0	0	44.1243
CUFF.17505	chr7	139023490	139024399	+	910	0.393892	0	16.1466	0.273337	11.6184	0	40.9924	0	0	16.1466
CUFF.7103	chr16	90014428	90014663	+	236	1.51882	0	62.2601	1.05397	0	0	40.9924	0	0	62.2601
CUFF.15594	chr6	2187244	2187547	+	304	1.17908	0	48.3335	0.818214	27.8231	0	40.9924	0	0	48.3335
CUFF.4458	chr12	101714728	101714926	+	199	1.80121	0	73.8361	1.24993	0	0	40.9924	0	0	73.8361
CUFF.288	chr1	23722801	23723083	+	283	1.26658	0	51.9201	3.51572	0	0	40.9924	0	0	51.9201
CUFF.6298	chr16	46318	46644	+	327	1.09615	0	44.9339	0.760663	0	0	40.9924	0	0	44.9339
CUFF.12493	chr3	37952045	37952249	+	205	1.7485	0	71.675	4.8534	0	0	40.9924	0	0	71.675
CUFF.17598	chr7	152901053	152901242	+	190	1.88654	0	77.3336	1.30914	0	0	40.9924	0	0	77.3336
CUFF.9786	chr2	88624900	88625108	+	209	1.71503	0	70.3033	1.19013	0	0	40.9924	0	0	70.3033
CUFF.1526	chr1;chr1	226277778;226286333	226277932;226286429	-;-	252	1.42239	0	58.3071	3.9482	0	0	40.9924	0	0	58.3071
CUFF.15314	chr5	145725069	145725320	+	252	1.42239	0	58.3071	0.987051	0	0	40.9924	0	0	58.3071
CUFF.659	chr1	61142968	61143149	+	182	1.96946	0	80.7329	1.36669	0	0	40.9924	0	0	80.7329
CUFF.13731	chr4	73264183	73264382	+	200	1.79221	0	73.4669	1.24368	0	0	40.9924	0	0	73.4669
CUFF.11268	chr20	49059775	49060414	+	640	0.560065	36.6552	22.9584	1.94326	0	0	40.9924	0	0	22.9584
CUFF.18833	chr9	4268938	4269467	+	530	0.676305	0	27.7234	0.469315	0	3.82386	40.9924	8.14775	0.137929	7.2501
CUFF.13730	chr4	73221846	73222272	+	427	0.839442	0	34.4107	1.74757	0	2.37312	40.9924	1.35796	0.0689646	14.5002
CUFF.1784	chr1	246955277	246955786	+	510	0.702827	0	28.8105	0.487719	0	0	40.9924	0	0	28.8105
CUFF.15271	chr5	138905071	138905504	+	434	0.825903	0	33.8557	0.573127	0	0	40.9924	0	0	33.8557
CUFF.17729	chr7	159335120	159335815	+	696	0.515002	0	21.1112	0.357381	0	0	40.9924	0	0	21.1112
CUFF.18190	chr8	80105333	80105719	+	387	0.926206	0	37.9674	0.642731	0	0	40.9924	0	0	37.9674
CUFF.18224	chr8	93784543	93784848	+	306	1.17138	0	48.0176	0.812866	0	0	40.9924	0	0	48.0176
CUFF.6888	chr16	81449999	81450228	+	230	1.55844	0	63.8843	4.32586	9.19371	0	40.9924	0	0	63.8843
CUFF.6515	chr16	21422713	21423372	+	660	0.543093	1.69259	22.2627	4.52249	0	3.07068	40.9924	0.678979	0.137929	7.2501
CUFF.7432	chr17	29280323	29280657	+	335	1.06998	0	43.8608	0.742498	0	0	40.9924	0	0	43.8608
CUFF.7625	chr17	48055254	48055444	+	191	1.87666	0	76.9287	1.30229	0	0	40.9924	0	0	76.9287
CUFF.10475	chr2	210506986	210507195	+	210	1.70687	0	69.9685	5.92231	0	0	40.9924	0	0	69.9685
CUFF.12766	chr3	100103377	100103626	+	250	1.43377	0	58.7735	7.95958	0	0	40.9924	0	0	58.7735
CUFF.18684	chr8	141285609	141286115	+	507	0.706986	0	28.981	1.47182	0	0	40.9924	0	0	28.981
CUFF.16557	chr7	691846	692229	+	384	0.933442	0	38.264	0.647752	0	0	40.9924	0	0	38.264
CUFF.17007	chr7	74594003	74594230	+	228	1.57211	0	64.4446	1.09095	0	0	40.9924	0	0	64.4446
CUFF.5022	chr13	97362581	97363227	+	647	0.554006	1.7266	22.71	2.30668	3.26824	1.56619	40.9924	0.678979	0.0689646	14.5002
CUFF.13819	chr4	104992348	104992496	+	149	2.40565	0	98.6133	1.66938	0	0	40.9924	0	0	98.6133
CUFF.16237	chr6	135996825	135997191	+	367	0.97668	27.3951	40.0365	0.677757	0	0	40.9924	0	0	40.0365
CUFF.6033	chr15	73992891	73993097	+	207	1.7316	0	70.9825	1.20163	0	0	40.9924	0	0	70.9825
CUFF.17913	chr8	25263656	25263984	+	329	1.08949	0	44.6607	2.26812	0	0	40.9924	0	0	44.6607
CUFF.19034	chr9	72353432	72354143	+	712	0.503429	42.3624	20.6368	1.74675	0	0	40.9924	0	0	20.6368
CUFF.4763	chr12;chr12	133037960;133044567	133037969;133044822	+;+	266	1.34753	0	55.2383	0.935101	0	0	40.9924	0	0	55.2383
CUFF.20280	chrX	102624197	102624592	+	396	0.905156	0	37.1045	0.628124	0	0	40.9924	0	0	37.1045
CUFF.2300	chr10	80217380	80217740	+	361	0.992913	0	40.7019	1.37804	0	0	40.9924	0	0	40.7019
CUFF.11824	chr22	20067037	20067619	+	583	0.614823	0	25.2031	2.13325	7.25404	0	40.9924	0	0	25.2031
CUFF.18668	chr8	140944904	140945268	+	365	0.982032	0	40.2558	4.7703	11.5866	5.55246	40.9924	1.16396	0.137929	7.2501
CUFF.3626	chr12	1193401	1193897	+	497	0.721211	0	29.5641	1.00095	0	0	40.9924	0	0	29.5641
CUFF.1847	chr10	1206169	1206561	+	393	0.912065	0	37.3877	0.632918	0	2.57843	40.9924	4.07388	0.0689646	14.5002
CUFF.3616	chr12	851160	851545	+	386	0.928605	0	38.0658	4.51077	0	0	40.9924	0	0	38.0658
CUFF.5641	chr14	105456336	105456858	+	523	0.685357	2.13597	28.0944	0.475596	0	0	40.9924	0	0	28.0944
CUFF.9700	chr2	71136330	71136642	+	313	1.14518	0	46.9437	3.17875	0	0	40.9924	0	0	46.9437
CUFF.10532	chr2	212300021	212300539	+	519	0.690639	0	28.3109	0.479262	0	0	40.9924	0	0	28.3109
CUFF.10638	chr2	230718796	230719181	+	386	0.928605	0	38.0658	0.644396	5.47812	0	40.9924	0	0	38.0658
CUFF.4332	chr12	62517123	62517712	+	590	0.607528	5.68023	24.904	0.421588	0	0	40.9924	0	0	24.904
CUFF.5283	chr14	32162486	32162780	+	295	1.21506	0	49.8081	1.68635	0	0	40.9924	0	0	49.8081
CUFF.8445	chr18	48753459	48753752	+	294	1.21919	0	49.9775	0.846044	0	0	40.9924	0	0	49.9775
CUFF.8881	chr19	18649256	18649746	+	491	0.730024	0	29.9254	0.506592	0	0	40.9924	0	0	29.9254
CUFF.18963	chr9	36637621	36637946	+	326	1.09951	0	45.0717	5.34098	0	6.21671	40.9924	1.16396	0.137929	7.2501
CUFF.16216	chr6	135880110	135880439	+	330	1.08619	0	44.5254	0.753748	0	0	40.9924	0	0	44.5254
CUFF.11329	chr20	52981699	52982007	+	309	1.16001	0	47.5514	1.60995	0	3.27936	40.9924	2.03694	0.0689646	14.5002
CUFF.15717	chr6	16353715	16354250	+	536	0.668735	0	27.413	1.85625	0	0	40.9924	0	0	27.413
CUFF.1397	chr1	207075521	207075828	+	308	1.16377	0	47.7058	0.807587	0	0	40.9924	0	0	47.7058
CUFF.5642	chr14	105458415	105458705	+	291	1.23176	0	50.4927	0.854766	0	0	40.9924	0	0	50.4927
CUFF.7466	chr17	35085601	35085822	+	222	1.6146	0	66.1864	1.12044	0	0	40.9924	0	0	66.1864
CUFF.9058	chr19	44225141	44225781	+	641	0.559191	0	22.9226	0.388045	0	0	40.9924	0	0	22.9226
CUFF.17538	chr7	144627250	144627491	+	242	1.48116	0	60.7164	1.02784	0	0	40.9924	0	0	60.7164
CUFF.4480	chr12	106094452	106094726	+	275	1.30342	0	53.4305	2.71349	0	0	40.9924	0	0	53.4305
CUFF.16544	chr6_GL000256v2_alt;chr6_GL000256v2_alt;chr6_GL000256v2_alt	3031621;3032862;3033132	3031694;3032968;3033199	-;-;-	249	1.43952	0	59.0096	6.9926	0	0	40.9924	0	0	59.0096
CUFF.8462	chr18	58272994	58273250	+	257	1.39471	0	57.1727	10.6463	0	7.88578	40.9924	0.740705	0.137929	7.2501
CUFF.16122	chr6	88722663	88722916	+	254	1.41119	0	57.848	0.979279	0	0	40.9924	0	0	57.848
CUFF.7453	chr17;chr17	30167344;30229813	30167556;30229828	+;+	229	1.56525	0	64.1632	1.08619	0	0	40.9924	0	0	64.1632
CUFF.20363	chrX	118106418	118106646	+	229	1.56525	0	64.1632	1.08619	0	0	40.9924	0	0	64.1632
CUFF.6579	chr16	28535661	28535956	+	296	1.21095	0	49.6398	3.36131	0	0	40.9924	0	0	49.6398
CUFF.4580	chr12	119820633	119820855	+	223	1.60736	0	65.8896	6.69247	0	13.6322	40.9924	2.03694	0.206894	4.8334
CUFF.8555	chr19	1224696	1224918	+	223	1.60736	0	65.8896	4.46165	0	9.0881	40.9924	2.03694	0.137929	7.2501
CUFF.14575	chr5	37270876	37271168	+	293	1.22335	0	50.1481	0.848931	0	0	40.9924	0	0	50.1481
CUFF.15610	chr6	3275825	3276064	+	240	1.49351	9.30926	61.2224	11.4004	0	0	40.9924	0	0	61.2224
CUFF.19113	chr9	92619067	92619359	+	293	1.22335	0	50.1481	0.848931	0	0	40.9924	0	0	50.1481
CUFF.13453	chr4;chr4	6878065;6878343	6878297;6878414	+;+	305	1.17522	0	48.175	0.815531	0	0	40.9924	0	0	48.175
CUFF.15601	chr6	2875142	2875465	+	324	1.1063	0	45.3499	0.767707	0	0	40.9924	0	0	45.3499
CUFF.1432	chr1	212109632	212109979	+	348	1.03	19.2605	42.2224	1.42952	0	2.91185	40.9924	2.03694	0.0689646	14.5002
CUFF.2583	chr10	129583914	129584211	+	298	1.20282	0	47.6064	0.834688	0	0	39.5789	0	0	47.6064
CUFF.4871	chr13	48308005	48308302	+	298	1.20282	0	47.6064	3.33875	0	0	39.5789	0	0	47.6064
CUFF.18216	chr8	89933931	89934257	+	327	1.09615	0	43.3844	0.760663	0	6.1977	39.5789	8.14775	0.142855	7.00009
CUFF.5217	chr14	21102445	21102781	+	337	1.06363	0	42.0971	0.738092	0	0	39.5789	0	0	42.0971
CUFF.13292	chr4	421028	421272	+	245	1.46303	0	57.9049	1.01525	0	0	39.5789	0	0	57.9049
CUFF.10445	chr2	201753388	201753707	+	320	1.12013	0	44.3335	0.777303	0	0	39.5789	0	0	44.3335
CUFF.19233	chr9	110115036	110115318	+	283	1.26658	3.94739	50.1297	0.878929	0	14.3226	39.5789	16.2955	0.285711	3.50005
CUFF.10632	chr2	229690364	229690562	+	199	1.80121	0	71.29	1.24993	0	0	39.5789	0	0	71.29
CUFF.17357	chr7	114126947	114127391	+	445	1.61097	0	63.7605	0.558959	0	4.55426	39.5789	8.14775	0.0714276	14.0002
CUFF.4159	chr12	50529644	50529946	+	303	1.18298	7.37367	46.8208	0.820914	0	0	39.5789	0	0	46.8208
CUFF.11807	chr22	19800874	19801500	+	627	0.571677	0	22.6263	0.39671	0	0	39.5789	0	0	22.6263
CUFF.524	chr1	44637604	44637817	+	214	1.67496	10.4403	66.293	6.97393	0	0	39.5789	0	0	66.293
CUFF.19249	chr9	110531262	110531607	+	346	1.03596	0	41.0021	0.718893	0	0	39.5789	0	0	41.0021
CUFF.18230	chr8	94791804	94791987	+	184	1.94805	0	77.1017	1.35183	0	0	39.5789	0	0	77.1017
CUFF.4431	chr12	93789176	93789459	+	284	1.26212	0	49.9532	0.875834	0	3.56804	39.5789	4.07388	0.0714276	14.0002
CUFF.10593	chr2	222939183	222939773	+	591	0.6065	0	24.0046	0.420875	0	1.71459	39.5789	4.07388	0.0714276	14.0002
CUFF.5619	chr14	104445259	104445737	+	479	0.748313	0	29.6174	0.519284	0	0	39.5789	0	0	29.6174
CUFF.17634	chr7	158622325	158622682	+	358	1.00123	3.12042	39.6277	0.694796	0	0	39.5789	0	0	39.6277
CUFF.17649	chr7	158757644	158757927	+	284	1.26212	0	49.9532	0.875834	0	0	39.5789	0	0	49.9532
CUFF.11739	chr21	46268895	46269379	+	485	0.739055	0	29.251	4.61574	8.71981	0	39.5789	0	0	29.251
CUFF.2119	chr10	38117780	38118235	+	456	0.786056	0	31.1112	3.27285	4.63718	13.3332	39.5789	4.07388	0.428566	2.33336
CUFF.9488	chr2	36368233	36368604	+	372	0.963553	0	38.1363	6.01783	0	0	39.5789	0	0	38.1363
CUFF.10964	chr20	4995539	4995768	+	230	1.55844	0	61.6814	1.08146	0	4.40575	39.5789	4.07388	0.0714276	14.0002
CUFF.9748	chr2	81602179	81602535	+	357	1.00404	0	39.7387	0.696742	0	0	39.5789	0	0	39.7387
CUFF.19139	chr9	94494099	94494328	+	230	1.55844	0	61.6814	1.08146	0	0	39.5789	0	0	61.6814
CUFF.1523	chr1	226179744	226180172	+	429	0.835528	0	33.0693	0.579806	0	0	39.5789	0	0	33.0693
CUFF.9879	chr2	100856749	100856933	+	185	1.93752	0	76.6849	6.72262	0	0	39.5789	0	0	76.6849
CUFF.13824	chr4	105468912	105469378	+	467	0.767541	0	30.3784	3.72839	0	0	39.5789	0	0	30.3784
CUFF.18912	chr9	22012113	22012527	+	415	0.863715	0	34.1848	0.599366	0	0	39.5789	0	0	34.1848
CUFF.19986	chrX	17526447	17526913	+	467	0.767541	0	30.3784	0.532627	0	0	39.5789	0	0	30.3784
CUFF.1450	chr1	214549527	214550096	+	570	0.628845	0	24.889	1.74552	0	3.55552	39.5789	2.03694	0.142855	7.00009
CUFF.178	chr1	11197269	11197789	+	521	0.687988	0	27.2298	0.954844	0	0	39.5789	0	0	27.2298
CUFF.12449	chr3	28244562	28244878	+	317	1.13073	0	44.753	3.13864	0	0	39.5789	0	0	44.753
CUFF.14326	chr5	10746081	10746635	+	555	0.645841	0	25.5616	0.448175	0	0	39.5789	0	0	25.5616
CUFF.18352	chr8	117945199	117945750	+	552	0.649351	10.1188	25.7006	7.20977	38.3071	1.83573	39.5789	0.254617	0.0714276	14.0002
CUFF.310	chr1	25337081	25337411	+	331	1.08291	26.9997	42.8602	3.75736	0	15.307	39.5789	4.07388	0.357138	2.80004
CUFF.11791	chr22	19451871	19452245	+	375	0.955845	0	37.8312	6.63298	0	10.8088	39.5789	1.62955	0.285711	3.50005
CUFF.9928	chr2	108470803	108471259	+	457	0.784336	0	31.0431	8.16423	23.1352	35.4774	39.5789	4.34547	1.14284	0.875012
CUFF.3945	chr12	31564890	31565280	+	391	0.916731	5.71412	36.2831	0.636156	0	0	39.5789	0	0	36.2831
CUFF.8498	chr18	79124382	79124756	+	375	0.955845	0	37.8312	0.663298	0	0	39.5789	0	0	37.8312
CUFF.9030	chr19	42879557	42879919	+	363	0.987443	0	39.0818	0.685226	0	0	39.5789	0	0	39.0818
CUFF.11832	chr22	20118321	20118636	+	316	1.13431	0	44.8947	0.787142	0	0	39.5789	0	0	44.8947
CUFF.12173	chr22	46348693	46348910	+	218	1.64423	0	65.0767	1.141	0	0	39.5789	0	0	65.0767
CUFF.13128	chr3	169496420	169496907	+	488	0.734512	0	29.0711	0.509707	0	0	39.5789	0	0	29.0711
CUFF.15996	chr6	52532861	52533078	+	218	1.64423	0	65.0767	4.56398	0	0	39.5789	0	0	65.0767
CUFF.17635	chr7	158632421	158633066	+	646	0.554863	17.2927	21.9609	1.15512	0	0	39.5789	0	0	21.9609
CUFF.18160	chr8	65722934	65723249	+	316	1.13431	0	44.8947	0.787142	0	0	39.5789	0	0	44.8947
CUFF.18744	chr8	144324080	144324455	+	376	0.953302	0	37.7306	4.63074	11.2476	0	39.5789	0	0	37.7306
CUFF.16950	chr7	66641569	66641946	+	378	0.948258	0	37.531	2.63214	0	16.0845	39.5789	6.11081	0.428566	2.33336
CUFF.9534	chr2	42173686	42174063	+	378	0.948258	0	37.531	1.9741	0	0	39.5789	0	0	37.531
CUFF.15023	chr5	107486788	107487241	+	454	0.789519	0	31.2483	0.547879	0	0	39.5789	0	0	31.2483
CUFF.15525	chr5	180495926	180496325	+	400	0.896104	0	35.4668	0.621842	0	0	39.5789	0	0	35.4668
CUFF.9613	chr2	55636180	55636441	+	262	1.3681	0	54.1478	1.89876	0	0	39.5789	0	0	54.1478
CUFF.11793	chr22	19757796	19758238	+	443	0.809123	0	32.0242	0.561483	0	0	39.5789	0	0	32.0242
CUFF.18318	chr8	106036074	106036485	+	412	0.870004	0	34.4338	2.41492	0	0	39.5789	0	0	34.4338
CUFF.2198	chr10	68007076	68007580	+	505	0.709786	2.2121	28.0925	2.46274	12.5617	0	39.5789	0	0	28.0925
CUFF.1812	chr1	248859158	248859714	+	557	0.643522	0	25.4699	0.446565	11.389	0	39.5789	0	0	25.4699
CUFF.2183	chr10	63433669	63434052	+	384	0.933442	0	36.9446	1.2955	0	2.63886	39.5789	2.03694	0.0714276	14.0002
CUFF.7160	chr17	2884525	2884757	+	233	1.53838	0	60.8872	1.06754	0	0	39.5789	0	0	60.8872
CUFF.12537	chr3	44844460	44844846	+	387	0.926206	0	36.6582	1.28546	0	0	39.5789	0	0	36.6582
CUFF.14033	chr4	173181238	173181478	+	241	1.48731	0	58.866	2.06421	0	0	39.5789	0	0	58.866
CUFF.4434	chr12	95864759	95865088	+	330	1.08619	0	42.99	0.753748	0	3.07068	39.5789	4.07388	0.0714276	14.0002
CUFF.11703	chr21	45002779	45003041	+	263	1.3629	0	53.9419	0.945768	0	3.85294	39.5789	4.07388	0.0714276	14.0002
CUFF.59	chr1	1712875	1713455	+	581	0.616939	0	24.4177	1.28436	0	0	39.5789	0	0	24.4177
CUFF.9081	chr19	45776687	45776949	+	263	1.3629	0	53.9419	3.78307	0	0	39.5789	0	0	53.9419
CUFF.6866	chr16	76427452	76427602	+	151	2.37379	0	93.9517	3.29453	0	0	39.5789	0	0	93.9517
CUFF.9579	chr2	47057138	47057434	+	297	1.20687	0	47.7667	4.18749	0	0	39.5789	0	0	47.7667
CUFF.13177	chr3	177183325	177183621	+	297	1.20687	0	47.7667	0.837498	0	0	39.5789	0	0	47.7667
CUFF.19074	chr9	86279312	86279624	+	313	1.14518	0	45.325	0.794687	0	0	39.5789	0	0	45.325
CUFF.8958	chr19	34470685	34471152	+	468	0.765901	0	30.3135	0.531489	0	2.16522	39.5789	4.07388	0.0714276	14.0002
CUFF.8164	chr17	82872442	82872675	+	234	1.5318	0	60.627	4.25191	0	0	39.5789	0	0	60.627
CUFF.8584	chr19	1642638	1643039	+	402	0.891646	0	35.2903	0.618749	0	0	39.5789	0	0	35.2903
CUFF.14859	chr5	60574698	60575215	+	518	0.691972	0	27.3875	0.480187	0	0	39.5789	0	0	27.3875
CUFF.14038	chr4	182173629	182173854	+	226	1.58603	0	62.7731	1.10061	0	17.9349	39.5789	16.2955	0.285711	3.50005
CUFF.8760	chr19	11066480	11066943	+	464	0.772504	0	30.5748	0.536071	0	2.18389	39.5789	4.07388	0.0714276	14.0002
CUFF.3318	chr11	77358462	77358878	+	417	0.859572	0	34.0209	1.78947	0	0	39.5789	0	0	34.0209
CUFF.4167	chr12	50692390	50692853	+	464	0.772504	0	30.5748	0.536071	0	0	39.5789	0	0	30.5748
CUFF.4203	chr12	52251690	52251988	+	299	1.1988	0	47.4472	0.831896	0	0	39.5789	0	0	47.4472
CUFF.13116	chr3	167703097	167703383	+	287	1.24893	0	49.431	0.866679	0	0	39.5789	0	0	49.431
CUFF.250	chr1	21048334	21048577	+	244	1.46902	0	58.1423	1.01941	0	0	39.5789	0	0	58.1423
CUFF.13204	chr3	185628091	185628470	+	380	0.943268	0	37.3335	0.654571	0	0	39.5789	0	0	37.3335
CUFF.15592	chr6	2076984	2077291	+	308	1.16377	0	46.0608	0.807587	0	6.58002	39.5789	8.14775	0.142855	7.00009
CUFF.5992	chr15	67783034	67783226	+	193	1.85721	0	73.5063	1.28879	10.9562	0	39.5789	0	0	73.5063
CUFF.11167	chr20	37989263	37989463	+	201	1.78329	0	70.5807	1.2375	0	0	39.5789	0	0	70.5807
CUFF.19841	chr9	137748942	137749435	+	494	0.72559	0	28.718	1.51055	0	0	39.5789	0	0	28.718
CUFF.20352	chrX	116364622	116364914	+	293	1.22335	0	48.4188	0.848931	0	0	39.5789	0	0	48.4188
CUFF.10645	chr2;chr2;chr2;chr2	231259017;231262306;231270982;231272955	231259102;231262398;231271072;231272991	+;+;+;+	307	1.16756	0	46.2108	14.5839	6.8878	3.30073	39.5789	0.226326	0.0714276	14.0002
CUFF.3644	chr12	2796152	2796433	+	282	1.27107	0	50.3075	7.93841	0	0	39.5789	0	0	50.3075
CUFF.5663	chr15	22823989	22824237	+	249	1.43952	0	56.9747	4.99472	0	0	39.5789	0	0	56.9747
CUFF.19131	chr9	94172655	94173397	+	743	0.482425	3.00703	19.0938	1.67387	0	1.36383	39.5789	0.814775	0.0714276	14.0002
CUFF.2741	chr11	14794450	14794719	+	270	1.32756	0	52.5434	0.921248	0	0	39.5789	0	0	52.5434
CUFF.7339	chr17	19265991	19266187	+	197	1.8195	0	72.0138	1.26262	0	0	39.5789	0	0	72.0138
CUFF.8197	chr18	458686	458996	+	311	1.15255	0	45.6164	3.99899	0	0	39.5789	0	0	45.6164
CUFF.12071	chr22	40236477	40236746	+	270	1.32756	0	52.5434	1.8425	0	0	39.5789	0	0	52.5434
CUFF.13826	chr4	105685879	105686189	+	311	1.15255	0	45.6164	0.799797	0	0	39.5789	0	0	45.6164
CUFF.17304	chr7	105722282	105722478	+	197	1.8195	0	72.0138	1.26262	0	0	39.5789	0	0	72.0138
CUFF.17911	chr8	25225147	25225451	+	305	1.17522	0	46.5138	0.815531	0	13.2895	39.5789	16.2955	0.285711	3.50005
CUFF.17520	chr7	138957851	138958097	+	247	1.45118	0	57.4361	1.00703	0	12.3076	39.5789	12.2216	0.214283	4.66673
CUFF.85	chr1	2248566	2248794	+	229	1.56525	0	61.9507	1.08619	0	0	39.5789	0	0	61.9507
CUFF.12143	chr22	45573024	45573270	+	247	1.45118	0	57.4361	1.00703	0	0	39.5789	0	0	57.4361
CUFF.17994	chr8	38081745	38082015	+	271	1.32266	0	52.3495	0.917848	0	0	39.5789	0	0	52.3495
CUFF.12232	chr22	50524440	50524749	+	310	1.15626	0	45.7636	1.60475	0	13.0751	39.5789	8.14775	0.285711	3.50005
CUFF.5664	chr15	22827654	22827890	+	237	1.51241	0	59.8595	6.29714	0	0	39.5789	0	0	59.8595
CUFF.16936	chr7	65760889	65761220	+	332	1.07964	0	42.7311	0.749208	0	0	39.5789	0	0	42.7311
CUFF.19908	chrUn_KI270743v1	170098	171097	+	1000	0.358442	0	14.1867	0.248737	0	5.06662	39.5789	20.3694	0.357138	2.80004
CUFF.7953	chr17	77371192	77371483	+	292	1.22754	0	48.5846	0.851839	0	0	39.5789	0	0	48.5846
CUFF.20249	chrX	75147659	75147973	+	315	1.13791	0	43.4287	0.789641	0	0	38.1653	0	0	43.4287
CUFF.4689	chr12	124488588	124488885	+	298	1.20282	0	45.9062	7.51219	0	6.80083	38.1653	0.905306	0.148146	6.75009
CUFF.2201	chr10	68134211	68134546	+	336	1.06679	0	40.7144	0.740288	0	0	38.1653	0	0	40.7144
CUFF.17287	chr7	102783497	102783734	+	238	1.50606	0	57.4792	6.27068	0	0	38.1653	0	0	57.4792
CUFF.18178	chr8	72005939	72006236	+	298	1.20282	0	45.9062	0.834688	0	0	38.1653	0	0	45.9062
CUFF.16176	chr6	120197914	120198255	+	342	1.04808	0	40.0001	3.6365	6.18291	0	38.1653	0	0	40.0001
CUFF.16331	chr6	160276336	160276593	+	258	1.38931	12.9897	53.0234	0.964097	0	0	38.1653	0	0	53.0234
CUFF.13751	chr4	83090040	83090290	+	251	1.42805	0	54.5022	4.95492	0	4.03714	38.1653	0.814775	0.0740731	13.5002
CUFF.16013	chr6	53515268	53515518	+	251	1.42805	0	54.5022	2.97295	8.42452	0	38.1653	0	0	54.5022
CUFF.5605	chr14	103554827	103555013	+	187	1.9168	0	73.1553	1.33014	0	0	38.1653	0	0	73.1553
CUFF.16274	chr6	146551462	146551648	+	187	1.9168	0	73.1553	1.33014	0	0	38.1653	0	0	73.1553
CUFF.9958	chr2	112142564	112142783	+	220	1.62928	0	62.182	1.13062	0	0	38.1653	0	0	62.182
CUFF.15053	chr5;chr5	119311555;119371879	119311566;119372086	-;-	220	1.62928	0	62.182	1.13062	0	0	38.1653	0	0	62.182
CUFF.2150	chr10	48368891	48369682	+	792	0.452578	0	17.2728	4.0828	0	6.39724	38.1653	1.56688	0.370365	2.70004
CUFF.1460	chr1	217510651	217510859	+	209	1.71503	0	65.4548	1.19013	0	0	38.1653	0	0	65.4548
CUFF.8157	chr17	82635778	82636056	+	279	1.28474	0	49.0324	0.89153	0	0	38.1653	0	0	49.0324
CUFF.16699	chr7	12330977	12331201	+	225	1.59307	148.948	60.8002	1.1055	0	0	38.1653	0	0	60.8002
CUFF.17506	chr7	139096755	139097033	+	279	1.28474	0	49.0324	0.89153	0	0	38.1653	0	0	49.0324
CUFF.18704	chr8	143469452	143469667	+	216	1.65945	0	63.3335	1.15156	0	0	38.1653	0	0	63.3335
CUFF.18619	chr8	139775740	139776423	+	684	0.524038	0	20.0001	0.36365	0	0	38.1653	0	0	20.0001
CUFF.19473	chr9	129013364	129013737	+	374	0.9584	0	36.5777	0.665072	0	8.12826	38.1653	12.2216	0.222219	4.50006
CUFF.16294	chr6	150978883	150979165	+	283	1.26658	0	48.3394	1.75786	0	3.58065	38.1653	2.03694	0.0740731	13.5002
CUFF.4398	chr12	76488741	76489023	+	283	1.26658	0	48.3394	0.878929	0	0	38.1653	0	0	48.3394
CUFF.1830	chr10	353222	353498	+	277	1.29401	0	49.3864	0.897967	0	0	38.1653	0	0	49.3864
CUFF.3357	chr11	93187550	93187826	+	277	1.29401	0	49.3864	0.897967	0	0	38.1653	0	0	49.3864
CUFF.5274	chr14	30625821	30626267	+	447	0.801883	0	30.6041	1.66938	0	0	38.1653	0	0	30.6041
CUFF.6910	chr16	84708617	84708893	+	277	1.29401	0	49.3864	1.79593	0	0	38.1653	0	0	49.3864
CUFF.19392	chr9	124994155	124994368	+	214	1.67496	0	63.9254	1.16232	0	0	38.1653	0	0	63.9254
CUFF.7420	chr17	29078758	29079243	+	486	0.737534	0	28.1482	0.511804	0	2.08503	38.1653	4.07388	0.0740731	13.5002
CUFF.3372	chr11	97324376	97324573	+	198	1.81031	0	69.0911	1.25625	0	0	38.1653	0	0	69.0911
CUFF.5755	chr15	42848240	42848689	+	450	0.796537	0	30.4001	0.552749	0	0	38.1653	0	0	30.4001
CUFF.17535	chr7	143890096	143890528	+	433	0.82781	0	31.5936	0.57445	0	0	38.1653	0	0	31.5936
CUFF.17724	chr7	159140186	159140612	+	427	0.839442	0	32.0376	0.582522	0	7.11937	38.1653	12.2216	0.222219	4.50006
CUFF.8886	chr19	18772981	18773537	+	557	0.643522	0	24.5602	0.446565	0	3.6385	38.1653	8.14775	0.148146	6.75009
CUFF.11772	chr22	17829727	17830153	+	427	0.839442	0	32.0376	0.582522	0	0	38.1653	0	0	32.0376
CUFF.17795	chr8	15760768	15761119	+	352	1.0183	9.52083	38.8638	0.706639	0	0	38.1653	0	0	38.8638
CUFF.18152	chr8	61685832	61686070	+	239	1.49976	0	57.2387	2.08148	0	0	38.1653	0	0	57.2387
CUFF.16778	chr7	30366648	30367045	+	398	0.900607	0	34.372	1.24993	37.1906	0	38.1653	0	0	34.372
CUFF.245	chr1	20833346	20833584	+	239	1.49976	0	57.2387	1.04074	53.085	0	38.1653	0	0	57.2387
CUFF.15877	chr6	36085199	36085376	+	178	2.01372	0	76.8542	6.98699	0	45.5426	38.1653	6.5182	0.592585	1.68752
CUFF.1802	chr1	247360748	247360975	+	228	1.57211	0	60.0002	1.09095	0	0	38.1653	0	0	60.0002
CUFF.9509	chr2	38144200	38144562	+	363	0.987443	0	37.6861	0.685226	0	0	38.1653	0	0	37.6861
CUFF.6041	chr15	72215867	72216084	+	218	1.64423	0	62.7525	1.141	19.3996	9.29654	38.1653	8.14775	0.148146	6.75009
CUFF.6846	chr16	75320369	75320852	+	484	0.740582	0	28.2646	1.54176	0	0	38.1653	0	0	28.2646
CUFF.10428	chr2	197576920	197577283	+	364	0.98473	0	37.5825	0.683343	0	0	38.1653	0	0	37.5825
CUFF.4370	chr12	68623592	68623951	+	360	0.995671	0	38.0001	0.690936	0	14.0739	38.1653	20.3694	0.370365	2.70004
CUFF.2905	chr11	47752496	47752864	+	369	0.971387	0	37.0733	3.37042	0	0	38.1653	0	0	37.0733
CUFF.4523	chr12	111974218	111974604	+	387	0.926206	0	35.3489	0.642731	0	0	38.1653	0	0	35.3489
CUFF.5231	chr14	21252761	21253147	+	387	0.926206	31.7525	35.3489	0.642731	0	0	38.1653	0	0	35.3489
CUFF.15216	chr5	134877044	134877408	+	365	0.982032	0	37.4796	0.681471	0	5.55246	38.1653	8.14775	0.148146	6.75009
CUFF.12862	chr3	115015502	115016105	+	604	0.593447	0	22.6491	1.23545	0	0	38.1653	0	0	22.6491
CUFF.15745	chr6	17964825	17965119	+	295	1.21506	0	46.373	0.843176	0	0	38.1653	0	0	46.373
CUFF.17667	chr7	158937106	158937534	+	429	0.835528	0	31.8882	0.579806	0	0	38.1653	0	0	31.8882
CUFF.7507	chr17	41691749	41692376	+	628	0.570767	0	21.7835	4.75293	0	6.45429	38.1653	1.35796	0.296292	3.37504
CUFF.1249	chr1	179218581	179219139	+	559	0.641219	0	24.4723	2.22484	0	1.81274	38.1653	0.814775	0.0740731	13.5002
CUFF.5112	chr13	112690479	112690890	+	412	0.870004	0	33.204	0.60373	0	0	38.1653	0	0	33.204
CUFF.11666	chr21	42879627	42880317	+	691	0.518729	4.84998	19.7975	0.359967	0	0	38.1653	0	0	19.7975
CUFF.7469	chr17	37131399	37131723	+	325	1.1029	0	42.0924	0.765344	0	0	38.1653	0	0	42.0924
CUFF.7809	chr17	65050269	65050598	+	330	1.08619	0	41.4547	0.753748	0	0	38.1653	0	0	41.4547
CUFF.8623	chr19	2770220	2770544	+	325	1.1029	0	42.0924	1.53069	0	0	38.1653	0	0	42.0924
CUFF.15689	chr6	12038451	12038712	+	262	1.3681	0	52.2139	0.949378	0	0	38.1653	0	0	52.2139
CUFF.10027	chr2	127501115	127501444	+	330	1.08619	0	41.4547	6.02999	25.631	3.07068	38.1653	0.509234	0.0740731	13.5002
CUFF.17447	chr7	131306194	131306549	+	356	1.00686	0	38.4271	0.698699	0	0	38.1653	0	0	38.4271
CUFF.5121	chr13	113205790	113206476	+	687	1.0435	53.6604	39.8255	0.362062	0	0	38.1653	0	0	39.8255
CUFF.9366	chr2	3334940	3335380	+	441	0.812793	0	31.0205	0.564029	0	0	38.1653	0	0	31.0205
CUFF.18422	chr8	125255468	125255920	+	453	0.791262	0	30.1988	2.74544	0	0	38.1653	0	0	30.1988
CUFF.6381	chr16	2056258	2056564	+	307	1.16756	0	44.5604	4.05109	0	0	38.1653	0	0	44.5604
CUFF.1494	chr1	224935992	224936381	+	390	0.919081	0	35.077	1.27557	5.42193	0	38.1653	0	0	35.077
CUFF.9661	chr2	66854815	66855027	+	213	1.68282	0	64.2256	1.16778	0	0	38.1653	0	0	64.2256
CUFF.10049	chr2	130964199	130964593	+	395	0.907447	0	34.633	0.629714	0	0	38.1653	0	0	34.633
CUFF.13044	chr3	143024536	143024779	+	244	1.46902	0	56.0658	3.05824	8.6662	0	38.1653	0	0	56.0658
CUFF.10068	chr2	131689845	131690825	+	981	0.730768	0	27.89	15.9739	36.6436	10.3295	38.1653	0.646647	0.370365	2.70004
CUFF.5649	chr14_GL000194v1_random	29484	29686	+	203	1.76572	0	67.3894	1.2253	0	9.98348	38.1653	8.14775	0.148146	6.75009
CUFF.15045	chr5	116233632	116233984	+	353	1.01542	0	38.7537	7.75101	0	8.61181	38.1653	1.11106	0.222219	4.50006
CUFF.2262	chr10	74055018	74055313	+	296	1.21095	0	46.2164	0.840327	0	0	38.1653	0	0	46.2164
CUFF.17914	chr8	25265819	25266171	+	353	1.01542	0	38.7537	4.22782	0	0	38.1653	0	0	38.7537
CUFF.6997	chr16	88003492	88003703	+	212	1.69076	0	64.5285	1.17329	0	0	38.1653	0	0	64.5285
CUFF.12721	chr3	66186129	66186702	+	574	0.624463	0	23.8328	0.43334	0	0	38.1653	0	0	23.8328
CUFF.14517	chr5	32390833	32391064	+	232	1.54501	4.81513	58.9657	1.07214	0	0	38.1653	0	0	58.9657
CUFF.4690	chr12	124510594	124510955	+	362	0.99017	0	37.7902	4.12271	0	13.9962	38.1653	3.3949	0.370365	2.70004
CUFF.15632	chr6	5462029	5462293	+	265	1.35261	0	51.6228	0.93863	0	0	38.1653	0	0	51.6228
CUFF.19256	chr9	111362372	111362625	+	254	1.41119	0	53.8584	0.979279	0	0	38.1653	0	0	53.8584
CUFF.2358	chr10	94358841	94359083	+	243	1.47507	0	56.2965	17.4013	0	0	38.1653	0	0	56.2965
CUFF.6069	chr15	75651465	75651707	+	243	1.47507	0	56.2965	1.02361	0	0	38.1653	0	0	56.2965
CUFF.6584	chr16	25759782	25760412	+	631	0.568053	19.4742	21.6799	0.394195	6.70223	48.177	38.1653	122.216	2.22219	0.450006
CUFF.11457	chr20	63496403	63496860	+	458	0.782624	0	29.8691	1.08619	0	0	38.1653	0	0	29.8691
CUFF.16469	chr6	169696510	169696814	+	305	1.17522	0	44.8526	3.26212	0	0	38.1653	0	0	44.8526
CUFF.4477	chr12	105159353	105159661	+	309	1.16001	0	44.272	1.60995	0	6.55873	38.1653	4.07388	0.148146	6.75009
CUFF.4460	chr12	101773652	101773819	+	168	2.13358	0	81.4288	1.48058	0	0	38.1653	0	0	81.4288
CUFF.13912	chr4	129795760	129795955	+	196	1.82878	0	69.7961	1.26907	0	0	38.1653	0	0	69.7961
CUFF.12360	chr3	12548072	12548346	+	275	1.30342	0	49.7456	0.904498	0	0	38.1653	0	0	49.7456
CUFF.5666	chr15	22960216	22960446	+	231	1.5517	0	59.221	1.07678	0	13.16	38.1653	12.2216	0.222219	4.50006
CUFF.15050	chr5	123402786	123403016	+	231	1.5517	0	59.221	5.38392	0	4.38668	38.1653	0.814775	0.0740731	13.5002
CUFF.3301	chr11	75850756	75850984	+	229	1.56525	0	59.7382	1.08619	0	0	38.1653	0	0	59.7382
CUFF.5041	chr13	101610042	101610290	+	249	1.43952	0	54.9399	0.998943	0	0	38.1653	0	0	54.9399
CUFF.7105	chr16	90029354	90029576	+	223	1.60736	0	61.3455	2.23082	0	0	38.1653	0	0	61.3455
CUFF.9898	chr2	101282127	101282474	+	348	1.03	0	39.3105	0.714761	0	0	38.1653	0	0	39.3105
CUFF.13016	chr3	141420716	141421002	+	287	1.24893	0	47.6657	1.73336	22.1034	7.06149	38.1653	4.07388	0.148146	6.75009
CUFF.16022	chr6	56605382	56605616	+	235	1.52528	0	58.2129	19.0522	0	8.62403	38.1653	0.452653	0.148146	6.75009
CUFF.5189	chr13	114280466	114280729	+	264	1.35773	0	51.8183	3.76874	0	0	38.1653	0	0	51.8183
CUFF.15571	chr6	1279452	1279686	+	235	1.52528	0	58.2129	1.05845	0	0	38.1653	0	0	58.2129
CUFF.9698	chr2	70285766	70286002	+	237	1.51241	0	57.7217	2.09905	0	8.55125	38.1653	4.07388	0.148146	6.75009
CUFF.17434	chr7	130157671	130157907	+	237	1.51241	0	57.7217	1.04952	0	0	38.1653	0	0	57.7217
CUFF.2329	chr10	87902124	87902395	+	272	1.3178	0	50.2943	0.914474	0	3.72545	38.1653	4.07388	0.0740731	13.5002
CUFF.6583	chr16;chr16	25735650;25760106	25735657;25760412	+;+	315	1.13791	39.0102	41.8202	0.789641	13.4257	67.5549	36.7518	85.5514	1.61536	0.619056
CUFF.2052	chr10	21662077	21662374	+	298	1.20282	0	44.206	0.834688	0	0	36.7518	0	0	44.206
CUFF.4413	chr12	89523823	89524080	+	258	1.38931	0	51.0596	0.964097	0	3.92761	36.7518	4.07388	0.0769221	13.0002
CUFF.539	chr1	45556081	45556338	+	258	1.38931	0	51.0596	0.964097	0	0	36.7518	0	0	51.0596
CUFF.2606	chr10	133413439	133413793	+	355	1.00969	0	37.1081	0.700667	0	0	36.7518	0	0	37.1081
CUFF.6924	chr16	85467063	85467380	+	318	1.12718	0	41.4257	1.56438	0	0	36.7518	0	0	41.4257
CUFF.14359	chr5	14702946	14703203	+	258	1.38931	0	51.0596	7.71277	0	0	36.7518	0	0	51.0596
CUFF.4051	chr12	46506081	46506394	+	314	1.14153	0	41.9534	0.792156	0	0	36.7518	0	0	41.9534
CUFF.7555	chr17	43104354	43104589	+	236	1.51882	0	55.8194	1.05397	0	0	36.7518	0	0	55.8194
CUFF.11162	chr20	37295704	37295939	+	236	1.51882	0	55.8194	5.26985	0	0	36.7518	0	0	55.8194
CUFF.6446	chr16	4815025	4815262	+	238	1.50606	0	55.3503	1.04511	0	0	36.7518	0	0	55.3503
CUFF.7435	chr17	30135077	30135314	+	238	1.50606	0	55.3503	1.04511	0	0	36.7518	0	0	55.3503
CUFF.17923	chr8	25366310	25366648	+	339	1.05735	36.2484	38.8595	0.733737	0	2.98915	36.7518	4.07388	0.0769221	13.0002
CUFF.6830	chr16	73029435	73029773	+	339	1.05735	0	38.8595	0.733737	0	0	36.7518	0	0	38.8595
CUFF.7871	chr17	69317068	69317407	+	340	1.05424	0	38.7452	0.731579	0	0	36.7518	0	0	38.7452
CUFF.4898	chr13	50935898	50936124	+	227	1.57904	0	58.0325	9.86182	0	0	36.7518	0	0	58.0325
CUFF.9510	chr2	38172260	38172596	+	337	1.06363	0	39.0901	0.738092	0	0	36.7518	0	0	39.0901
CUFF.2244	chr10	72353652	72353896	+	245	1.46303	0	53.7689	1.01525	0	4.13601	36.7518	4.07388	0.0769221	13.0002
CUFF.4513	chr12	110733466	110733664	+	199	1.80121	0	66.1979	2.49987	0	0	36.7518	0	0	66.1979
CUFF.6897	chr16	81561717	81561968	+	252	1.42239	8.86596	52.2753	0.987051	0	0	36.7518	0	0	52.2753
CUFF.19154	chr9	96813015	96813239	+	225	1.59307	0	58.5483	1.1055	0	0	36.7518	0	0	58.5483
CUFF.3025	chr11	64048693	64048912	+	220	1.62928	0	59.879	1.13062	0	0	36.7518	0	0	59.879
CUFF.280	chr1	23299763	23300079	+	317	1.13073	0	41.5564	3.13864	6.67052	0	36.7518	0	0	41.5564
CUFF.15639	chr6	5651196	5651512	+	317	1.13073	0	41.5564	3.13864	20.0116	0	36.7518	0	0	41.5564
CUFF.7367	chr17	21226912	21227105	+	194	1.84764	0	67.904	7.69289	0	0	36.7518	0	0	67.904
CUFF.11596	chr21	33657813	33658133	+	321	1.11664	0	41.0386	0.774881	0	0	36.7518	0	0	41.0386
CUFF.18866	chr9	15491471	15491657	+	187	1.9168	0	70.4459	1.33014	0	0	36.7518	0	0	70.4459
CUFF.6585	chr16;chr16	25759796;25760109	25759802;25760163	-;-	62	5.78132	198.197	212.474	4.01189	68.2114	343.222	36.7518	85.5514	1.61536	0.619056
CUFF.2611	chr10	133428293	133428893	+	601	0.596409	7.43502	21.9191	0.413872	0	0	36.7518	0	0	21.9191
CUFF.5016	chr13	97246938	97247142	+	205	1.7485	0	64.2604	1.21335	0	0	36.7518	0	0	64.2604
CUFF.15562	chr6	147370	147989	+	620	0.578132	12.6125	21.2474	0.401189	3.41057	4.90318	36.7518	12.2216	0.230766	4.33339
CUFF.11706	chr21	45051492	45051752	+	261	1.37334	0	50.4727	0.953015	0	0	36.7518	0	0	50.4727
CUFF.9722	chr2	73935981	73936341	+	361	0.992913	0	36.4913	2.06707	0	5.61398	36.7518	2.71592	0.153844	6.50009
CUFF.12291	chr3	4711485	4711675	+	191	1.87666	0	68.9705	1.30229	0	0	36.7518	0	0	68.9705
CUFF.16921	chr7	64515412	64515690	+	279	1.28474	0	47.2164	1.78306	0	0	36.7518	0	0	47.2164
CUFF.19936	chrX	9507326	9507788	+	463	0.774172	67.5575	28.4522	0.537229	0	0	36.7518	0	0	28.4522
CUFF.9957	chr2	111853357	111853742	+	386	0.928605	0	34.1279	1.93319	0	23.6267	36.7518	12.2216	0.692299	1.44446
CUFF.2501	chr10	113154075	113154397	+	323	1.10973	0	40.7844	3.08033	0	6.27445	36.7518	2.03694	0.153844	6.50009
CUFF.11960	chr22	31775249	31775549	+	301	1.19084	0	43.7654	0.826368	0	20.1991	36.7518	24.4433	0.461532	2.1667
CUFF.4061	chr12	46841864	46842411	+	548	0.654091	0	24.039	0.453899	0	0	36.7518	0	0	24.039
CUFF.5062	chr13	109209816	109210318	+	503	0.712608	0	26.1896	0.494507	0	0	36.7518	0	0	26.1896
CUFF.6664	chr16	53118884	53119217	+	334	1.07318	0	39.4412	0.744721	0	0	36.7518	0	0	39.4412
CUFF.771	chr1	84488771	84488980	+	210	1.70687	0	62.7304	1.18446	0	0	36.7518	0	0	62.7304
CUFF.2001	chr10	11744615	11745022	+	408	0.878534	0	32.2877	1.2193	0	0	36.7518	0	0	32.2877
CUFF.3992	chr12	43948633	43949020	+	388	0.923819	0	33.952	2.5643	0	0	36.7518	0	0	33.952
CUFF.6311	chr16	125259	125638	+	380	0.943268	0	34.6668	3.92742	0	0	36.7518	0	0	34.6668
CUFF.13640	chr4	41640616	41640892	+	277	1.29401	0	47.5573	0.897967	0	0	36.7518	0	0	47.5573
CUFF.15572	chr6	1265829	1266105	+	277	1.29401	0	47.5573	0.897967	0	0	36.7518	0	0	47.5573
CUFF.16177	chr6	120252371	120252580	+	210	1.70687	0	62.7304	1.18446	0	0	36.7518	0	0	62.7304
CUFF.18265	chr8	100231367	100231643	+	277	1.29401	0	47.5573	2.6939	0	0	36.7518	0	0	47.5573
CUFF.5053	chr13	107706295	107706527	+	233	1.53838	0	56.5381	3.20262	0	8.69805	36.7518	2.71592	0.153844	6.50009
CUFF.181	chr1	11441608	11441978	+	371	0.96615	0	35.5077	0.67045	0	0	36.7518	0	0	35.5077
CUFF.8956	chr19	34460719	34460951	+	233	1.53838	0	56.5381	1.06754	0	0	36.7518	0	0	56.5381
CUFF.9677	chr2	69101859	69102091	+	233	1.53838	0	56.5381	1.06754	0	0	36.7518	0	0	56.5381
CUFF.10640	chr2	231092111	231092343	+	233	1.53838	0	56.5381	1.06754	0	0	36.7518	0	0	56.5381
CUFF.11781	chr22	18000274	18000616	+	343	1.04502	0	38.4063	0.725181	0	0	36.7518	0	0	38.4063
CUFF.12975	chr3	130108252	130108513	+	262	1.3681	0	50.2801	2.84813	0	0	36.7518	0	0	50.2801
CUFF.13740	chr4	77031208	77031409	+	202	1.77446	0	65.2147	1.23137	0	0	36.7518	0	0	65.2147
CUFF.17482	chr7	135595896	135596294	+	399	0.89835	11.1991	33.016	0.623401	0	0	36.7518	0	0	33.016
CUFF.18801	chr8_KI270816v1_alt	120399	120890	+	492	0.72854	0	26.7752	1.51669	0	0	36.7518	0	0	26.7752
CUFF.19992	chrX	19063554	19063815	+	262	1.3681	0	50.2801	0.949378	0	0	36.7518	0	0	50.2801
CUFF.13601	chr4	39788833	39789376	+	544	0.6589	0	24.2158	0.457237	0	5.58818	36.7518	12.2216	0.230766	4.33339
CUFF.4268	chr12	55770755	55771194	+	440	0.81464	5.07778	29.9395	1.69593	0	4.60601	36.7518	2.71592	0.153844	6.50009
CUFF.2123	chr10	42529117	42529585	+	469	0.764268	0	28.0882	1.59107	0	0	36.7518	0	0	28.0882
CUFF.2514	chr10	118359890	118360069	+	180	1.99134	0	73.1854	1.38187	0	0	36.7518	0	0	73.1854
CUFF.4794	chr13	27427925	27428283	+	359	0.998445	0	36.6946	1.38572	0	0	36.7518	0	0	36.6946
CUFF.5869	chr15	55358401	55358781	+	381	0.940792	0	34.5758	1.95856	0	0	36.7518	0	0	34.5758
CUFF.668	chr1	61388688	61388984	+	297	1.20687	0	44.3548	0.837498	0	0	36.7518	0	0	44.3548
CUFF.4737	chr12	132756557	132756869	+	313	1.14518	0	42.0875	2.38406	0	0	36.7518	0	0	42.0875
CUFF.7161	chr17;chr17	2857792;2858100	2857942;2858312	+;+	364	0.98473	0	36.1906	2.05003	0	5.56771	36.7518	2.71592	0.153844	6.50009
CUFF.13188	chr3	179733340	179733693	+	354	1.01255	0	37.2129	2.81059	0	2.86249	36.7518	1.01847	0.0769221	13.0002
CUFF.12359	chr3	12509782	12509958	+	177	2.02509	56.8023	74.4258	1.40529	0	0	36.7518	0	0	74.4258
CUFF.17747	chr8	229450	229813	+	364	0.98473	0	36.1906	0.683343	0	0	36.7518	0	0	36.1906
CUFF.9674	chr2	69060787	69061314	+	528	0.678867	14.8102	24.9496	2.35546	0	1.91917	36.7518	0.814775	0.0769221	13.0002
CUFF.3327	chr11	77630102	77630470	+	369	0.971387	0	35.7002	8.08901	0	0	36.7518	0	0	35.7002
CUFF.4691	chr12	130141024	130141406	+	383	0.935879	0	34.3952	0.649444	0	0	36.7518	0	0	34.3952
CUFF.13241	chr3	193853150	193853341	+	192	1.86688	0	68.6113	1.2955	0	5.27772	36.7518	4.07388	0.0769221	13.0002
CUFF.427	chr1	37687101	37687391	+	291	1.23176	0	45.2693	4.27383	0	0	36.7518	0	0	45.2693
CUFF.13620	chr4	41553054	41553344	+	291	1.23176	0	45.2693	0.854766	0	0	36.7518	0	0	45.2693
CUFF.19304	chr9	114466567	114466918	+	352	1.0183	0	37.4244	0.706639	0	0	36.7518	0	0	37.4244
CUFF.7180	chr17	4275804	4276154	+	351	1.0212	44.5571	37.531	4.96057	0	2.88696	36.7518	0.581982	0.0769221	13.0002
CUFF.7830	chr17	67495579	67495834	+	256	1.40016	0	51.4585	0.971629	0	0	36.7518	0	0	51.4585
CUFF.12055	chr22	40256544	40256755	+	212	1.69076	0	62.1386	2.34657	0	0	36.7518	0	0	62.1386
CUFF.13150	chr3	172271615	172271922	+	308	1.16377	0	42.7707	4.03794	0	0	36.7518	0	0	42.7707
CUFF.18871	chr9	17734400	17734805	+	406	0.882861	0	32.4467	0.612652	0	0	36.7518	0	0	32.4467
CUFF.19212	chr9	106034846	106035153	+	308	1.16377	0	42.7707	0.807587	0	0	36.7518	0	0	42.7707
CUFF.6603	chr16	30350876	30351079	+	204	1.75707	0	64.5754	2.4386	0	24.8364	36.7518	10.1847	0.38461	2.60003
CUFF.1835	chr10	902685	903178	+	494	0.72559	0	26.6668	1.00703	0	0	36.7518	0	0	26.6668
CUFF.8366	chr18	24022445	24022714	+	270	1.32756	0	48.7903	0.921248	0	0	36.7518	0	0	48.7903
CUFF.10173	chr2	152458107	152458310	+	204	1.75707	0	64.5754	1.2193	0	0	36.7518	0	0	64.5754
CUFF.16261	chr6	140849301	140849495	+	195	1.83816	0	67.5558	1.27557	0	0	36.7518	0	0	67.5558
CUFF.12458	chr3	31663278	31663682	+	405	0.885041	0	32.5269	5.52749	0	12.5102	36.7518	2.26326	0.38461	2.60003
CUFF.1996	chr10	8010364	8010582	+	219	1.63672	0	60.1524	1.13578	0	0	36.7518	0	0	60.1524
CUFF.3677	chr12	5769834	5770140	+	307	1.16756	0	42.91	0.810218	0	0	36.7518	0	0	42.91
CUFF.10273	chr2	171889499	171889717	+	219	1.63672	0	60.1524	1.13578	0	0	36.7518	0	0	60.1524
CUFF.10298	chr2	175078215	175078660	+	446	0.803681	0	29.5367	0.557706	0	11.3601	36.7518	20.3694	0.38461	2.60003
CUFF.15714	chr6	15591206	15591651	+	446	0.803681	0	29.5367	0.557706	0	2.27203	36.7518	4.07388	0.0769221	13.0002
CUFF.6574	chr16	28167908	28168353	+	446	0.803681	0	29.5367	0.557706	0	0	36.7518	0	0	29.5367
CUFF.9783	chr2	87523139	87523438	+	300	1.19481	0	43.9112	10.7786	0	3.37774	36.7518	0.313375	0.0769221	13.0002
CUFF.2781	chr11	24819797	24820330	+	534	0.671239	0	24.6692	0.465799	0	0	36.7518	0	0	24.6692
CUFF.9504	chr2	37304974	37305305	+	332	1.07964	0	39.6788	0.749208	0	0	36.7518	0	0	39.6788
CUFF.10024	chr2	127863115	127863356	+	242	1.48116	4.61616	54.4354	9.25055	52.427	0	36.7518	0	0	54.4354
CUFF.880	chr1	112572637	112573050	+	414	0.865801	0	31.8197	1.80244	0	0	36.7518	0	0	31.8197
CUFF.3504	chr11	123494935	123495140	+	206	1.74001	0	63.9484	1.20746	0	0	36.7518	0	0	63.9484
CUFF.898	chr1	119198084	119198405	+	322	1.11317	6.93858	40.9111	0.772475	0	0	36.7518	0	0	40.9111
CUFF.4842	chr13	40504336	40504556	+	221	1.62191	0	59.608	1.12551	0	0	36.7518	0	0	59.608
CUFF.2170	chr10	58519019	58519721	+	703	0.509874	0	18.7388	0.707644	0	0	36.7518	0	0	18.7388
CUFF.16805	chr7	35807724	35807946	+	223	1.60736	0	59.0734	1.11541	0	0	36.7518	0	0	59.0734
CUFF.1618	chr1	233931836	233932031	+	196	1.82878	0	67.2111	8.88346	10.7885	20.6801	36.7518	2.32793	0.307688	3.25004
CUFF.9056	chr19	44058244	44058480	+	237	1.51241	0	55.5839	1.04952	0	0	36.7518	0	0	55.5839
CUFF.10612	chr2	225526550	225526836	+	287	1.24893	0	45.9003	0.866679	0	0	36.7518	0	0	45.9003
CUFF.12441	chr3	24253663	24253917	+	255	1.40565	0	51.6603	0.975439	0	0	36.7518	0	0	51.6603
CUFF.16083	chr6	71356930	71357178	+	249	1.43952	0	52.9051	0.998943	0	0	36.7518	0	0	52.9051
CUFF.18213	chr8	89709670	89709941	+	272	1.3178	0	48.4315	0.914474	0	0	36.7518	0	0	48.4315
CUFF.19081	chr9	91272099	91272391	+	293	1.22335	0	44.9603	1.69786	0	0	36.7518	0	0	44.9603
CUFF.5635	chr14	105324403	105324637	+	235	1.52528	0	56.0569	1.05845	0	0	36.7518	0	0	56.0569
CUFF.10600	chr2	223653775	223654052	+	278	1.28936	0	47.3862	0.894737	0	0	36.7518	0	0	47.3862
CUFF.13133	chr3	169764610	169765071	+	462	132.67	65.2857	4709.16	0.538392	13.7309	28.5134	35.4953	52.9604	0.00605488	165.156
CUFF.10458	chr2	204806732	204807071	+	340	1.05424	0	37.255	0.731579	0	0	35.3383	0	0	37.255
CUFF.1604	chr1;chr1	231528661;231529255	231528826;231529415	+;+	327	1.09615	85.4061	38.7361	7.60663	6.46653	0	35.3383	0	0	38.7361
CUFF.15241	chr5	137343128	137343482	+	355	1.00969	0	35.6809	0.700667	0	0	35.3383	0	0	35.6809
CUFF.12180	chr22	46827318	46827619	+	302	1.18689	0	41.9427	2.4709	0	6.71075	35.3383	2.71592	0.159998	6.25008
CUFF.6309	chr16	102521	102822	+	302	1.18689	0	41.9427	3.29453	0	0	35.3383	0	0	41.9427
CUFF.7543	chr17	42269027	42269344	+	318	1.12718	0	39.8324	0.782192	0	0	35.3383	0	0	39.8324
CUFF.8484	chr18	69092888	69093125	+	238	1.50606	0	53.2215	1.04511	0	0	35.3383	0	0	53.2215
CUFF.13427	chr4	3316259	3316572	+	314	1.14153	0	40.3398	9.50587	0	3.22714	35.3383	0.33949	0.0799989	12.5002
CUFF.4206	chr12	52306853	52307110	+	258	1.38931	0	49.0958	0.964097	0	0	35.3383	0	0	49.0958
CUFF.12844	chr3	113731454	113731711	+	258	1.38931	0	49.0958	5.78458	0	0	35.3383	0	0	49.0958
CUFF.12695	chr3	57819894	57820120	+	227	1.57904	0	55.8005	1.09576	0	0	35.3383	0	0	55.8005
CUFF.20262	chrX	97008667	97008986	+	320	1.12013	0	39.5835	0.777303	0	0	35.3383	0	0	39.5835
CUFF.3641	chr12	1935957	1936268	+	312	1.14885	0	40.5984	0.797234	0	0	35.3383	0	0	40.5984
CUFF.4892	chr13	49973234	49973478	+	245	1.46303	0	51.7008	1.01525	0	0	35.3383	0	0	51.7008
CUFF.18324	chr8	109213977	109214163	+	187	1.9168	0	67.7364	1.33014	0	0	35.3383	0	0	67.7364
CUFF.9608	chr2	55576341	55576554	+	214	1.67496	0	59.1902	1.16232	0	0	35.3383	0	0	59.1902
CUFF.14640	chr5	39904953	39905205	+	253	1.41677	0	50.066	0.98315	0	0	35.3383	0	0	50.066
CUFF.17619	chr7	157235350	157235602	+	253	1.41677	26.4928	50.066	0.98315	0	0	35.3383	0	0	50.066
CUFF.15916	chr6	38015717	38015941	+	225	1.59307	0	56.2965	2.21099	0	22.5183	35.3383	10.1847	0.399995	2.50003
CUFF.240	chr1	19884347	19884571	+	225	1.59307	0	56.2965	1.1055	0	0	35.3383	0	0	56.2965
CUFF.5909	chr15	59314040	59314275	+	236	1.51882	0	53.6725	1.05397	0	0	35.3383	0	0	53.6725
CUFF.6806	chr16	70691101	70691352	+	252	1.42239	0	50.2647	0.987051	0	0	35.3383	0	0	50.2647
CUFF.9561	chr2	46143915	46144130	+	216	1.65945	0	58.6422	1.15156	0	0	35.3383	0	0	58.6422
CUFF.9600	chr2	54980339	54980554	+	216	1.65945	0	58.6422	8.06092	0	0	35.3383	0	0	58.6422
CUFF.12529	chr3	43554437	43554661	+	225	1.59307	0	56.2965	1.1055	0	0	35.3383	0	0	56.2965
CUFF.8288	chr18	9565299	9565509	+	211	1.69878	10.5887	60.0318	7.07309	0	0	35.3383	0	0	60.0318
CUFF.13779	chr4	88956759	88956967	+	209	1.71503	0	60.6063	1.19013	0	0	35.3383	0	0	60.6063
CUFF.14072	chr4	185719160	185719370	+	211	1.69878	0	60.0318	1.17885	0	0	35.3383	0	0	60.0318
CUFF.19471	chr9	128911022	128911298	+	277	1.29401	0	45.7282	0.897967	0	0	35.3383	0	0	45.7282
CUFF.1158	chr1	164574029	164574238	+	210	1.70687	0	60.3177	1.18446	0	0	35.3383	0	0	60.3177
CUFF.13049	chr3	146105289	146105557	+	269	1.3325	0	47.0881	1.84935	0	0	35.3383	0	0	47.0881
CUFF.13838	chr4	108936963	108937172	+	210	1.70687	0	60.3177	1.18446	0	0	35.3383	0	0	60.3177
CUFF.13856	chr4	109434736	109434950	+	215	1.66717	0	58.9149	4.62766	0	0	35.3383	0	0	58.9149
CUFF.17093	chr7	92741282	92741550	+	269	1.3325	0	47.0881	0.924673	0	0	35.3383	0	0	47.0881
CUFF.17858	chr8	21921095	21921304	+	210	1.70687	0	60.3177	2.36892	0	0	35.3383	0	0	60.3177
CUFF.12903	chr3	123255591	123255894	+	304	1.17908	0	41.6668	0.818214	0	0	35.3383	0	0	41.6668
CUFF.15246	chr5	137370732	137371052	+	321	1.11664	3.4801	39.4601	0.774881	0	0	35.3383	0	0	39.4601
CUFF.13120	chr3	168083803	168084123	+	321	1.11664	55.6816	39.4601	4.64929	6.5874	0	35.3383	0	0	39.4601
CUFF.5823	chr15	45035413	45035885	+	473	0.757805	0	26.7795	1.57761	0	0	35.3383	0	0	26.7795
CUFF.15609	chr6	3272634	3272838	+	205	1.7485	0	61.7888	7.2801	0	0	35.3383	0	0	61.7888
CUFF.16374	chr6	165785695	165785922	+	228	1.57211	0	55.5557	1.09095	0	0	35.3383	0	0	55.5557
CUFF.16913	chr7	55957828	55958032	+	205	1.7485	0	61.7888	1.21335	0	0	35.3383	0	0	61.7888
CUFF.83	chr1	2239584	2239943	+	360	0.995671	0	35.1853	0.690936	0	22.5183	35.3383	32.591	0.639992	1.56252
CUFF.4917	chr13	73819140	73819292	+	153	2.34276	0	82.7889	3.25146	0	0	35.3383	0	0	82.7889
CUFF.5265	chr14	26673526	26673952	+	427	0.839442	0	29.6644	0.582522	0	0	35.3383	0	0	29.6644
CUFF.11969	chr22	34038353	34038543	+	191	1.87666	0	66.3178	1.30229	0	0	35.3383	0	0	66.3178
CUFF.18836	chr9	5356668	5356858	+	191	1.87666	0	66.3178	1.30229	0	0	35.3383	0	0	66.3178
CUFF.684	chr1	66086826	66087108	+	283	1.26658	15.7896	44.7587	0.878929	0	0	35.3383	0	0	44.7587
CUFF.18960	chr9	36239718	36240137	+	420	0.853433	0	30.1588	0.592231	0	9.6507	35.3383	16.2955	0.319996	3.12504
CUFF.7849	chr17	68036483	68036851	+	369	0.971387	0	34.3271	4.71859	0	5.49227	35.3383	1.16396	0.159998	6.25008
CUFF.18979	chr9	41003734	41005866	+	2133	0.168046	10.9983	5.93845	16.7924	15.8616	20.9031	35.3383	1.2448	3.51995	0.284095
CUFF.15244	chr5	137365742	137366110	+	369	0.971387	0	34.3271	0.674084	0	0	35.3383	0	0	34.3271
CUFF.3099	chr11	66653010	66653203	+	194	1.84764	0	65.2923	1.28215	0	5.22332	35.3383	4.07388	0.0799989	12.5002
CUFF.814	chr1	93675505	93675916	+	412	0.870004	0	30.7444	0.60373	0	0	35.3383	0	0	30.7444
CUFF.12430	chr3	23315752	23316163	+	412	0.870004	0	30.7444	4.22611	0	0	35.3383	0	0	30.7444
CUFF.473	chr1	41000444	41000840	+	397	0.902876	16.8833	31.9061	3.13271	5.32633	15.3147	35.3383	4.88865	0.479994	2.08336
CUFF.2828	chr11	35772363	35772771	+	409	0.876386	0	30.9699	5.47343	0	0	35.3383	0	0	30.9699
CUFF.5917	chr15	59229609	59229980	+	372	0.963553	0	34.0503	0.668648	0	0	35.3383	0	0	34.0503
CUFF.12181	chr22	47008760	47009156	+	397	0.902876	0	31.9061	0.626541	0	0	35.3383	0	0	31.9061
CUFF.14927	chr5	78501409	78501817	+	409	0.876386	0	30.9699	0.608159	0	0	35.3383	0	0	30.9699
CUFF.20417	chrX	131790102	131790444	+	343	1.04502	26.0551	36.9292	0.725181	0	0	35.3383	0	0	36.9292
CUFF.5173	chr13	113977199	113977554	+	356	1.00686	0	35.5806	4.1922	23.759	0	35.3383	0	0	35.5806
CUFF.18201	chr8	85184507	85184893	+	387	0.926206	0	32.7305	1.92819	0	7.85522	35.3383	4.07388	0.239997	4.16672
CUFF.18113	chr8	52702893	52703324	+	432	0.829726	0	29.3211	4.03046	0	7.03697	35.3383	1.74595	0.239997	4.16672
CUFF.12079	chr22	41622157	41622541	+	385	0.931017	0	32.9005	4.52249	0	5.26402	35.3383	1.16396	0.159998	6.25008
CUFF.6099	chr15	80780016	80780540	+	525	1.36549	0	48.2541	0.947569	0	0	35.3383	0	0	48.2541
CUFF.6552	chr16	23513856	23514228	+	373	0.96097	0	33.959	0.666855	0	0	35.3383	0	0	33.959
CUFF.7059	chr16	89517371	89517600	+	230	1.55844	0	55.0726	1.08146	0	0	35.3383	0	0	55.0726
CUFF.14314	chr5	10656547	10656776	+	230	1.55844	0	55.0726	1.08146	0	0	35.3383	0	0	55.0726
CUFF.20268	chrX	97440423	97440808	+	386	0.928605	0	32.8153	0.644396	0	0	35.3383	0	0	32.8153
CUFF.20452	chrX	142156715	142156917	+	203	1.76572	0	62.3976	1.2253	0	0	35.3383	0	0	62.3976
CUFF.8502	chr18	79984185	79984639	+	455	0.787784	0	27.8389	1.64002	9.29474	0	35.3383	0	0	27.8389
CUFF.8180	chr17_KI270860v1_alt	20423	20964	+	542	0.661332	0	23.3703	0.458924	0	5.6088	35.3383	12.2216	0.239997	4.16672
CUFF.19817	chr9	137268066	137268350	+	285	1.25769	0	44.4446	0.872761	0	3.55552	35.3383	4.07388	0.0799989	12.5002
CUFF.4441	chr12	96392551	96392784	+	234	1.5318	0	54.1312	1.06298	0	0	35.3383	0	0	54.1312
CUFF.18303	chr8	103366443	103367106	+	664	0.539822	0	19.0764	0.374604	0	0	35.3383	0	0	19.0764
CUFF.19163	chr9	96947690	96947984	+	295	1.21506	0	42.938	3.3727	0	0	35.3383	0	0	42.938
CUFF.20082	chrX	47633906	47634139	+	234	1.5318	0	54.1312	1.06298	0	0	35.3383	0	0	54.1312
CUFF.941	chr1	148603624	148604101	+	478	0.749878	0	26.4994	0.52037	17.695	0	35.3383	0	0	26.4994
CUFF.3516	chr11	123598515	123598866	+	352	1.0183	6.34722	35.985	0.706639	0	0	35.3383	0	0	35.985
CUFF.6204	chr15	98704472	98704684	+	213	1.68282	0	59.4681	1.16778	0	0	35.3383	0	0	59.4681
CUFF.8206	chr18	661689	662095	+	407	0.880692	0	31.1221	0.611147	0	0	35.3383	0	0	31.1221
CUFF.8737	chr19	9658793	9659296	+	504	0.711194	0	25.1324	0.493526	0	0	35.3383	0	0	25.1324
CUFF.9452	chr2	27660156	27660499	+	344	1.04198	0	36.8218	0.723072	0	0	35.3383	0	0	36.8218
CUFF.10172	chr2	152427058	152427409	+	352	1.0183	0	35.985	0.706639	0	0	35.3383	0	0	35.985
CUFF.11884	chr22	25058390	25058796	+	407	0.880692	0	31.1221	0.611147	0	0	35.3383	0	0	31.1221
CUFF.13973	chr4	151466123	151466552	+	430	0.833585	2.59793	29.4575	0.578458	0	0	35.3383	0	0	29.4575
CUFF.18229	chr8	94745730	94745942	+	213	1.68282	0	59.4681	1.16778	0	0	35.3383	0	0	59.4681
CUFF.20180	chrX	71409935	71410422	+	488	0.734512	0	25.9564	1.01941	0	0	35.3383	0	0	25.9564
CUFF.2398	chr10	99922935	99923340	+	406	0.882861	0	31.1988	4.90122	10.4165	2.49587	35.3383	0.509234	0.0799989	12.5002
CUFF.10436	chr2	200889875	200890287	+	413	0.867898	0	30.67	1.80681	0	2.45357	35.3383	1.35796	0.0799989	12.5002
CUFF.20381	chrX;chrX	120605374;120606079	120605559;120606160	+;+	268	1.33747	0	47.2638	4.64061	0	3.78106	35.3383	0.814775	0.0799989	12.5002
CUFF.11557	chr21	16236592	16236945	+	354	1.01255	0	35.7817	0.702647	0	0	35.3383	0	0	35.7817
CUFF.17743	chr8	222074	222639	+	566	0.633289	0	22.3793	0.439465	0	0	35.3383	0	0	22.3793
CUFF.13964	chr4	150838202	150838713	+	512	0.700081	10.9093	24.7397	1.45744	0	0	35.3383	0	0	24.7397
CUFF.16029	chr6	56748375	56748742	+	368	0.974026	0	34.4204	0.675916	0	0	35.3383	0	0	34.4204
CUFF.17134	chr7	96229249	96229610	+	362	0.99017	6.17189	34.9909	2.74847	0	0	35.3383	0	0	34.9909
CUFF.17552	chr7	149599331	149599747	+	417	0.859572	0	30.3758	2.38597	0	0	35.3383	0	0	30.3758
CUFF.10449	chr2	202281645	202281890	+	246	1.45708	0	51.4907	7.07788	8.59575	0	35.3383	0	0	51.4907
CUFF.2958	chr11	61825871	61826287	+	417	0.859572	0	30.3758	1.78947	10.1417	0	35.3383	0	0	30.3758
CUFF.16947	chr7	66533357	66533621	+	265	1.35261	0	47.7989	0.93863	0	0	35.3383	0	0	47.7989
CUFF.9644	chr2	62924042	62924282	+	241	1.48731	0	52.5589	9.28893	0	16.8186	35.3383	1.81061	0.319996	3.12504
CUFF.8005	chr17	78891682	78891922	+	241	1.48731	0	52.5589	10.321	0	4.20466	35.3383	0.407388	0.0799989	12.5002
CUFF.3948	chr12	31658754	31659129	+	376	0.953302	0	33.688	0.661534	0	0	35.3383	0	0	33.688
CUFF.10787	chr2	239213756	239214031	+	276	1.2987	0	45.8939	0.901221	0	0	35.3383	0	0	45.8939
CUFF.2035	chr10	18514121	18514395	+	275	1.30342	0	46.0608	0.904498	0	7.36962	35.3383	8.14775	0.159998	6.25008
CUFF.7626	chr17	48055819	48056022	+	204	1.75707	0	62.0917	7.31579	0	0	35.3383	0	0	62.0917
CUFF.8374	chr18	31891735	31891940	+	206	1.74001	0	61.4889	1.20746	0	0	35.3383	0	0	61.4889
CUFF.5304	chr14	36126294	36126512	+	219	1.63672	0	57.8388	1.13578	0	0	35.3383	0	0	57.8388
CUFF.17030	chr7	74505837	74506078	+	242	1.48116	64.6263	52.3418	1.02784	0	0	35.3383	0	0	52.3418
CUFF.18012	chr8	40991047	40991209	+	163	2.19903	0	77.7099	1.52599	0	0	35.3383	0	0	77.7099
CUFF.19930	chrX	8274490	8274733	+	244	1.46902	0	51.9127	1.01941	0	0	35.3383	0	0	51.9127
CUFF.623	chr1	54237585	54238010	+	426	0.841412	0	29.7341	0.583889	0	0	35.3383	0	0	29.7341
CUFF.5711	chr15	40456379	40456599	+	221	1.62191	0	57.3154	1.12551	0	0	35.3383	0	0	57.3154
CUFF.16148	chr6	101404456	101404787	+	332	1.07964	0	38.1527	0.749208	0	0	35.3383	0	0	38.1527
CUFF.16280	chr6	148518183	148518375	+	193	1.85721	0	65.6306	1.28879	0	0	35.3383	0	0	65.6306
CUFF.1216	chr1	173359629	173359820	+	192	1.86688	0	65.9724	1.2955	0	0	35.3383	0	0	65.9724
CUFF.2500	chr10	113095014	113095225	+	212	1.69076	0	59.7486	1.17329	0	0	35.3383	0	0	59.7486
CUFF.6853	chr16	75362934	75363125	+	192	1.86688	0	65.9724	2.59101	0	0	35.3383	0	0	65.9724
CUFF.8241	chr18	3378135	3378342	+	208	1.72328	0	60.8976	1.19585	0	0	35.3383	0	0	60.8976
CUFF.16056	chr6	63471071	63471326	+	256	1.40016	0	49.4793	0.971629	0	0	35.3383	0	0	49.4793
CUFF.16721	chr7	23347172	23347419	+	248	1.44533	9.00896	51.0754	1.00297	0	0	35.3383	0	0	51.0754
CUFF.20287	chrX	102909478	102909733	+	256	1.40016	96.0017	49.4793	0.971629	0	0	35.3383	0	0	49.4793
CUFF.17875	chr8	22376585	22377032	+	448	0.800093	0	28.2739	0.555216	0	0	35.3383	0	0	28.2739
CUFF.1328	chr1	200407030	200407258	+	229	1.56525	4.87822	55.3131	1.08619	0	4.42499	35.3383	4.07388	0.0799989	12.5002
CUFF.50	chr1	1496246	1496499	+	254	1.41119	0	49.8689	0.979279	0	0	35.3383	0	0	49.8689
CUFF.3238	chr11	72366313	72366541	+	229	1.56525	0	55.3131	1.08619	0	0	35.3383	0	0	55.3131
CUFF.4165	chr12	50576629	50576859	+	231	1.5517	0	54.8342	1.07678	0	0	35.3383	0	0	54.8342
CUFF.7572	chr17	44170322	44170575	+	254	1.41119	0	49.8689	0.979279	0	0	35.3383	0	0	49.8689
CUFF.9615	chr2	55650202	55650430	+	229	1.56525	0	55.3131	4.34475	0	0	35.3383	0	0	55.3131
CUFF.13025	chr3	142073080	142073308	+	229	1.56525	0	55.3131	1.08619	0	0	35.3383	0	0	55.3131
CUFF.15075	chr5	131728005	131728268	+	264	1.35773	29.6204	47.9799	13.1906	0	3.83835	35.3383	0.290991	0.0799989	12.5002
CUFF.7888	chr17	74828135	74828398	+	264	1.35773	0	47.9799	0.942185	0	0	35.3383	0	0	47.9799
CUFF.7930	chr17	76732537	76732785	+	249	1.43952	0	50.8703	2.99683	0	4.06957	35.3383	1.35796	0.0799989	12.5002
CUFF.11558	chr21	16244131	16244352	+	222	1.6146	0	57.0572	1.12044	0	0	35.3383	0	0	57.0572
CUFF.14088	chr4	183955723	183955959	+	237	1.51241	4.71355	53.446	1.04952	0	0	35.3383	0	0	53.446
CUFF.17542	chr7	149180959	149181217	+	259	1.38394	0	48.9062	0.960374	0	0	35.3383	0	0	48.9062
CUFF.3079	chr11	66112809	66113117	+	309	1.16001	0	40.9926	2.41492	0	6.55873	35.3383	2.71592	0.159998	6.25008
CUFF.4641	chr12	122869084	122869392	+	309	1.16001	0	40.9926	0.804974	0	0	35.3383	0	0	40.9926
CUFF.13142	chr3	171620739	171621046	+	308	1.16377	0	41.1257	2.42276	0	0	35.3383	0	0	41.1257
CUFF.13066	chr3	152330455	152330709	+	255	1.40565	0	49.6734	7.80351	0	3.97382	35.3383	0.509234	0.0799989	12.5002
CUFF.10082	chr2	135453546	135453768	+	223	1.60736	0	56.8014	1.11541	0	0	35.3383	0	0	56.8014
CUFF.11722	chr21	45181652	45181874	+	223	1.60736	145.275	56.8014	1.11541	0	0	35.3383	0	0	56.8014
CUFF.12641	chr3	50103640	50103932	+	293	1.22335	0	43.2311	0.848931	0	0	35.3383	0	0	43.2311
CUFF.15987	chr6	46585898	46586164	+	267	1.34248	0	47.4408	0.931599	0	0	35.3383	0	0	47.4408
CUFF.17954	chr8	29402078	29402332	+	255	1.40565	0	49.6734	0.975439	0	0	35.3383	0	0	49.6734
CUFF.18399	chr8	122804571	122804817	+	247	1.45118	0	51.2822	1.00703	0	0	35.3383	0	0	51.2822
CUFF.12222	chr22	50373840	50374392	+	553	1.29635	0	44.8947	0.449796	0	0	34.6315	0	0	44.8947
CUFF.7599	chr17	46162493	46162847	+	355	1.00969	0	34.2536	0.700667	0	0	33.9247	0	0	34.2536
CUFF.9555	chr2	44542000	44542332	+	333	1.0764	0	36.5166	0.746958	0	0	33.9247	0	0	36.5166
CUFF.6287	chr15_KI270905v1_alt	289479	289805	+	327	1.09615	0	37.1867	0.760663	0	0	33.9247	0	0	37.1867
CUFF.14090	chr4	183958592	183958802	+	211	1.69878	0	57.6305	2.3577	0	0	33.9247	0	0	57.6305
CUFF.15214	chr5	134778107	134778342	+	236	1.51882	0	51.5256	1.05397	0	8.58748	33.9247	8.14775	0.166664	6.00008
CUFF.6181	chr15	91925563	91925798	+	236	1.51882	0	51.5256	13.7016	0	0	33.9247	0	0	51.5256
CUFF.11365	chr20	58831946	58832285	+	340	1.05424	0	35.7648	0.731579	0	0	33.9247	0	0	35.7648
CUFF.15052	chr5	123530148	123530465	+	318	1.12718	0	38.2391	0.782192	0	0	33.9247	0	0	38.2391
CUFF.18999	chr9	66320737	66320972	+	236	1.51882	0	51.5256	1.05397	0	0	33.9247	0	0	51.5256
CUFF.4351	chr12	64410200	64410408	+	209	1.71503	0	58.182	1.19013	0	0	33.9247	0	0	58.182
CUFF.13732	chr4	74315316	74315617	+	302	1.18689	0	40.265	0.823632	0	0	33.9247	0	0	40.265
CUFF.20315	chrX	110006802	110007046	+	245	1.46303	0	49.6328	1.01525	0	0	33.9247	0	0	49.6328
CUFF.7440	chr17	30625265	30625463	+	199	1.80121	0	61.1057	7.49961	0	15.2762	33.9247	2.03694	0.249997	4.00005
CUFF.18847	chr9	5826849	5827047	+	199	1.80121	0	61.1057	1.24993	0	0	33.9247	0	0	61.1057
CUFF.8294	chr18	9795198	9795536	+	339	1.05735	0	35.8703	0.733737	0	2.98915	33.9247	4.07388	0.0833322	12.0002
CUFF.11929	chr22	29575346	29575534	+	189	1.89652	0	64.3388	1.31607	0	0	33.9247	0	0	64.3388
CUFF.13798	chr4	99917819	99918007	+	189	1.89652	0	64.3388	3.9482	0	0	33.9247	0	0	64.3388
CUFF.15914	chr6	37955181	37955519	+	339	1.05735	0	35.8703	7.33737	6.23762	0	33.9247	0	0	35.8703
CUFF.4411	chr12	88054655	88055526	+	872	0.411057	0	13.945	0.285249	0	23.2414	33.9247	81.4775	1.66664	0.600008
CUFF.15984	chr6	45308430	45308654	+	225	1.59307	0	54.0446	1.1055	0	0	33.9247	0	0	54.0446
CUFF.2906	chr11;chr11	55048683;55064455	55048701;55071289	+;+	6854	0.0522967	0.48896	1.77415	17.7825	11.7235	1056.2	33.9247	59.3954	595.325	0.00167975
CUFF.17414	chr7	129020797	129020982	+	186	1.92711	0	65.3765	1.3373	0	5.44797	33.9247	4.07388	0.0833322	12.0002
CUFF.3950	chr12	32247269	32247458	+	190	1.88654	0	64.0002	1.30914	0	0	33.9247	0	0	64.0002
CUFF.5752	chr15	42516187	42516373	+	187	1.9168	0	65.0269	5.32058	0	0	33.9247	0	0	65.0269
CUFF.5882	chr15	56140396	56140753	+	358	1.00123	0	33.9666	1.38959	0	0	33.9247	0	0	33.9666
CUFF.6873	chr16	78807869	78808174	+	306	1.17138	0	39.7387	2.4386	0	0	33.9247	0	0	39.7387
CUFF.18974	chr9	37820551	37820729	+	179	2.00247	0	67.9332	5.55837	0	0	33.9247	0	0	67.9332
CUFF.5594	chr14	102910083	102910272	+	190	1.88654	5.87953	64.0002	2.61828	22.2585	0	33.9247	0	0	64.0002
CUFF.6810	chr16	71808276	71808495	+	220	1.62928	0	55.2729	3.39187	0	0	33.9247	0	0	55.2729
CUFF.14266	chr5	5480362	5480644	+	283	1.26658	0	42.9683	0.878929	0	0	33.9247	0	0	42.9683
CUFF.15598	chr6	2633995	2634330	+	336	1.06679	0	36.1906	0.740288	0	0	33.9247	0	0	36.1906
CUFF.16263	chr6	140890210	140890429	+	220	1.62928	0	55.2729	2.26124	0	0	33.9247	0	0	55.2729
CUFF.7710	chr17	57532106	57532310	+	205	1.7485	65.3919	59.3173	4.8534	0	9.88608	33.9247	2.03694	0.166664	6.00008
CUFF.4803	chr13	28226996	28227269	+	274	1.30818	0	44.3797	0.907799	0	0	33.9247	0	0	44.3797
CUFF.6952	chr16	86467946	86468160	+	215	1.66717	0	56.5583	1.15692	0	0	33.9247	0	0	56.5583
CUFF.11554	chr21	15786784	15787129	+	346	1.03596	0	35.1446	0.718893	0	0	33.9247	0	0	35.1446
CUFF.15226	chr5	135310418	135310701	+	284	1.26212	0	42.817	0.875834	0	0	33.9247	0	0	42.817
CUFF.17910	chr8	25222123	25222337	+	215	1.66717	0	56.5583	1.15692	0	0	33.9247	0	0	56.5583
CUFF.13442	chr4	5817189	5817780	+	592	0.605476	0	20.5406	0.840327	0	5.13508	33.9247	6.11081	0.249997	4.00005
CUFF.3635	chr12	1707228	1707504	+	277	1.29401	0	43.8991	0.897967	0	0	33.9247	0	0	43.8991
CUFF.5615	chr14	103665349	103665625	+	277	1.29401	0	43.8991	0.897967	0	0	33.9247	0	0	43.8991
CUFF.8478	chr18	63266509	63266825	+	317	1.13073	0	38.3597	0.784659	0	0	33.9247	0	0	38.3597
CUFF.2847	chr11	43796926	43797176	+	251	1.42805	0	48.4464	0.990984	0	0	33.9247	0	0	48.4464
CUFF.2914	chr11	57764446	57765007	+	562	0.637797	0	21.6371	0.442592	0	3.60613	33.9247	8.14775	0.166664	6.00008
CUFF.7084	chr16	89822194	89822588	+	395	0.907447	0	30.7849	0.629714	0	2.56538	33.9247	4.07388	0.0833322	12.0002
CUFF.4450	chr12	99317296	99317486	+	191	1.87666	0	63.6651	1.30229	0	0	33.9247	0	0	63.6651
CUFF.5239	chr14	22863420	22863658	+	239	1.49976	0	50.8788	1.04074	0	0	33.9247	0	0	50.8788
CUFF.9925	chr2	107443783	107444021	+	239	1.49976	0	50.8788	1.04074	0	0	33.9247	0	0	50.8788
CUFF.10628	chr2	229078332	229078732	+	401	0.89387	0	30.3243	0.620292	0	0	33.9247	0	0	30.3243
CUFF.12509	chr3	38408769	38409069	+	301	1.19084	55.67	40.3988	0.826368	0	0	33.9247	0	0	40.3988
CUFF.14353	chr5	14467591	14467921	+	331	1.08291	0	36.7373	2.25441	0	0	33.9247	0	0	36.7373
CUFF.17897	chr8	23340688	23340988	+	301	1.19084	0	40.3988	8.26368	0	0	33.9247	0	0	40.3988
CUFF.2844	chr11	35216750	35217238	+	489	0.73301	0	24.8672	0.508664	0	0	33.9247	0	0	24.8672
CUFF.9694	chr2	70135545	70135940	+	396	0.905156	0	30.7072	0.628124	0	0	33.9247	0	0	30.7072
CUFF.4262	chr12	55729608	55729972	+	365	0.982032	0	33.3152	0.681471	0	0	33.9247	0	0	33.3152
CUFF.18905	chr9	21842853	21843114	+	262	1.3681	0	46.4124	9.49378	0	0	33.9247	0	0	46.4124
CUFF.9238	chr19	57808618	57809021	+	404	0.887232	2.76513	30.0991	1.23137	0	2.50823	33.9247	2.03694	0.0833322	12.0002
CUFF.5933	chr15	64219462	64219865	+	404	0.887232	0	30.0991	4.3098	0	0	33.9247	0	0	30.0991
CUFF.15212	chr5	134684617	134684818	+	202	1.77446	0	60.1982	1.23137	0	0	33.9247	0	0	60.1982
CUFF.4049	chr12	46427852	46428257	+	406	0.882861	0	29.9508	0.612652	0	7.48761	33.9247	12.2216	0.249997	4.00005
CUFF.19797	chr9	137104254	137104646	+	393	0.912065	0	30.9416	0.632918	0	0	33.9247	0	0	30.9416
CUFF.4320	chr12	57779554	57780107	+	554	0.647007	0	21.9495	0.448984	0	0	33.9247	0	0	21.9495
CUFF.15968	chr6	44076095	44076322	+	228	1.57211	0	53.3335	1.09095	0	0	33.9247	0	0	53.3335
CUFF.16545	chr7	199513	199892	+	380	0.943268	0	32.0001	0.654571	0	0	33.9247	0	0	32.0001
CUFF.8969	chr19	36139515	36139760	+	246	1.45708	0	49.431	1.01113	0	8.2384	33.9247	8.14775	0.166664	6.00008
CUFF.11149	chr20	36847390	36847820	+	431	0.831651	51.8381	28.2135	0.577116	0	2.3511	33.9247	4.07388	0.0833322	12.0002
CUFF.18597	chr8	128037392	128037621	+	230	1.55844	4.85701	52.8697	3.24439	0	4.40575	33.9247	1.35796	0.0833322	12.0002
CUFF.5348	chr14	55056722	55056987	+	266	1.34753	0	45.7144	3.7404	0	15.2379	33.9247	4.07388	0.333329	3.00004
CUFF.15417	chr5	172938350	172938679	+	330	1.08619	0	36.8486	0.753748	0	3.07068	33.9247	4.07388	0.0833322	12.0002
CUFF.3358	chr11	93175163	93175632	+	470	0.762642	2.37683	25.8724	3.17536	0	4.31201	33.9247	1.35796	0.166664	6.00008
CUFF.1448	chr1	214522834	214523099	+	266	1.34753	0	45.7144	0.935101	0	0	33.9247	0	0	45.7144
CUFF.2430	chr10	101923350	101923649	+	300	1.19481	0	40.5335	0.829123	0	0	33.9247	0	0	40.5335
CUFF.5029	chr13	98451293	98451524	+	232	1.54501	0	52.414	1.07214	0	0	33.9247	0	0	52.414
CUFF.8590	chr19	2010762	2011153	+	392	0.914392	0	31.0205	1.26907	0	0	33.9247	0	0	31.0205
CUFF.17721	chr7	159130808	159131231	+	424	0.845381	97.4838	28.6793	0.586644	0	0	33.9247	0	0	28.6793
CUFF.18896	chr9	21537360	21537625	+	266	1.34753	0	45.7144	0.935101	0	0	33.9247	0	0	45.7144
CUFF.19594	chr9	131428895	131429194	+	300	1.19481	0	40.5335	0.829123	0	0	33.9247	0	0	40.5335
CUFF.20139	chrX	56766521	56766786	+	266	1.34753	113.391	45.7144	0.935101	0	0	33.9247	0	0	45.7144
CUFF.6459	chr16	8822089	8822320	+	232	1.54501	0	52.414	1.07214	9.11446	0	33.9247	0	0	52.414
CUFF.15599	chr6	2774466	2774857	+	392	0.914392	0	31.0205	0.634533	5.39427	0	33.9247	0	0	31.0205
CUFF.2907	chr11;chr11;chr11	55057973;55066937;55084364	55058190;55071280;55084371	+;+;+	4570	0.0784336	0.733333	2.66084	20.6827	15.2692	1469.87	33.9247	71.0677	552.409	0.00181025
CUFF.16315	chr6	158031291	158032014	+	724	0.495085	0	16.7956	6.87119	0	13.9962	33.9247	2.03694	0.833322	1.20002
CUFF.3101	chr11	66661572	66662022	+	451	0.794771	0	26.9624	2.75762	0	0	33.9247	0	0	26.9624
CUFF.17750	chr8	234801	235199	+	399	0.89835	0	30.4763	0.623401	0	7.61897	33.9247	12.2216	0.249997	4.00005
CUFF.13906	chr4	128688242	128688444	+	203	1.76572	0	59.9017	1.2253	0	0	33.9247	0	0	59.9017
CUFF.14251	chr5	5054810	5055022	+	213	1.68282	0	57.0894	1.16778	0	0	33.9247	0	0	57.0894
CUFF.16192	chr6	131221753	131221955	+	203	1.76572	0	59.9017	1.2253	0	0	33.9247	0	0	59.9017
CUFF.17366	chr7	114527323	114527535	+	213	1.68282	0	57.0894	1.16778	0	0	33.9247	0	0	57.0894
CUFF.20067	chrX	45816359	45816783	+	425	0.843392	0	28.6119	0.585263	0	0	33.9247	0	0	28.6119
CUFF.18220	chr8	93733405	93733621	+	217	1.65181	0	56.037	2.29251	0	9.33938	33.9247	4.07388	0.166664	6.00008
CUFF.9475	chr2	31991203	31991436	+	234	1.5318	0	51.966	1.06298	0	0	33.9247	0	0	51.966
CUFF.1306	chr1	193975116	193975383	+	268	1.33747	0	45.3733	0.928123	0	0	33.9247	0	0	45.3733
CUFF.16839	chr7	43702541	43702880	+	340	2.10848	36.1418	71.5296	2.19474	37.3157	0	33.9247	0	0	71.5296
CUFF.9092	chr19	46381953	46382208	+	256	1.40016	0	47.5001	0.971629	0	0	33.9247	0	0	47.5001
CUFF.10335	chr2	181032662	181033106	+	445	0.805487	0	27.3259	4.47167	0	0	33.9247	0	0	27.3259
CUFF.7204	chr17	6583152	6583664	+	513	0.698717	0	23.7038	0.969735	0	3.95058	33.9247	4.07388	0.166664	6.00008
CUFF.10493	chr2	210672765	210673264	+	500	0.716883	0	24.3201	0.497474	0	0	33.9247	0	0	24.3201
CUFF.12126	chr22	44060173	44060384	+	212	1.69076	0	57.3587	2.34657	0	0	33.9247	0	0	57.3587
CUFF.17485	chr7	136297339	136297531	+	193	1.85721	0	63.0054	1.28879	0	0	33.9247	0	0	63.0054
CUFF.17970	chr8	30788547	30789033	+	487	0.73602	0	24.9693	1.53226	30.394	0	33.9247	0	0	24.9693
CUFF.655	chr1	61121680	61121900	+	221	1.62191	0	55.0228	1.12551	0	0	33.9247	0	0	55.0228
CUFF.4533	chr12	112257377	112257755	+	379	0.945756	0	32.0845	0.656298	0	0	33.9247	0	0	32.0845
CUFF.5491	chr14	71656019	71656260	+	242	1.48116	0	50.2481	1.02784	0	0	33.9247	0	0	50.2481
CUFF.9414	chr2	23691503	23691917	+	415	0.863715	0	29.3013	2.39746	0	0	33.9247	0	0	29.3013
CUFF.12174	chr22	46360236	46360650	+	415	0.863715	0	29.3013	0.599366	0	0	33.9247	0	0	29.3013
CUFF.14998	chr5	100882758	100882999	+	242	1.48116	0	50.2481	1.02784	0	0	33.9247	0	0	50.2481
CUFF.16701	chr7	16760262	16760469	+	208	1.72328	0	58.4617	1.19585	0	0	33.9247	0	0	58.4617
CUFF.18186	chr8	76106167	76106387	+	221	1.62191	0	55.0228	1.12551	0	0	33.9247	0	0	55.0228
CUFF.19909	chrUn_KI270743v1	174762	175015	+	254	1.41119	0	47.8742	0.979279	0	19.9473	33.9247	20.3694	0.416661	2.40003
CUFF.2118	chr10	38105023	38105241	+	219	1.63672	30.6058	55.5253	1.13578	0	0	33.9247	0	0	55.5253
CUFF.20494	chrX	151391481	151391720	+	240	1.49351	0	50.6668	1.0364	0	0	33.9247	0	0	50.6668
CUFF.2348	chr10	92034637	92034929	+	293	1.22335	0	41.5018	2.54679	0	0	33.9247	0	0	41.5018
CUFF.14339	chr5	14344977	14345207	+	231	1.5517	0	52.6409	1.07678	0	4.38668	33.9247	4.07388	0.0833322	12.0002
CUFF.90	chr1	2391126	2391412	+	287	1.24893	0	42.3695	2.60004	0	0	33.9247	0	0	42.3695
CUFF.739	chr1	72321992	72322220	+	229	1.56525	0	53.1006	1.08619	0	0	33.9247	0	0	53.1006
CUFF.652	chr1	61099943	61100238	+	296	1.21095	0	41.0812	3.36131	0	10.2702	33.9247	3.05541	0.249997	4.00005
CUFF.8728	chr19	8376562	8376852	+	291	1.23176	0	41.7871	0.854766	0	0	33.9247	0	0	41.7871
CUFF.9177	chr19	52626916	52627197	+	282	1.27107	0	43.1207	0.882046	0	0	33.9247	0	0	43.1207
CUFF.5650	chr14_GL000194v1_random	85180	85470	+	291	1.23176	0	41.7871	12.8215	14.533	6.96442	33.9247	0.543183	0.166664	6.00008
CUFF.14600	chr5	38521815	38522081	+	267	1.34248	0	45.5432	0.931599	0	15.1809	33.9247	16.2955	0.333329	3.00004
CUFF.2765	chr11	19869885	19870090	+	206	1.74001	0	59.0293	1.20746	0	0	33.9247	0	0	59.0293
CUFF.4442	chr12	97196511	97196716	+	206	1.74001	0	59.0293	1.20746	0	0	33.9247	0	0	59.0293
CUFF.4645	chr12	123226932	123227198	+	267	1.34248	0	45.5432	0.931599	0	0	33.9247	0	0	45.5432
CUFF.3136	chr11	67033742	67034063	+	322	1.11317	0	37.7641	0.772475	0	0	33.9247	0	0	37.7641
CUFF.4488	chr12	107701002	107701272	+	271	1.32266	0	44.871	0.917848	0	0	33.9247	0	0	44.871
CUFF.6570	chr16	27475694	27476001	+	308	1.16377	0	39.4806	0.807587	0	0	33.9247	0	0	39.4806
CUFF.421	chr1	35909290	35909512	+	223	1.60736	0	54.5293	1.11541	0	0	33.9247	0	0	54.5293
CUFF.7031	chr16	88819447	88819695	+	249	1.43952	0	48.8355	0.998943	0	0	33.9247	0	0	48.8355
CUFF.17973	chr8	30596790	30597012	+	223	1.60736	0	54.5293	10.0387	0	0	33.9247	0	0	54.5293
CUFF.13242	chr3	194448080	194448326	+	247	1.45118	0	49.2309	1.00703	0	12.3076	33.9247	12.2216	0.249997	4.00005
CUFF.4611	chr12	121560633	121560869	+	237	1.51241	0	51.3082	1.04952	0	0	33.9247	0	0	51.3082
CUFF.13076	chr3	155179036	155179282	+	247	1.45118	0	49.2309	1.00703	0	0	33.9247	0	0	49.2309
CUFF.17713	chr7	159117954	159118766	+	813	0.440888	0	14.957	0.305949	0	0	33.9247	0	0	14.957
CUFF.2447	chr10	102692284	102692561	+	278	1.28936	0	43.7411	0.894737	0	0	33.9247	0	0	43.7411
CUFF.16635	chr7	4689016	4689307	+	292	1.22754	0	41.644	0.851839	7.24162	0	33.9247	0	0	41.644
CUFF.13962	chr4	150610759	150611068	+	310	1.15626	0	39.2259	1.60475	0	0	33.9247	0	0	39.2259
CUFF.7175	chr17;chr17	4052044;4054058	4052137;4054200	-;-	237	3.02482	0	100.479	6.29714	0	0	33.218	0	0	100.479
CUFF.9589	chr2	47899368	47899687	+	320	1.12013	0	36.4168	1.55461	0	0	32.5112	0	0	36.4168
CUFF.11275	chr20	49656972	49657224	+	253	1.41677	0	46.0608	0.98315	0	0	32.5112	0	0	46.0608
CUFF.18796	chr8	145063971	145064208	+	238	1.50606	0	48.9637	1.04511	0	0	32.5112	0	0	48.9637
CUFF.4308	chr12	57501336	57501593	+	258	1.38931	0	45.1681	0.964097	0	7.85522	32.5112	8.14775	0.173911	5.75008
CUFF.869	chr1	110368528	110368772	+	245	1.46303	0	47.5648	5.07626	0	0	32.5112	0	0	47.5648
CUFF.13583	chr4	39276653	39276910	+	258	1.38931	0	45.1681	0.964097	0	0	32.5112	0	0	45.1681
CUFF.13791	chr4	94508092	94508403	+	312	1.14885	0	37.3505	1.59447	0	0	32.5112	0	0	37.3505
CUFF.13870	chr4	118778914	118779225	+	312	1.14885	0	37.3505	1.59447	0	0	32.5112	0	0	37.3505
CUFF.2619	chr11	206212	206488	+	277	1.29401	0	42.0699	0.897967	0	0	32.5112	0	0	42.0699
CUFF.10264	chr2	171007200	171007514	+	315	1.13791	0	36.9948	0.789641	0	0	32.5112	0	0	36.9948
CUFF.7619	chr17	47906719	47906943	+	225	1.59307	0	51.7928	1.1055	0	4.50366	32.5112	4.07388	0.0869554	11.5002
CUFF.11258	chr20	48812273	48812497	+	225	1.59307	0	51.7928	1.1055	0	0	32.5112	0	0	51.7928
CUFF.6401	chr16	2575919	2576222	+	304	1.17908	0	38.3335	0.818214	0	0	32.5112	0	0	38.3335
CUFF.10265	chr2	171122490	171122790	+	301	1.19084	0	38.7155	0.826368	0	0	32.5112	0	0	38.7155
CUFF.18908	chr9	21895353	21895542	+	190	1.88654	0	61.3335	1.30914	0	0	32.5112	0	0	61.3335
CUFF.18807	chr9	745195	745393	+	199	1.80121	11.2272	58.5596	1.24993	0	5.09208	32.5112	4.07388	0.0869554	11.5002
CUFF.2158	chr10	50076839	50077038	+	200	1.79221	0	58.2669	1.24368	0	0	32.5112	0	0	58.2669
CUFF.4072	chr12	47843010	47843500	+	491	0.730024	0	23.734	1.51978	0	0	32.5112	0	0	23.734
CUFF.9286	chr19	58459614	58459985	+	372	0.963553	0	31.3263	0.668648	0	0	32.5112	0	0	31.3263
CUFF.10918	chr2	242127216	242127587	+	372	0.963553	0	31.3263	2.00594	0	0	32.5112	0	0	31.3263
CUFF.4664	chr12	124322734	124322933	+	200	1.79221	0	58.2669	1.24368	21.1455	10.1332	32.5112	8.14775	0.173911	5.75008
CUFF.1979	chr10	5461181	5461407	+	227	1.57904	0	51.3364	1.09576	0	8.92796	32.5112	8.14775	0.173911	5.75008
CUFF.578	chr1	50615462	50615978	+	517	0.693311	8.64303	22.5404	8.66009	0	11.76	32.5112	1.35796	0.521732	1.91669
CUFF.9219	chr19	56145421	56145650	+	230	1.55844	0	50.6668	1.08146	0	0	32.5112	0	0	50.6668
CUFF.11238	chr20	45346833	45347135	+	303	1.18298	0	38.46	4.92548	0	0	32.5112	0	0	38.46
CUFF.11943	chr22	30827660	30827844	+	185	1.93752	0	62.9912	1.34452	0	0	32.5112	0	0	62.9912
CUFF.12614	chr3	49523894	49524078	+	185	1.93752	0	62.9912	2.68905	0	0	32.5112	0	0	62.9912
CUFF.14695	chr5	50829226	50829394	+	169	2.12096	0	68.9549	4.41545	0	0	32.5112	0	0	68.9549
CUFF.19063	chr9	83983505	83983734	+	230	1.55844	0	50.6668	1.08146	18.3874	0	32.5112	0	0	50.6668
CUFF.10823	chr2	239999610	239999978	+	369	0.971387	0	31.5809	2.02225	0	2.74613	32.5112	1.35796	0.0869554	11.5002
CUFF.6355	chr16	965788	965981	+	194	1.84764	0	60.0689	1.28215	0	0	32.5112	0	0	60.0689
CUFF.9888	chr2	100938195	100938468	+	274	1.30818	0	42.5305	0.907799	0	0	32.5112	0	0	42.5305
CUFF.10606	chr2	223763829	223764305	+	477	0.75145	0	24.4305	0.521461	0	0	32.5112	0	0	24.4305
CUFF.12000	chr22	37749223	37749455	+	233	1.53838	0	50.0145	6.40524	0	0	32.5112	0	0	50.0145
CUFF.16191	chr6	130892286	130892643	+	358	1.00123	0	32.5513	0.694796	0	0	32.5112	0	0	32.5513
CUFF.17060	chr7	80888173	80888405	+	233	1.53838	0	50.0145	1.06754	0	0	32.5112	0	0	50.0145
CUFF.4481	chr12	106103394	106103798	+	405	0.885041	5.5166	28.7738	1.8425	0	0	32.5112	0	0	28.7738
CUFF.12002	chr22	37511957	37512426	+	470	0.762642	0	24.7944	0.529227	0	0	32.5112	0	0	24.7944
CUFF.15585	chr6	1852084	1852550	+	467	1.53508	0	49.9074	1.06525	0	0	32.5112	0	0	49.9074
CUFF.20010	chrX	24103983	24104221	+	239	1.49976	0	48.7589	1.04074	0	0	32.5112	0	0	48.7589
CUFF.15926	chr6;chr6	41940429;41941452	41940585;41941573	-;-	279	1.28474	0	41.7684	14.2645	37.8952	14.5279	32.5112	1.01847	0.347822	2.87504
CUFF.5194	chr13	114319377	114319898	+	522	1.37334	0	44.6489	0.953015	0	7.76493	32.5112	8.14775	0.173911	5.75008
CUFF.8405	chr18	41974849	41975200	+	352	1.0183	0	33.1062	0.706639	0	5.75752	32.5112	8.14775	0.173911	5.75008
CUFF.10499	chr2	210684069	210684349	+	281	1.27559	0	41.4711	0.885185	0	3.60613	32.5112	4.07388	0.0869554	11.5002
CUFF.19663	chr9	133902357	133902695	+	339	1.05735	42.8391	34.3757	0.733737	0	2.98915	32.5112	4.07388	0.0869554	11.5002
CUFF.3223	chr11	71984018	71984434	+	417	0.859572	0	27.9457	1.19298	0	0	32.5112	0	0	27.9457
CUFF.4435	chr12	95806325	95806490	+	166	2.15929	0	70.201	1.49842	0	0	32.5112	0	0	70.201
CUFF.8402	chr18	39419392	39419808	+	417	0.859572	0	27.9457	0.596491	0	0	32.5112	0	0	27.9457
CUFF.8467	chr18	58944385	58944759	+	375	0.955845	0	31.0757	0.663298	0	0	32.5112	0	0	31.0757
CUFF.11749	chr21	46645370	46645650	+	281	1.27559	0	41.4711	4.42592	0	0	32.5112	0	0	41.4711
CUFF.16153	chr6	107949213	107949473	+	261	1.37334	0	44.6489	4.76507	0	0	32.5112	0	0	44.6489
CUFF.17034	chr7	75579977	75580351	+	375	0.955845	0	31.0757	0.663298	0	0	32.5112	0	0	31.0757
CUFF.17607	chr7	155770665	155771039	+	375	0.955845	0	31.0757	0.663298	0	0	32.5112	0	0	31.0757
CUFF.10553	chr2	216163933	216164123	+	191	1.87666	0	61.0124	1.30229	0	0	32.5112	0	0	61.0124
CUFF.11756	chr22	11832258	11832699	+	442	0.810954	0	26.3651	0.562753	0	0	32.5112	0	0	26.3651
CUFF.11446	chr20	62892306	62892567	+	262	1.3681	0	44.4785	0.949378	32.2833	11.6029	32.5112	12.2216	0.260866	3.83338
CUFF.1677	chr1	234444992	234445233	+	242	2.96233	0	96.3088	1.02784	0	0	32.5112	0	0	96.3088
CUFF.2393	chr10;chr10	99738054;99751784	99738071;99752078	-;-	313	1.14518	0	37.2312	0.794687	0	0	32.5112	0	0	37.2312
CUFF.4833	chr13	33238321	33238713	+	393	0.912065	0	29.6523	1.89876	0	0	32.5112	0	0	29.6523
CUFF.6157	chr15	90367328	90367832	+	505	0.709786	0	23.076	0.492548	0	0	32.5112	0	0	23.076
CUFF.13123	chr3	168818627	168818996	+	370	0.968761	0	31.4956	0.672262	0	0	32.5112	0	0	31.4956
CUFF.13189	chr3	179754955	179755222	+	268	1.33747	0	43.4827	3.71249	0	0	32.5112	0	0	43.4827
CUFF.15317	chr5	146465433	146465700	+	268	1.33747	8.33665	43.4827	1.85625	0	0	32.5112	0	0	43.4827
CUFF.3660	chr12	4673610	4673837	+	228	1.57211	0	51.1113	8.72761	0	4.4444	32.5112	0.509234	0.0869554	11.5002
CUFF.387	chr1	32752261	32752488	+	228	1.57211	0	51.1113	1.09095	0	0	32.5112	0	0	51.1113
CUFF.4461	chr12	101810778	101811005	+	228	1.57211	0	51.1113	1.09095	0	0	32.5112	0	0	51.1113
CUFF.7086	chr16	89831552	89831779	+	228	1.57211	0	51.1113	3.27285	0	0	32.5112	0	0	51.1113
CUFF.20026	chrX	24947359	24947576	+	218	1.64423	0	53.4558	1.141	0	0	32.5112	0	0	53.4558
CUFF.20425	chrX	131801099	131801535	+	437	1.64047	0	53.3335	0.569192	0	0	32.5112	0	0	53.3335
CUFF.7414	chr17	28791023	28791388	+	366	0.979349	0	31.8398	0.679609	0	8.30593	32.5112	12.2216	0.260866	3.83338
CUFF.13736	chr4	76141596	76141845	+	250	1.43377	0	46.6135	1.9899	0	8.10659	32.5112	4.07388	0.173911	5.75008
CUFF.10093	chr2	135746362	135746646	+	285	1.25769	0	40.889	13.9642	0	21.3331	32.5112	1.5277	0.521732	1.91669
CUFF.354	chr1	28417584	28418056	+	473	0.757805	0	24.6371	5.25871	0	4.28466	32.5112	0.814775	0.173911	5.75008
CUFF.14858	chr5	59946127	59946376	+	250	1.43377	0	46.6135	0.994948	0	0	32.5112	0	0	46.6135
CUFF.19842	chr9	137750332	137750637	+	306	1.17138	0	38.0829	2.4386	0	0	32.5112	0	0	38.0829
CUFF.14897	chr5	73501127	73501560	+	434	0.825903	0	26.8511	1.71938	29.2335	4.66969	32.5112	2.71592	0.173911	5.75008
CUFF.17996	chr8	38274459	38274661	+	203	1.76572	0	57.4058	1.2253	0	14.9752	32.5112	12.2216	0.260866	3.83338
CUFF.8250	chr18	5240737	5240903	+	167	2.14636	0	69.7807	4.46833	0	6.0678	32.5112	1.35796	0.0869554	11.5002
CUFF.71	chr1	2197008	2197241	+	234	1.5318	0	49.8007	1.06298	0	0	32.5112	0	0	49.8007
CUFF.1137	chr1	162193969	162194258	+	290	1.23601	0	40.184	0.857713	0	0	32.5112	0	0	40.184
CUFF.3783	chr12	19246869	19247071	+	203	1.76572	0	57.4058	1.2253	0	0	32.5112	0	0	57.4058
CUFF.7905	chr17	75795185	75795387	+	203	1.76572	0	57.4058	1.2253	0	0	32.5112	0	0	57.4058
CUFF.8249	chr18	3604846	3605108	+	263	1.3629	0	44.3094	3.78307	0	0	32.5112	0	0	44.3094
CUFF.14915	chr5	77291674	77291936	+	263	1.3629	0	44.3094	0.945768	0	0	32.5112	0	0	44.3094
CUFF.505	chr1	43165522	43165967	+	446	0.803681	0	26.1286	1.11541	0	0	32.5112	0	0	26.1286
CUFF.723	chr1	71652601	71652992	+	392	0.914392	0	29.728	0.634533	0	0	32.5112	0	0	29.728
CUFF.10383	chr2	189854457	189854712	+	256	1.40016	0	45.521	0.971629	0	0	32.5112	0	0	45.521
CUFF.11730	chr21	45290051	45290230	+	180	1.99134	0	64.7409	5.52749	0	0	32.5112	0	0	64.7409
CUFF.13014	chr3	141393756	141393935	+	180	1.99134	0	64.7409	4.14562	0	0	32.5112	0	0	64.7409
CUFF.15078	chr5	132192622	132193013	+	392	0.914392	0	29.728	5.07626	0	0	32.5112	0	0	29.728
CUFF.6531	chr16	22259098	22259708	+	611	0.586648	0	19.0726	0.407098	0	0	32.5112	0	0	19.0726
CUFF.14908	chr5	76465067	76465567	+	501	0.715452	0	23.2602	0.496481	0	0	32.5112	0	0	23.2602
CUFF.5260	chr14	24101583	24101753	+	171	2.09615	0	68.1484	1.4546	0	17.7776	32.5112	12.2216	0.260866	3.83338
CUFF.8051	chr17	80669445	80669744	+	300	1.19481	0	38.8446	0.829123	0	3.37774	32.5112	4.07388	0.0869554	11.5002
CUFF.5014	chr13	95942258	95942686	+	429	0.835528	0	27.164	0.579806	0	0	32.5112	0	0	27.164
CUFF.12404	chr3	15439159	15439486	+	328	1.09281	6.81165	35.5286	10.6168	0	0	32.5112	0	0	35.5286
CUFF.14053	chr4	184692919	184693113	+	195	1.83816	0	59.7609	1.27557	0	0	32.5112	0	0	59.7609
CUFF.15312	chr5	145465119	145465572	+	454	0.789519	0	25.6682	0.547879	0	0	32.5112	0	0	25.6682
CUFF.18835	chr9	4870369	4870526	+	158	2.26862	0	73.7555	1.57428	0	0	32.5112	0	0	73.7555
CUFF.18990	chr9	41429489	41429683	+	195	1.83816	0	59.7609	1.27557	0	0	32.5112	0	0	59.7609
CUFF.19928	chrX	8150893	8151220	+	328	1.09281	0	35.5286	0.758344	0	0	32.5112	0	0	35.5286
CUFF.15888	chr6	36462288	36462560	+	273	1.31297	0	42.6863	0.911124	7.74562	0	32.5112	0	0	42.6863
CUFF.3763	chr12	15141312	15141858	+	547	0.655286	0	21.3041	0.454729	0	5.55753	32.5112	12.2216	0.260866	3.83338
CUFF.18061	chr8	47532513	47532866	+	354	1.01255	37.8682	32.9191	7.72911	0	17.175	32.5112	2.22211	0.521732	1.91669
CUFF.914	chr1	121229978	121230272	+	295	1.21506	0	39.5029	0.843176	0	0	32.5112	0	0	39.5029
CUFF.1628	chr1	233957389	233957742	+	354	1.01255	0	32.9191	0.702647	0	0	32.5112	0	0	32.9191
CUFF.4412	chr12	88142535	88142885	+	351	1.0212	0	33.2005	0.708652	0	0	32.5112	0	0	33.2005
CUFF.7522	chr17	40471860	40472071	+	212	1.69076	0	54.9687	1.17329	0	0	32.5112	0	0	54.9687
CUFF.16553	chr7	575877	576298	+	422	0.849388	0	27.6146	0.589424	0	0	32.5112	0	0	27.6146
CUFF.17337	chr7	111305604	111305902	+	299	1.1988	26.1531	38.9745	0.831896	0	0	32.5112	0	0	38.9745
CUFF.20027	chrX	24988565	24988863	+	299	1.1988	0	38.9745	4.15948	0	0	32.5112	0	0	38.9745
CUFF.12355	chr3	11566684	11567189	+	506	0.708383	0	23.0304	0.491575	0	22.0288	32.5112	44.8126	0.956509	1.04547
CUFF.4768	chr12_KI270904v1_alt	332160	332385	+	226	1.58603	0	51.5636	6.60363	0	17.9349	32.5112	2.71592	0.347822	2.87504
CUFF.327	chr1	27474490	27474743	+	254	1.41119	0	45.8794	6.85495	0	11.9684	32.5112	1.74595	0.260866	3.83338
CUFF.18408	chr8	123388159	123388365	+	207	1.7316	0	56.2965	6.00814	0	4.89528	32.5112	0.814775	0.0869554	11.5002
CUFF.1493	chr1	224394574	224394780	+	207	1.7316	0	56.2965	2.40326	0	0	32.5112	0	0	56.2965
CUFF.4196	chr12	52211408	52211577	+	170	2.10848	0	68.5492	1.46316	0	0	32.5112	0	0	68.5492
CUFF.6675	chr16	54028469	54028694	+	226	1.58603	0	51.5636	1.10061	0	0	32.5112	0	0	51.5636
CUFF.11575	chr21	29335120	29335289	+	170	2.10848	0	68.5492	7.31579	0	0	32.5112	0	0	68.5492
CUFF.12907	chr3	124861183	124861395	+	213	1.68282	0	54.7107	1.16778	0	0	32.5112	0	0	54.7107
CUFF.7311	chr17	17747535	17747924	+	390	0.919081	0	29.8804	7.01566	0	7.79479	32.5112	1.11106	0.260866	3.83338
CUFF.1658	chr1	234052838	234053125	+	288	1.24459	0	40.4631	3.45468	0	0	32.5112	0	0	40.4631
CUFF.1749	chr1	246240067	246240274	+	208	1.72328	0	56.0258	2.3917	0	0	32.5112	0	0	56.0258
CUFF.2421	chr10	101684080	101684287	+	208	1.72328	0	56.0258	1.19585	0	0	32.5112	0	0	56.0258
CUFF.9516	chr2	38237598	38237821	+	224	1.60019	0	52.024	1.11043	0	0	32.5112	0	0	52.024
CUFF.16552	chr7	261017	262087	+	1071	0.334679	12.5167	10.8808	0.696742	0	3.78459	32.5112	5.43183	0.347822	2.87504
CUFF.11769	chr22	17748800	17749040	+	241	1.48731	0	48.3542	1.0321	0	0	32.5112	0	0	48.3542
CUFF.17083	chr7	92246440	92246897	+	458	0.782624	0	25.444	0.543094	0	0	32.5112	0	0	25.444
CUFF.19125	chr9	93655467	93655777	+	311	1.15255	0	37.4706	0.799797	0	0	32.5112	0	0	37.4706
CUFF.3350	chr11	86606519	86606942	+	424	0.845381	0	27.4844	0.586644	4.98716	0	32.5112	0	0	27.4844
CUFF.486	chr1	42668675	42668933	+	259	1.38394	0	44.9937	0.960374	0	0	32.5112	0	0	44.9937
CUFF.5644	chr14	105493506	105493775	+	270	1.32756	0	43.1606	0.921248	0	0	32.5112	0	0	43.1606
CUFF.8401	chr18	39309589	39310095	+	507	0.706986	0	22.985	5.39666	0	0	32.5112	0	0	22.985
CUFF.8800	chr19	12946972	12947230	+	259	1.38394	0	44.9937	0.960374	0	0	32.5112	0	0	44.9937
CUFF.13103	chr3	160426679	160426975	+	297	1.20687	0	39.2369	1.675	0	0	32.5112	0	0	39.2369
CUFF.15321	chr5	148341120	148341389	+	270	1.32756	0	43.1606	0.921248	0	0	32.5112	0	0	43.1606
CUFF.15620	chr6	4792233	4792683	+	451	0.794771	0	25.839	0.551523	0	0	32.5112	0	0	25.839
CUFF.7927	chr17	76501042	76501423	+	382	0.938329	0	30.5062	3.25572	5.53548	0	32.5112	0	0	30.5062
CUFF.18019	chr8	42024878	42025152	+	275	1.30342	0	42.3759	3.61799	0	3.68481	32.5112	1.01847	0.0869554	11.5002
CUFF.7125	chr17	743061	743560	+	500	0.716883	0	23.3067	2.48737	0	2.02665	32.5112	0.814775	0.0869554	11.5002
CUFF.7996	chr17	78841240	78841700	+	461	0.777531	0	25.2785	0.539559	0	0	32.5112	0	0	25.2785
CUFF.16198	chr6	133288488	133288762	+	275	1.30342	0	42.3759	0.904498	0	0	32.5112	0	0	42.3759
CUFF.16199	chr6	133317971	133318142	+	172	2.08396	0	67.7522	1.44614	0	0	32.5112	0	0	67.7522
CUFF.20254	chrX	77851132	77851641	+	510	0.702827	0	22.8497	1.95088	0	0	32.5112	0	0	22.8497
CUFF.11848	chr22	21755967	21756282	+	316	1.13431	0	36.8778	4.72285	6.69163	0	32.5112	0	0	36.8778
CUFF.4436	chr12	96208461	96208751	+	291	1.23176	0	40.0459	2.5643	7.26651	13.9288	32.5112	5.43183	0.347822	2.87504
CUFF.16623	chr7	2637920	2638251	+	332	1.07964	0	35.1005	8.99049	0	3.05218	32.5112	0.33949	0.0869554	11.5002
CUFF.7654	chr17	50086583	50087091	+	509	0.704208	35.1155	22.8946	9.77355	16.6173	5.97244	32.5112	0.611081	0.260866	3.83338
CUFF.2764	chr11	19673590	19673853	+	264	1.35773	0	44.1416	0.942185	0	0	32.5112	0	0	44.1416
CUFF.8444	chr18	48637610	48637805	+	196	1.82878	0	59.456	1.26907	0	0	32.5112	0	0	59.456
CUFF.11094	chr20	34761155	34761350	+	196	1.82878	0	59.456	1.26907	0	0	32.5112	0	0	59.456
CUFF.15251	chr5	137419145	137419384	+	240	1.49351	0	48.5557	1.0364	0	0	32.5112	0	0	48.5557
CUFF.15930	chr6	42774198	42774393	+	196	1.82878	0	59.456	1.26907	0	0	32.5112	0	0	59.456
CUFF.7111	chr16	90227975	90228222	+	248	1.44533	0	46.9894	1.00297	0	0	32.5112	0	0	46.9894
CUFF.8367	chr18	24056851	24057143	+	293	1.22335	0	39.7726	0.848931	0	0	32.5112	0	0	39.7726
CUFF.10046	chr2	130957591	130957812	+	222	1.6146	0	52.4927	1.12044	0	0	32.5112	0	0	52.4927
CUFF.17292	chr7	104178630	104178934	+	305	1.17522	0	38.2078	0.815531	0	0	32.5112	0	0	38.2078
CUFF.18210	chr8	89468552	89469169	+	618	0.580003	0	18.8566	0.804974	0	0	32.5112	0	0	18.8566
CUFF.19203	chr9	105564501	105564805	+	305	1.17522	0	38.2078	0.815531	0	0	32.5112	0	0	38.2078
CUFF.5193	chr13	114315440	114315744	+	305	1.17522	0	38.2078	0.815531	20.7989	0	32.5112	0	0	38.2078
CUFF.2636	chr11	1453236	1453527	+	292	1.22754	0	39.9088	0.851839	0	10.4109	32.5112	12.2216	0.260866	3.83338
CUFF.6674	chr16	54006447	54006669	+	223	1.60736	0	52.2573	1.11541	0	4.54405	32.5112	4.07388	0.0869554	11.5002
CUFF.7117	chr17	670222	670444	+	223	1.60736	0	52.2573	1.11541	0	0	32.5112	0	0	52.2573
CUFF.11827	chr22	20099145	20099401	+	257	1.39471	0	45.3439	1.9357	0	7.88578	32.5112	4.07388	0.173911	5.75008
CUFF.3776	chr12	15989689	15989935	+	247	1.45118	0	47.1796	1.00703	0	0	32.5112	0	0	47.1796
CUFF.3852	chr12	27746849	27747105	+	257	1.39471	0	45.3439	0.967848	0	0	32.5112	0	0	45.3439
CUFF.5492	chr14	71732795	71733041	+	247	1.45118	0	47.1796	1.00703	0	0	32.5112	0	0	47.1796
CUFF.8889	chr19	18852331	18852577	+	247	1.45118	0	47.1796	1.00703	0	0	32.5112	0	0	47.1796
CUFF.14948	chr5	84011207	84011466	+	260	1.37862	0	44.8207	0.95668	0	0	32.5112	0	0	44.8207
CUFF.10239	chr2	159026449	159026683	+	235	1.52528	0	49.5888	1.05845	0	12.936	32.5112	12.2216	0.260866	3.83338
CUFF.8803	chr19	13150547	13150840	+	294	1.21919	0	39.6373	0.846044	0	0	32.5112	0	0	39.6373
CUFF.20281	chrX	102625912	102626146	+	235	1.52528	0	49.5888	1.05845	0	0	32.5112	0	0	49.5888
CUFF.17734	chr8	195315	195551	+	237	1.51241	0	49.1703	1.04952	0	17.1025	32.5112	16.2955	0.347822	2.87504
CUFF.6948	chr16	85695570	85695855	+	286	1.25329	0	40.746	0.869709	0	0	32.5112	0	0	40.746
CUFF.19210	chr9;chr9	105350671;105406443	105350681;105406717	-;-	286	1.25329	0	40.746	0.869709	0	0	32.5112	0	0	40.746
CUFF.2795	chr11	31426423	31426772	+	350	1.02412	0	33.2953	0.710677	0	0	32.5112	0	0	33.2953
CUFF.9826	chr2	95376796	95377145	+	350	1.02412	0	33.2953	0.710677	0	0	32.5112	0	0	33.2953
CUFF.13313	chr4	671160	671469	+	310	1.15626	0	37.5915	0.802377	0	3.26878	32.5112	4.07388	0.0869554	11.5002
CUFF.9313	chr19	58591522	58591831	+	310	1.15626	0	37.5915	0.802377	0	0	32.5112	0	0	37.5915
CUFF.7649	chr17	49323063	49323653	+	591	1.213	5.67062	38.5788	3.367	0	0	31.8044	0	0	38.5788
CUFF.1241	chr1	178838786	178839169	+	384	1.86688	0	59.3752	8.42078	0	2.63886	31.8044	0.313375	0.0444439	22.5003
CUFF.15031	chr5	108212044	108212358	+	315	1.13791	0	35.3864	1.57928	0	0	31.0977	0	0	35.3864
CUFF.3085	chr11	66146301	66146545	+	245	1.46303	0	45.4967	1.01525	0	20.6801	31.0977	20.3694	0.454539	2.20003
CUFF.122	chr1	6915239	6915540	+	302	1.18689	0	36.9096	0.823632	0	0	31.0977	0	0	36.9096
CUFF.4747	chr12	132934950	132935291	+	342	1.04808	0	32.5927	0.727301	0	0	31.0977	0	0	32.5927
CUFF.4838	chr13	33900015	33900326	+	312	1.14885	0	35.7266	0.797234	0	0	31.0977	0	0	35.7266
CUFF.4986	chr13	92244762	92245063	+	302	1.18689	0	36.9096	0.823632	0	0	31.0977	0	0	36.9096
CUFF.18214	chr8	89718233	89718565	+	333	1.0764	0	33.4736	4.48175	0	6.08603	31.0977	1.35796	0.181816	5.50007
CUFF.5043	chr13	102658381	102658720	+	340	1.05424	0	32.7844	0.731579	0	0	31.0977	0	0	32.7844
CUFF.12788	chr3	105760141	105760473	+	333	1.0764	0	33.4736	0.746958	0	0	31.0977	0	0	33.4736
CUFF.16345	chr6	163529183	163529503	+	321	1.11664	0	34.7249	0.774881	0	0	31.0977	0	0	34.7249
CUFF.13927	chr4	139045052	139045271	+	220	1.62928	0	50.6668	12.4368	0	41.4541	31.0977	3.33317	0.818171	1.22224
CUFF.1860	chr10	1112406	1112625	+	220	1.62928	0	50.6668	7.91436	9.61161	13.818	31.0977	1.74595	0.272724	3.66671
CUFF.5515	chr14	77307554	77307773	+	220	1.62928	0	50.6668	1.13062	0	0	31.0977	0	0	50.6668
CUFF.2278	chr10	75762219	75762470	+	252	1.42239	0	44.2329	0.987051	0	0	31.0977	0	0	44.2329
CUFF.11704	chr21	45013475	45013726	+	252	1.42239	0	44.2329	0.987051	0	0	31.0977	0	0	44.2329
CUFF.8190	chr18	170035	170354	+	320	1.12013	0	34.8334	2.33191	0	6.33327	31.0977	2.71592	0.181816	5.50007
CUFF.17896	chr8	23217704	23217891	+	188	1.9066	0	59.291	1.32307	0	0	31.0977	0	0	59.291
CUFF.14551	chr5	36885972	36886285	+	314	1.14153	7.11536	35.4991	5.54509	0	3.22714	31.0977	0.581982	0.0909079	11.0001
CUFF.12387	chr3	14519294	14519607	+	314	1.14153	0	35.4991	0.792156	6.73425	0	31.0977	0	0	35.4991
CUFF.4908	chr13	60404889	60405113	+	225	1.59307	4.96494	49.5409	1.1055	0	27.022	31.0977	24.4433	0.545447	1.83336
CUFF.9845	chr2	96706338	96706562	+	225	1.59307	0	49.5409	13.266	0	4.50366	31.0977	0.33949	0.0909079	11.0001
CUFF.5567	chr14	96835657	96835881	+	225	1.59307	0	49.5409	1.1055	0	0	31.0977	0	0	49.5409
CUFF.12228	chr22	50398700	50399017	+	318	1.12718	0	35.0525	0.782192	0	0	31.0977	0	0	35.0525
CUFF.19856	chr9	137621416	137621733	+	318	1.12718	0	35.0525	0.782192	0	0	31.0977	0	0	35.0525
CUFF.1698	chr1	237614493	237614703	+	211	1.69878	0	52.828	1.17885	0	0	31.0977	0	0	52.828
CUFF.3921	chr12	31023547	31023804	+	258	1.38931	0	43.2043	0.964097	0	0	31.0977	0	0	43.2043
CUFF.4454	chr12	100321269	100321479	+	211	1.69878	0	52.828	1.17885	0	0	31.0977	0	0	52.828
CUFF.16160	chr6	111441229	111441486	+	258	1.38931	0	43.2043	0.964097	0	0	31.0977	0	0	43.2043
CUFF.19141	chr9	94502282	94502492	+	211	1.69878	0	52.828	1.17885	0	0	31.0977	0	0	52.828
CUFF.18129	chr8	60709029	60709197	+	169	2.12096	0	65.9568	1.47182	0	0	31.0977	0	0	65.9568
CUFF.4062	chr12	46854832	46855047	+	216	1.65945	0	51.6051	1.15156	0	0	31.0977	0	0	51.6051
CUFF.5747	chr15	42259939	42260154	+	216	1.65945	0	51.6051	3.45468	0	0	31.0977	0	0	51.6051
CUFF.9042	chr19	43487615	43487829	+	215	1.66717	0	51.8451	1.15692	0	0	31.0977	0	0	51.8451
CUFF.12450	chr3	28350931	28351207	+	277	1.29401	0	40.2408	0.897967	0	0	31.0977	0	0	40.2408
CUFF.6265	chr15	100976794	100977338	+	545	0.657691	0	20.4527	0.456398	0	3.71862	31.0977	8.14775	0.181816	5.50007
CUFF.630	chr1	55100259	55100547	+	289	1.24028	0	38.5699	0.860681	0	0	31.0977	0	0	38.5699
CUFF.8692	chr19	4939544	4939812	+	269	1.3325	0	41.4376	0.924673	0	0	31.0977	0	0	41.4376
CUFF.18182	chr8	74226243	74226511	+	269	1.3325	0	41.4376	0.924673	0	0	31.0977	0	0	41.4376
CUFF.18705	chr8	143474644	143474970	+	327	1.09615	23.9137	34.0878	4.56398	0	0	31.0977	0	0	34.0878
CUFF.18782	chr8	144940594	144940882	+	289	1.24028	0	38.5699	1.72136	0	0	31.0977	0	0	38.5699
CUFF.19822	chr9	137424102	137424424	+	323	1.10973	0	34.5099	0.770083	0	0	31.0977	0	0	34.5099
CUFF.17870	chr8	22252194	22252829	+	636	0.563588	15.8082	17.5263	3.12877	0	0	31.0977	0	0	17.5263
CUFF.23	chr1	1037691	1038009	+	319	1.12364	0	34.9426	0.77974	0	0	31.0977	0	0	34.9426
CUFF.6889	chr16	81453502	81453842	+	341	1.05115	0	32.6883	0.729434	0	0	31.0977	0	0	32.6883
CUFF.10592	chr2	222931304	222931530	+	227	1.57904	0	49.1044	2.19151	0	0	31.0977	0	0	49.1044
CUFF.14713	chr5	57243250	57243424	+	175	2.04824	0	63.6954	1.42135	0	0	31.0977	0	0	63.6954
CUFF.4801	chr13	28213535	28213875	+	341	1.05115	0	32.6883	0.729434	6.20104	0	31.0977	0	0	32.6883
CUFF.8853	chr19	16874478	16875193	+	716	0.500617	0	15.568	0.347398	0	0	31.0977	0	0	15.568
CUFF.12593	chr3;chr3;chr3	48645782;48646090;48646763	48645868;48646257;48646895	-;-;-	388	1.84764	20.1541	57.4572	1.28215	0	2.61166	31.0977	2.03694	0.0454539	22.0003
CUFF.3738	chr12	10611795	10612192	+	398	0.900607	0	28.0068	0.624967	0	0	31.0977	0	0	28.0068
CUFF.7384	chr17	27334415	27334608	+	194	1.84764	0	57.4572	1.28215	0	0	31.0977	0	0	57.4572
CUFF.9349	chr2	1640674	1641175	+	502	0.714027	0	22.2046	0.990984	4.21226	0	31.0977	0	0	22.2046
CUFF.2094	chr10	32488357	32488565	+	209	1.71503	0	53.3335	1.19013	0	0	31.0977	0	0	53.3335
CUFF.2869	chr11	47183213	47183493	+	281	1.27559	0	39.668	0.885185	0	0	31.0977	0	0	39.668
CUFF.8173	chr17	83198325	83198815	+	491	1.46005	0	45.4041	0.506592	0	0	31.0977	0	0	45.4041
CUFF.9758	chr2	84880513	84880793	+	281	1.27559	0	39.668	0.885185	0	0	31.0977	0	0	39.668
CUFF.9991	chr2	113936806	113937086	+	281	1.27559	0	39.668	0.885185	0	0	31.0977	0	0	39.668
CUFF.5432	chr14	69401414	69401643	+	230	1.55844	0	48.4639	1.08146	0	0	31.0977	0	0	48.4639
CUFF.6530	chr16	22220882	22221062	+	181	1.98034	0	61.584	2.74847	0	0	31.0977	0	0	61.584
CUFF.8239	chr18	2770892	2771121	+	230	1.55844	0	48.4639	2.16293	0	0	31.0977	0	0	48.4639
CUFF.10195	chr2	153363156	153363507	+	352	1.0183	0	31.6668	0.706639	0	0	31.0977	0	0	31.6668
CUFF.8257	chr18	7791385	7791645	+	261	1.37334	0	42.7077	1.90603	0	0	31.0977	0	0	42.7077
CUFF.8513	chr18	80162927	80163304	+	378	0.948258	0	29.4886	0.658034	0	0	31.0977	0	0	29.4886
CUFF.12704	chr3	61677932	61678309	+	378	0.948258	0	29.4886	5.92231	0	0	31.0977	0	0	29.4886
CUFF.17728	chr7	159332805	159332952	+	148	2.4219	0	75.3156	1.68065	0	0	31.0977	0	0	75.3156
CUFF.4044	chr12	46419734	46420034	+	301	1.19084	44.536	37.0322	0.826368	0	0	31.0977	0	0	37.0322
CUFF.5336	chr14	52078347	52078647	+	301	1.19084	0	37.0322	0.826368	0	0	31.0977	0	0	37.0322
CUFF.14552	chr5	36892282	36892555	+	274	1.30818	0	40.6814	6.35459	0	22.1896	31.0977	3.49189	0.545447	1.83336
CUFF.14677	chr5	43164268	43164541	+	274	1.30818	0	40.6814	0.907799	0	0	31.0977	0	0	40.6814
CUFF.16573	chr7	1030204	1030647	+	444	0.807301	0	25.1052	0.560218	0	0	31.0977	0	0	25.1052
CUFF.16895	chr7	51270895	51271284	+	390	0.919081	0	28.5813	0.637787	0	0	31.0977	0	0	28.5813
CUFF.20033	chrX	31164356	31164537	+	182	1.96946	0	61.2456	1.36669	0	0	31.0977	0	0	61.2456
CUFF.6258	chr15	99681106	99681290	+	185	1.93752	0	60.2524	2.68905	0	0	31.0977	0	0	60.2524
CUFF.19070	chr9	85981353	85981550	+	198	1.81031	0	56.2965	1.25625	0	0	31.0977	0	0	56.2965
CUFF.12475	chr3	32322948	32323330	+	383	0.935879	0	29.1037	1.94833	16.5631	0	31.0977	0	0	29.1037
CUFF.336	chr1	27984890	27985378	+	489	0.73301	0	22.7949	1.52599	0	0	31.0977	0	0	22.7949
CUFF.17782	chr8	9659811	9660038	+	228	1.57211	0	48.889	5.45476	0	4.4444	31.0977	0.814775	0.0909079	11.0001
CUFF.713	chr1	70236356	70236583	+	228	1.57211	0	48.889	1.09095	0	0	31.0977	0	0	48.889
CUFF.2539	chr10	122587575	122587891	+	317	1.13073	0	35.1631	0.784659	0	0	31.0977	0	0	35.1631
CUFF.3514	chr11	123551285	123551642	+	358	1.00123	3.12042	31.136	0.694796	0	0	31.0977	0	0	31.136
CUFF.12758	chr3	98844904	98845113	+	210	1.70687	0	53.0795	1.18446	0	0	31.0977	0	0	53.0795
CUFF.14432	chr5	21544528	21544737	+	210	1.70687	0	53.0795	1.18446	0	0	31.0977	0	0	53.0795
CUFF.19176	chr9	98793207	98793593	+	387	0.926206	0	28.8028	1.28546	0	0	31.0977	0	0	28.8028
CUFF.10922	chr2	242181730	242182124	+	395	0.907447	0	28.2195	0.629714	0	2.56538	31.0977	4.07388	0.0909079	11.0001
CUFF.10976	chr20	9410077	9410548	+	472	0.75941	0	23.6159	0.526985	0	0	31.0977	0	0	23.6159
CUFF.13761	chr4	86411578	86411945	+	368	0.974026	0	30.29	0.675916	0	0	31.0977	0	0	30.29
CUFF.19558	chr9	130859723	130860173	+	451	0.794771	0	24.7155	0.551523	0	0	31.0977	0	0	24.7155
CUFF.19931	chrX	9144516	9144987	+	472	0.75941	0	23.6159	0.526985	0	0	31.0977	0	0	23.6159
CUFF.11083	chr20	34430214	34430627	+	414	0.865801	13.4917	26.9244	0.600814	0	2.44764	31.0977	4.07388	0.0909079	11.0001
CUFF.17895	chr8	23193113	23193562	+	450	0.796537	0	24.7704	0.552749	0	0	31.0977	0	0	24.7704
CUFF.1673	chr1	234079217	234079589	+	373	0.96097	0	29.8839	2.00056	0	8.15005	31.0977	4.07388	0.272724	3.66671
CUFF.2051	chr10	16636023	16636383	+	361	0.992913	6.18898	30.8773	3.44511	0	0	31.0977	0	0	30.8773
CUFF.4266	chr12	55758299	55758539	+	241	1.48731	0	46.2519	3.09631	0	0	31.0977	0	0	46.2519
CUFF.9368	chr2	3521242	3521616	+	375	0.955845	0	29.7245	1.3266	0	0	31.0977	0	0	29.7245
CUFF.14707	chr5;chr5;chr5	53064970;53065844;53067118	53065118;53065977;53067197	+;+;+	363	0.987443	0	30.7072	2.7409	0	0	31.0977	0	0	30.7072
CUFF.18424	chr8	125274539	125274911	+	373	0.96097	0	29.8839	0.666855	0	0	31.0977	0	0	29.8839
CUFF.18949	chr9	34020250	34020429	+	180	1.99134	0	61.9261	1.38187	0	0	31.0977	0	0	61.9261
CUFF.3435	chr11	118910059	118910484	+	426	0.841412	0	26.166	0.583889	0	0	31.0977	0	0	26.166
CUFF.4581	chr12	119827341	119827683	+	343	1.04502	0	32.4977	0.725181	0	0	31.0977	0	0	32.4977
CUFF.7171	chr17	3843358	3843760	+	403	0.889433	58.2118	27.6593	0.617213	0	0	31.0977	0	0	27.6593
CUFF.18670	chr8	140950895	140951324	+	430	0.833585	0	25.9226	2.31383	0	11.7828	31.0977	5.09234	0.454539	2.20003
CUFF.7865	chr17	68362420	68363006	+	587	0.610633	5.70926	18.9893	0.423743	0	0	31.0977	0	0	18.9893
CUFF.10303	chr2	176318765	176319030	+	266	1.34753	0	41.9049	0.935101	0	0	31.0977	0	0	41.9049
CUFF.16954	chr7	66740947	66741241	+	295	1.21506	0	37.7854	0.843176	14.336	0	31.0977	0	0	37.7854
CUFF.13647	chr4	49272501	49273123	+	623	0.575348	0	17.892	0.399257	0	3.25304	31.0977	8.14775	0.181816	5.50007
CUFF.303	chr1	24824310	24824468	+	159	2.25435	0	70.105	1.56438	0	0	31.0977	0	0	70.105
CUFF.3511	chr11	123526815	123527194	+	380	0.943268	0	29.3334	0.654571	0	0	31.0977	0	0	29.3334
CUFF.10272	chr2	169860652	169861031	+	380	0.943268	0	29.3334	1.30914	0	0	31.0977	0	0	29.3334
CUFF.3346	chr11	86041566	86041815	+	250	1.43377	0	44.5868	0.994948	0	4.05329	31.0977	4.07388	0.0909079	11.0001
CUFF.8511	chr18	80139160	80139652	+	493	0.727062	2.26595	22.6099	7.56806	0	4.11084	31.0977	0.543183	0.181816	5.50007
CUFF.4956	chr13	91456070	91456227	+	158	2.26862	0	70.5487	1.57428	0	0	31.0977	0	0	70.5487
CUFF.8398	chr18	36276628	36277115	+	488	0.734512	25.1808	22.8416	0.509707	0	0	31.0977	0	0	22.8416
CUFF.8946	chr19	33458875	33459241	+	367	0.97668	0	30.3725	0.677757	0	0	31.0977	0	0	30.3725
CUFF.2124	chr10	42590603	42591020	+	418	0.857516	26.7251	26.6668	4.76052	5.05874	31.5148	31.0977	6.62005	1.1818	0.846165
CUFF.15630	chr6	5172465	5172681	+	217	1.65181	0	51.3673	2.29251	0	0	31.0977	0	0	51.3673
CUFF.18696	chr8	143219744	143220161	+	418	0.857516	0	26.6668	0.595064	0	0	31.0977	0	0	26.6668
CUFF.9708	chr2	71417799	71418044	+	246	1.45708	0	45.3118	1.01113	0	8.2384	31.0977	8.14775	0.181816	5.50007
CUFF.6126	chr15	85136981	85137226	+	246	1.45708	0	45.3118	1.01113	0	0	31.0977	0	0	45.3118
CUFF.7783	chr17	63050140	63050580	+	441	0.812793	106.392	25.276	0.564029	4.79491	4.59557	31.0977	8.14775	0.181816	5.50007
CUFF.11865	chr22	23658115	23658379	+	265	1.35261	0	42.063	22.5271	47.8767	0	31.0977	0	0	42.063
CUFF.4909	chr13	60500441	60500674	+	234	1.5318	0	47.6355	1.06298	0	0	31.0977	0	0	47.6355
CUFF.9251	chr19	58250244	58250420	+	177	2.02509	6.31136	62.9757	1.40529	0	0	31.0977	0	0	62.9757
CUFF.11213	chr20	43701923	43702156	+	234	1.5318	0	47.6355	1.06298	0	0	31.0977	0	0	47.6355
CUFF.17584	chr7	152250374	152250636	+	263	1.3629	0	42.3829	0.945768	0	0	31.0977	0	0	42.3829
CUFF.1131	chr1	161171471	161171673	+	203	1.76572	0	54.9099	1.2253	0	0	31.0977	0	0	54.9099
CUFF.12125	chr22	44051173	44051601	+	429	0.835528	0	25.983	0.579806	0	0	31.0977	0	0	25.983
CUFF.20402	chrX	130892274	130892476	+	203	1.76572	0	54.9099	1.2253	0	0	31.0977	0	0	54.9099
CUFF.6743	chr16	67461899	67462198	+	300	1.19481	0	37.1557	0.829123	0	0	31.0977	0	0	37.1557
CUFF.17975	chr8	30804953	30805341	+	389	0.921444	0	28.6548	0.639427	0	0	31.0977	0	0	28.6548
CUFF.11743	chr21	46457571	46458169	+	599	0.5984	5.59488	18.6089	0.415254	0	3.38338	31.0977	8.14775	0.181816	5.50007
CUFF.5574	chr14	99469369	99469575	+	207	1.7316	0	53.8488	1.20163	30.6457	9.79056	31.0977	8.14775	0.181816	5.50007
CUFF.10939	chr20	2145711	2145932	+	222	1.6146	0	50.2104	1.12044	0	4.56452	31.0977	4.07388	0.0909079	11.0001
CUFF.7738	chr17	59701677	59702115	+	439	0.816496	5.08935	25.3911	0.566599	0	0	31.0977	0	0	25.3911
CUFF.1303	chr1	193248164	193248655	+	492	0.72854	0	22.6559	3.03338	0	0	31.0977	0	0	22.6559
CUFF.14841	chr5	59672836	59673091	+	256	1.40016	48.0009	43.5418	0.971629	0	0	31.0977	0	0	43.5418
CUFF.8156	chr17	82613660	82613956	+	297	1.20687	0	37.531	0.837498	0	0	31.0977	0	0	37.531
CUFF.4235	chr12	53945266	53945655	+	390	1.83816	0	57.1626	4.46451	27.1097	5.19653	31.0977	1.16396	0.0909079	11.0001
CUFF.5423	chr14	68133231	68133520	+	290	1.23601	157.936	38.4369	0.857713	0	0	31.0977	0	0	38.4369
CUFF.8059	chr17	80472889	80473179	+	291	1.23176	0	38.3048	0.854766	0	0	31.0977	0	0	38.3048
CUFF.10441	chr2	201123256	201123499	+	244	1.46902	0	45.6832	2.03883	0	0	31.0977	0	0	45.6832
CUFF.14958	chr5;chr5	90519216;90525035	90519484;90525055	-;-	290	1.23601	0	38.4369	12.8657	0	0	31.0977	0	0	38.4369
CUFF.16054	chr6	63394664	63394907	+	244	1.46902	0	45.6832	1.01941	0	0	31.0977	0	0	45.6832
CUFF.4058	chr12	46740021	46740249	+	229	1.56525	0	48.6756	1.08619	0	0	31.0977	0	0	48.6756
CUFF.5004	chr13	94184938	94185141	+	204	1.75707	0	54.6407	1.2193	0	0	31.0977	0	0	54.6407
CUFF.6481	chr16	11971497	11971722	+	226	1.58603	0	49.3217	1.10061	0	0	31.0977	0	0	49.3217
CUFF.14618	chr5	39082962	39083165	+	204	1.75707	5.47604	54.6407	1.2193	0	0	31.0977	0	0	54.6407
CUFF.10281	chr2	173355410	173355668	+	259	1.38394	0	43.0375	0.960374	0	0	31.0977	0	0	43.0375
CUFF.18953	chr9	35096041	35096299	+	259	1.38394	0	43.0375	0.960374	0	0	31.0977	0	0	43.0375
CUFF.14581	chr5	37502995	37503217	+	223	1.60736	0	49.9852	1.11541	0	4.54405	31.0977	4.07388	0.0909079	11.0001
CUFF.1823	chr1	248943726	248944830	+	1105	0.324382	0	10.0875	2.02591	0	0.917035	31.0977	0.452653	0.0909079	11.0001
CUFF.15308	chr5	143295069	143295311	+	243	1.47507	0	45.8712	3.07083	0	0	31.0977	0	0	45.8712
CUFF.4553	chr12	116103191	116103383	+	193	1.85721	0	57.7549	1.28879	0	10.5008	31.0977	8.14775	0.181816	5.50007
CUFF.3177	chr11	68478133	68478442	+	310	1.15626	0	35.9571	0.802377	0	3.26878	31.0977	4.07388	0.0909079	11.0001
CUFF.18784	chr8	144943356	144943681	+	326	1.09951	0	34.1923	2.28899	0	6.21671	31.0977	2.71592	0.181816	5.50007
CUFF.1989	chr10	5768449	5768644	+	196	1.82878	0	56.8709	1.26907	0	0	31.0977	0	0	56.8709
CUFF.3388	chr11;chr11	103362772;103414393	103362801;103414555	+;+	193	1.85721	0	57.7549	1.28879	0	0	31.0977	0	0	57.7549
CUFF.17969	chr8	30693986	30694178	+	193	1.85721	0	57.7549	1.28879	0	0	31.0977	0	0	57.7549
CUFF.5379	chr14	61549856	61550074	+	219	1.63672	0	50.8982	1.13578	0	0	31.0977	0	0	50.8982
CUFF.16312	chr6	157598640	157598886	+	247	1.45118	0	45.1283	1.00703	0	0	31.0977	0	0	45.1283
CUFF.4387	chr12	69499010	69499280	+	271	1.32266	0	41.1317	0.917848	0	3.7392	31.0977	4.07388	0.0909079	11.0001
CUFF.6289	chr15_KI270905v1_alt	2975384	2975654	+	271	1.32266	0	41.1317	1.8357	0	0	31.0977	0	0	41.1317
CUFF.5744	chr15	41951394	41951689	+	296	1.21095	0	37.6578	0.840327	28.5751	0	31.0977	0	0	37.6578
CUFF.4604	chr12	121286476	121286763	+	288	1.24459	0	38.7038	0.86367	0	0	31.0977	0	0	38.7038
CUFF.3742	chr12	12120994	12121190	+	197	1.8195	0	56.5822	8.83837	0	0	31.0977	0	0	56.5822
CUFF.6058	chr15	75087714	75087910	+	197	1.8195	0	56.5822	1.26262	0	0	31.0977	0	0	56.5822
CUFF.10559	chr2	216510296	216510492	+	197	1.8195	0	56.5822	2.52525	0	0	31.0977	0	0	56.5822
CUFF.15343	chr5	151273192	151273388	+	197	1.8195	0	56.5822	1.26262	0	0	31.0977	0	0	56.5822
CUFF.2612	chr10	133429102	133429365	+	264	1.35773	0	42.2224	0.942185	0	0	31.0977	0	0	42.2224
CUFF.4910	chr13	66703616	66703879	+	264	1.35773	0	42.2224	0.942185	0	0	31.0977	0	0	42.2224
CUFF.4918	chr13	73929452	73929744	+	293	1.22335	0	38.0434	0.848931	0	0	31.0977	0	0	38.0434
CUFF.9658	chr2	66362898	66363190	+	293	1.22335	0	38.0434	0.848931	0	0	31.0977	0	0	38.0434
CUFF.16853	chr7	44063538	44063830	+	293	1.22335	0	38.0434	0.848931	0	0	31.0977	0	0	38.0434
CUFF.11274	chr20	49647970	49648233	+	264	1.35773	0	42.2224	15.075	8.00967	7.67669	31.0977	0.509234	0.181816	5.50007
CUFF.4820	chr13	29781044	29781298	+	255	1.40565	0	43.7126	0.975439	0	0	31.0977	0	0	43.7126
CUFF.11740	chr21	46272961	46273238	+	278	1.28936	0	40.096	0.894737	0	0	31.0977	0	0	40.096
CUFF.17056	chr7	80327876	80328124	+	249	1.43952	0	44.7659	0.998943	0	0	31.0977	0	0	44.7659
CUFF.6100	chr15	80883084	80883340	+	257	1.39471	0	43.3724	0.967848	0	0	31.0977	0	0	43.3724
CUFF.10583	chr2	219214316	219214660	+	345	1.03896	0	32.3093	0.720977	0	0	31.0977	0	0	32.3093
CUFF.15637	chr6	5631018	5631274	+	257	1.39471	0	43.3724	0.967848	0	0	31.0977	0	0	43.3724
CUFF.6525	chr16	21608134	21608368	+	235	1.52528	0	47.4328	1.05845	0	0	31.0977	0	0	47.4328
CUFF.2714	chr11	12853850	12854135	+	286	1.25329	0	38.9745	0.869709	0	0	31.0977	0	0	38.9745
CUFF.6019	chr15	71188161	71188420	+	260	1.37862	0	42.8719	0.95668	0	0	31.0977	0	0	42.8719
CUFF.8521	chr19	289571	289856	+	286	1.25329	0	38.9745	1.73942	0	0	31.0977	0	0	38.9745
CUFF.10960	chr20	4858161	4858484	+	324	1.1063	0	34.4034	0.767707	0	0	31.0977	0	0	34.4034
CUFF.11512	chr20	63926648	63926910	+	263	2.72579	0	82.8393	6.62037	0	0	30.3909	0	0	82.8393
CUFF.807	chr1	93604849	93605294	+	446	1.60736	0	48.8492	0.557706	0	2.27203	30.3909	4.07388	0.046511	21.5003
CUFF.8411	chr18	46264079	46264396	+	318	1.12718	0	33.4592	0.782192	0	6.3731	29.6841	8.14775	0.190474	5.25007
CUFF.8172	chr17	83197518	83197850	+	333	1.0764	13.4188	31.9521	0.746958	0	0	29.6841	0	0	31.9521
CUFF.15221	chr5	134928736	134929068	+	333	1.0764	0	31.9521	2.24087	0	0	29.6841	0	0	31.9521
CUFF.6937	chr16	85580592	85580946	+	355	1.00969	0	29.9719	0.700667	0	0	29.6841	0	0	29.9719
CUFF.5972	chr15;chr15	66365776;66378279	66365822;66378489	+;+	258	1.38931	0	41.2404	0.964097	0	0	29.6841	0	0	41.2404
CUFF.1676	chr1	234290664	234290983	+	320	1.12013	0	33.2501	0.777303	0	0	29.6841	0	0	33.2501
CUFF.2290	chr10	79688147	79688469	+	323	1.10973	0	32.9413	0.770083	0	0	29.6841	0	0	32.9413
CUFF.13474	chr4	7781914	7782234	+	321	1.11664	0	33.1465	0.774881	0	0	29.6841	0	0	33.1465
CUFF.9256	chr19	58272237	58272559	+	323	1.10973	0	32.9413	0.770083	19.6398	0	29.6841	0	0	32.9413
CUFF.1229	chr1	174554865	174555089	+	225	1.59307	0	47.289	1.1055	0	0	29.6841	0	0	47.289
CUFF.10781	chr2	239128061	239128407	+	347	1.03297	16.0967	30.6629	0.716821	0	0	29.6841	0	0	30.6629
CUFF.17049	chr7	77082643	77083238	+	596	0.601412	0	17.8524	0.417344	0	0	29.6841	0	0	17.8524
CUFF.18581	chr8	131964554	131964868	+	315	1.13791	0	33.7779	2.36892	0	9.6507	29.6841	4.07388	0.285711	3.50005
CUFF.2796	chr11	31488362	31488614	+	253	1.41677	0	42.0555	0.98315	0	0	29.6841	0	0	42.0555
CUFF.15993	chr6	52457231	52457544	+	314	1.14153	0	33.8855	1.58431	0	22.59	29.6841	14.2586	0.666658	1.50002
CUFF.337	chr1	28049946	28050154	+	209	1.71503	0	50.9093	1.19013	10.1175	0	29.6841	0	0	50.9093
CUFF.20308	chrX	108642175	108642475	+	301	1.19084	0	35.3489	0.826368	0	0	29.6841	0	0	35.3489
CUFF.8954	chr19	34416483	34416681	+	199	1.80121	0	53.4675	1.24993	0	0	29.6841	0	0	53.4675
CUFF.9583	chr2	47596246	47596490	+	245	1.46303	0	43.4287	1.01525	0	0	29.6841	0	0	43.4287
CUFF.9990	chr2	113890673	113890871	+	199	1.80121	0	53.4675	1.24993	0	0	29.6841	0	0	53.4675
CUFF.13621	chr4	41556688	41556886	+	199	1.80121	5.61362	53.4675	1.24993	0	0	29.6841	0	0	53.4675
CUFF.4819	chr13	29653086	29653566	+	481	0.745201	0	22.1207	0.517125	0	0	29.6841	0	0	22.1207
CUFF.11378	chr20	62019012	62019222	+	211	1.69878	0	50.4267	7.07309	0	0	29.6841	0	0	50.4267
CUFF.894	chr1	117857906	117858093	+	188	1.9066	41.5946	56.5959	6.61534	0	0	29.6841	0	0	56.5959
CUFF.19174	chr9	98227020	98227229	+	210	1.70687	0	50.6668	1.18446	0	0	29.6841	0	0	50.6668
CUFF.1284	chr1	185774894	185775077	+	184	1.94805	0	57.8263	1.35183	0	0	29.6841	0	0	57.8263
CUFF.9171	chr19	51366000	51366235	+	236	1.51882	0	45.0849	1.05397	0	12.8812	29.6841	12.2216	0.285711	3.50005
CUFF.19954	chrX	9680424	9680764	+	341	1.05115	0	31.2024	0.729434	0	5.94324	29.6841	8.14775	0.190474	5.25007
CUFF.270	chr1	21903999	21904287	+	289	1.24028	0	36.8167	1.72136	0	0	29.6841	0	0	36.8167
CUFF.456	chr1	39514623	39514860	+	238	1.50606	0	44.706	1.04511	0	0	29.6841	0	0	44.706
CUFF.1129	chr1	161115151	161115386	+	236	1.51882	0	45.0849	1.05397	0	0	29.6841	0	0	45.0849
CUFF.2855	chr11	47010765	47011053	+	289	1.24028	0	36.8167	0.860681	0	0	29.6841	0	0	36.8167
CUFF.3858	chr12	28352586	28352821	+	236	1.51882	0	45.0849	1.05397	0	0	29.6841	0	0	45.0849
CUFF.11171	chr20	38033185	38033371	+	187	1.9168	0	56.8986	1.33014	0	0	29.6841	0	0	56.8986
CUFF.11413	chr20	62361682	62361870	+	189	1.89652	0	56.2965	5.26427	0	0	29.6841	0	0	56.2965
CUFF.13827	chr4	105716592	105716852	+	261	1.37334	0	40.7664	0.953015	0	0	29.6841	0	0	40.7664
CUFF.14880	chr5	65780862	65781099	+	238	1.50606	0	44.706	1.04511	0	0	29.6841	0	0	44.706
CUFF.16357	chr6	165645244	165645432	+	189	1.89652	59.1064	56.2965	1.31607	0	0	29.6841	0	0	56.2965
CUFF.8694	chr19	5612212	5612426	+	215	1.66717	0	49.4885	1.15692	0	0	29.6841	0	0	49.4885
CUFF.14133	chr4	186718038	186718433	+	396	0.905156	0	26.8688	0.628124	0	0	29.6841	0	0	26.8688
CUFF.15278	chr5	139148799	139149194	+	396	0.905156	0	26.8688	0.628124	0	0	29.6841	0	0	26.8688
CUFF.3306	chr11	76481779	76482185	+	407	0.880692	46.6607	26.1426	7.33377	0	4.97948	29.6841	0.678979	0.190474	5.25007
CUFF.12044	chr22	38842283	38842745	+	463	0.774172	0	22.9806	1.07446	0	0	29.6841	0	0	22.9806
CUFF.5637	chr14	105429890	105430105	+	216	1.65945	0	49.2594	1.15156	0	0	29.6841	0	0	49.2594
CUFF.6493	chr16	18823081	18823259	+	179	2.00247	0	59.4415	1.38959	0	0	29.6841	0	0	59.4415
CUFF.15036	chr5	111102010	111102225	+	216	1.65945	0	49.2594	1.15156	0	0	29.6841	0	0	49.2594
CUFF.17573	chr7	151465460	151465837	+	378	0.948258	0	28.1482	0.658034	0	0	29.6841	0	0	28.1482
CUFF.1530	chr1	227091081	227091612	+	532	0.673763	0	20.0001	0.467551	0	0	29.6841	0	0	20.0001
CUFF.2236	chr10	71989001	71989190	+	190	1.88654	0	56.0002	1.30914	0	0	29.6841	0	0	56.0002
CUFF.5188	chr13	114263294	114263723	+	430	0.833585	0	24.7443	3.47075	0	0	29.6841	0	0	24.7443
CUFF.12443	chr3	24313196	24313370	+	175	2.04824	0	60.8002	1.42135	0	0	29.6841	0	0	60.8002
CUFF.17554	chr7	149603082	149603581	+	500	0.716883	0	21.2801	1.49242	0	0	29.6841	0	0	21.2801
CUFF.19443	chr9	128538491	128538742	+	252	1.42239	0	42.2224	0.987051	0	0	29.6841	0	0	42.2224
CUFF.4843	chr13	40896880	40897107	+	228	3.14423	0	93.3336	1.09095	0	0	29.6841	0	0	93.3336
CUFF.8349	chr18	21526898	21527136	+	239	1.49976	0	44.519	1.04074	0	0	29.6841	0	0	44.519
CUFF.12262	chr3	4203674	4203859	+	186	1.92711	0	57.2045	1.3373	0	0	29.6841	0	0	57.2045
CUFF.13666	chr4	41388908	41389135	+	228	1.57211	0	46.6668	1.09095	0	0	29.6841	0	0	46.6668
CUFF.13754	chr4	84130022	84130260	+	239	1.49976	0	44.519	1.04074	0	0	29.6841	0	0	44.519
CUFF.16961	chr7	69935580	69935765	+	186	1.92711	0	57.2045	1.3373	0	0	29.6841	0	0	57.2045
CUFF.19173	chr9	97993364	97993545	+	182	1.96946	12.2759	58.4617	1.36669	0	0	29.6841	0	0	58.4617
CUFF.19434	chr9	128299825	128300052	+	228	1.57211	0	46.6668	1.09095	0	0	29.6841	0	0	46.6668
CUFF.10153	chr2	148364591	148364776	+	186	1.92711	0	57.2045	1.3373	11.3686	0	29.6841	0	0	57.2045
CUFF.13175	chr3	177151523	177151695	+	173	2.07192	0	61.5031	2.87557	0	5.85736	29.6841	2.03694	0.0952368	10.5001
CUFF.14605	chr5;chr5	38880265;38880460	38880364;38880557	+;+	198	1.81031	0	53.7375	12.5625	0	10.2356	29.6841	0.814775	0.190474	5.25007
CUFF.6369	chr16	1702182	1702343	+	162	2.2126	0	65.6792	4.60624	0	0	29.6841	0	0	65.6792
CUFF.10981	chr20	10313261	10313458	+	198	1.81031	0	53.7375	1.25625	0	0	29.6841	0	0	53.7375
CUFF.8470	chr18	62163126	62163325	+	200	1.79221	0	53.2002	1.24368	0	15.1998	29.6841	12.2216	0.285711	3.50005
CUFF.2053	chr10	21665579	21665778	+	200	1.79221	0	53.2002	1.24368	0	5.06662	29.6841	4.07388	0.0952368	10.5001
CUFF.2883	chr11	47551265	47551559	+	295	1.21506	0	36.0679	0.843176	0	0	29.6841	0	0	36.0679
CUFF.5374	chr14	60900873	60901167	+	295	1.21506	0	36.0679	0.843176	28.6719	0	29.6841	0	0	36.0679
CUFF.11078	chr20	34246654	34247086	+	433	0.82781	0	24.5728	0.57445	0	0	29.6841	0	0	24.5728
CUFF.14606	chr5	38901832	38902100	+	269	1.3325	0	39.554	6.47271	0	0	29.6841	0	0	39.554
CUFF.4012	chr12	45854625	45854842	+	218	1.64423	0	48.8075	1.141	0	0	29.6841	0	0	48.8075
CUFF.12540	chr3	45539225	45539400	+	176	2.0366	0	60.4547	1.41328	0	0	29.6841	0	0	60.4547
CUFF.13569	chr4	26430002	26430219	+	218	1.64423	0	48.8075	11.41	0	0	29.6841	0	0	48.8075
CUFF.13769	chr4	87049627	87049844	+	218	1.64423	0	48.8075	1.141	0	0	29.6841	0	0	48.8075
CUFF.19597	chr9	131892667	131892884	+	218	1.64423	0	48.8075	1.141	0	0	29.6841	0	0	48.8075
CUFF.6922	chr16	85449112	85449522	+	411	0.872121	0	25.8882	1.8156	0	0	29.6841	0	0	25.8882
CUFF.2107	chr10	35128095	35128370	+	276	1.2987	0	38.5508	0.901221	0	0	29.6841	0	0	38.5508
CUFF.13704	chr4	57000046	57000228	+	183	1.9587	0	58.1423	1.35922	0	0	29.6841	0	0	58.1423
CUFF.14582	chr5	37514776	37515051	+	276	1.2987	0	38.5508	0.901221	0	0	29.6841	0	0	38.5508
CUFF.15773	chr6	24499793	24499999	+	207	1.7316	0	51.4011	2.40326	0	0	29.6841	0	0	51.4011
CUFF.16046	chr6;chr6	57555759;57556843	57556078;57557096	-;-	574	0.624463	15.5695	18.5366	0.43334	0	0	29.6841	0	0	18.5366
CUFF.17585	chr7	152377220	152377402	+	183	1.9587	0	58.1423	1.35922	0	0	29.6841	0	0	58.1423
CUFF.19071	chr9	85987786	85987968	+	183	1.9587	36.6266	58.1423	1.35922	0	0	29.6841	0	0	58.1423
CUFF.3308	chr11	76482278	76482938	+	661	1.08454	13.5203	32.1937	4.51565	28.7912	10.7311	29.6841	2.37643	0.333329	3.00004
CUFF.10898	chr2	241560464	241560680	+	217	1.65181	0	49.0324	1.14625	9.74449	0	29.6841	0	0	49.0324
CUFF.1380	chr1	204528739	204529234	+	496	0.722665	0	21.4517	1.00297	0	6.12897	29.6841	6.11081	0.285711	3.50005
CUFF.8006	chr17	78892263	78892803	+	541	0.662554	0	19.6673	0.459772	0	1.87306	29.6841	4.07388	0.0952368	10.5001
CUFF.13785	chr4	89781102	89781295	+	194	1.84764	0	54.8455	1.28215	0	5.22332	29.6841	4.07388	0.0952368	10.5001
CUFF.169	chr1	10546088	10546471	+	384	0.933442	0	27.7084	4.53427	0	0	29.6841	0	0	27.7084
CUFF.14027	chr4	169549411	169549805	+	395	0.907447	5.65626	26.9368	0.629714	0	0	29.6841	0	0	26.9368
CUFF.15393	chr5	171008033	171008223	+	191	1.87666	0	55.707	1.30229	0	26.5268	29.6841	20.3694	0.476184	2.10003
CUFF.1529	chr1	226973172	226973543	+	372	0.963553	0	28.6022	0.668648	0	0	29.6841	0	0	28.6022
CUFF.4674	chr12	124356100	124356332	+	233	1.53838	0	45.6654	7.47278	0	0	29.6841	0	0	45.6654
CUFF.6318	chr16	192661	192893	+	233	1.53838	0	45.6654	1.06754	0	0	29.6841	0	0	45.6654
CUFF.9385	chr2	10364047	10364345	+	299	1.1988	0	35.5854	0.831896	0	0	29.6841	0	0	35.5854
CUFF.3323	chr11	77667673	77668154	+	482	0.743655	0	22.0748	0.516052	8.77408	2.10233	29.6841	4.07388	0.0952368	10.5001
CUFF.12422	chr3	17670010	17670255	+	246	1.45708	0	43.2522	1.01113	0	20.596	29.6841	20.3694	0.476184	2.10003
CUFF.17085	chr7	92345061	92345367	+	307	1.16756	0	34.6581	0.810218	0	3.30073	29.6841	4.07388	0.0952368	10.5001
CUFF.7240	chr17	7843132	7843377	+	246	1.45708	0	43.2522	2.02225	0	4.1192	29.6841	2.03694	0.0952368	10.5001
CUFF.651	chr1	58961782	58962149	+	368	0.974026	3.03563	28.9131	0.675916	0	0	29.6841	0	0	28.9131
CUFF.2493	chr10;chr10	111806078;111884537	111806087;111884681	-;-	155	2.31253	0	68.6454	1.60475	0	0	29.6841	0	0	68.6454
CUFF.4849	chr13	41882274	41882664	+	391	0.916731	0	27.2124	0.636156	0	0	29.6841	0	0	27.2124
CUFF.15531	chr5	180846183	180846767	+	585	0.612721	0	18.1881	0.425191	0	0	29.6841	0	0	18.1881
CUFF.17035	chr7	75734672	75735002	+	331	1.08291	0	32.1451	0.751471	0	0	29.6841	0	0	32.1451
CUFF.13512	chr4	17820999	17821454	+	456	0.786056	0	23.3334	1.63643	0	0	29.6841	0	0	23.3334
CUFF.15160	chr5	133488823	133489183	+	361	0.992913	0	29.4738	0.689022	0	0	29.6841	0	0	29.4738
CUFF.16313	chr6	157720679	157721208	+	530	0.676305	16.8621	20.0755	0.469315	0	0	29.6841	0	0	20.0755
CUFF.11505	chr20	63913556	63914463	+	908	0.789519	0	23.4362	0.273939	0	0	29.6841	0	0	23.4362
CUFF.15500	chr5	179615753	179616109	+	357	1.00404	0	29.804	2.09023	0	0	29.6841	0	0	29.804
CUFF.4944	chr13	87623075	87623517	+	443	0.809123	0	24.0181	0.561483	0	0	29.6841	0	0	24.0181
CUFF.10254	chr2	163647776	163647988	+	213	1.68282	0	49.9532	1.16778	0	14.2722	29.6841	12.2216	0.285711	3.50005
CUFF.689	chr1	66285346	66285769	+	424	0.845381	0	25.0944	0.586644	0	0	29.6841	0	0	25.0944
CUFF.4567	chr12	117095880	117096103	+	224	3.20037	0	95.0003	1.11043	0	0	29.6841	0	0	95.0003
CUFF.15259	chr5	137997121	137997344	+	224	1.60019	0	47.5001	1.11043	0	0	29.6841	0	0	47.5001
CUFF.18262	chr8	99547540	99547752	+	213	1.68282	0	49.9532	14.0133	0	0	29.6841	0	0	49.9532
CUFF.18813	chr9	4010092	4010315	+	224	1.60019	0	47.5001	1.11043	0	0	29.6841	0	0	47.5001
CUFF.695	chr1	67711518	67712040	+	523	0.685357	0	20.3442	1.42679	0	3.87504	29.6841	2.71592	0.190474	5.25007
CUFF.1204	chr1	169866803	169867182	+	380	0.943268	0	28.0001	1.96371	0	0	29.6841	0	0	28.0001
CUFF.7843	chr17	67649918	67650261	+	344	1.04198	0	30.9303	0.723072	0	0	29.6841	0	0	30.9303
CUFF.9306	chr19	58583894	58584273	+	380	0.943268	0	28.0001	4.582	0	0	29.6841	0	0	28.0001
CUFF.165	chr1	10430105	10430296	+	192	1.86688	0	55.4168	1.2955	0	0	29.6841	0	0	55.4168
CUFF.3273	chr11	73800496	73800721	+	226	1.58603	0	47.0798	1.10061	0	0	29.6841	0	0	47.0798
CUFF.3729	chr12	8047271	8047462	+	192	1.86688	0	55.4168	2.59101	0	0	29.6841	0	0	55.4168
CUFF.8503	chr18	80035404	80035568	+	165	2.17237	0	64.4851	1.5075	0	0	29.6841	0	0	64.4851
CUFF.13717	chr4	70710223	70710392	+	170	2.10848	0	62.5884	4.38947	0	0	29.6841	0	0	62.5884
CUFF.17763	chr8	6629090	6629749	+	660	1.08619	0	32.2425	0.376874	0	0	29.6841	0	0	32.2425
CUFF.19407	chr9	127464762	127464953	+	192	1.86688	0	55.4168	1.2955	0	0	29.6841	0	0	55.4168
CUFF.10886	chr2	241240743	241241087	+	345	1.03896	0	30.8407	5.04684	0	5.87434	29.6841	1.16396	0.190474	5.25007
CUFF.7130	chr17	784148	784397	+	250	1.43377	0	42.5601	0.994948	0	0	29.6841	0	0	42.5601
CUFF.7266	chr17	9869025	9869369	+	345	1.03896	0	30.8407	0.720977	0	0	29.6841	0	0	30.8407
CUFF.13340	chr4	1077284	1077533	+	250	1.43377	0	42.5601	0.994948	0	0	29.6841	0	0	42.5601
CUFF.13988	chr4	156843313	156843562	+	250	1.43377	0	42.5601	0.994948	0	0	29.6841	0	0	42.5601
CUFF.7925	chr17	76496061	76496322	+	262	1.3681	0	40.6108	0.949378	0	7.73529	29.6841	8.14775	0.190474	5.25007
CUFF.14553	chr5	36895213	36895474	+	262	1.3681	0	40.6108	0.949378	0	3.86765	29.6841	4.07388	0.0952368	10.5001
CUFF.1153	chr1	163258917	163259245	+	329	1.08949	0	32.3405	0.756039	0	0	29.6841	0	0	32.3405
CUFF.1520	chr1	226179189	226179450	+	262	1.3681	0	40.6108	0.949378	0	0	29.6841	0	0	40.6108
CUFF.2049	chr10	21655339	21655604	+	266	1.34753	0	40.0001	2.8053	0	0	29.6841	0	0	40.0001
CUFF.2354	chr10	93416048	93416313	+	266	1.34753	0	40.0001	0.935101	0	0	29.6841	0	0	40.0001
CUFF.4600	chr12	121239314	121239581	+	268	1.33747	0	39.7016	5.56874	0	0	29.6841	0	0	39.7016
CUFF.4773	chr13	19675495	19675696	+	202	1.77446	0	52.6734	1.23137	0	0	29.6841	0	0	52.6734
CUFF.8128	chr17	82247524	82247785	+	262	1.3681	4.26378	40.6108	4.74689	0	0	29.6841	0	0	40.6108
CUFF.19960	chrX	10605599	10606145	+	547	0.655286	0	19.4516	0.454729	0	0	29.6841	0	0	19.4516
CUFF.20492	chrX	150779702	150780030	+	329	1.08949	0	32.3405	0.756039	0	0	29.6841	0	0	32.3405
CUFF.15633	chr6	5475804	5475998	+	195	1.83816	0	54.5643	1.27557	0	10.3931	29.6841	8.14775	0.190474	5.25007
CUFF.583	chr1	50732776	50733007	+	232	1.54501	0	45.8622	1.07214	0	0	29.6841	0	0	45.8622
CUFF.1362	chr1	202527535	202527685	+	151	2.37379	0	70.4638	1.64726	0	0	29.6841	0	0	70.4638
CUFF.6982	chr16	87480239	87480470	+	232	1.54501	0	45.8622	1.07214	0	0	29.6841	0	0	45.8622
CUFF.19405	chr9	127414865	127415218	+	354	1.01255	0	30.0566	0.702647	0	0	29.6841	0	0	30.0566
CUFF.19563	chr9	131053549	131053897	+	349	1.02705	0	30.4872	0.712713	0	0	29.6841	0	0	30.4872
CUFF.2599	chr10	132629177	132629466	+	290	1.23601	0	36.6898	0.857713	0	0	29.6841	0	0	36.6898
CUFF.7845	chr17	67739883	67740385	+	503	0.712608	0	21.1531	0.494507	0	0	29.6841	0	0	21.1531
CUFF.10487	chr2	210571929	210572218	+	290	1.23601	0	36.6898	0.857713	0	0	29.6841	0	0	36.6898
CUFF.19751	chr9	136384771	136385182	+	412	0.870004	0	25.8253	2.41492	0	0	29.6841	0	0	25.8253
CUFF.4003	chr12	45229645	45229888	+	244	1.46902	0	43.6067	1.01941	0	12.4589	29.6841	12.2216	0.285711	3.50005
CUFF.477	chr1	41092460	41092701	+	242	1.48116	0	43.9671	1.02784	0	4.18729	29.6841	4.07388	0.0952368	10.5001
CUFF.18862	chr9	14300746	14300989	+	244	1.46902	0	43.6067	2.03883	0	4.15296	29.6841	2.03694	0.0952368	10.5001
CUFF.19127	chr9	94096778	94096998	+	221	1.62191	45.4932	48.1449	4.50203	0	4.58517	29.6841	1.01847	0.0952368	10.5001
CUFF.3654	chr12	4303352	4303595	+	244	1.46902	0	43.6067	14.2718	0	12.4589	29.6841	0.872973	0.285711	3.50005
CUFF.646	chr1	58699503	58699744	+	242	1.48116	0	43.9671	1.02784	0	0	29.6841	0	0	43.9671
CUFF.9324	chr1_KI270706v1_random	154687	155175	+	489	0.73301	0	21.7588	0.508664	0	0	29.6841	0	0	21.7588
CUFF.2067	chr10	27083018	27083310	+	293	1.22335	0	36.3141	0.848931	0	0	29.6841	0	0	36.3141
CUFF.8150	chr17	82544076	82544317	+	242	1.48116	0	43.9671	4.11135	0	0	29.6841	0	0	43.9671
CUFF.9455	chr2	27779054	27779274	+	221	1.62191	0	48.1449	1.12551	0	0	29.6841	0	0	48.1449
CUFF.15337	chr5	150488751	150488992	+	242	1.48116	0	43.9671	1.02784	0	0	29.6841	0	0	43.9671
CUFF.5202	chr13	114353616	114353979	+	364	0.98473	0	29.2309	0.683343	0	16.7031	29.6841	24.4433	0.571421	1.75002
CUFF.18945	chr9	33827244	33827693	+	450	0.796537	0	23.6445	0.552749	0	6.75549	29.6841	12.2216	0.285711	3.50005
CUFF.5107	chr13	110894643	110894938	+	296	1.21095	0	35.9461	0.840327	0	3.42339	29.6841	4.07388	0.0952368	10.5001
CUFF.7261	chr17	8366543	8366773	+	231	1.5517	0	46.0608	2.15357	0	0	29.6841	0	0	46.0608
CUFF.7617	chr17	47565112	47565407	+	296	1.21095	0	35.9461	0.840327	0	0	29.6841	0	0	35.9461
CUFF.17446	chr7	131292302	131292592	+	291	1.23176	0	36.5637	0.854766	0	0	29.6841	0	0	36.5637
CUFF.2186	chr10	63501847	63502058	+	212	1.69076	0	50.1888	2.34657	9.97431	0	29.6841	0	0	50.1888
CUFF.9137	chr19	49335308	49335676	+	369	0.971387	0	28.8348	3.37042	0	2.74613	29.6841	0.814775	0.0952368	10.5001
CUFF.1423	chr1	212057491	212057696	+	206	1.74001	0	51.6506	1.20746	0	0	29.6841	0	0	51.6506
CUFF.2731	chr11	14537586	14537873	+	288	1.24459	0	36.9446	0.86367	0	0	29.6841	0	0	36.9446
CUFF.18978	chr9	40087135	40087642	+	508	0.705594	0	20.9449	0.48964	0	0	29.6841	0	0	20.9449
CUFF.1279	chr1	184795528	184795827	+	300	2.38961	0	70.9336	0.829123	0	0	29.6841	0	0	70.9336
CUFF.6634	chr16	31115854	31116153	+	300	1.19481	0	35.4668	0.829123	0	0	29.6841	0	0	35.4668
CUFF.7848	chr17	67936543	67936842	+	300	1.19481	0	35.4668	0.829123	0	0	29.6841	0	0	35.4668
CUFF.1078	chr1	156014118	156014381	+	264	1.35773	0	40.3032	0.942185	0	0	29.6841	0	0	40.3032
CUFF.6445	chr16;chr16	4724752;4726661	4724833;4727324	-;-	746	0.96097	0	28.5256	6.33512	0	0	29.6841	0	0	28.5256
CUFF.11659	chr21	42718635	42718797	+	163	2.19903	0	65.2763	1.52599	0	0	29.6841	0	0	65.2763
CUFF.17009	chr7	74708735	74709107	+	373	0.96097	0	28.5256	4.00113	0	0	29.6841	0	0	28.5256
CUFF.2105	chr10	34691040	34691302	+	263	1.3629	0	40.4564	0.945768	0	0	29.6841	0	0	40.4564
CUFF.14411	chr5	17195887	17196149	+	263	1.3629	0	40.4564	0.945768	0	0	29.6841	0	0	40.4564
CUFF.10705	chr2	235919619	235920020	+	402	0.891646	0	26.4677	0.618749	5.26008	0	29.6841	0	0	26.4677
CUFF.17757	chr8	666476	666902	+	427	0.839442	86.3341	24.9181	0.582522	14.8564	4.74624	29.6841	8.14775	0.190474	5.25007
CUFF.7545	chr17	42554351	42554604	+	254	1.41119	0	41.8899	2.93784	0	0	29.6841	0	0	41.8899
CUFF.8434	chr18	47931383	47931667	+	285	1.25769	0	37.3335	0.872761	0	0	29.6841	0	0	37.3335
CUFF.12926	chr3	126905019	126905303	+	285	1.25769	0	37.3335	0.872761	0	0	29.6841	0	0	37.3335
CUFF.13734	chr4	75988820	75989073	+	254	1.41119	0	41.8899	0.979279	0	0	29.6841	0	0	41.8899
CUFF.7612	chr17	47437411	47437647	+	237	1.51241	0	44.8947	1.04952	0	4.27563	29.6841	4.07388	0.0952368	10.5001
CUFF.2949	chr11	61450056	61450277	+	222	1.6146	0	47.9281	2.24087	0	4.56452	29.6841	2.03694	0.0952368	10.5001
CUFF.4654	chr12	123529258	123529494	+	237	1.51241	0	44.8947	12.5943	0	0	29.6841	0	0	44.8947
CUFF.18694	chr8	142729850	142730084	+	235	1.52528	4.75366	45.2767	1.05845	0	0	29.6841	0	0	45.2767
CUFF.19181	chr9	99039494	99039728	+	235	1.52528	0	45.2767	1.05845	0	0	29.6841	0	0	45.2767
CUFF.20404	chrX	131486524	131487082	+	559	0.641219	0	19.034	0.444968	0	0	29.6841	0	0	19.034
CUFF.13518	chr4	20741538	20741845	+	308	1.16377	0	34.5456	0.807587	0	13.16	29.6841	16.2955	0.380947	2.62503
CUFF.20277	chrX	101627492	101627688	+	197	1.8195	0	54.0103	1.26262	0	5.14377	29.6841	4.07388	0.0952368	10.5001
CUFF.576	chr1	50589022	50589570	+	549	0.652899	0	19.3808	0.453073	0	0	29.6841	0	0	19.3808
CUFF.5356	chr14	56187827	56188134	+	308	1.16377	0	34.5456	4.84552	0	0	29.6841	0	0	34.5456
CUFF.7320	chr17	18066527	18066723	+	197	1.8195	0	54.0103	2.52525	0	0	29.6841	0	0	54.0103
CUFF.9494	chr2	36424110	36424417	+	308	1.16377	0	34.5456	4.03794	0	0	29.6841	0	0	34.5456
CUFF.11077	chr20	34086961	34087268	+	308	1.16377	0	34.5456	2.42276	0	0	29.6841	0	0	34.5456
CUFF.18072	chr8	47831203	47831449	+	247	1.45118	0	43.0771	1.00703	0	0	29.6841	0	0	43.0771
CUFF.6911	chr16	84705426	84705622	+	197	1.8195	0	54.0103	1.26262	10.7338	0	29.6841	0	0	54.0103
CUFF.7132	chr17	891037	891368	+	332	1.07964	0	32.0483	13.4857	0	3.05218	29.6841	0.226326	0.0952368	10.5001
CUFF.940	chr1	148422901	148423479	+	579	0.61907	13.5057	18.3766	0.429597	0	0	29.6841	0	0	18.3766
CUFF.10468	chr2	207584995	207585265	+	271	1.32266	0	39.2621	5.50709	0	0	29.6841	0	0	39.2621
CUFF.11897	chr22	26712259	26712517	+	259	1.38394	0	41.0812	4.80187	0	0	29.6841	0	0	41.0812
CUFF.3081	chr11	66121660	66121968	+	309	1.16001	0	34.4338	3.2199	0	0	29.6841	0	0	34.4338
CUFF.15463	chr5	177321955	177322263	+	309	1.16001	0	34.4338	2.41492	0	0	29.6841	0	0	34.4338
CUFF.16116	chr6	85547143	85547361	+	219	1.63672	0	48.5846	21.5799	0	23.1352	29.6841	1.07207	0.476184	2.10003
CUFF.1298	chr1	193016375	193016696	+	322	1.11317	0	33.0436	0.772475	0	0	29.6841	0	0	33.0436
CUFF.4426	chr12	79837759	79837977	+	219	1.63672	0	48.5846	1.13578	0	0	29.6841	0	0	48.5846
CUFF.18053	chr8	47468484	47468805	+	322	1.11317	17.3464	33.0436	4.63485	0	0	29.6841	0	0	33.0436
CUFF.12866	chr3	120019317	120019640	+	324	1.1063	0	32.8396	2.30312	0	3.12754	29.6841	1.35796	0.0952368	10.5001
CUFF.6973	chr16	86536741	86536980	+	240	1.49351	0	44.3335	1.0364	8.81064	0	29.6841	0	0	44.3335
CUFF.9697	chr2	70262995	70263217	+	223	1.60736	0	47.7132	5.57706	0	0	29.6841	0	0	47.7132
CUFF.14050	chr4	184406956	184407178	+	223	1.60736	0	47.7132	1.11541	0	0	29.6841	0	0	47.7132
CUFF.7250	chr17	8101775	8102041	+	267	1.34248	0	39.8503	0.931599	0	0	29.6841	0	0	39.8503
CUFF.13773	chr4	88088732	88088988	+	257	1.39471	0	41.4009	0.967848	0	0	29.6841	0	0	41.4009
CUFF.18617	chr8	139665345	139665611	+	267	1.34248	0	39.8503	0.931599	0	0	29.6841	0	0	39.8503
CUFF.10365	chr2	185439224	185439509	+	286	1.25329	0	37.2029	0.869709	0	0	29.6841	0	0	37.2029
CUFF.13995	chr4	163118434	163118719	+	286	1.25329	0	37.2029	0.869709	0	0	29.6841	0	0	37.2029
CUFF.2178	chr10	61996325	61996610	+	286	1.25329	0	37.2029	0.869709	7.39354	0	29.6841	0	0	37.2029
CUFF.538	chr1	45327909	45328180	+	272	1.3178	0	39.1178	0.914474	0	0	29.6841	0	0	39.1178
CUFF.257	chr1	21156281	21156667	+	387	2.77862	43.2989	81.1717	6.42731	0	10.4736	29.213	1.62955	0.129031	7.7501
CUFF.11501	chr20	63904365	63906712	+	2348	1.52658	0	44.4522	1.80091	0	2.15784	29.1187	1.1982	0.048543	20.6003
CUFF.16582	chr7;chr7;chr7	1062382;1081672;1114614	1064167;1081681;1114623	-;-;-	1806	1.38931	0	40.3988	2.20365	1.17085	90.335	29.0783	40.9934	2.23608	0.447211
CUFF.18274	chr8	100347145	100347498	+	354	2.02509	0	58.6819	0.702647	0	0	28.9774	0	0	58.6819
CUFF.20149	chrX	57460204	57460533	+	330	2.17237	0	62.9497	0.753748	19.2232	9.21203	28.9774	12.2216	0.14634	6.83342
CUFF.18141	chr8	61660983	61661443	+	461	1.55506	4.84647	45.0616	5.39559	0	0	28.9774	0	0	45.0616
CUFF.18819	chr9;chr9	2823785;2825626	2824700;2825632	+;+	923	3.88344	12.103	111.434	0.269487	16.0367	64.7736	28.6947	240.359	0.581273	1.72036
CUFF.17687	chr7	159026275	159027721	+	1447	1.734	0	49.3713	0.171898	0	0.700292	28.4725	4.07388	0.0141842	70.5009
CUFF.13657	chr4	41371351	41371648	+	298	1.20282	18.7435	34.0046	0.834688	0	0	28.2706	0	0	34.0046
CUFF.19310	chr9	116170147	116170444	+	298	1.20282	0	34.0046	0.834688	0	0	28.2706	0	0	34.0046
CUFF.12376	chr3	14123630	14123976	+	347	1.03297	0	29.2028	1.43364	0	0	28.2706	0	0	29.2028
CUFF.17079	chr7	92087635	92087946	+	312	1.14885	0	32.4787	0.797234	0	0	28.2706	0	0	32.4787
CUFF.19144	chr9	95019794	95020105	+	312	1.14885	14.3219	32.4787	9.5668	0	0	28.2706	0	0	32.4787
CUFF.8025	chr17	80061506	80062480	+	975	0.367633	0	10.3932	0.765344	0	11.4324	28.2706	14.9375	1.09999	0.909103
CUFF.6336	chr16	664185	664524	+	340	1.05424	0	29.804	11.7053	6.21928	8.94109	28.2706	0.763852	0.299996	3.33338
CUFF.4839	chr13	33853317	33853656	+	340	1.05424	0	29.804	1.46316	0	0	28.2706	0	0	29.804
CUFF.19096	chr9	91915454	91915793	+	340	1.05424	29.5706	29.804	2.19474	0	0	28.2706	0	0	29.804
CUFF.1165	chr1	164624462	164624765	+	304	1.17908	0	33.3334	0.818214	0	0	28.2706	0	0	33.3334
CUFF.732	chr1	72173573	72173777	+	205	1.7485	0	49.431	2.4267	0	0	28.2706	0	0	49.431
CUFF.6768	chr16	69264550	69264754	+	205	1.7485	0	49.431	1.21335	0	0	28.2706	0	0	49.431
CUFF.11012	chr20	25384958	25385162	+	205	1.7485	0	49.431	1.21335	0	0	28.2706	0	0	49.431
CUFF.16336	chr6	160375143	160375347	+	205	1.7485	0	49.431	1.21335	0	0	28.2706	0	0	49.431
CUFF.18623	chr8	139814071	139814295	+	225	1.59307	0	45.0372	1.1055	0	0	28.2706	0	0	45.0372
CUFF.661	chr1	61149902	61150234	+	333	1.0764	0	30.4305	2.24087	0	0	28.2706	0	0	30.4305
CUFF.4527	chr12	112056005	112056337	+	333	1.0764	0	30.4305	0.746958	0	0	28.2706	0	0	30.4305
CUFF.19658	chr9	133883197	133883532	+	336	1.06679	0	30.1588	0.740288	0	0	28.2706	0	0	30.1588
CUFF.2357	chr10	93930479	93930799	+	321	1.11664	0	31.5681	3.09953	0	0	28.2706	0	0	31.5681
CUFF.6482	chr16	13950480	13950678	+	199	1.80121	0	50.9214	1.24993	0	0	28.2706	0	0	50.9214
CUFF.11839	chr22	20926531	20926729	+	199	1.80121	0	50.9214	4.99974	0	0	28.2706	0	0	50.9214
CUFF.13139	chr3	170173710	170174030	+	321	1.11664	0	31.5681	0.774881	0	0	28.2706	0	0	31.5681
CUFF.13229	chr3	188843669	188843867	+	199	1.80121	0	50.9214	1.24993	0	0	28.2706	0	0	50.9214
CUFF.14004	chr4	165880085	165880283	+	199	1.80121	16.8409	50.9214	1.24993	0	0	28.2706	0	0	50.9214
CUFF.17220	chr7	100866469	100866667	+	199	1.80121	0	50.9214	8.74954	0	0	28.2706	0	0	50.9214
CUFF.7640	chr17	48603335	48603655	+	321	1.11664	0	31.5681	3.87441	6.5874	3.15677	28.2706	0.814775	0.0999987	10.0001
CUFF.2063	chr10	24922665	24922909	+	245	1.46303	0	41.3607	1.01525	0	0	28.2706	0	0	41.3607
CUFF.13574	chr4	26900889	26901139	+	251	1.42805	0	40.372	0.990984	0	0	28.2706	0	0	40.372
CUFF.16193	chr6	131239246	131239461	+	216	1.65945	0	46.9137	1.15156	0	0	28.2706	0	0	46.9137
CUFF.11355	chr20	58414771	58415051	+	281	1.27559	0	36.0618	0.885185	0	0	28.2706	0	0	36.0618
CUFF.20143	chrX	57189660	57189886	+	227	1.57904	19.6848	44.6404	1.09576	0	17.8559	28.2706	16.2955	0.399995	2.50003
CUFF.3843	chr12	26645679	26645905	+	227	1.57904	0	44.6404	1.09576	0	0	28.2706	0	0	44.6404
CUFF.790	chr1	91504800	91504978	+	179	2.00247	0	56.611	1.38959	0	0	28.2706	0	0	56.611
CUFF.10218	chr2	153699305	153699779	+	475	0.754614	0	21.3334	0.523657	0	0	28.2706	0	0	21.3334
CUFF.13777	chr4	88775604	88775856	+	253	1.41677	0	40.0528	0.98315	0	0	28.2706	0	0	40.0528
CUFF.16661	chr7	6015439	6015757	+	319	1.12364	0	31.766	3.8987	0	6.35312	28.2706	1.62955	0.199997	5.00007
CUFF.6128	chr15	85422905	85423223	+	319	1.12364	0	31.766	0.77974	0	0	28.2706	0	0	31.766
CUFF.5851	chr15	49835016	49835610	+	595	0.602423	0	17.0309	0.418045	0	0	28.2706	0	0	17.0309
CUFF.19225	chr9	109890770	109891053	+	284	1.26212	0	35.6809	0.875834	0	0	28.2706	0	0	35.6809
CUFF.5636	chr14	105353932	105354117	+	186	1.92711	0	54.4805	1.3373	0	0	28.2706	0	0	54.4805
CUFF.7439	chr17	30602500	30602685	+	186	1.92711	0	54.4805	1.3373	0	0	28.2706	0	0	54.4805
CUFF.7183	chr17	4685112	4685277	+	166	2.15929	0	61.0444	1.49842	0	6.10436	28.2706	4.07388	0.0999987	10.0001
CUFF.8407	chr18	44741976	44742213	+	238	1.50606	0	42.5772	1.04511	0	0	28.2706	0	0	42.5772
CUFF.19282	chr9	113231148	113231385	+	238	1.50606	0	42.5772	1.04511	0	0	28.2706	0	0	42.5772
CUFF.2740	chr11	14782787	14783121	+	335	1.06998	16.6733	30.2489	0.742498	0	0	28.2706	0	0	30.2489
CUFF.16259	chr6	138463958	138464335	+	378	0.948258	0	26.8078	1.9741	0	0	28.2706	0	0	26.8078
CUFF.7768	chr17	62620372	62620717	+	346	1.03596	0	29.2872	4.31336	0	2.92868	28.2706	0.678979	0.0999987	10.0001
CUFF.6449	chr16	4819965	4820175	+	211	1.69878	0	48.0254	10.6096	0	4.80248	28.2706	0.452653	0.0999987	10.0001
CUFF.1375	chr1;chr1;chr1	204431671;204432200;204433316	204431793;204432401;204433407	-;-;-	417	0.859572	0	24.3006	1.19298	0	0	28.2706	0	0	24.3006
CUFF.3665	chr12	5578734	5579079	+	346	1.03596	0	29.2872	0.718893	0	0	28.2706	0	0	29.2872
CUFF.5634	chr14	105220956	105221164	+	209	1.71503	0	48.485	1.19013	0	0	28.2706	0	0	48.485
CUFF.11735	chr21	46238773	46239248	+	476	0.753029	0	21.2886	1.56767	0	0	28.2706	0	0	21.2886
CUFF.13971	chr4	151256830	151257040	+	211	1.69878	0	48.0254	5.89424	0	0	28.2706	0	0	48.0254
CUFF.15529	chr5	180790039	180790247	+	209	1.71503	0	48.485	1.19013	0	0	28.2706	0	0	48.485
CUFF.17469	chr7	133684183	133684528	+	346	1.03596	0	29.2872	0.718893	0	0	28.2706	0	0	29.2872
CUFF.10943	chr20	2493867	2494035	+	169	2.12096	0	59.9607	5.88726	0	5.996	28.2706	1.01847	0.0999987	10.0001
CUFF.7301	chr17	17164147	17164374	+	228	1.57211	0	44.4446	16.3643	0	8.8888	28.2706	0.543183	0.199997	5.00007
CUFF.6239	chr15	98865330	98865714	+	385	0.931017	2.90159	26.3204	0.64607	0	0	28.2706	0	0	26.3204
CUFF.6913	chr16	85369324	85369514	+	191	1.87666	0	53.0543	1.30229	0	0	28.2706	0	0	53.0543
CUFF.8626	chr19	2791518	2791820	+	303	1.18298	0	33.4434	0.820914	0	0	28.2706	0	0	33.4434
CUFF.18197	chr8;chr8	80114599;80120862	80114976;80120868	-;-	385	0.931017	5.80318	26.3204	5.16856	0	0	28.2706	0	0	26.3204
CUFF.19403	chr9	125535402	125535629	+	228	1.57211	0	44.4446	1.09095	0	0	28.2706	0	0	44.4446
CUFF.1545	chr1	228087096	228087323	+	228	1.57211	0	44.4446	1.09095	9.27436	0	28.2706	0	0	44.4446
CUFF.10605	chr2	223758247	223758456	+	210	1.70687	0	48.2541	1.18446	0	0	28.2706	0	0	48.2541
CUFF.14944	chr5	82215057	82215308	+	252	1.42239	0	40.2118	0.987051	0	0	28.2706	0	0	40.2118
CUFF.19569	chr9	131209966	131210495	+	530	0.676305	16.8621	19.1196	0.469315	0	0	28.2706	0	0	19.1196
CUFF.6120	chr15	85032958	85033390	+	433	0.82781	0	23.4027	0.57445	9.76699	2.34024	28.2706	4.07388	0.0999987	10.0001
CUFF.14495	chr5	32371175	32371681	+	507	0.706986	0	19.9869	0.490605	0	1.99867	28.2706	4.07388	0.0999987	10.0001
CUFF.20399	chrX;chrX	121698854;121760942	121698863;121761113	+;+	182	1.96946	0	55.6778	8.20012	0	27.8385	28.2706	3.3949	0.499993	2.00003
CUFF.5647	chr14_GL000009v2_random	84220	84739	+	520	0.689311	38.6692	19.4872	4.7834	0	5.8461	28.2706	1.22216	0.299996	3.33338
CUFF.2821	chr11	34246938	34247274	+	337	1.06363	0	30.0693	0.738092	0	0	28.2706	0	0	30.0693
CUFF.5873	chr15	55835923	55836363	+	441	0.812793	0	22.9782	1.12806	0	0	28.2706	0	0	22.9782
CUFF.5913	chr15	59489642	59490161	+	520	0.689311	0	19.4872	0.47834	0	0	28.2706	0	0	19.4872
CUFF.7711	chr17	57566062	57566245	+	184	1.94805	0	55.0726	1.35183	0	0	28.2706	0	0	55.0726
CUFF.9298	chr19	58558961	58559439	+	479	0.748313	0	21.1553	0.519284	0	0	28.2706	0	0	21.1553
CUFF.19108	chr9	92437567	92437969	+	403	0.889433	0	25.1448	8.02377	0	0	28.2706	0	0	25.1448
CUFF.6789	chr16	70247769	70248029	+	261	2.74668	0	77.6503	0.953015	0	11.6474	28.2706	12.2216	0.149998	6.66675
CUFF.18200	chr8	80155153	80155660	+	508	0.705594	0	19.9476	0.48964	0	1.99473	28.2706	4.07388	0.0999987	10.0001
CUFF.14017	chr4	168755570	168755767	+	198	1.81031	0	51.1786	5.02499	0	10.2356	28.2706	2.03694	0.199997	5.00007
CUFF.3351	chr11	86716033	86716230	+	198	1.81031	0	51.1786	1.25625	0	0	28.2706	0	0	51.1786
CUFF.4647	chr12	123384514	123384944	+	431	0.831651	0	23.5113	2.30846	0	0	28.2706	0	0	23.5113
CUFF.5957	chr15	65499247	65499677	+	431	0.831651	0	23.5113	12.1194	0	0	28.2706	0	0	23.5113
CUFF.9210	chr19	55579811	55580167	+	357	1.00404	0	28.3848	0.696742	0	2.83844	28.2706	4.07388	0.0999987	10.0001
CUFF.8734	chr19	9161415	9161653	+	239	1.49976	0	42.399	2.08148	8.84751	16.9594	28.2706	8.14775	0.399995	2.50003
CUFF.16597	chr7	1869823	1870179	+	357	1.00404	0	28.3848	0.696742	0	0	28.2706	0	0	28.3848
CUFF.14285	chr5	7288876	7289105	+	230	1.55844	0	44.0581	1.08146	0	0	28.2706	0	0	44.0581
CUFF.18880	chr9	21474620	21474920	+	301	1.19084	0	33.6657	0.826368	0	0	28.2706	0	0	33.6657
CUFF.12917	chr3	124777822	124778071	+	250	1.43377	0	40.5335	11.9394	0	0	28.2706	0	0	40.5335
CUFF.16558	chr7	720478	720990	+	513	0.698717	0	19.7531	0.484867	0	0	28.2706	0	0	19.7531
CUFF.17987	chr8	37622594	37623106	+	513	0.698717	0	19.7531	0.484867	0	0	28.2706	0	0	19.7531
CUFF.20454	chrX	142203633	142203931	+	299	1.1988	0	33.8909	0.831896	0	0	28.2706	0	0	33.8909
CUFF.15118	chr5	133419242	133419518	+	277	1.29401	0	36.5825	0.897967	0	0	28.2706	0	0	36.5825
CUFF.9719	chr2	73462329	73462522	+	194	1.84764	0	52.2338	5.1286	0	5.22332	28.2706	1.01847	0.0999987	10.0001
CUFF.7873	chr17	71079961	71080154	+	194	1.84764	0	52.2338	1.28215	0	0	28.2706	0	0	52.2338
CUFF.12501	chr3	31770987	31771425	+	439	0.816496	0	23.0828	0.566599	0	2.30825	28.2706	4.07388	0.0999987	10.0001
CUFF.11672	chr21	43151226	43151458	+	233	1.53838	0	43.4908	1.06754	0	0	28.2706	0	0	43.4908
CUFF.12925	chr3	126601136	126601368	+	233	1.53838	0	43.4908	1.06754	0	0	28.2706	0	0	43.4908
CUFF.15443	chr5	175520095	175520327	+	233	1.53838	0	43.4908	1.06754	0	0	28.2706	0	0	43.4908
CUFF.17960	chr8	30463483	30463715	+	233	1.53838	0	43.4908	1.06754	0	0	28.2706	0	0	43.4908
CUFF.1499	chr1	225210554	225211085	+	532	0.673763	0	19.0477	0.467551	0	0	28.2706	0	0	19.0477
CUFF.2582	chr10	129472499	129472862	+	364	0.98473	0	27.8389	0.683343	0	0	28.2706	0	0	27.8389
CUFF.4350	chr12	64213821	64214136	+	316	1.13431	0	32.0676	0.787142	0	0	28.2706	0	0	32.0676
CUFF.12417	chr3	17021188	17021568	+	381	0.940792	0	26.5968	0.652853	0	0	28.2706	0	0	26.5968
CUFF.18173	chr8	70847638	70848001	+	364	0.98473	0	27.8389	0.683343	0	0	28.2706	0	0	27.8389
CUFF.19271	chr9	111569597	111569977	+	381	0.940792	0	26.5968	0.652853	0	0	28.2706	0	0	26.5968
CUFF.10904	chr2	241672336	241672862	+	527	0.680155	0	19.2284	5.66384	8.02487	5.76844	28.2706	1.01847	0.299996	3.33338
CUFF.18758	chr8	144479753	144480223	+	471	0.761023	0	21.5146	3.69673	0	8.60572	28.2706	2.32793	0.399995	2.50003
CUFF.9281	chr19	58514464	58514819	+	356	1.00686	0	28.4645	0.698699	0	0	28.2706	0	0	28.4645
CUFF.13471	chr4	8202636	8202813	+	178	2.01372	0	56.929	1.3974	0	0	28.2706	0	0	56.929
CUFF.18123	chr8	58650696	58651289	+	594	0.603437	0	17.0595	0.418749	0	0	28.2706	0	0	17.0595
CUFF.15673	chr6	10426693	10427352	+	660	0.543093	0	15.3536	0.376874	0	0	28.2706	0	0	15.3536
CUFF.16627	chr7	2724987	2725439	+	453	0.791262	0	22.3695	4.94179	0	0	28.2706	0	0	22.3695
CUFF.20257	chrX	81284370	81284686	+	317	1.13073	0	31.9665	0.784659	0	3.1966	28.2706	4.07388	0.0999987	10.0001
CUFF.552	chr1	46058857	46059184	+	328	1.09281	0	30.8944	1.51669	0	0	28.2706	0	0	30.8944
CUFF.3338	chr11	78822307	78822567	+	261	1.37334	0	38.8252	0.953015	0	0	28.2706	0	0	38.8252
CUFF.3808	chr12	20678731	20678971	+	241	1.48731	0	42.0472	1.0321	0	0	28.2706	0	0	42.0472
CUFF.9199	chr19	55384776	55385170	+	395	0.907447	0	25.6541	0.629714	0	0	28.2706	0	0	25.6541
CUFF.16681	chr7	7956634	7956874	+	241	1.48731	0	42.0472	1.0321	0	0	28.2706	0	0	42.0472
CUFF.20349	chrX	115965572	115965979	+	408	0.878534	0	24.8367	3.04825	0	0	28.2706	0	0	24.8367
CUFF.20502	chrX	151960497	151960933	+	437	1.64047	0	46.377	0.569192	0	0	28.2706	0	0	46.377
CUFF.4246	chr12	53994872	53995199	+	328	1.09281	0	30.8944	2.27503	38.6809	0	28.2706	0	0	30.8944
CUFF.20522	chrX;chrX	153907732;153909070	153907962;153909101	-;-	263	1.3629	0	38.5299	3.78307	0	3.85294	28.2706	1.01847	0.0999987	10.0001
CUFF.1497	chr1	225021298	225021515	+	218	1.64423	0	46.4833	1.141	0	0	28.2706	0	0	46.4833
CUFF.8302	chr18	11835975	11836192	+	218	1.64423	0	46.4833	2.28199	0	0	28.2706	0	0	46.4833
CUFF.8459	chr18	56830433	56830695	+	263	1.3629	0	38.5299	0.945768	0	0	28.2706	0	0	38.5299
CUFF.12215	chr22	50219375	50219810	+	436	0.822114	0	23.2417	0.570498	0	0	28.2706	0	0	23.2417
CUFF.13950	chr4	141130134	141130396	+	263	1.3629	0	38.5299	0.945768	0	0	28.2706	0	0	38.5299
CUFF.15688	chr6	11567692	11567909	+	218	1.64423	0	46.4833	1.141	0	0	28.2706	0	0	46.4833
CUFF.15912	chr6	37901804	37902378	+	575	0.623377	0	17.6232	0.432586	0	0	28.2706	0	0	17.6232
CUFF.17268	chr7	102026547	102026969	+	423	0.84738	47.5366	23.9559	0.588031	0	0	28.2706	0	0	23.9559
CUFF.17127	chr7	94530969	94531469	+	501	0.715452	0	20.2263	4.46833	0	12.1356	28.2706	2.71592	0.599992	1.66669
CUFF.7390	chr17	27600592	27600922	+	331	1.08291	33.7496	30.6144	0.751471	0	0	28.2706	0	0	30.6144
CUFF.16213	chr6	135867983	135868158	+	176	2.0366	0	57.5759	1.41328	0	0	28.2706	0	0	57.5759
CUFF.17930	chr8	25500595	25500946	+	352	1.0183	0	28.788	2.82656	0	0	28.2706	0	0	28.788
CUFF.5151	chr13	113591507	113591898	+	392	0.914392	0	25.8504	0.634533	0	2.58501	28.2706	4.07388	0.0999987	10.0001
CUFF.2033	chr10	18445596	18445983	+	388	0.923819	0	26.1169	0.641075	0	0	28.2706	0	0	26.1169
CUFF.7358	chr17;chr17	20530162;20531649	20530280;20531817	-;-	288	1.24459	0	35.1853	0.86367	0	0	28.2706	0	0	35.1853
CUFF.8458	chr18	56612833	56613122	+	290	1.23601	0	34.9426	0.857713	0	0	28.2706	0	0	34.9426
CUFF.11064	chr20	33518949	33519236	+	288	1.24459	0	35.1853	0.86367	0	0	28.2706	0	0	35.1853
CUFF.11618	chr21	37113091	37113307	+	217	1.65181	0	46.6975	1.14625	0	0	28.2706	0	0	46.6975
CUFF.11885	chr22	25144539	25144755	+	217	1.65181	0	46.6975	5.73127	0	0	28.2706	0	0	46.6975
CUFF.17359	chr7	114214001	114214217	+	217	1.65181	0	46.6975	1.14625	0	0	28.2706	0	0	46.6975
CUFF.7123	chr17	733589	733876	+	288	1.24459	0	35.1853	0.86367	7.3422	0	28.2706	0	0	35.1853
CUFF.5466	chr14	70010100	70010543	+	444	0.807301	0	22.8229	1.12044	0	4.56452	28.2706	4.07388	0.199997	5.00007
CUFF.489	chr1	42929172	42929341	+	170	2.10848	0	59.608	5.85263	0	59.6072	28.2706	10.1847	0.999987	1.00001
CUFF.13833	chr4	107830591	107830760	+	170	2.10848	0	59.608	1.46316	0	0	28.2706	0	0	59.608
CUFF.7289	chr17	16316907	16317193	+	287	1.24893	0	35.3079	2.60004	0	0	28.2706	0	0	35.3079
CUFF.9364	chr2	3197468	3197962	+	495	0.724125	0	20.4714	0.502499	0	0	28.2706	0	0	20.4714
CUFF.10917	chr2	242123216	242123500	+	285	1.25769	0	35.5557	0.872761	0	0	28.2706	0	0	35.5557
CUFF.12518	chr3	41381489	41381862	+	374	0.9584	0	27.0946	0.665072	0	0	28.2706	0	0	27.0946
CUFF.528	chr1	44765786	44766159	+	374	0.9584	0	27.0946	0.665072	5.65389	2.70942	28.2706	4.07388	0.0999987	10.0001
CUFF.2273	chr10	74827775	74828235	+	461	0.777531	0	21.9813	0.539559	0	2.1981	28.2706	4.07388	0.0999987	10.0001
CUFF.5315	chr14	45182405	45182606	+	202	1.77446	0	50.1652	1.23137	0	5.01645	28.2706	4.07388	0.0999987	10.0001
CUFF.18273	chr8	100345936	100346242	+	307	1.16756	0	33.0077	0.810218	0	3.30073	28.2706	4.07388	0.0999987	10.0001
CUFF.13813	chr4	102680946	102681157	+	212	1.69076	0	47.7989	2.34657	0	4.77983	28.2706	2.03694	0.0999987	10.0001
CUFF.9557	chr2	45863921	45864358	+	438	0.81836	0	23.1355	4.54314	0	4.62705	28.2706	1.01847	0.199997	5.00007
CUFF.5524	chr14	84525474	84525675	+	202	1.77446	0	50.1652	1.23137	0	0	28.2706	0	0	50.1652
CUFF.10533	chr2	212323955	212324334	+	380	0.943268	0	26.6668	0.654571	0	0	28.2706	0	0	26.6668
CUFF.11778	chr22	17963564	17963775	+	212	1.69076	0	47.7989	1.17329	0	0	28.2706	0	0	47.7989
CUFF.13335	chr4	972365	972576	+	212	1.69076	0	47.7989	1.17329	0	0	28.2706	0	0	47.7989
CUFF.14250	chr5	3208083	3208241	+	159	2.25435	0	63.7319	1.56438	0	0	28.2706	0	0	63.7319
CUFF.15904	chr6	37481736	37481937	+	202	1.77446	0	50.1652	1.23137	0	0	28.2706	0	0	50.1652
CUFF.17891	chr8	23051652	23051853	+	202	1.77446	0	50.1652	3.69411	0	0	28.2706	0	0	50.1652
CUFF.14560	chr5	36998101	36998407	+	307	1.16756	0	33.0077	4.05109	13.7756	0	28.2706	0	0	33.0077
CUFF.10653	chr2	232212472	232212684	+	213	1.68282	0	47.5745	1.16778	0	4.75739	28.2706	4.07388	0.0999987	10.0001
CUFF.20050	chrX	41221668	41221943	+	276	1.2987	0	36.7151	9.91343	0	3.67146	28.2706	0.370352	0.0999987	10.0001
CUFF.2838	chr11;chr11;chr11;chr11	36492597;36494976;36497108;36498490	36492628;36495047;36497266;36498552	-;-;-;-	326	1.09951	0	31.0839	3.81498	0	0	28.2706	0	0	31.0839
CUFF.6014	chr15	70090010	70090300	+	291	1.23176	0	34.8226	0.854766	0	0	28.2706	0	0	34.8226
CUFF.10219	chr2	153790115	153790540	+	426	0.841412	0	23.7872	0.583889	0	0	28.2706	0	0	23.7872
CUFF.12254	chr3	3178354	3178913	+	560	0.640074	0	18.0953	0.888346	0	0	28.2706	0	0	18.0953
CUFF.13195	chr3	183883923	183884248	+	326	1.09951	0	31.0839	0.762997	0	0	28.2706	0	0	31.0839
CUFF.842	chr1	108178752	108178985	+	234	1.5318	0	43.305	1.06298	0	0	28.2706	0	0	43.305
CUFF.2735	chr11	14662098	14662331	+	234	1.5318	71.6097	43.305	4.25191	0	0	28.2706	0	0	43.305
CUFF.5510	chr14	75445413	75445646	+	234	1.5318	0	43.305	1.06298	0	0	28.2706	0	0	43.305
CUFF.11983	chr22	36503634	36503864	+	231	1.5517	0	43.8674	8.61427	0	0	28.2706	0	0	43.8674
CUFF.12492	chr3	37895046	37895374	+	329	1.08949	0	30.8005	0.756039	0	0	28.2706	0	0	30.8005
CUFF.19464	chr9	128758232	128758699	+	468	0.765901	0	21.6525	0.531489	0	0	28.2706	0	0	21.6525
CUFF.2653	chr11	6544989	6545222	+	234	1.5318	0	43.305	4.25191	18.0731	0	28.2706	0	0	43.305
CUFF.4518	chr12	111569193	111569389	+	197	1.8195	0	51.4384	1.26262	0	0	28.2706	0	0	51.4384
CUFF.7913	chr17	75922178	75922474	+	297	1.20687	0	34.1191	0.837498	0	0	28.2706	0	0	34.1191
CUFF.6721	chr16	58611948	58612144	+	197	1.8195	0	51.4384	1.26262	21.4676	5.14377	28.2706	4.07388	0.0999987	10.0001
CUFF.6635	chr16	31123092	31123333	+	242	1.48116	0	41.8734	1.02784	0	8.37457	28.2706	8.14775	0.199997	5.00007
CUFF.3916	chr12	20563229	20563470	+	242	1.48116	0	41.8734	1.02784	0	0	28.2706	0	0	41.8734
CUFF.6167	chr15	90762544	90762797	+	254	1.41119	0	39.8951	1.95856	0	0	28.2706	0	0	39.8951
CUFF.6735	chr16	67052533	67052774	+	242	1.48116	0	41.8734	1.02784	0	0	28.2706	0	0	41.8734
CUFF.7137	chr17	1457573	1457826	+	254	1.41119	0	39.8951	0.979279	0	0	28.2706	0	0	39.8951
CUFF.8056	chr17	80804219	80804472	+	254	1.41119	0	39.8951	0.979279	0	0	28.2706	0	0	39.8951
CUFF.14933	chr5	79675237	79675408	+	172	2.08396	0	58.9149	1.44614	0	23.5657	28.2706	16.2955	0.399995	2.50003
CUFF.3793	chr12	19453542	19453787	+	246	1.45708	0	41.1925	1.01113	0	4.1192	28.2706	4.07388	0.0999987	10.0001
CUFF.2076	chr10	28591095	28591428	+	334	1.07318	0	30.3394	1.48944	0	0	28.2706	0	0	30.3394
CUFF.3279	chr11	74830563	74830734	+	172	2.08396	0	58.9149	1.44614	0	0	28.2706	0	0	58.9149
CUFF.10895	chr2	241439392	241439793	+	402	0.891646	0	25.2074	0.618749	0	0	28.2706	0	0	25.2074
CUFF.13193	chr3	180914710	180914881	+	172	2.08396	0	58.9149	1.44614	0	0	28.2706	0	0	58.9149
CUFF.16201	chr6	133414323	133414548	+	226	1.58603	0	44.8379	1.10061	0	0	28.2706	0	0	44.8379
CUFF.18175	chr8	71902496	71902721	+	226	1.58603	0	44.8379	1.10061	0	0	28.2706	0	0	44.8379
CUFF.19968	chrX	14862335	14862896	+	562	0.637797	0	18.0309	0.442592	0	0	28.2706	0	0	18.0309
CUFF.690	chr1	66295276	66295524	+	249	1.43952	0	40.6962	0.998943	0	0	28.2706	0	0	40.6962
CUFF.1537	chr1	227741232	227741627	+	396	0.905156	0	25.5893	1.25625	0	0	28.2706	0	0	25.5893
CUFF.15768	chr6	22121483	22121787	+	305	1.17522	0	33.2241	4.07765	0	0	28.2706	0	0	33.2241
CUFF.112	chr1	6677522	6677722	+	201	1.78329	0	50.4148	1.2375	0	0	28.2706	0	0	50.4148
CUFF.2322	chr10	87123789	87124158	+	370	0.968761	0	27.3875	0.672262	0	0	28.2706	0	0	27.3875
CUFF.2822	chr11	34353881	34354250	+	370	0.968761	0	27.3875	0.672262	0	0	28.2706	0	0	27.3875
CUFF.3298	chr11	75409122	75409491	+	370	0.968761	0	27.3875	0.672262	0	0	28.2706	0	0	27.3875
[truncated: 18,553 more rows]

## Sheet: Sheet2_25-fold > enriched
		Supplementary Table5: Filtration Procedure in HeLa1.3 experiment 1
Geneid	Chr	Start	End	Strand	Length	HeLaInpFPKM	HeLaNegaFPKM	HeLaTelFPKM	U2OSInpFPKM	U2OSNegaFPKM	U2OSTelFPKM	HeLa enrichment	U2OS enrichment	U2OSTel FPKM/HeLaTel FPKM	HeLaTel FPKM/U2OSTel FPKM
CUFF.1503	chr1;chr1;chr1;chr1	224012091;224012624;224014910;224042836	224012471;224014766;224014932;224042846	+;+;+;+	2558	0.560503	0	86.9536	0.875149	0	0.396139	155.135	0.452653	0.00455575	219.503
CUFF.13133	chr3	169764610	169765071	+	462	132.67	65.2857	4709.16	0.538392	13.7309	28.5134	35.4953	52.9604	0.00605488	165.156
CUFF.5677	chr15	33863386	33863655	+	270	1.32756	0	133.235	0.921248	0	0	100.361	0	0	133.235
CUFF.1504	chr1;chr1	224012624;224013766	224013711;224016464	-;-	3787	0.283952	0.884957	60.7413	0.591136	0	0.535159	213.914	0.905306	0.00881046	113.501
CUFF.2804	chr11	32188893	32189126	+	234	1.5318	0	110.428	1.06298	0	0	72.0901	0	0	110.428
CUFF.5347	chr14	54998787	54998996	+	210	1.70687	0	108.572	1.18446	0	0	63.6089	0	0	108.572
CUFF.8338	chr18	13451019	13451285	+	267	1.34248	0	106.268	0.931599	0	0	79.1577	0	0	106.268
CUFF.2259	chr10	73859545	73859724	+	180	1.99134	0	101.334	4.14562	0	0	50.8871	0	0	101.334
CUFF.7175	chr17;chr17	4052044;4054058	4052137;4054200	-;-	237	3.02482	0	100.479	6.29714	0	0	33.218	0	0	100.479
CUFF.8819	chr19	14483828	14484052	+	225	1.59307	0	99.0818	9.94948	0	0	62.1953	0	0	99.0818
CUFF.13819	chr4	104992348	104992496	+	149	2.40565	0	98.6133	1.66938	0	0	40.9924	0	0	98.6133
CUFF.7528	chr17	41806979	41807205	+	227	1.57904	0	98.2088	2.19151	0	0	62.1953	0	0	98.2088
CUFF.19059	chr9	83623976	83624244	+	269	1.3325	0	97.9433	0.924673	0	0	73.5036	0	0	97.9433
CUFF.13968	chr4	151166599	151166858	+	260	1.37862	0	97.4362	0.95668	0	0	70.6765	0	0	97.4362
CUFF.16964	chr7	70196217	70196487	+	271	1.32266	0	97.2205	0.917848	31.2111	0	73.5036	0	0	97.2205
CUFF.1677	chr1	234444992	234445233	+	242	2.96233	0	96.3088	1.02784	0	0	32.5112	0	0	96.3088
CUFF.2459	chr10	103432300	103432501	+	202	1.77446	0	95.3138	1.23137	0	0	53.7142	0	0	95.3138
CUFF.14572	chr5	37232135	37232358	+	224	1.60019	0	95.0003	1.11043	0	0	59.3683	0	0	95.0003
CUFF.4567	chr12	117095880	117096103	+	224	3.20037	0	95.0003	1.11043	0	0	29.6841	0	0	95.0003
CUFF.19632	chr9	133799917	133800233	+	317	1.13073	0	94.301	0.784659	0	0	83.3983	0	0	94.301
CUFF.2517	chr10	119230474	119230656	+	183	1.9587	0	94.1351	1.35922	0	0	48.06	0	0	94.1351
CUFF.6866	chr16	76427452	76427602	+	151	2.37379	0	93.9517	3.29453	0	0	39.5789	0	0	93.9517
CUFF.4843	chr13	40896880	40897107	+	228	3.14423	0	93.3336	1.09095	0	0	29.6841	0	0	93.3336
CUFF.802	chr1	93341132	93341354	+	223	1.60736	0	93.1543	3.34624	9.4823	0	57.9547	0	0	93.1543
CUFF.6825	chr16	72924566	72924800	+	235	1.52528	0	92.7095	1.05845	0	0	60.7818	0	0	92.7095
CUFF.10830	chr2	240975859	240976127	+	269	1.3325	0	92.2927	0.924673	0	0	69.263	0	0	92.2927
CUFF.8036	chr17	80379078	80379330	+	253	1.41677	0	92.1215	0.98315	0	0	65.0224	0	0	92.1215
CUFF.16976	chr7	72778539	72778791	+	253	1.41677	0	92.1215	0.98315	0	0	65.0224	0	0	92.1215
CUFF.19441	chr9	128435304	128435547	+	244	1.46902	0	91.3664	1.01941	0	0	62.1953	0	0	91.3664
CUFF.4223	chr12	53018290	53018523	+	234	1.5318	0	90.9405	1.06298	45.1828	0	59.3683	0	0	90.9405
CUFF.17560	chr7	150281290	150281516	+	227	1.57904	0	87.0487	1.09576	0	0	55.1277	0	0	87.0487
CUFF.2537	chr10;chr10	122579675;122580866	122579901;122580895	+;+	257	1.39471	0	86.7448	0.967848	0	0	62.1953	0	0	86.7448
CUFF.8505	chr18	80118997	80119284	+	288	1.24459	0	86.204	12.0914	0	0	69.263	0	0	86.204
CUFF.2205	chr10	68482629	68482864	+	236	1.51882	0	85.876	2.10794	0	0	56.5412	0	0	85.876
CUFF.9050	chr19	43845202	43845414	+	213	1.68282	0	85.6341	5.83889	0	0	50.8871	0	0	85.6341
CUFF.19170	chr9	97683427	97683610	+	184	1.94805	72.8551	85.3626	5.40732	0	0	43.8194	0	0	85.3626
CUFF.3370	chr11	95784043	95784294	+	252	1.42239	13.2989	84.4447	0.987051	0	0	59.3683	0	0	84.4447
CUFF.3427	chr11	118459345	118459548	+	204	1.75707	0	84.4447	1.2193	0	0	48.06	0	0	84.4447
CUFF.7345	chr17	19967695	19967900	+	206	1.74001	0	83.6249	1.20746	0	0	48.06	0	0	83.6249
CUFF.8352	chr18;chr18	21444315;21449513	21444412;21449711	+;+	297	1.20687	0	83.5917	0.837498	0	0	69.263	0	0	83.5917
CUFF.5018	chr13	97295462	97295704	+	243	1.47507	0	83.4022	1.02361	0	0	56.5412	0	0	83.4022
CUFF.11512	chr20	63926648	63926910	+	263	2.72579	0	82.8393	6.62037	0	0	30.3909	0	0	82.8393
CUFF.3072	chr11	66075010	66075266	+	257	1.39471	0	82.8018	0.967848	0	0	59.3683	0	0	82.8018
CUFF.4917	chr13	73819140	73819292	+	153	2.34276	0	82.7889	3.25146	0	0	35.3383	0	0	82.7889
CUFF.6649	chr16	46721789	46721992	+	204	1.75707	0	81.961	1.2193	0	0	46.6465	0	0	81.961
CUFF.4155	chr12	50416421	50416612	+	192	1.86688	0	81.8058	1.2955	0	0	43.8194	0	0	81.8058
CUFF.4890	chr13	49170829	49171175	+	347	3.09892	0	81.7678	1.43364	0	0	26.3859	0	0	81.7678
CUFF.11963	chr22	32587344	32587548	+	205	1.7485	0	81.5612	1.21335	0	0	46.6465	0	0	81.5612
CUFF.19044	chr9	77295040	77295269	+	230	1.55844	0	81.5075	1.08146	0	0	52.3006	0	0	81.5075
CUFF.4460	chr12	101773652	101773819	+	168	2.13358	0	81.4288	1.48058	0	0	38.1653	0	0	81.4288
CUFF.10544	chr2	215327268	215327461	+	194	1.84764	0	80.9625	1.28215	0	0	43.8194	0	0	80.9625
CUFF.17255	chr7	101912636	101912823	+	188	1.9066	0	80.8513	1.32307	0	0	42.4059	0	0	80.8513
CUFF.18622	chr8	139803771	139803977	+	207	1.7316	0	80.7732	1.20163	0	0	46.6465	0	0	80.7732
CUFF.659	chr1	61142968	61143149	+	182	1.96946	0	80.7329	1.36669	0	0	40.9924	0	0	80.7329
CUFF.18032	chr8	42539904	42540105	+	202	1.77446	0	80.2643	1.23137	0	0	45.233	0	0	80.2643
CUFF.5030	chr13	98468829	98469083	+	255	1.40565	0	79.4774	0.975439	0	0	56.5412	0	0	79.4774
CUFF.3718	chr12	7004713	7005007	+	295	1.21506	0	79.0059	0.843176	0	0	65.0224	0	0	79.0059
CUFF.18012	chr8	40991047	40991209	+	163	2.19903	0	77.7099	1.52599	0	0	35.3383	0	0	77.7099
CUFF.4337	chr12	62915188	62915390	+	203	1.76572	0	77.373	1.2253	20.833	0	43.8194	0	0	77.373
CUFF.17598	chr7	152901053	152901242	+	190	1.88654	0	77.3336	1.30914	0	0	40.9924	0	0	77.3336
CUFF.18230	chr8	94791804	94791987	+	184	1.94805	0	77.1017	1.35183	0	0	39.5789	0	0	77.1017
CUFF.7625	chr17	48055254	48055444	+	191	1.87666	0	76.9287	1.30229	0	0	40.9924	0	0	76.9287
CUFF.9879	chr2	100856749	100856933	+	185	1.93752	0	76.6849	6.72262	0	0	39.5789	0	0	76.6849
CUFF.15412	chr5	172899000	172899238	+	239	1.49976	0	76.3182	1.04074	0	0	50.8871	0	0	76.3182
CUFF.13503	chr4	17641219	17641444	+	226	1.58603	0	76.2244	1.10061	0	0	48.06	0	0	76.2244
CUFF.18321	chr8	106751533	106751758	+	226	1.58603	0	76.2244	1.10061	0	0	48.06	0	0	76.2244
CUFF.13268	chr3	196081530	196081849	+	320	1.12013	0	76.0002	0.777303	0	0	67.8495	0	0	76.0002
CUFF.10213	chr2	153634797	153635017	+	221	1.62191	0	75.6563	1.12551	0	0	46.6465	0	0	75.6563
CUFF.17728	chr7	159332805	159332952	+	148	2.4219	0	75.3156	1.68065	0	0	31.0977	0	0	75.3156
CUFF.8473	chr18	62729249	62729471	+	223	1.60736	0	74.9778	1.11541	0	0	46.6465	0	0	74.9778
CUFF.8772	chr19	11524516	11524738	+	223	1.60736	0	74.9778	1.11541	0	0	46.6465	0	0	74.9778
CUFF.18106	chr8	53888436	53888658	+	223	1.60736	0	74.9778	1.11541	0	0	46.6465	0	0	74.9778
CUFF.19313	chr9	116218425	116218742	+	318	1.12718	0	74.8849	0.782192	0	0	66.4359	0	0	74.8849
CUFF.17826	chr8	19597581	19597844	+	264	1.35773	0	74.8487	0.942185	0	0	55.1277	0	0	74.8487
CUFF.13365	chr4	1178915	1179131	+	217	1.65181	10.296	74.7161	1.14625	0	0	45.233	0	0	74.7161
CUFF.13479	chr4	8469805	8470021	+	217	1.65181	0	74.7161	6.87752	0	0	45.233	0	0	74.7161
CUFF.16547	chr7	223101	223399	+	299	1.1988	0	74.5599	0.831896	0	0	62.1953	0	0	74.5599
CUFF.12359	chr3	12509782	12509958	+	177	2.02509	56.8023	74.4258	1.40529	0	0	36.7518	0	0	74.4258
CUFF.4458	chr12	101714728	101714926	+	199	1.80121	0	73.8361	1.24993	0	0	40.9924	0	0	73.8361
CUFF.6921	chr16	85442496	85442701	+	206	1.74001	0	73.7866	1.20746	0	0	42.4059	0	0	73.7866
CUFF.18835	chr9	4870369	4870526	+	158	2.26862	0	73.7555	1.57428	0	0	32.5112	0	0	73.7555
CUFF.3202	chr11	70400912	70401124	+	213	1.68282	0	73.7405	1.16778	9.92748	0	43.8194	0	0	73.7405
CUFF.2066	chr10	26733007	26733261	+	255	1.40565	0	73.5166	0.975439	0	0	52.3006	0	0	73.5166
CUFF.5992	chr15	67783034	67783226	+	193	1.85721	0	73.5063	1.28879	10.9562	0	39.5789	0	0	73.5063
CUFF.13731	chr4	73264183	73264382	+	200	1.79221	0	73.4669	1.24368	0	0	40.9924	0	0	73.4669
CUFF.19821	chr9	137417936	137418163	+	228	1.57211	0	73.3336	1.09095	0	0	46.6465	0	0	73.3336
CUFF.2514	chr10	118359890	118360069	+	180	1.99134	0	73.1854	1.38187	0	0	36.7518	0	0	73.1854
CUFF.5605	chr14	103554827	103555013	+	187	1.9168	0	73.1553	1.33014	0	0	38.1653	0	0	73.1553
CUFF.16274	chr6	146551462	146551648	+	187	1.9168	0	73.1553	1.33014	0	0	38.1653	0	0	73.1553
CUFF.18204	chr8	86391198	86391405	+	208	1.72328	0	73.0772	3.58755	0	0	42.4059	0	0	73.0772
CUFF.3741	chr12	12114697	12114918	+	222	1.6146	0	73.0333	2.24087	47.6251	0	45.233	0	0	73.0333
CUFF.17269	chr7	102038215	102038478	+	264	2.71547	0	72.9295	0.942185	0	0	26.8571	0	0	72.9295
CUFF.381	chr1	32363703	32364008	+	306	1.17138	54.7604	72.8543	8.94152	0	0	62.1953	0	0	72.8543
CUFF.12356	chr3	11606180	11606444	+	265	1.35261	0	72.6543	0.93863	0	0	53.7142	0	0	72.6543
CUFF.13961	chr4	150543106	150543370	+	265	1.35261	0	72.6543	1.87726	0	0	53.7142	0	0	72.6543
CUFF.19590	chr9	131418612	131418890	+	279	1.28474	0	72.6406	2.67459	0	0	56.5412	0	0	72.6406
CUFF.12346	chr3	10053882	10054154	+	273	1.31297	0	72.3812	0.911124	0	0	55.1277	0	0	72.3812
CUFF.13737	chr4	76631675	76631941	+	267	1.34248	0	72.1101	0.931599	0	0	53.7142	0	0	72.1101
CUFF.14563	chr5	37079568	37079827	+	260	1.37862	0	72.1028	9.5668	0	0	52.3006	0	0	72.1028
CUFF.639	chr1	56680900	56681110	+	211	1.69878	0	72.0381	1.17885	0	0	42.4059	0	0	72.0381
CUFF.7339	chr17	19265991	19266187	+	197	1.8195	0	72.0138	1.26262	0	0	39.5789	0	0	72.0138
CUFF.17304	chr7	105722282	105722478	+	197	1.8195	0	72.0138	1.26262	0	0	39.5789	0	0	72.0138
CUFF.4761	chr12	133084702	133084920	+	219	1.63672	0	71.7202	2.27157	0	0	43.8194	0	0	71.7202
CUFF.12493	chr3	37952045	37952249	+	205	1.7485	0	71.675	4.8534	0	0	40.9924	0	0	71.675
CUFF.10973	chr20	9393853	9394107	+	255	1.40565	0	71.5296	0.975439	0	0	50.8871	0	0	71.5296
CUFF.16839	chr7	43702541	43702880	+	340	2.10848	36.1418	71.5296	2.19474	37.3157	0	33.9247	0	0	71.5296
CUFF.4757	chr12	133014233	133014452	+	220	1.62928	0	71.3942	2.26124	0	0	43.8194	0	0	71.3942
CUFF.10632	chr2	229690364	229690562	+	199	1.80121	0	71.29	1.24993	0	0	39.5789	0	0	71.29
CUFF.14520	chr5	34064396	34064658	+	263	2.72579	0	71.2803	2.8373	0	0	26.1503	0	0	71.2803
CUFF.20397	chrX	130077389	130077673	+	285	1.25769	0	71.1113	4.36381	0	0	56.5412	0	0	71.1113
CUFF.3531	chr11	126438427	126438697	+	271	1.32266	0	71.0457	0.917848	0	0	53.7142	0	0	71.0457
CUFF.6033	chr15	73992891	73993097	+	207	1.7316	0	70.9825	1.20163	0	0	40.9924	0	0	70.9825
CUFF.1279	chr1	184795528	184795827	+	300	2.38961	0	70.9336	0.829123	0	0	29.6841	0	0	70.9336
CUFF.1103	chr1	156658460	156658724	+	265	2.70522	0	70.7424	5.63178	0	0	26.1503	0	0	70.7424
CUFF.7756	chr17	61709468	61709682	+	215	1.66717	0	70.6979	1.15692	0	0	42.4059	0	0	70.6979
CUFF.1967	chr10	3068423	3068745	+	323	1.10973	17.2927	70.5885	0.770083	0	0	63.6089	0	0	70.5885
CUFF.11167	chr20	37989263	37989463	+	201	1.78329	0	70.5807	1.2375	0	0	39.5789	0	0	70.5807
CUFF.13498	chr4	16233753	16233989	+	237	1.51241	0	70.5487	1.04952	0	0	46.6465	0	0	70.5487
CUFF.4956	chr13	91456070	91456227	+	158	2.26862	0	70.5487	1.57428	0	0	31.0977	0	0	70.5487
CUFF.14978	chr5	95472526	95472798	+	273	1.31297	0	70.5253	1.82225	0	0	53.7142	0	0	70.5253
CUFF.17687	chr7	159026275	159027721	+	1447	1.734	0	49.3713	0.171898	0	0.700292	28.4725	4.07388	0.0141842	70.5009
CUFF.1362	chr1	202527535	202527685	+	151	2.37379	0	70.4638	1.64726	0	0	29.6841	0	0	70.4638
CUFF.18866	chr9	15491471	15491657	+	187	1.9168	0	70.4459	1.33014	0	0	36.7518	0	0	70.4459
CUFF.15289	chr5	139693682	139693904	+	223	1.60736	0	70.4337	1.11541	0	0	43.8194	0	0	70.4337
CUFF.5042	chr13	102653398	102653692	+	295	1.21506	0	70.4183	0.843176	0	0	57.9547	0	0	70.4183
CUFF.9786	chr2	88624900	88625108	+	209	1.71503	0	70.3033	1.19013	0	0	40.9924	0	0	70.3033
CUFF.4435	chr12	95806325	95806490	+	166	2.15929	0	70.201	1.49842	0	0	32.5112	0	0	70.201
CUFF.11905	chr22	28448991	28449250	+	260	1.37862	0	70.1541	1.91336	0	0	50.8871	0	0	70.1541
CUFF.303	chr1	24824310	24824468	+	159	2.25435	0	70.105	1.56438	0	0	31.0977	0	0	70.105
CUFF.4168	chr12	50723744	50723996	+	253	1.41677	0	70.0924	0.98315	0	0	49.4736	0	0	70.0924
CUFF.14523	chr5	34109760	34110005	+	246	1.45708	0	70.0273	9.10013	0	0	48.06	0	0	70.0273
CUFF.10475	chr2	210506986	210507195	+	210	1.70687	0	69.9685	5.92231	0	0	40.9924	0	0	69.9685
CUFF.8089	chr17;chr17	81273091;81278919	81273315;81278925	-;-	232	1.54501	0	69.8853	2.14428	0	0	45.233	0	0	69.8853
CUFF.13912	chr4	129795760	129795955	+	196	1.82878	0	69.7961	1.26907	0	0	38.1653	0	0	69.7961
CUFF.913	chr1	120932461	120932707	+	247	1.45118	0	69.7438	6.04219	0	0	48.06	0	0	69.7438
CUFF.13742	chr4	77799257	77799511	+	255	1.40565	0	69.5427	0.975439	0	0	49.4736	0	0	69.5427
CUFF.8415	chr18	46923592	46923825	+	234	1.5318	0	69.288	1.06298	0	0	45.233	0	0	69.288
CUFF.18244	chr8	98478812	98479038	+	227	1.57904	0	69.1926	4.38303	0	0	43.8194	0	0	69.1926
CUFF.14794	chr5	59527685	59527955	+	271	2.64533	0	69.1761	0.917848	0	0	26.1503	0	0	69.1761
CUFF.10400	chr2	182405629	182405943	+	315	1.13791	0	69.1642	0.789641	0	0	60.7818	0	0	69.1642
CUFF.2277	chr10	75637817	75638102	+	286	1.25329	0	69.0911	0.869709	0	0	55.1277	0	0	69.0911
CUFF.3372	chr11	97324376	97324573	+	198	1.81031	0	69.0911	1.25625	0	0	38.1653	0	0	69.0911
CUFF.12291	chr3	4711485	4711675	+	191	1.87666	0	68.9705	1.30229	0	0	36.7518	0	0	68.9705
CUFF.14695	chr5	50829226	50829394	+	169	2.12096	0	68.9549	4.41545	0	0	32.5112	0	0	68.9549
CUFF.2493	chr10;chr10	111806078;111884537	111806087;111884681	-;-	155	2.31253	0	68.6454	1.60475	0	0	29.6841	0	0	68.6454
CUFF.4196	chr12	52211408	52211577	+	170	2.10848	0	68.5492	1.46316	0	0	32.5112	0	0	68.5492
CUFF.11575	chr21	29335120	29335289	+	170	2.10848	0	68.5492	7.31579	0	0	32.5112	0	0	68.5492
CUFF.13980	chr4	152467298	152467541	+	244	1.46902	0	68.5248	1.01941	0	0	46.6465	0	0	68.5248
CUFF.1220	chr1	173484508	173484744	+	237	1.51241	0	68.4109	1.04952	0	0	45.233	0	0	68.4109
CUFF.15449	chr5	176814692	176814928	+	237	1.51241	0	68.4109	1.04952	0	0	45.233	0	0	68.4109
CUFF.17671	chr7	158949430	158949682	+	253	1.41677	0	68.0898	0.98315	0	0	48.06	0	0	68.0898
CUFF.10694	chr2	235787594	235787861	+	268	2.67494	0	68.0599	2.78437	15.7803	0	25.4435	0	0	68.0599
CUFF.13839	chr4	108987274	108987534	+	261	1.37334	0	67.944	0.953015	0	0	49.4736	0	0	67.944
CUFF.18974	chr9	37820551	37820729	+	179	2.00247	0	67.9332	5.55837	0	0	33.9247	0	0	67.9332
CUFF.7367	chr17	21226912	21227105	+	194	1.84764	0	67.904	7.69289	0	0	36.7518	0	0	67.904
CUFF.18840	chr9	513721	513944	+	224	1.60019	0	67.8574	1.11043	0	0	42.4059	0	0	67.8574
CUFF.1538	chr1	227750206	227750444	+	239	1.49976	0	67.8384	1.04074	0	0	45.233	0	0	67.8384
CUFF.16199	chr6	133317971	133318142	+	172	2.08396	0	67.7522	1.44614	0	0	32.5112	0	0	67.7522
CUFF.18324	chr8	109213977	109214163	+	187	1.9168	0	67.7364	1.33014	0	0	35.3383	0	0	67.7364
CUFF.18767	chr8;chr8	144614443;144618871	144614689;144618878	-;-	255	1.40565	0	67.5558	0.975439	0	0	48.06	0	0	67.5558
CUFF.16261	chr6	140849301	140849495	+	195	1.83816	0	67.5558	1.27557	0	0	36.7518	0	0	67.5558
CUFF.16823	chr7	40054716	40054948	+	233	1.53838	0	67.4108	2.13508	0	0	43.8194	0	0	67.4108
CUFF.8080	chr17	81096704	81096952	+	249	1.43952	0	67.1488	0.998943	0	0	46.6465	0	0	67.1488
CUFF.18327	chr8	109343469	109343740	+	272	1.3178	0	67.059	0.914474	0	0	50.8871	0	0	67.059
CUFF.12901	chr3	123165905	123166161	+	257	1.39471	0	67.03	0.967848	0	0	48.06	0	0	67.03
CUFF.19962	chrX	10914311	10914567	+	257	1.39471	0	67.03	0.967848	0	0	48.06	0	0	67.03
CUFF.4711	chr12	124424596	124424891	+	296	1.21095	18.8701	66.757	1.68065	0	0	55.1277	0	0	66.757
CUFF.10009	chr2	120868086	120868321	+	236	1.51882	0	66.5539	1.05397	0	0	43.8194	0	0	66.5539
CUFF.16626	chr7	2356944	2357240	+	297	1.20687	0	66.5322	0.837498	7.11971	0	55.1277	0	0	66.5322
CUFF.12786	chr3	105660275	105660503	+	229	1.56525	0	66.3758	1.08619	0	0	42.4059	0	0	66.3758
CUFF.13683	chr4	41487154	41487382	+	229	1.56525	0	66.3758	1.08619	0	0	42.4059	0	0	66.3758
CUFF.13733	chr4	75668716	75668990	+	275	1.30342	0	66.3275	2.71349	0	0	50.8871	0	0	66.3275
CUFF.11969	chr22	34038353	34038543	+	191	1.87666	0	66.3178	1.30229	0	0	35.3383	0	0	66.3178
CUFF.18836	chr9	5356668	5356858	+	191	1.87666	0	66.3178	1.30229	0	0	35.3383	0	0	66.3178
CUFF.524	chr1	44637604	44637817	+	214	1.67496	10.4403	66.293	6.97393	0	0	39.5789	0	0	66.293
CUFF.4513	chr12	110733466	110733664	+	199	1.80121	0	66.1979	2.49987	0	0	36.7518	0	0	66.1979
CUFF.7466	chr17	35085601	35085822	+	222	1.6146	0	66.1864	1.12044	0	0	40.9924	0	0	66.1864
CUFF.18107	chr8	53960905	53961157	+	253	1.41677	0	66.0872	2.94945	0	0	46.6465	0	0	66.0872
CUFF.1694	chr1	237313276	237313536	+	261	1.37334	0	66.0028	0.953015	0	0	48.06	0	0	66.0028
CUFF.1216	chr1	173359629	173359820	+	192	1.86688	0	65.9724	1.2955	0	0	35.3383	0	0	65.9724
CUFF.6853	chr16	75362934	75363125	+	192	1.86688	0	65.9724	2.59101	0	0	35.3383	0	0	65.9724
CUFF.18129	chr8	60709029	60709197	+	169	2.12096	0	65.9568	1.47182	0	0	31.0977	0	0	65.9568
CUFF.8278	chr18	9148817	9149047	+	231	1.5517	0	65.8011	2.15357	0	0	42.4059	0	0	65.8011
CUFF.6369	chr16	1702182	1702343	+	162	2.2126	0	65.6792	4.60624	0	0	29.6841	0	0	65.6792
CUFF.16280	chr6	148518183	148518375	+	193	1.85721	0	65.6306	1.28879	0	0	35.3383	0	0	65.6306
CUFF.3961	chr12	38866287	38866703	+	417	0.859572	0	65.6117	0.596491	0	0	76.3306	0	0	65.6117
CUFF.17274	chr7	102154110	102154418	+	309	1.16001	0	65.5881	0.804974	0	0	56.5412	0	0	65.5881
CUFF.678	chr1	65380040	65380186	+	147	2.43838	0	65.4877	1.69209	0	0	26.8571	0	0	65.4877
CUFF.1460	chr1	217510651	217510859	+	209	1.71503	0	65.4548	1.19013	0	0	38.1653	0	0	65.4548
CUFF.13963	chr4	150718478	150718748	+	271	1.32266	0	65.4369	0.917848	0	0	49.4736	0	0	65.4369
CUFF.4338	chr12	63852199	63852446	+	248	1.44533	0	65.3765	1.00297	0	0	45.233	0	0	65.3765
CUFF.9328	chr2	259348	259595	+	248	1.44533	36.0358	65.3765	1.00297	17.0529	0	45.233	0	0	65.3765
CUFF.10349	chr2	182246494	182246749	+	256	1.40016	0	65.3127	0.971629	0	0	46.6465	0	0	65.3127
CUFF.11659	chr21	42718635	42718797	+	163	2.19903	0	65.2763	1.52599	0	0	29.6841	0	0	65.2763
CUFF.13740	chr4	77031208	77031409	+	202	1.77446	0	65.2147	1.23137	0	0	36.7518	0	0	65.2147
CUFF.7120	chr17	677923	678163	+	241	1.48731	0	65.1731	1.0321	0	0	43.8194	0	0	65.1731
CUFF.17605	chr7	155754587	155754967	+	381	0.940792	0	65.1621	0.652853	11.1	0	69.263	0	0	65.1621
CUFF.2101	chr10	32915031	32915349	+	319	1.12364	0	65.1204	0.77974	0	0	57.9547	0	0	65.1204
CUFF.12173	chr22	46348693	46348910	+	218	1.64423	0	65.0767	1.141	0	0	39.5789	0	0	65.0767
CUFF.15996	chr6	52532861	52533078	+	218	1.64423	0	65.0767	4.56398	0	0	39.5789	0	0	65.0767
CUFF.5752	chr15	42516187	42516373	+	187	1.9168	0	65.0269	5.32058	0	0	33.9247	0	0	65.0269
CUFF.18011	chr8	41616616	41617028	+	413	2.60369	0	65.0204	1.80681	0	0	24.9724	0	0	65.0204
CUFF.2162	chr10	50551094	50551358	+	265	1.35261	0	65.0065	0.93863	0	0	48.06	0	0	65.0065
CUFF.9621	chr2	61036671	61037053	+	383	0.935879	0	64.8218	4.54611	0	0	69.263	0	0	64.8218
CUFF.11730	chr21	45290051	45290230	+	180	1.99134	0	64.7409	5.52749	0	0	32.5112	0	0	64.7409
CUFF.13014	chr3	141393756	141393935	+	180	1.99134	0	64.7409	4.14562	0	0	32.5112	0	0	64.7409
CUFF.19393	chr9	125108131	125108420	+	290	1.23601	0	64.6439	2.57314	0	0	52.3006	0	0	64.6439
CUFF.10173	chr2	152458107	152458310	+	204	1.75707	0	64.5754	1.2193	0	0	36.7518	0	0	64.5754
CUFF.6997	chr16	88003492	88003703	+	212	1.69076	0	64.5285	1.17329	0	0	38.1653	0	0	64.5285
CUFF.15744	chr6	15293968	15294344	+	377	0.950774	0	64.5095	3.2989	44.8712	0	67.8495	0	0	64.5095
CUFF.8503	chr18	80035404	80035568	+	165	2.17237	0	64.4851	1.5075	0	0	29.6841	0	0	64.4851
CUFF.17007	chr7	74594003	74594230	+	228	1.57211	0	64.4446	1.09095	0	0	40.9924	0	0	64.4446
CUFF.11929	chr22	29575346	29575534	+	189	1.89652	0	64.3388	1.31607	0	0	33.9247	0	0	64.3388
CUFF.13798	chr4	99917819	99918007	+	189	1.89652	0	64.3388	3.9482	0	0	33.9247	0	0	64.3388
CUFF.4778	chr13	20990986	20991245	+	260	1.37862	0	64.3079	0.95668	0	0	46.6465	0	0	64.3079
CUFF.5016	chr13	97246938	97247142	+	205	1.7485	0	64.2604	1.21335	0	0	36.7518	0	0	64.2604
CUFF.12579	chr3	48561341	48561616	+	276	1.2987	0	64.2514	0.901221	0	0	49.4736	0	0	64.2514
CUFF.9661	chr2	66854815	66855027	+	213	1.68282	0	64.2256	1.16778	0	0	38.1653	0	0	64.2256
CUFF.7453	chr17;chr17	30167344;30229813	30167556;30229828	+;+	229	1.56525	0	64.1632	1.08619	0	0	40.9924	0	0	64.1632
CUFF.20363	chrX	118106418	118106646	+	229	1.56525	0	64.1632	1.08619	0	0	40.9924	0	0	64.1632
CUFF.19409	chr9	127504024	127504276	+	253	1.41677	0	64.0845	0.98315	0	0	45.233	0	0	64.0845
CUFF.3950	chr12	32247269	32247458	+	190	1.88654	0	64.0002	1.30914	0	0	33.9247	0	0	64.0002
CUFF.5594	chr14	102910083	102910272	+	190	1.88654	5.87953	64.0002	2.61828	22.2585	0	33.9247	0	0	64.0002
CUFF.3504	chr11	123494935	123495140	+	206	1.74001	0	63.9484	1.20746	0	0	36.7518	0	0	63.9484
CUFF.19392	chr9	124994155	124994368	+	214	1.67496	0	63.9254	1.16232	0	0	38.1653	0	0	63.9254
CUFF.6888	chr16	81449999	81450228	+	230	1.55844	0	63.8843	4.32586	9.19371	0	40.9924	0	0	63.8843
CUFF.14250	chr5	3208083	3208241	+	159	2.25435	0	63.7319	1.56438	0	0	28.2706	0	0	63.7319
CUFF.14713	chr5	57243250	57243424	+	175	2.04824	0	63.6954	1.42135	0	0	31.0977	0	0	63.6954
CUFF.4450	chr12	99317296	99317486	+	191	1.87666	0	63.6651	1.30229	0	0	33.9247	0	0	63.6651
CUFF.8477	chr18	63128477	63128715	+	239	1.49976	0	63.5985	1.04074	0	0	42.4059	0	0	63.5985
CUFF.987	chr1	151369006	151369292	+	287	1.24893	0	63.5542	0.866679	0	0	50.8871	0	0	63.5542
CUFF.10832	chr2	240981109	240981460	+	352	1.0183	0	63.3335	0.706639	0	0	62.1953	0	0	63.3335
CUFF.18704	chr8	143469452	143469667	+	216	1.65945	0	63.3335	1.15156	0	0	38.1653	0	0	63.3335
CUFF.13715	chr4	67474505	67474753	+	249	1.43952	0	63.0792	4.99472	0	0	43.8194	0	0	63.0792
CUFF.17485	chr7	136297339	136297531	+	193	1.85721	0	63.0054	1.28879	0	0	33.9247	0	0	63.0054
CUFF.11943	chr22	30827660	30827844	+	185	1.93752	0	62.9912	1.34452	0	0	32.5112	0	0	62.9912
CUFF.12614	chr3	49523894	49524078	+	185	1.93752	0	62.9912	2.68905	0	0	32.5112	0	0	62.9912
CUFF.6249	chr15	98915291	98915644	+	354	1.01255	0	62.9757	0.702647	0	0	62.1953	0	0	62.9757
CUFF.9251	chr19	58250244	58250420	+	177	2.02509	6.31136	62.9757	1.40529	0	0	31.0977	0	0	62.9757
CUFF.19451	chr9	128683107	128683356	+	250	1.43377	0	62.8269	4.97474	0	0	43.8194	0	0	62.8269
CUFF.274	chr1	22058835	22059149	+	315	1.13791	0	62.7304	2.36892	0	0	55.1277	0	0	62.7304
CUFF.771	chr1	84488771	84488980	+	210	1.70687	0	62.7304	1.18446	0	0	36.7518	0	0	62.7304
CUFF.16177	chr6	120252371	120252580	+	210	1.70687	0	62.7304	1.18446	0	0	36.7518	0	0	62.7304
CUFF.16562	chr7	723473	723747	+	275	1.30342	0	62.6426	0.904498	0	0	48.06	0	0	62.6426
CUFF.11660	chr21	42756244	42756510	+	267	1.34248	0	62.6219	0.931599	23.759	0	46.6465	0	0	62.6219
CUFF.2444	chr10	102420093	102420351	+	259	1.38394	0	62.5999	2.88112	0	0	45.233	0	0	62.5999
CUFF.13717	chr4	70710223	70710392	+	170	2.10848	0	62.5884	4.38947	0	0	29.6841	0	0	62.5884
CUFF.3701	chr12	6762951	6763104	+	154	2.32754	0	62.511	1.61517	0	0	26.8571	0	0	62.511
CUFF.20452	chrX	142156715	142156917	+	203	1.76572	0	62.3976	1.2253	0	0	35.3383	0	0	62.3976
CUFF.6928	chr16	85539635	85539894	+	260	1.37862	0	62.3592	0.95668	0	0	45.233	0	0	62.3592
CUFF.15225	chr5	135297451	135297694	+	244	1.46902	0	62.2953	1.01941	0	0	42.4059	0	0	62.2953
CUFF.7103	chr16	90014428	90014663	+	236	1.51882	0	62.2601	1.05397	0	0	40.9924	0	0	62.2601
CUFF.9958	chr2	112142564	112142783	+	220	1.62928	0	62.182	1.13062	0	0	38.1653	0	0	62.182
CUFF.15053	chr5;chr5	119311555;119371879	119311566;119372086	-;-	220	1.62928	0	62.182	1.13062	0	0	38.1653	0	0	62.182
CUFF.12055	chr22	40256544	40256755	+	212	1.69076	0	62.1386	2.34657	0	0	36.7518	0	0	62.1386
CUFF.7626	chr17	48055819	48056022	+	204	1.75707	0	62.0917	7.31579	0	0	35.3383	0	0	62.0917
CUFF.12399	chr3	14407237	14407530	+	294	2.43838	0	62.041	3.38418	0	0	25.4435	0	0	62.041
CUFF.85	chr1	2248566	2248794	+	229	1.56525	0	61.9507	1.08619	0	0	39.5789	0	0	61.9507
CUFF.18949	chr9	34020250	34020429	+	180	1.99134	0	61.9261	1.38187	0	0	31.0977	0	0	61.9261
CUFF.10250	chr2	162205515	162205760	+	246	1.45708	0	61.7888	1.01113	0	0	42.4059	0	0	61.7888
CUFF.15609	chr6	3272634	3272838	+	205	1.7485	0	61.7888	7.2801	0	0	35.3383	0	0	61.7888
CUFF.16913	chr7	55957828	55958032	+	205	1.7485	0	61.7888	1.21335	0	0	35.3383	0	0	61.7888
CUFF.4505	chr12	110170287	110170442	+	156	2.2977	0	61.7096	1.59447	0	0	26.8571	0	0	61.7096
CUFF.19139	chr9	94494099	94494328	+	230	1.55844	0	61.6814	1.08146	0	0	39.5789	0	0	61.6814
CUFF.6530	chr16	22220882	22221062	+	181	1.98034	0	61.584	2.74847	0	0	31.0977	0	0	61.584
CUFF.4341	chr12	63905372	63905618	+	247	1.45118	0	61.5387	1.00703	0	0	42.4059	0	0	61.5387
CUFF.8374	chr18	31891735	31891940	+	206	1.74001	0	61.4889	1.20746	0	0	35.3383	0	0	61.4889
CUFF.1744	chr1	246120472	246120826	+	355	1.00969	0	61.3711	0.700667	5.95649	0	60.7818	0	0	61.3711
CUFF.7105	chr16	90029354	90029576	+	223	1.60736	0	61.3455	2.23082	0	0	38.1653	0	0	61.3455
CUFF.18908	chr9	21895353	21895542	+	190	1.88654	0	61.3335	1.30914	0	0	32.5112	0	0	61.3335
CUFF.20033	chrX	31164356	31164537	+	182	1.96946	0	61.2456	1.36669	0	0	31.0977	0	0	61.2456
CUFF.15610	chr6	3275825	3276064	+	240	1.49351	9.30926	61.2224	11.4004	0	0	40.9924	0	0	61.2224
CUFF.18847	chr9	5826849	5827047	+	199	1.80121	0	61.1057	1.24993	0	0	33.9247	0	0	61.1057
CUFF.10553	chr2	216163933	216164123	+	191	1.87666	0	61.0124	1.30229	0	0	32.5112	0	0	61.0124
CUFF.8804	chr19	13156371	13156669	+	299	1.1988	0	61.0035	0.831896	0	0	50.8871	0	0	61.0035
CUFF.18917	chr9	26994319	26994476	+	158	2.26862	0	60.9285	1.57428	0	0	26.8571	0	0	60.9285
CUFF.6836	chr16	74314397	74314762	+	366	0.979349	0	60.9109	0.679609	5.77747	0	62.1953	0	0	60.9109
CUFF.8241	chr18	3378135	3378342	+	208	1.72328	0	60.8976	1.19585	0	0	35.3383	0	0	60.8976
CUFF.7160	chr17	2884525	2884757	+	233	1.53838	0	60.8872	1.06754	0	0	39.5789	0	0	60.8872
CUFF.16699	chr7	12330977	12331201	+	225	1.59307	148.948	60.8002	1.1055	0	0	38.1653	0	0	60.8002
CUFF.12443	chr3	24313196	24313370	+	175	2.04824	0	60.8002	1.42135	0	0	29.6841	0	0	60.8002
CUFF.17538	chr7	144627250	144627491	+	242	1.48116	0	60.7164	1.02784	0	0	40.9924	0	0	60.7164
CUFF.3861	chr12	28540918	28541176	+	259	1.38394	0	60.6437	0.960374	0	0	43.8194	0	0	60.6437
CUFF.8164	chr17	82872442	82872675	+	234	1.5318	0	60.627	4.25191	0	0	39.5789	0	0	60.627
CUFF.13779	chr4	88956759	88956967	+	209	1.71503	0	60.6063	1.19013	0	0	35.3383	0	0	60.6063
CUFF.12540	chr3	45539225	45539400	+	176	2.0366	0	60.4547	1.41328	0	0	29.6841	0	0	60.4547
CUFF.16158	chr6	111287803	111288079	+	277	1.29401	0	60.3612	1.79593	0	0	46.6465	0	0	60.3612
CUFF.1158	chr1	164574029	164574238	+	210	1.70687	0	60.3177	1.18446	0	0	35.3383	0	0	60.3177
CUFF.13838	chr4	108936963	108937172	+	210	1.70687	0	60.3177	1.18446	0	0	35.3383	0	0	60.3177
CUFF.17858	chr8	21921095	21921304	+	210	1.70687	0	60.3177	2.36892	0	0	35.3383	0	0	60.3177
CUFF.6258	chr15	99681106	99681290	+	185	1.93752	0	60.2524	2.68905	0	0	31.0977	0	0	60.2524
CUFF.19849	chr9	137807943	137808228	+	286	1.25329	0	60.2333	0.869709	0	0	48.06	0	0	60.2333
CUFF.15212	chr5	134684617	134684818	+	202	1.77446	0	60.1982	1.23137	0	0	33.9247	0	0	60.1982
CUFF.1996	chr10	8010364	8010582	+	219	1.63672	0	60.1524	1.13578	0	0	36.7518	0	0	60.1524
CUFF.10273	chr2	171889499	171889717	+	219	1.63672	0	60.1524	1.13578	0	0	36.7518	0	0	60.1524
CUFF.6355	chr16	965788	965981	+	194	1.84764	0	60.0689	1.28215	0	0	32.5112	0	0	60.0689
CUFF.3792	chr12	19446221	19446490	+	270	1.32756	0	60.0496	0.921248	0	0	45.233	0	0	60.0496
CUFF.8288	chr18	9565299	9565509	+	211	1.69878	10.5887	60.0318	7.07309	0	0	35.3383	0	0	60.0318
CUFF.14072	chr4	185719160	185719370	+	211	1.69878	0	60.0318	1.17885	0	0	35.3383	0	0	60.0318
CUFF.1802	chr1	247360748	247360975	+	228	1.57211	0	60.0002	1.09095	0	0	38.1653	0	0	60.0002
CUFF.664	chr1	61171613	61171764	+	152	2.35817	0	60.0002	1.63643	0	0	25.4435	0	0	60.0002
CUFF.9326	chr1_KI270707v1_random	30066	30217	+	152	2.35817	0	60.0002	1.63643	0	0	25.4435	0	0	60.0002
CUFF.5541	chr14	90400124	90400275	+	152	2.35817	0	60.0002	3.27285	0	0	25.4435	0	0	60.0002
CUFF.13906	chr4	128688242	128688444	+	203	1.76572	0	59.9017	1.2253	0	0	33.9247	0	0	59.9017
CUFF.16192	chr6	131221753	131221955	+	203	1.76572	0	59.9017	1.2253	0	0	33.9247	0	0	59.9017
CUFF.3025	chr11	64048693	64048912	+	220	1.62928	0	59.879	1.13062	0	0	36.7518	0	0	59.879
CUFF.5664	chr15	22827654	22827890	+	237	1.51241	0	59.8595	6.29714	0	0	39.5789	0	0	59.8595
CUFF.14041	chr4	182251183	182251487	+	305	2.35044	0	59.8035	0.815531	0	0	25.4435	0	0	59.8035
CUFF.14053	chr4	184692919	184693113	+	195	1.83816	0	59.7609	1.27557	0	0	32.5112	0	0	59.7609
CUFF.18990	chr9	41429489	41429683	+	195	1.83816	0	59.7609	1.27557	0	0	32.5112	0	0	59.7609
CUFF.2500	chr10	113095014	113095225	+	212	1.69076	0	59.7486	1.17329	0	0	35.3383	0	0	59.7486
CUFF.3301	chr11	75850756	75850984	+	229	1.56525	0	59.7382	1.08619	0	0	38.1653	0	0	59.7382
CUFF.3420	chr11	116949683	116949937	+	255	1.40565	0	59.608	0.975439	0	0	42.4059	0	0	59.608
CUFF.4842	chr13	40504336	40504556	+	221	1.62191	0	59.608	1.12551	0	0	36.7518	0	0	59.608
CUFF.13833	chr4	107830591	107830760	+	170	2.10848	0	59.608	1.46316	0	0	28.2706	0	0	59.608
CUFF.6204	chr15	98704472	98704684	+	213	1.68282	0	59.4681	1.16778	0	0	35.3383	0	0	59.4681
CUFF.18229	chr8	94745730	94745942	+	213	1.68282	0	59.4681	1.16778	0	0	35.3383	0	0	59.4681
CUFF.8444	chr18	48637610	48637805	+	196	1.82878	0	59.456	1.26907	0	0	32.5112	0	0	59.456
CUFF.11094	chr20	34761155	34761350	+	196	1.82878	0	59.456	1.26907	0	0	32.5112	0	0	59.456
CUFF.15930	chr6	42774198	42774393	+	196	1.82878	0	59.456	1.26907	0	0	32.5112	0	0	59.456
CUFF.6493	chr16	18823081	18823259	+	179	2.00247	0	59.4415	1.38959	0	0	29.6841	0	0	59.4415
CUFF.17896	chr8	23217704	23217891	+	188	1.9066	0	59.291	1.32307	0	0	31.0977	0	0	59.291
CUFF.18245	chr8	98504237	98504544	+	308	1.16377	0	59.221	1.61517	0	0	50.8871	0	0	59.221
CUFF.9608	chr2	55576341	55576554	+	214	1.67496	0	59.1902	1.16232	0	0	35.3383	0	0	59.1902
CUFF.10029	chr2	128289305	128289715	+	411	0.872121	0	59.1729	0.605199	0	0	67.8495	0	0	59.1729
CUFF.16805	chr7	35807724	35807946	+	223	1.60736	0	59.0734	1.11541	0	0	36.7518	0	0	59.0734
CUFF.958	chr1	150348250	150348412	+	163	2.19903	61.681	59.0595	6.10397	0	0	26.8571	0	0	59.0595
CUFF.3837	chr12	26034242	26034404	+	163	2.19903	0	59.0595	1.52599	0	0	26.8571	0	0	59.0595
CUFF.18915	chr9	22098861	22099126	+	266	1.34753	0	59.0478	0.935101	0	0	43.8194	0	0	59.0478
CUFF.2765	chr11	19869885	19870090	+	206	1.74001	0	59.0293	1.20746	0	0	33.9247	0	0	59.0293
CUFF.4442	chr12	97196511	97196716	+	206	1.74001	0	59.0293	1.20746	0	0	33.9247	0	0	59.0293
CUFF.16544	chr6_GL000256v2_alt;chr6_GL000256v2_alt;chr6_GL000256v2_alt	3031621;3032862;3033132	3031694;3032968;3033199	-;-;-	249	1.43952	0	59.0096	6.9926	0	0	40.9924	0	0	59.0096
CUFF.14517	chr5	32390833	32391064	+	232	1.54501	4.81513	58.9657	1.07214	0	0	38.1653	0	0	58.9657
CUFF.2039	chr10	18567828	18568334	+	507	0.706986	0	58.9614	2.45303	0	0	83.3983	0	0	58.9614
CUFF.19109	chr9	92445642	92445916	+	275	1.30342	0	58.9578	0.904498	0	0	45.233	0	0	58.9578
CUFF.13856	chr4	109434736	109434950	+	215	1.66717	0	58.9149	4.62766	0	0	35.3383	0	0	58.9149
CUFF.3279	chr11	74830563	74830734	+	172	2.08396	0	58.9149	1.44614	0	0	28.2706	0	0	58.9149
CUFF.13193	chr3	180914710	180914881	+	172	2.08396	0	58.9149	1.44614	0	0	28.2706	0	0	58.9149
CUFF.14033	chr4	173181238	173181478	+	241	1.48731	0	58.866	2.06421	0	0	39.5789	0	0	58.866
CUFF.12766	chr3	100103377	100103626	+	250	1.43377	0	58.7735	7.95958	0	0	40.9924	0	0	58.7735
CUFF.14966	chr5	94292918	94293236	+	319	1.12364	0	58.7672	0.77974	0	0	52.3006	0	0	58.7672
CUFF.18274	chr8	100347145	100347498	+	354	2.02509	0	58.6819	0.702647	0	0	28.9774	0	0	58.6819
CUFF.9561	chr2	46143915	46144130	+	216	1.65945	0	58.6422	1.15156	0	0	35.3383	0	0	58.6422
CUFF.9600	chr2	54980339	54980554	+	216	1.65945	0	58.6422	8.06092	0	0	35.3383	0	0	58.6422
CUFF.14708	chr5	55420389	55420708	+	320	1.12013	0	58.5835	0.777303	0	0	52.3006	0	0	58.5835
CUFF.19154	chr9	96813015	96813239	+	225	1.59307	0	58.5483	1.1055	0	0	36.7518	0	0	58.5483
CUFF.12939	chr3	128053692	128054081	+	390	0.919081	0	58.4617	5.74008	0	0	63.6089	0	0	58.4617
CUFF.16701	chr7	16760262	16760469	+	208	1.72328	0	58.4617	1.19585	0	0	33.9247	0	0	58.4617
CUFF.19173	chr9	97993364	97993545	+	182	1.96946	12.2759	58.4617	1.36669	0	0	29.6841	0	0	58.4617
CUFF.12057	chr22	40375790	40376162	+	373	0.96097	0	58.4095	0.666855	0	0	60.7818	0	0	58.4095
CUFF.16038	chr6	57330803	57331097	+	295	1.21506	0	58.3957	0.843176	0	0	48.06	0	0	58.3957
CUFF.1526	chr1;chr1	226277778;226286333	226277932;226286429	-;-	252	1.42239	0	58.3071	3.9482	0	0	40.9924	0	0	58.3071
CUFF.15314	chr5	145725069	145725320	+	252	1.42239	0	58.3071	0.987051	0	0	40.9924	0	0	58.3071
CUFF.2158	chr10	50076839	50077038	+	200	1.79221	0	58.2669	1.24368	0	0	32.5112	0	0	58.2669
CUFF.15571	chr6	1279452	1279686	+	235	1.52528	0	58.2129	1.05845	0	0	38.1653	0	0	58.2129
CUFF.4351	chr12	64410200	64410408	+	209	1.71503	0	58.182	1.19013	0	0	33.9247	0	0	58.182
CUFF.250	chr1	21048334	21048577	+	244	1.46902	0	58.1423	1.01941	0	0	39.5789	0	0	58.1423
CUFF.13704	chr4	57000046	57000228	+	183	1.9587	0	58.1423	1.35922	0	0	29.6841	0	0	58.1423
CUFF.17585	chr7	152377220	152377402	+	183	1.9587	0	58.1423	1.35922	0	0	29.6841	0	0	58.1423
CUFF.19071	chr9	85987786	85987968	+	183	1.9587	36.6266	58.1423	1.35922	0	0	29.6841	0	0	58.1423
CUFF.4898	chr13	50935898	50936124	+	227	1.57904	0	58.0325	9.86182	0	0	36.7518	0	0	58.0325
CUFF.13292	chr4	421028	421272	+	245	1.46303	0	57.9049	1.01525	0	0	39.5789	0	0	57.9049
CUFF.16122	chr6	88722663	88722916	+	254	1.41119	0	57.848	0.979279	0	0	40.9924	0	0	57.848
CUFF.5304	chr14	36126294	36126512	+	219	1.63672	0	57.8388	1.13578	0	0	35.3383	0	0	57.8388
CUFF.1284	chr1	185774894	185775077	+	184	1.94805	0	57.8263	1.35183	0	0	29.6841	0	0	57.8263
CUFF.6508	chr16	19698810	19699072	+	263	1.3629	0	57.7949	3.78307	0	0	42.4059	0	0	57.7949
CUFF.3388	chr11;chr11	103362772;103414393	103362801;103414555	+;+	193	1.85721	0	57.7549	1.28879	0	0	31.0977	0	0	57.7549
CUFF.17969	chr8	30693986	30694178	+	193	1.85721	0	57.7549	1.28879	0	0	31.0977	0	0	57.7549
CUFF.17434	chr7	130157671	130157907	+	237	1.51241	0	57.7217	1.04952	0	0	38.1653	0	0	57.7217
CUFF.14090	chr4	183958592	183958802	+	211	1.69878	0	57.6305	2.3577	0	0	33.9247	0	0	57.6305
CUFF.16213	chr6	135867983	135868158	+	176	2.0366	0	57.5759	1.41328	0	0	28.2706	0	0	57.5759
CUFF.1332	chr1	200660039	200660320	+	282	1.27107	0	57.4943	0.882046	0	0	45.233	0	0	57.4943
CUFF.17287	chr7	102783497	102783734	+	238	1.50606	0	57.4792	6.27068	0	0	38.1653	0	0	57.4792
CUFF.7384	chr17	27334415	27334608	+	194	1.84764	0	57.4572	1.28215	0	0	31.0977	0	0	57.4572
CUFF.12143	chr22	45573024	45573270	+	247	1.45118	0	57.4361	1.00703	0	0	39.5789	0	0	57.4361
CUFF.3783	chr12	19246869	19247071	+	203	1.76572	0	57.4058	1.2253	0	0	32.5112	0	0	57.4058
CUFF.7905	chr17	75795185	75795387	+	203	1.76572	0	57.4058	1.2253	0	0	32.5112	0	0	57.4058
CUFF.1414	chr1	211449698	211449962	+	265	1.35261	0	57.3587	0.93863	0	0	42.4059	0	0	57.3587
CUFF.12126	chr22	44060173	44060384	+	212	1.69076	0	57.3587	2.34657	0	0	33.9247	0	0	57.3587
CUFF.5711	chr15	40456379	40456599	+	221	1.62191	0	57.3154	1.12551	0	0	35.3383	0	0	57.3154
CUFF.7838	chr17	67376580	67376968	+	389	0.921444	0	57.3095	0.639427	0	0	62.1953	0	0	57.3095
CUFF.18152	chr8	61685832	61686070	+	239	1.49976	0	57.2387	2.08148	0	0	38.1653	0	0	57.2387
CUFF.245	chr1	20833346	20833584	+	239	1.49976	0	57.2387	1.04074	53.085	0	38.1653	0	0	57.2387
CUFF.12262	chr3	4203674	4203859	+	186	1.92711	0	57.2045	1.3373	0	0	29.6841	0	0	57.2045
CUFF.16961	chr7	69935580	69935765	+	186	1.92711	0	57.2045	1.3373	0	0	29.6841	0	0	57.2045
CUFF.10153	chr2	148364591	148364776	+	186	1.92711	0	57.2045	1.3373	11.3686	0	29.6841	0	0	57.2045
CUFF.3462	chr11	122230031	122230367	+	337	1.06363	36.4636	57.1317	0.738092	0	0	53.7142	0	0	57.1317
CUFF.14251	chr5	5054810	5055022	+	213	1.68282	0	57.0894	1.16778	0	0	33.9247	0	0	57.0894
CUFF.17366	chr7	114527323	114527535	+	213	1.68282	0	57.0894	1.16778	0	0	33.9247	0	0	57.0894
CUFF.11558	chr21	16244131	16244352	+	222	1.6146	0	57.0572	1.12044	0	0	35.3383	0	0	57.0572
CUFF.1260	chr1	180450592	180450751	+	160	2.24026	0	57.0002	1.55461	0	0	25.4435	0	0	57.0002
CUFF.5663	chr15	22823989	22824237	+	249	1.43952	0	56.9747	4.99472	0	0	39.5789	0	0	56.9747
CUFF.3794	chr12	19522607	19522864	+	258	1.38931	0	56.9511	0.964097	0	0	40.9924	0	0	56.9511
CUFF.1607	chr1;chr1;chr1;chr1	230912682;230916194;230920510;230921421	230912759;230916302;230920594;230921495	-;-;-;-	347	1.03297	0	56.9454	0.716821	0	0	55.1277	0	0	56.9454
CUFF.13471	chr4	8202636	8202813	+	178	2.01372	0	56.929	1.3974	0	0	28.2706	0	0	56.929
CUFF.11171	chr20	38033185	38033371	+	187	1.9168	0	56.8986	1.33014	0	0	29.6841	0	0	56.8986
CUFF.1989	chr10	5768449	5768644	+	196	1.82878	0	56.8709	1.26907	0	0	31.0977	0	0	56.8709
CUFF.10082	chr2	135453546	135453768	+	223	1.60736	0	56.8014	1.11541	0	0	35.3383	0	0	56.8014
CUFF.11722	chr21	45181652	45181874	+	223	1.60736	145.275	56.8014	1.11541	0	0	35.3383	0	0	56.8014
CUFF.10083	chr2	135467126	135467286	+	161	2.22635	0	56.6461	1.54495	0	0	25.4435	0	0	56.6461
CUFF.14982	chr5	95895813	95896152	+	340	1.05424	0	56.6276	4.38947	0	0	53.7142	0	0	56.6276
CUFF.838	chr1	100973631	100973800	+	170	2.10848	0	56.6276	1.46316	0	0	26.8571	0	0	56.6276
CUFF.4683	chr12	128821327	128821496	+	170	2.10848	0	56.6276	1.46316	0	0	26.8571	0	0	56.6276
CUFF.16178	chr6	120529360	120529529	+	170	2.10848	0	56.6276	1.46316	0	0	26.8571	0	0	56.6276
CUFF.790	chr1	91504800	91504978	+	179	2.00247	0	56.611	1.38959	0	0	28.2706	0	0	56.611
CUFF.894	chr1	117857906	117858093	+	188	1.9066	41.5946	56.5959	6.61534	0	0	29.6841	0	0	56.5959
CUFF.3742	chr12	12120994	12121190	+	197	1.8195	0	56.5822	8.83837	0	0	31.0977	0	0	56.5822
CUFF.6058	chr15	75087714	75087910	+	197	1.8195	0	56.5822	1.26262	0	0	31.0977	0	0	56.5822
CUFF.10559	chr2	216510296	216510492	+	197	1.8195	0	56.5822	2.52525	0	0	31.0977	0	0	56.5822
CUFF.15343	chr5	151273192	151273388	+	197	1.8195	0	56.5822	1.26262	0	0	31.0977	0	0	56.5822
CUFF.6952	chr16	86467946	86468160	+	215	1.66717	0	56.5583	1.15692	0	0	33.9247	0	0	56.5583
CUFF.17910	chr8	25222123	25222337	+	215	1.66717	0	56.5583	1.15692	0	0	33.9247	0	0	56.5583
CUFF.8956	chr19	34460719	34460951	+	233	1.53838	0	56.5381	1.06754	0	0	36.7518	0	0	56.5381
CUFF.9677	chr2	69101859	69102091	+	233	1.53838	0	56.5381	1.06754	0	0	36.7518	0	0	56.5381
CUFF.10640	chr2	231092111	231092343	+	233	1.53838	0	56.5381	1.06754	0	0	36.7518	0	0	56.5381
CUFF.13158	chr3	172344992	172345288	+	297	1.20687	0	56.2965	0.837498	0	0	46.6465	0	0	56.2965
CUFF.585	chr1	50854715	50855002	+	288	1.24459	0	56.2965	0.86367	0	0	45.233	0	0	56.2965
CUFF.5654	chr15	20377834	20378112	+	279	1.28474	0	56.2965	0.89153	45.4743	0	43.8194	0	0	56.2965
CUFF.2358	chr10	94358841	94359083	+	243	1.47507	0	56.2965	17.4013	0	0	38.1653	0	0	56.2965
CUFF.6069	chr15	75651465	75651707	+	243	1.47507	0	56.2965	1.02361	0	0	38.1653	0	0	56.2965
CUFF.240	chr1	19884347	19884571	+	225	1.59307	0	56.2965	1.1055	0	0	35.3383	0	0	56.2965
CUFF.12529	chr3	43554437	43554661	+	225	1.59307	0	56.2965	1.1055	0	0	35.3383	0	0	56.2965
CUFF.1493	chr1	224394574	224394780	+	207	1.7316	0	56.2965	2.40326	0	0	32.5112	0	0	56.2965
CUFF.19070	chr9	85981353	85981550	+	198	1.81031	0	56.2965	1.25625	0	0	31.0977	0	0	56.2965
CUFF.11413	chr20	62361682	62361870	+	189	1.89652	0	56.2965	5.26427	0	0	29.6841	0	0	56.2965
CUFF.16357	chr6	165645244	165645432	+	189	1.89652	59.1064	56.2965	1.31607	0	0	29.6841	0	0	56.2965
CUFF.15921	chr6	41579295	41579465	+	171	2.09615	0	56.2965	1.4546	0	0	26.8571	0	0	56.2965
CUFF.10791	chr2	239252291	239252696	+	406	0.882861	68.7876	56.1578	0.612652	0	0	63.6089	0	0	56.1578
CUFF.13044	chr3	143024536	143024779	+	244	1.46902	0	56.0658	3.05824	8.6662	0	38.1653	0	0	56.0658
CUFF.5635	chr14	105324403	105324637	+	235	1.52528	0	56.0569	1.05845	0	0	36.7518	0	0	56.0569
CUFF.1749	chr1	246240067	246240274	+	208	1.72328	0	56.0258	2.3917	0	0	32.5112	0	0	56.0258
CUFF.2421	chr10	101684080	101684287	+	208	1.72328	0	56.0258	1.19585	0	0	32.5112	0	0	56.0258
CUFF.2236	chr10	71989001	71989190	+	190	1.88654	0	56.0002	1.30914	0	0	29.6841	0	0	56.0002
CUFF.14046	chr4	183217842	183218004	+	163	2.19903	0	55.9511	1.52599	0	0	25.4435	0	0	55.9511
CUFF.11873	chr22	24376227	24376534	+	308	1.16377	0	55.9309	0.807587	0	0	48.06	0	0	55.9309
CUFF.6088	chr15	80108993	80109264	+	272	1.3178	0	55.8825	0.914474	0	0	42.4059	0	0	55.8825
CUFF.8379	chr18	35588931	35589202	+	272	1.3178	0	55.8825	0.914474	0	0	42.4059	0	0	55.8825
CUFF.7555	chr17	43104354	43104589	+	236	1.51882	0	55.8194	1.05397	0	0	36.7518	0	0	55.8194
CUFF.11162	chr20	37295704	37295939	+	236	1.51882	0	55.8194	5.26985	0	0	36.7518	0	0	55.8194
CUFF.12695	chr3	57819894	57820120	+	227	1.57904	0	55.8005	1.09576	0	0	35.3383	0	0	55.8005
CUFF.11257	chr20	48690008	48690298	+	291	1.23176	0	55.7161	0.854766	0	0	45.233	0	0	55.7161
CUFF.4419	chr12	92074649	92074994	+	346	1.03596	0	55.6456	0.718893	0	0	53.7142	0	0	55.6456
CUFF.9431	chr2	26620951	26621114	+	164	2.18562	0	55.6099	1.51669	0	0	25.4435	0	0	55.6099
CUFF.9056	chr19	44058244	44058480	+	237	1.51241	0	55.5839	1.04952	0	0	36.7518	0	0	55.5839
CUFF.16374	chr6	165785695	165785922	+	228	1.57211	0	55.5557	1.09095	0	0	35.3383	0	0	55.5557
CUFF.2118	chr10	38105023	38105241	+	219	1.63672	30.6058	55.5253	1.13578	0	0	33.9247	0	0	55.5253
CUFF.8764	chr19;chr19	11201009;11201890	11201053;11202127	-;-	283	1.26658	0	55.5008	2.63679	0	0	43.8194	0	0	55.5008
CUFF.165	chr1	10430105	10430296	+	192	1.86688	0	55.4168	1.2955	0	0	29.6841	0	0	55.4168
CUFF.3729	chr12	8047271	8047462	+	192	1.86688	0	55.4168	2.59101	0	0	29.6841	0	0	55.4168
CUFF.19407	chr9	127464762	127464953	+	192	1.86688	0	55.4168	1.2955	0	0	29.6841	0	0	55.4168
CUFF.6446	chr16	4815025	4815262	+	238	1.50606	0	55.3503	1.04511	0	0	36.7518	0	0	55.3503
CUFF.7435	chr17	30135077	30135314	+	238	1.50606	0	55.3503	1.04511	0	0	36.7518	0	0	55.3503
CUFF.11015	chr20	9292939	9293231	+	293	1.22335	0	55.3358	0.848931	0	0	45.233	0	0	55.3358
CUFF.14420	chr5	18993457	18993630	+	174	2.06001	0	55.3258	1.42952	0	0	26.8571	0	0	55.3258
CUFF.3238	chr11	72366313	72366541	+	229	1.56525	0	55.3131	1.08619	0	0	35.3383	0	0	55.3131
CUFF.9615	chr2	55650202	55650430	+	229	1.56525	0	55.3131	4.34475	0	0	35.3383	0	0	55.3131
CUFF.13025	chr3	142073080	142073308	+	229	1.56525	0	55.3131	1.08619	0	0	35.3383	0	0	55.3131
CUFF.6810	chr16	71808276	71808495	+	220	1.62928	0	55.2729	3.39187	0	0	33.9247	0	0	55.2729
CUFF.16263	chr6	140890210	140890429	+	220	1.62928	0	55.2729	2.26124	0	0	33.9247	0	0	55.2729
CUFF.4763	chr12;chr12	133037960;133044567	133037969;133044822	+;+	266	1.34753	0	55.2383	0.935101	0	0	40.9924	0	0	55.2383
CUFF.7059	chr16	89517371	89517600	+	230	1.55844	0	55.0726	1.08146	0	0	35.3383	0	0	55.0726
CUFF.14314	chr5	10656547	10656776	+	230	1.55844	0	55.0726	1.08146	0	0	35.3383	0	0	55.0726
CUFF.7711	chr17	57566062	57566245	+	184	1.94805	0	55.0726	1.35183	0	0	28.2706	0	0	55.0726
CUFF.655	chr1	61121680	61121900	+	221	1.62191	0	55.0228	1.12551	0	0	33.9247	0	0	55.0228
CUFF.18186	chr8	76106167	76106387	+	221	1.62191	0	55.0228	1.12551	0	0	33.9247	0	0	55.0228
CUFF.7522	chr17	40471860	40472071	+	212	1.69076	0	54.9687	1.17329	0	0	32.5112	0	0	54.9687
CUFF.5041	chr13	101610042	101610290	+	249	1.43952	0	54.9399	0.998943	0	0	38.1653	0	0	54.9399
CUFF.6932	chr16	85559937	85560102	+	166	2.15929	201.888	54.9399	1.49842	0	0	25.4435	0	0	54.9399
CUFF.1131	chr1	161171471	161171673	+	203	1.76572	0	54.9099	1.2253	0	0	31.0977	0	0	54.9099
CUFF.20402	chrX	130892274	130892476	+	203	1.76572	0	54.9099	1.2253	0	0	31.0977	0	0	54.9099
CUFF.18859	chr9	13270144	13270466	+	323	1.10973	0	54.9021	0.770083	0	0	49.4736	0	0	54.9021
CUFF.16167	chr6	111715419	111715695	+	277	1.29401	0	54.8738	0.897967	0	0	42.4059	0	0	54.8738
CUFF.4165	chr12	50576629	50576859	+	231	1.5517	0	54.8342	1.07678	0	0	35.3383	0	0	54.8342
CUFF.17835	chr8	19356490	19356813	+	324	1.1063	0	54.7327	0.767707	0	0	49.4736	0	0	54.7327
CUFF.12907	chr3	124861183	124861395	+	213	1.68282	0	54.7107	1.16778	0	0	32.5112	0	0	54.7107
CUFF.19974	chrX	16724081	16724386	+	306	1.17138	0	54.6407	0.812866	0	0	46.6465	0	0	54.6407
CUFF.5004	chr13	94184938	94185141	+	204	1.75707	0	54.6407	1.2193	0	0	31.0977	0	0	54.6407
CUFF.14618	chr5	39082962	39083165	+	204	1.75707	5.47604	54.6407	1.2193	0	0	31.0977	0	0	54.6407
CUFF.15303	chr5	141631195	141631361	+	167	2.14636	0	54.611	1.48944	0	0	25.4435	0	0	54.611
CUFF.12098	chr22	41919392	41919688	+	297	1.20687	0	54.5905	0.837498	0	0	45.233	0	0	54.5905
CUFF.4679	chr12	124910622	124910983	+	362	0.99017	27.7735	54.5858	5.49695	0	0	55.1277	0	0	54.5858
CUFF.118	chr1;chr1	3899307;3956943	3899621;3956952	+;+	325	1.1029	0	54.5643	0.765344	0	0	49.4736	0	0	54.5643
CUFF.421	chr1	35909290	35909512	+	223	1.60736	0	54.5293	1.11541	0	0	33.9247	0	0	54.5293
CUFF.17973	chr8	30596790	30597012	+	223	1.60736	0	54.5293	10.0387	0	0	33.9247	0	0	54.5293
CUFF.16013	chr6	53515268	53515518	+	251	1.42805	0	54.5022	2.97295	8.42452	0	38.1653	0	0	54.5022
CUFF.5636	chr14	105353932	105354117	+	186	1.92711	0	54.4805	1.3373	0	0	28.2706	0	0	54.4805
CUFF.7439	chr17	30602500	30602685	+	186	1.92711	0	54.4805	1.3373	0	0	28.2706	0	0	54.4805
CUFF.10024	chr2	127863115	127863356	+	242	1.48116	4.61616	54.4354	9.25055	52.427	0	36.7518	0	0	54.4354
CUFF.8895	chr19	18915396	18915740	+	345	1.03896	0	54.3383	1.44195	0	0	52.3006	0	0	54.3383
CUFF.933	chr1	147245726	147246080	+	355	1.00969	0	54.2349	0.700667	0	0	53.7142	0	0	54.2349
CUFF.2203	chr10	68345531	68345829	+	299	1.1988	0	54.2254	8.31896	0	0	45.233	0	0	54.2254
CUFF.9613	chr2	55636180	55636441	+	262	1.3681	0	54.1478	1.89876	0	0	39.5789	0	0	54.1478
CUFF.4441	chr12	96392551	96392784	+	234	1.5318	0	54.1312	1.06298	0	0	35.3383	0	0	54.1312
CUFF.20082	chrX	47633906	47634139	+	234	1.5318	0	54.1312	1.06298	0	0	35.3383	0	0	54.1312
CUFF.17693	chr7	159033661	159033969	+	309	1.16001	0	54.1102	0.804974	0	0	46.6465	0	0	54.1102
CUFF.12845	chr3	114052772	114053099	+	328	1.09281	0	54.0652	0.758344	0	0	49.4736	0	0	54.0652
CUFF.15984	chr6	45308430	45308654	+	225	1.59307	0	54.0446	1.1055	0	0	33.9247	0	0	54.0446
CUFF.7320	chr17	18066527	18066723	+	197	1.8195	0	54.0103	2.52525	0	0	29.6841	0	0	54.0103
CUFF.6911	chr16	84705426	84705622	+	197	1.8195	0	54.0103	1.26262	10.7338	0	29.6841	0	0	54.0103
CUFF.186	chr1	11936100	11936390	+	291	1.23176	0	53.975	4.27383	0	0	43.8194	0	0	53.975
CUFF.9081	chr19	45776687	45776949	+	263	1.3629	0	53.9419	3.78307	0	0	39.5789	0	0	53.9419
CUFF.17748	chr8	232436	233243	+	808	0.887232	0	53.9276	0.307843	0	0	60.7818	0	0	53.9276
CUFF.15398	chr5	171956056	171956337	+	282	1.27107	0	53.9009	0.882046	0	0	42.4059	0	0	53.9009
CUFF.19256	chr9	111362372	111362625	+	254	1.41119	0	53.8584	0.979279	0	0	38.1653	0	0	53.8584
CUFF.2665	chr11	9228869	9229179	+	311	1.15255	0	53.7622	1.59959	0	0	46.6465	0	0	53.7622
CUFF.14513	chr5	32147265	32147575	+	311	1.15255	0	53.7622	2.39939	0	0	46.6465	0	0	53.7622
CUFF.10981	chr20	10313261	10313458	+	198	1.81031	0	53.7375	1.25625	0	0	29.6841	0	0	53.7375
CUFF.5909	chr15	59314040	59314275	+	236	1.51882	0	53.6725	1.05397	0	0	35.3383	0	0	53.6725
CUFF.13165	chr3	173568143	173568312	+	170	2.10848	0	53.6472	1.46316	0	0	25.4435	0	0	53.6472
CUFF.18093	chr8	47913491	47913869	+	379	0.945756	0	53.4742	0.656298	11.1586	0	56.5412	0	0	53.4742
CUFF.8954	chr19	34416483	34416681	+	199	1.80121	0	53.4675	1.24993	0	0	29.6841	0	0	53.4675
CUFF.9990	chr2	113890673	113890871	+	199	1.80121	0	53.4675	1.24993	0	0	29.6841	0	0	53.4675
CUFF.13621	chr4	41556688	41556886	+	199	1.80121	5.61362	53.4675	1.24993	0	0	29.6841	0	0	53.4675
CUFF.20026	chrX	24947359	24947576	+	218	1.64423	0	53.4558	1.141	0	0	32.5112	0	0	53.4558
CUFF.14088	chr4	183955723	183955959	+	237	1.51241	4.71355	53.446	1.04952	0	0	35.3383	0	0	53.446
CUFF.4480	chr12	106094452	106094726	+	275	1.30342	0	53.4305	2.71349	0	0	40.9924	0	0	53.4305
CUFF.19262	chr9	111475811	111476104	+	294	1.21919	0	53.4242	3.38418	0	0	43.8194	0	0	53.4242
CUFF.9203	chr19	55389248	55389532	+	285	1.25769	0	53.3335	1.74552	0	0	42.4059	0	0	53.3335
CUFF.15968	chr6	44076095	44076322	+	228	1.57211	0	53.3335	1.09095	0	0	33.9247	0	0	53.3335
CUFF.20425	chrX	131801099	131801535	+	437	1.64047	0	53.3335	0.569192	0	0	32.5112	0	0	53.3335
CUFF.2094	chr10	32488357	32488565	+	209	1.71503	0	53.3335	1.19013	0	0	31.0977	0	0	53.3335
CUFF.2016	chr10	13653412	13653582	+	171	2.09615	0	53.3335	2.9092	0	0	25.4435	0	0	53.3335
CUFF.4359	chr12	64694373	64694543	+	171	2.09615	0	53.3335	1.4546	0	0	25.4435	0	0	53.3335
CUFF.19218	chr9	107588069	107588239	+	171	2.09615	0	53.3335	1.4546	0	0	25.4435	0	0	53.3335
CUFF.13402	chr4	2285293	2285625	+	333	1.0764	0	53.2534	0.746958	0	0	49.4736	0	0	53.2534
CUFF.8484	chr18	69092888	69093125	+	238	1.50606	0	53.2215	1.04511	0	0	35.3383	0	0	53.2215
CUFF.1290	chr1	186951148	186951328	+	181	1.98034	0	53.1862	1.37424	0	0	26.8571	0	0	53.1862
CUFF.4777	chr13	20653316	20653496	+	181	1.98034	0	53.1862	1.37424	0	0	26.8571	0	0	53.1862
CUFF.19270	chr9;chr9	111531546;111589834	111531575;111589984	+;+	181	1.98034	0	53.1862	1.37424	0	0	26.8571	0	0	53.1862
CUFF.18128	chr8	60593321	60593711	+	391	0.916731	0	53.1289	2.54462	0	0	57.9547	0	0	53.1289
CUFF.739	chr1	72321992	72322220	+	229	1.56525	0	53.1006	1.08619	0	0	33.9247	0	0	53.1006
CUFF.63	chr1	1768936	1769250	+	315	1.13791	0	53.0795	0.789641	0	0	46.6465	0	0	53.0795
CUFF.12758	chr3	98844904	98845113	+	210	1.70687	0	53.0795	1.18446	0	0	31.0977	0	0	53.0795
CUFF.14432	chr5	21544528	21544737	+	210	1.70687	0	53.0795	1.18446	0	0	31.0977	0	0	53.0795
CUFF.6913	chr16	85369324	85369514	+	191	1.87666	0	53.0543	1.30229	0	0	28.2706	0	0	53.0543
CUFF.16331	chr6	160276336	160276593	+	258	1.38931	12.9897	53.0234	0.964097	0	0	38.1653	0	0	53.0234
CUFF.1817	chr1	248906741	248907161	+	421	0.851405	0	52.9535	1.18165	5.02269	0	62.1953	0	0	52.9535
CUFF.16083	chr6	71356930	71357178	+	249	1.43952	0	52.9051	0.998943	0	0	36.7518	0	0	52.9051
CUFF.1698	chr1	237614493	237614703	+	211	1.69878	0	52.828	1.17885	0	0	31.0977	0	0	52.828
CUFF.4454	chr12	100321269	100321479	+	211	1.69878	0	52.828	1.17885	0	0	31.0977	0	0	52.828
CUFF.19141	chr9	94502282	94502492	+	211	1.69878	0	52.828	1.17885	0	0	31.0977	0	0	52.828
CUFF.19095	chr9	91915012	91915299	+	288	1.24459	15.5154	52.7779	2.59101	0	0	42.4059	0	0	52.7779
CUFF.5034	chr13	99205877	99206193	+	317	1.13073	0	52.7446	0.784659	0	0	46.6465	0	0	52.7446
CUFF.12140	chr22	45446049	45446365	+	317	1.13073	0	52.7446	0.784659	0	0	46.6465	0	0	52.7446
CUFF.9057	chr19	44175855	44176296	+	442	0.810954	0	52.7302	2.81377	23.9203	0	65.0224	0	0	52.7302
CUFF.8752	chr19	10930713	10930885	+	173	2.07192	0	52.7169	1.43779	0	0	25.4435	0	0	52.7169
CUFF.4773	chr13	19675495	19675696	+	202	1.77446	0	52.6734	1.23137	0	0	29.6841	0	0	52.6734
CUFF.685	chr1	66090396	66090578	+	183	1.9587	0	52.6049	1.35922	0	0	26.8571	0	0	52.6049
CUFF.4287	chr12	56472594	56472776	+	183	1.9587	0	52.6049	1.35922	0	0	26.8571	0	0	52.6049
CUFF.10211	chr2	153587140	153587563	+	424	0.845381	15.8082	52.5788	0.586644	0	0	62.1953	0	0	52.5788
CUFF.2741	chr11	14794450	14794719	+	270	1.32756	0	52.5434	0.921248	0	0	39.5789	0	0	52.5434
CUFF.12071	chr22	40236477	40236746	+	270	1.32756	0	52.5434	1.8425	0	0	39.5789	0	0	52.5434
CUFF.16800	chr7	33059803	33060236	+	434	0.825903	0	52.5347	0.573127	9.74449	0	63.6089	0	0	52.5347
CUFF.6498	chr16	18925462	18925654	+	193	1.85721	0	52.5045	1.28879	0	0	28.2706	0	0	52.5045
CUFF.12687	chr3	57270049	57270241	+	193	1.85721	0	52.5045	9.02155	0	0	28.2706	0	0	52.5045
CUFF.10046	chr2	130957591	130957812	+	222	1.6146	0	52.4927	1.12044	0	0	32.5112	0	0	52.4927
CUFF.13692	chr4	55391348	55391782	+	435	0.824004	0	52.414	0.571809	0	0	63.6089	0	0	52.414
CUFF.3980	chr12	42427121	42427468	+	348	1.03	0	52.414	3.57381	0	0	50.8871	0	0	52.414
CUFF.5029	chr13	98451293	98451524	+	232	1.54501	0	52.414	1.07214	0	0	33.9247	0	0	52.414
CUFF.6459	chr16	8822089	8822320	+	232	1.54501	0	52.414	1.07214	9.11446	0	33.9247	0	0	52.414
CUFF.17994	chr8	38081745	38082015	+	271	1.32266	0	52.3495	0.917848	0	0	39.5789	0	0	52.3495
CUFF.17030	chr7	74505837	74506078	+	242	1.48116	64.6263	52.3418	1.02784	0	0	35.3383	0	0	52.3418
CUFF.4991	chr13	92285622	92285805	+	184	1.94805	0	52.319	1.35183	0	0	26.8571	0	0	52.319
CUFF.18490	chr8	127203410	127203593	+	184	1.94805	0	52.319	1.35183	0	0	26.8571	0	0	52.319
CUFF.6897	chr16	81561717	81561968	+	252	1.42239	8.86596	52.2753	0.987051	0	0	36.7518	0	0	52.2753
CUFF.7117	chr17	670222	670444	+	223	1.60736	0	52.2573	1.11541	0	0	32.5112	0	0	52.2573
CUFF.7873	chr17	71079961	71080154	+	194	1.84764	0	52.2338	1.28215	0	0	28.2706	0	0	52.2338
CUFF.15689	chr6	12038451	12038712	+	262	1.3681	0	52.2139	0.949378	0	0	38.1653	0	0	52.2139
CUFF.12525	chr3	42791890	42792210	+	321	1.11664	0	52.0874	0.774881	0	0	46.6465	0	0	52.0874
CUFF.9516	chr2	38237598	38237821	+	224	1.60019	0	52.024	1.11043	0	0	32.5112	0	0	52.024
CUFF.9475	chr2	31991203	31991436	+	234	1.5318	0	51.966	1.06298	0	0	33.9247	0	0	51.966
CUFF.19180	chr9	98947303	98947497	+	195	1.83816	0	51.966	1.27557	0	0	28.2706	0	0	51.966
CUFF.288	chr1	23722801	23723083	+	283	1.26658	0	51.9201	3.51572	0	0	40.9924	0	0	51.9201
CUFF.19930	chrX	8274490	8274733	+	244	1.46902	0	51.9127	1.01941	0	0	35.3383	0	0	51.9127
CUFF.9042	chr19	43487615	43487829	+	215	1.66717	0	51.8451	1.15692	0	0	31.0977	0	0	51.8451
CUFF.5189	chr13	114280466	114280729	+	264	1.35773	0	51.8183	3.76874	0	0	38.1653	0	0	51.8183
CUFF.11916	chr22	28757260	28757435	+	176	2.0366	0	51.8183	1.41328	0	0	25.4435	0	0	51.8183
CUFF.11258	chr20	48812273	48812497	+	225	1.59307	0	51.7928	1.1055	0	0	32.5112	0	0	51.7928
CUFF.5825	chr15	45152738	45152923	+	186	1.92711	0	51.7564	1.3373	0	0	26.8571	0	0	51.7564
CUFF.17769	chr8	8208711	8208896	+	186	1.92711	0	51.7564	1.3373	0	0	26.8571	0	0	51.7564
CUFF.4892	chr13	49973234	49973478	+	245	1.46303	0	51.7008	1.01525	0	0	35.3383	0	0	51.7008
CUFF.12441	chr3	24253663	24253917	+	255	1.40565	0	51.6603	0.975439	0	0	36.7518	0	0	51.6603
CUFF.1423	chr1	212057491	212057696	+	206	1.74001	0	51.6506	1.20746	0	0	29.6841	0	0	51.6506
CUFF.15632	chr6	5462029	5462293	+	265	1.35261	0	51.6228	0.93863	0	0	38.1653	0	0	51.6228
CUFF.4062	chr12	46854832	46855047	+	216	1.65945	0	51.6051	1.15156	0	0	31.0977	0	0	51.6051
CUFF.5747	chr15	42259939	42260154	+	216	1.65945	0	51.6051	3.45468	0	0	31.0977	0	0	51.6051
CUFF.7832	chr17	67519481	67519863	+	383	0.935879	0	51.5929	0.649444	0	0	55.1277	0	0	51.5929
CUFF.6675	chr16	54028469	54028694	+	226	1.58603	0	51.5636	1.10061	0	0	32.5112	0	0	51.5636
CUFF.6181	chr15	91925563	91925798	+	236	1.51882	0	51.5256	13.7016	0	0	33.9247	0	0	51.5256
CUFF.18999	chr9	66320737	66320972	+	236	1.51882	0	51.5256	1.05397	0	0	33.9247	0	0	51.5256
CUFF.5297	chr14	35021358	35021534	+	177	2.02509	0	51.5256	8.43176	0	0	25.4435	0	0	51.5256
CUFF.10449	chr2	202281645	202281890	+	246	1.45708	0	51.4907	7.07788	8.59575	0	35.3383	0	0	51.4907
CUFF.7830	chr17	67495579	67495834	+	256	1.40016	0	51.4585	0.971629	0	0	36.7518	0	0	51.4585
CUFF.4518	chr12	111569193	111569389	+	197	1.8195	0	51.4384	1.26262	0	0	28.2706	0	0	51.4384
CUFF.15773	chr6	24499793	24499999	+	207	1.7316	0	51.4011	2.40326	0	0	29.6841	0	0	51.4011
CUFF.15630	chr6	5172465	5172681	+	217	1.65181	0	51.3673	2.29251	0	0	31.0977	0	0	51.3673
CUFF.4611	chr12	121560633	121560869	+	237	1.51241	0	51.3082	1.04952	0	0	33.9247	0	0	51.3082
CUFF.18399	chr8	122804571	122804817	+	247	1.45118	0	51.2822	1.00703	0	0	35.3383	0	0	51.2822
CUFF.3351	chr11	86716033	86716230	+	198	1.81031	0	51.1786	1.25625	0	0	28.2706	0	0	51.1786
CUFF.17656	chr7	158867847	158868163	+	317	1.13073	0	51.1463	0.784659	0	0	45.233	0	0	51.1463
CUFF.387	chr1	32752261	32752488	+	228	1.57211	0	51.1113	1.09095	0	0	32.5112	0	0	51.1113
CUFF.4461	chr12	101810778	101811005	+	228	1.57211	0	51.1113	1.09095	0	0	32.5112	0	0	51.1113
CUFF.7086	chr16	89831552	89831779	+	228	1.57211	0	51.1113	3.27285	0	0	32.5112	0	0	51.1113
CUFF.16721	chr7	23347172	23347419	+	248	1.44533	9.00896	51.0754	1.00297	0	0	35.3383	0	0	51.0754
CUFF.539	chr1	45556081	45556338	+	258	1.38931	0	51.0596	0.964097	0	0	36.7518	0	0	51.0596
CUFF.14359	chr5	14702946	14703203	+	258	1.38931	0	51.0596	7.71277	0	0	36.7518	0	0	51.0596
CUFF.5278	chr14	31336789	31336967	+	179	2.00247	0	50.9499	1.38959	0	0	25.4435	0	0	50.9499
CUFF.2274	chr10	75008164	75008352	+	189	1.89652	0	50.9349	1.31607	0	0	26.8571	0	0	50.9349
CUFF.2746	chr11	16745529	16745717	+	189	1.89652	0	50.9349	1.31607	0	0	26.8571	0	0	50.9349
CUFF.13466	chr4	7915250	7915438	+	189	1.89652	0	50.9349	1.31607	0	0	26.8571	0	0	50.9349
CUFF.16154	chr6	108710508	108710696	+	189	1.89652	0	50.9349	1.31607	0	0	26.8571	0	0	50.9349
CUFF.6482	chr16	13950480	13950678	+	199	1.80121	0	50.9214	1.24993	0	0	28.2706	0	0	50.9214
CUFF.11839	chr22	20926531	20926729	+	199	1.80121	0	50.9214	4.99974	0	0	28.2706	0	0	50.9214
CUFF.13229	chr3	188843669	188843867	+	199	1.80121	0	50.9214	1.24993	0	0	28.2706	0	0	50.9214
CUFF.14004	chr4	165880085	165880283	+	199	1.80121	16.8409	50.9214	1.24993	0	0	28.2706	0	0	50.9214
CUFF.17220	chr7	100866469	100866667	+	199	1.80121	0	50.9214	8.74954	0	0	28.2706	0	0	50.9214
CUFF.337	chr1	28049946	28050154	+	209	1.71503	0	50.9093	1.19013	10.1175	0	29.6841	0	0	50.9093
CUFF.5379	chr14	61549856	61550074	+	219	1.63672	0	50.8982	1.13578	0	0	31.0977	0	0	50.8982
CUFF.5239	chr14	22863420	22863658	+	239	1.49976	0	50.8788	1.04074	0	0	33.9247	0	0	50.8788
CUFF.9925	chr2	107443783	107444021	+	239	1.49976	0	50.8788	1.04074	0	0	33.9247	0	0	50.8788
CUFF.15629	chr6	4942858	4943226	+	369	0.971387	0	50.8041	2.02225	0	0	52.3006	0	0	50.8041
CUFF.20494	chrX	151391481	151391720	+	240	1.49351	0	50.6668	1.0364	0	0	33.9247	0	0	50.6668
CUFF.9219	chr19	56145421	56145650	+	230	1.55844	0	50.6668	1.08146	0	0	32.5112	0	0	50.6668
CUFF.19063	chr9	83983505	83983734	+	230	1.55844	0	50.6668	1.08146	18.3874	0	32.5112	0	0	50.6668
CUFF.5515	chr14	77307554	77307773	+	220	1.62928	0	50.6668	1.13062	0	0	31.0977	0	0	50.6668
CUFF.19174	chr9	98227020	98227229	+	210	1.70687	0	50.6668	1.18446	0	0	29.6841	0	0	50.6668
CUFF.7993	chr17	78786610	78786799	+	190	1.88654	0	50.6668	1.30914	0	0	26.8571	0	0	50.6668
CUFF.7034	chr16	89134767	89134946	+	180	1.99134	0	50.6668	1.38187	0	0	25.4435	0	0	50.6668
CUFF.5642	chr14	105458415	105458705	+	291	1.23176	0	50.4927	0.854766	0	0	40.9924	0	0	50.4927
CUFF.11706	chr21	45051492	45051752	+	261	1.37334	0	50.4727	0.953015	0	0	36.7518	0	0	50.4727
CUFF.11378	chr20	62019012	62019222	+	211	1.69878	0	50.4267	7.07309	0	0	29.6841	0	0	50.4267
CUFF.112	chr1	6677522	6677722	+	201	1.78329	0	50.4148	1.2375	0	0	28.2706	0	0	50.4148
CUFF.4056	chr12	46676302	46676502	+	201	1.78329	0	50.4148	2.47499	0	0	28.2706	0	0	50.4148
CUFF.8303	chr18	10745292	10745492	+	201	1.78329	0	50.4148	2.47499	0	0	28.2706	0	0	50.4148
CUFF.12767	chr3	100180893	100181093	+	201	1.78329	0	50.4148	1.2375	0	0	28.2706	0	0	50.4148
CUFF.8553	chr19	1167078	1167570	+	493	0.727062	0	50.3585	0.504537	0	0	69.263	0	0	50.3585
CUFF.3644	chr12	2796152	2796433	+	282	1.27107	0	50.3075	7.93841	0	0	39.5789	0	0	50.3075
CUFF.12975	chr3	130108252	130108513	+	262	1.3681	0	50.2801	2.84813	0	0	36.7518	0	0	50.2801
CUFF.19992	chrX	19063554	19063815	+	262	1.3681	0	50.2801	0.949378	0	0	36.7518	0	0	50.2801
CUFF.6806	chr16	70691101	70691352	+	252	1.42239	0	50.2647	0.987051	0	0	35.3383	0	0	50.2647
CUFF.5491	chr14	71656019	71656260	+	242	1.48116	0	50.2481	1.02784	0	0	33.9247	0	0	50.2481
CUFF.14998	chr5	100882758	100882999	+	242	1.48116	0	50.2481	1.02784	0	0	33.9247	0	0	50.2481
CUFF.10423	chr2	197399134	197399466	+	333	1.0764	0	50.2104	3.73479	0	0	46.6465	0	0	50.2104
CUFF.2186	chr10	63501847	63502058	+	212	1.69076	0	50.1888	2.34657	9.97431	0	29.6841	0	0	50.1888
CUFF.5524	chr14	84525474	84525675	+	202	1.77446	0	50.1652	1.23137	0	0	28.2706	0	0	50.1652
CUFF.15904	chr6	37481736	37481937	+	202	1.77446	0	50.1652	1.23137	0	0	28.2706	0	0	50.1652
CUFF.17891	chr8	23051652	23051853	+	202	1.77446	0	50.1652	3.69411	0	0	28.2706	0	0	50.1652
CUFF.14575	chr5	37270876	37271168	+	293	1.22335	0	50.1481	0.848931	0	0	40.9924	0	0	50.1481
CUFF.19113	chr9	92619067	92619359	+	293	1.22335	0	50.1481	0.848931	0	0	40.9924	0	0	50.1481
CUFF.14366	chr5	14711667	14711858	+	192	1.86688	0	50.139	2.59101	0	0	26.8571	0	0	50.139
CUFF.14640	chr5	39904953	39905205	+	253	1.41677	0	50.066	0.98315	0	0	35.3383	0	0	50.066
CUFF.17619	chr7	157235350	157235602	+	253	1.41677	26.4928	50.066	0.98315	0	0	35.3383	0	0	50.066
CUFF.12000	chr22	37749223	37749455	+	233	1.53838	0	50.0145	6.40524	0	0	32.5112	0	0	50.0145
CUFF.17060	chr7	80888173	80888405	+	233	1.53838	0	50.0145	1.06754	0	0	32.5112	0	0	50.0145
CUFF.8445	chr18	48753459	48753752	+	294	1.21919	0	49.9775	0.846044	0	0	40.9924	0	0	49.9775
CUFF.17649	chr7	158757644	158757927	+	284	1.26212	0	49.9532	0.875834	0	0	39.5789	0	0	49.9532
CUFF.18262	chr8	99547540	99547752	+	213	1.68282	0	49.9532	14.0133	0	0	29.6841	0	0	49.9532
CUFF.15585	chr6	1852084	1852550	+	467	1.53508	0	49.9074	1.06525	0	0	32.5112	0	0	49.9074
CUFF.50	chr1	1496246	1496499	+	254	1.41119	0	49.8689	0.979279	0	0	35.3383	0	0	49.8689
CUFF.7572	chr17	44170322	44170575	+	254	1.41119	0	49.8689	0.979279	0	0	35.3383	0	0	49.8689
CUFF.3969	chr12	39864274	39864578	+	305	1.17522	0	49.8362	0.815531	0	0	42.4059	0	0	49.8362
CUFF.15760	chr6	20872961	20873143	+	183	1.9587	0	49.8362	5.43687	0	0	25.4435	0	0	49.8362
CUFF.11857	chr22	22285001	22285600	+	600	0.597403	11.1711	49.8224	0.829123	0	0	83.3983	0	0	49.8224
CUFF.5283	chr14	32162486	32162780	+	295	1.21506	0	49.8081	1.68635	0	0	40.9924	0	0	49.8081
CUFF.71	chr1	2197008	2197241	+	234	1.5318	0	49.8007	1.06298	0	0	32.5112	0	0	49.8007
CUFF.12360	chr3	12548072	12548346	+	275	1.30342	0	49.7456	0.904498	0	0	38.1653	0	0	49.7456
CUFF.17954	chr8	29402078	29402332	+	255	1.40565	0	49.6734	0.975439	0	0	35.3383	0	0	49.6734
CUFF.8260	chr18	8279905	8280108	+	204	1.75707	0	49.6734	1.2193	0	0	28.2706	0	0	49.6734
CUFF.19303	chr9	114459532	114459735	+	204	1.75707	0	49.6734	1.2193	0	0	28.2706	0	0	49.6734
CUFF.17786	chr8	11863540	11864039	+	500	0.716883	0	49.6535	2.48737	0	0	69.263	0	0	49.6535
CUFF.6579	chr16	28535661	28535956	+	296	1.21095	0	49.6398	3.36131	0	0	40.9924	0	0	49.6398
CUFF.20315	chrX	110006802	110007046	+	245	1.46303	0	49.6328	1.01525	0	0	33.9247	0	0	49.6328
CUFF.977	chr1	151205768	151205961	+	194	1.84764	0	49.6221	1.28215	0	0	26.8571	0	0	49.6221
CUFF.7707	chr17	57478654	57478847	+	194	1.84764	0	49.6221	1.28215	0	0	26.8571	0	0	49.6221
CUFF.20281	chrX	102625912	102626146	+	235	1.52528	0	49.5888	1.05845	0	0	32.5112	0	0	49.5888
CUFF.11008	chr20	21126021	21126204	+	184	1.94805	18.2138	49.5654	5.40732	0	0	25.4435	0	0	49.5654
CUFF.5567	chr14	96835657	96835881	+	225	1.59307	0	49.5409	1.1055	0	0	31.0977	0	0	49.5409
CUFF.8694	chr19	5612212	5612426	+	215	1.66717	0	49.4885	1.15692	0	0	29.6841	0	0	49.4885
CUFF.16056	chr6	63471071	63471326	+	256	1.40016	0	49.4793	0.971629	0	0	35.3383	0	0	49.4793
CUFF.20287	chrX	102909478	102909733	+	256	1.40016	96.0017	49.4793	0.971629	0	0	35.3383	0	0	49.4793
CUFF.13116	chr3	167703097	167703383	+	287	1.24893	0	49.431	0.866679	0	0	39.5789	0	0	49.431
CUFF.732	chr1	72173573	72173777	+	205	1.7485	0	49.431	2.4267	0	0	28.2706	0	0	49.431
CUFF.6768	chr16	69264550	69264754	+	205	1.7485	0	49.431	1.21335	0	0	28.2706	0	0	49.431
CUFF.11012	chr20	25384958	25385162	+	205	1.7485	0	49.431	1.21335	0	0	28.2706	0	0	49.431
CUFF.16336	chr6	160375143	160375347	+	205	1.7485	0	49.431	1.21335	0	0	28.2706	0	0	49.431
CUFF.1830	chr10	353222	353498	+	277	1.29401	0	49.3864	0.897967	0	0	38.1653	0	0	49.3864
CUFF.3357	chr11	93187550	93187826	+	277	1.29401	0	49.3864	0.897967	0	0	38.1653	0	0	49.3864
CUFF.6910	chr16	84708617	84708893	+	277	1.29401	0	49.3864	1.79593	0	0	38.1653	0	0	49.3864
CUFF.14386	chr5	14793379	14793768	+	390	0.919081	0	49.3677	0.637787	0	0	53.7142	0	0	49.3677
CUFF.11615	chr21	37082308	37082502	+	195	1.83816	0	49.3677	1.27557	0	0	26.8571	0	0	49.3677
CUFF.6481	chr16	11971497	11971722	+	226	1.58603	0	49.3217	1.10061	0	0	31.0977	0	0	49.3217
CUFF.2810	chr11	32903586	32903770	+	185	1.93752	0	49.2975	1.34452	0	0	25.4435	0	0	49.2975
CUFF.5637	chr14	105429890	105430105	+	216	1.65945	0	49.2594	1.15156	0	0	29.6841	0	0	49.2594
CUFF.15036	chr5	111102010	111102225	+	216	1.65945	0	49.2594	1.15156	0	0	29.6841	0	0	49.2594
CUFF.13076	chr3	155179036	155179282	+	247	1.45118	0	49.2309	1.00703	0	0	33.9247	0	0	49.2309
CUFF.7019	chr16	87867076	87867508	+	433	0.82781	0	49.1457	0.57445	0	0	59.3683	0	0	49.1457
CUFF.10592	chr2	222931304	222931530	+	227	1.57904	0	49.1044	2.19151	0	0	31.0977	0	0	49.1044
CUFF.4206	chr12	52306853	52307110	+	258	1.38931	0	49.0958	0.964097	0	0	35.3383	0	0	49.0958
CUFF.12844	chr3	113731454	113731711	+	258	1.38931	0	49.0958	5.78458	0	0	35.3383	0	0	49.0958
CUFF.8157	chr17	82635778	82636056	+	279	1.28474	0	49.0324	0.89153	0	0	38.1653	0	0	49.0324
CUFF.17506	chr7	139096755	139097033	+	279	1.28474	0	49.0324	0.89153	0	0	38.1653	0	0	49.0324
CUFF.10898	chr2	241560464	241560680	+	217	1.65181	0	49.0324	1.14625	9.74449	0	29.6841	0	0	49.0324
CUFF.18796	chr8	145063971	145064208	+	238	1.50606	0	48.9637	1.04511	0	0	32.5112	0	0	48.9637
CUFF.17542	chr7	149180959	149181217	+	259	1.38394	0	48.9062	0.960374	0	0	35.3383	0	0	48.9062
CUFF.713	chr1	70236356	70236583	+	228	1.57211	0	48.889	1.09095	0	0	31.0977	0	0	48.889
CUFF.5818	chr15	44580887	44581083	+	197	1.8195	0	48.8665	5.0505	0	0	26.8571	0	0	48.8665
CUFF.7031	chr16	88819447	88819695	+	249	1.43952	0	48.8355	0.998943	0	0	33.9247	0	0	48.8355
CUFF.4012	chr12	45854625	45854842	+	218	1.64423	0	48.8075	1.141	0	0	29.6841	0	0	48.8075
CUFF.13569	chr4	26430002	26430219	+	218	1.64423	0	48.8075	11.41	0	0	29.6841	0	0	48.8075
CUFF.13769	chr4	87049627	87049844	+	218	1.64423	0	48.8075	1.141	0	0	29.6841	0	0	48.8075
CUFF.19597	chr9	131892667	131892884	+	218	1.64423	0	48.8075	1.141	0	0	29.6841	0	0	48.8075
CUFF.8366	chr18	24022445	24022714	+	270	1.32756	0	48.7903	0.921248	0	0	36.7518	0	0	48.7903
CUFF.5874	chr15	55843938	55844124	+	187	1.9168	0	48.7702	1.33014	0	0	25.4435	0	0	48.7702
CUFF.6870	chr16	78459054	78459240	+	187	1.9168	0	48.7702	2.66029	0	0	25.4435	0	0	48.7702
CUFF.8621	chr19	2447698	2447884	+	187	1.9168	0	48.7702	1.33014	0	0	25.4435	0	0	48.7702
CUFF.9727	chr2	74119053	74119239	+	187	1.9168	0	48.7702	1.33014	0	0	25.4435	0	0	48.7702
CUFF.11550	chr21	14935997	14936183	+	187	1.9168	0	48.7702	1.33014	0	0	25.4435	0	0	48.7702
CUFF.20010	chrX	24103983	24104221	+	239	1.49976	0	48.7589	1.04074	0	0	32.5112	0	0	48.7589
CUFF.6008	chr15	69330026	69330233	+	208	1.72328	0	48.7181	1.19585	0	0	28.2706	0	0	48.7181
CUFF.4058	chr12	46740021	46740249	+	229	1.56525	0	48.6756	1.08619	0	0	31.0977	0	0	48.6756
CUFF.1280	chr1	185281239	185281759	+	521	0.687988	0	48.6246	3.34195	0	0	70.6765	0	0	48.6246
CUFF.2065	chr10	26701050	26701247	+	198	1.81031	0	48.6197	5.02499	0	0	26.8571	0	0	48.6197
CUFF.19199	chr9	100491654	100491851	+	198	1.81031	0	48.6197	1.25625	0	0	26.8571	0	0	48.6197
CUFF.7953	chr17	77371192	77371483	+	292	1.22754	0	48.5846	0.851839	0	0	39.5789	0	0	48.5846
CUFF.4426	chr12	79837759	79837977	+	219	1.63672	0	48.5846	1.13578	0	0	29.6841	0	0	48.5846
CUFF.15251	chr5	137419145	137419384	+	240	1.49351	0	48.5557	1.0364	0	0	32.5112	0	0	48.5557
CUFF.5927	chr15	63695153	63695340	+	188	1.9066	0	48.5108	1.32307	0	0	25.4435	0	0	48.5108
CUFF.5634	chr14	105220956	105221164	+	209	1.71503	0	48.485	1.19013	0	0	28.2706	0	0	48.485
CUFF.15529	chr5	180790039	180790247	+	209	1.71503	0	48.485	1.19013	0	0	28.2706	0	0	48.485
CUFF.5432	chr14	69401414	69401643	+	230	1.55844	0	48.4639	1.08146	0	0	31.0977	0	0	48.4639
CUFF.8239	chr18	2770892	2771121	+	230	1.55844	0	48.4639	2.16293	0	0	31.0977	0	0	48.4639
CUFF.2847	chr11	43796926	43797176	+	251	1.42805	0	48.4464	0.990984	0	0	33.9247	0	0	48.4464
CUFF.18213	chr8	89709670	89709941	+	272	1.3178	0	48.4315	0.914474	0	0	36.7518	0	0	48.4315
CUFF.20352	chrX	116364622	116364914	+	293	1.22335	0	48.4188	0.848931	0	0	39.5789	0	0	48.4188
CUFF.7867	chr17	68377873	68378228	+	356	1.00686	0	48.3897	0.698699	0	0	48.06	0	0	48.3897
CUFF.9520	chr2	38631051	38631249	+	199	1.80121	0	48.3754	1.24993	0	0	26.8571	0	0	48.3754
CUFF.11769	chr22	17748800	17749040	+	241	1.48731	0	48.3542	1.0321	0	0	32.5112	0	0	48.3542
CUFF.4398	chr12	76488741	76489023	+	283	1.26658	0	48.3394	0.878929	0	0	38.1653	0	0	48.3394
CUFF.15594	chr6	2187244	2187547	+	304	1.17908	0	48.3335	0.818214	27.8231	0	40.9924	0	0	48.3335
CUFF.6919	chr16	85420317	85420631	+	315	1.13791	0	48.2541	0.789641	0	0	42.4059	0	0	48.2541
CUFF.8468	chr18	59574010	59574324	+	315	1.13791	0	48.2541	0.789641	0	0	42.4059	0	0	48.2541
CUFF.6099	chr15	80780016	80780540	+	525	1.36549	0	48.2541	0.947569	0	0	35.3383	0	0	48.2541
CUFF.10605	chr2	223758247	223758456	+	210	1.70687	0	48.2541	1.18446	0	0	28.2706	0	0	48.2541
CUFF.20432	chrX	132782703	132782891	+	189	1.89652	0	48.2541	1.31607	0	0	25.4435	0	0	48.2541
CUFF.13453	chr4;chr4	6878065;6878343	6878297;6878414	+;+	305	1.17522	0	48.175	0.815531	0	0	40.9924	0	0	48.175
CUFF.9455	chr2	27779054	27779274	+	221	1.62191	0	48.1449	1.12551	0	0	29.6841	0	0	48.1449
CUFF.1738	chr1	245919289	245919488	+	200	1.79221	0	48.1335	1.24368	0	0	26.8571	0	0	48.1335
CUFF.13478	chr4	8398798	8398997	+	200	1.79221	0	48.1335	4.97474	0	0	26.8571	0	0	48.1335
CUFF.16304	chr6	155276002	155276201	+	200	1.79221	0	48.1335	6.21842	74.0094	0	26.8571	0	0	48.1335
CUFF.467	chr1	40433380	40433758	+	379	0.945756	0	48.1268	0.656298	0	0	50.8871	0	0	48.1268
CUFF.12860	chr3	114721732	114722079	+	348	1.03	0	48.0461	0.714761	0	0	46.6465	0	0	48.0461
CUFF.13971	chr4	151256830	151257040	+	211	1.69878	0	48.0254	5.89424	0	0	28.2706	0	0	48.0254
CUFF.18224	chr8	93784543	93784848	+	306	1.17138	0	48.0176	0.812866	0	0	40.9924	0	0	48.0176
CUFF.7888	chr17	74828135	74828398	+	264	1.35773	0	47.9799	0.942185	0	0	35.3383	0	0	47.9799
CUFF.14547	chr5	36681754	36682091	+	338	1.06048	0	47.9686	0.735908	0	0	45.233	0	0	47.9686
CUFF.125	chr1	7348461	7348661	+	201	1.78329	0	47.894	1.2375	0	0	26.8571	0	0	47.894
CUFF.3750	chr12	10703549	10703749	+	201	1.78329	0	47.894	9.89998	0	0	26.8571	0	0	47.894
CUFF.5659	chr15	22232401	22233014	+	614	0.583781	1.8194	47.8612	0.405109	3.4439	0	81.9848	0	0	47.8612
CUFF.5645	chr14	106882904	106883380	+	477	0.75145	0	47.7989	0.521461	0	0	63.6089	0	0	47.7989
CUFF.16947	chr7	66533357	66533621	+	265	1.35261	0	47.7989	0.93863	0	0	35.3383	0	0	47.7989
CUFF.11778	chr22	17963564	17963775	+	212	1.69076	0	47.7989	1.17329	0	0	28.2706	0	0	47.7989
CUFF.13335	chr4	972365	972576	+	212	1.69076	0	47.7989	1.17329	0	0	28.2706	0	0	47.7989
CUFF.9579	chr2	47057138	47057434	+	297	1.20687	0	47.7667	4.18749	0	0	39.5789	0	0	47.7667
CUFF.13177	chr3	177183325	177183621	+	297	1.20687	0	47.7667	0.837498	0	0	39.5789	0	0	47.7667
CUFF.9697	chr2	70262995	70263217	+	223	1.60736	0	47.7132	5.57706	0	0	29.6841	0	0	47.7132
CUFF.14050	chr4	184406956	184407178	+	223	1.60736	0	47.7132	1.11541	0	0	29.6841	0	0	47.7132
CUFF.1397	chr1	207075521	207075828	+	308	1.16377	0	47.7058	0.807587	0	0	40.9924	0	0	47.7058
CUFF.13876	chr4	119488095	119488296	+	202	1.77446	0	47.6569	6.15685	0	0	26.8571	0	0	47.6569
CUFF.16235	chr6	135991551	135991752	+	202	1.77446	0	47.6569	1.23137	0	0	26.8571	0	0	47.6569
CUFF.19557	chr9	130805231	130805432	+	202	1.77446	0	47.6569	6.15685	0	0	26.8571	0	0	47.6569
CUFF.4909	chr13	60500441	60500674	+	234	1.5318	0	47.6355	1.06298	0	0	31.0977	0	0	47.6355
CUFF.11213	chr20	43701923	43702156	+	234	1.5318	0	47.6355	1.06298	0	0	31.0977	0	0	47.6355
CUFF.2583	chr10	129583914	129584211	+	298	1.20282	0	47.6064	0.834688	0	0	39.5789	0	0	47.6064
CUFF.4871	chr13	48308005	48308302	+	298	1.20282	0	47.6064	3.33875	0	0	39.5789	0	0	47.6064
CUFF.441	chr1	38995257	38995618	+	362	0.99017	0	47.5876	2.74847	0	0	48.06	0	0	47.5876
CUFF.869	chr1	110368528	110368772	+	245	1.46303	0	47.5648	5.07626	0	0	32.5112	0	0	47.5648
CUFF.13640	chr4	41640616	41640892	+	277	1.29401	0	47.5573	0.897967	0	0	36.7518	0	0	47.5573
CUFF.15572	chr6	1265829	1266105	+	277	1.29401	0	47.5573	0.897967	0	0	36.7518	0	0	47.5573
CUFF.18265	chr8	100231367	100231643	+	277	1.29401	0	47.5573	2.6939	0	0	36.7518	0	0	47.5573
CUFF.9092	chr19	46381953	46382208	+	256	1.40016	0	47.5001	0.971629	0	0	33.9247	0	0	47.5001
CUFF.15259	chr5	137997121	137997344	+	224	1.60019	0	47.5001	1.11043	0	0	29.6841	0	0	47.5001
CUFF.18813	chr9	4010092	4010315	+	224	1.60019	0	47.5001	1.11043	0	0	29.6841	0	0	47.5001
CUFF.4957	chr13	91465266	91465457	+	192	1.86688	0	47.5001	1.2955	0	0	25.4435	0	0	47.5001
CUFF.9268	chr19	58482037	58482228	+	192	1.86688	0	47.5001	1.2955	0	0	25.4435	0	0	47.5001
CUFF.14952	chr5	85707598	85707789	+	192	1.86688	0	47.5001	1.2955	0	0	25.4435	0	0	47.5001
CUFF.15626	chr6	4888127	4888318	+	192	1.86688	0	47.5001	1.2955	0	0	25.4435	0	0	47.5001
CUFF.4203	chr12	52251690	52251988	+	299	1.1988	0	47.4472	0.831896	0	0	39.5789	0	0	47.4472
CUFF.15987	chr6	46585898	46586164	+	267	1.34248	0	47.4408	0.931599	0	0	35.3383	0	0	47.4408
CUFF.6525	chr16	21608134	21608368	+	235	1.52528	0	47.4328	1.05845	0	0	31.0977	0	0	47.4328
CUFF.9782	chr2	87490166	87490368	+	203	1.76572	0	47.4222	9.80244	0	0	26.8571	0	0	47.4222
CUFF.11821	chr22	20056114	20056455	+	342	1.04808	0	47.4076	4.36381	12.3658	0	45.233	0	0	47.4076
CUFF.10600	chr2	223653775	223654052	+	278	1.28936	0	47.3862	0.894737	0	0	36.7518	0	0	47.3862
CUFF.1229	chr1	174554865	174555089	+	225	1.59307	0	47.289	1.1055	0	0	29.6841	0	0	47.289
CUFF.6526	chr16	21819131	21819323	+	193	1.85721	0	47.254	9.02155	0	0	25.4435	0	0	47.254
CUFF.11986	chr22	37017113	37017305	+	193	1.85721	0	47.254	1.28879	0	0	25.4435	0	0	47.254
CUFF.16921	chr7	64515412	64515690	+	279	1.28474	0	47.2164	1.78306	0	0	36.7518	0	0	47.2164
CUFF.597	chr1	51797303	51797624	+	322	1.11317	0	47.2051	0.772475	0	0	42.4059	0	0	47.2051
CUFF.11693	chr21;chr21	44951646;44952199	44951881;44952370	+;+	408	0.878534	0	47.1897	0.609649	0	0	53.7142	0	0	47.1897
CUFF.12683	chr3	56625142	56625345	+	204	1.75707	0	47.1897	1.2193	0	0	26.8571	0	0	47.1897
CUFF.3776	chr12	15989689	15989935	+	247	1.45118	0	47.1796	1.00703	0	0	32.5112	0	0	47.1796
CUFF.5492	chr14	71732795	71733041	+	247	1.45118	0	47.1796	1.00703	0	0	32.5112	0	0	47.1796
CUFF.8889	chr19	18852331	18852577	+	247	1.45118	0	47.1796	1.00703	0	0	32.5112	0	0	47.1796
CUFF.19258	chr9	111386619	111386962	+	344	1.04198	0	47.1319	8.67687	0	0	45.233	0	0	47.1319
CUFF.13049	chr3	146105289	146105557	+	269	1.3325	0	47.0881	1.84935	0	0	35.3383	0	0	47.0881
CUFF.17093	chr7	92741282	92741550	+	269	1.3325	0	47.0881	0.924673	0	0	35.3383	0	0	47.0881
CUFF.3273	chr11	73800496	73800721	+	226	1.58603	0	47.0798	1.10061	0	0	29.6841	0	0	47.0798
CUFF.6186	chr15	93017156	93017489	+	334	1.07318	0	47.0261	0.744721	0	0	43.8194	0	0	47.0261
CUFF.16299	chr6	151764368	151764561	+	194	1.84764	0	47.0105	1.28215	0	0	25.4435	0	0	47.0105
CUFF.7111	chr16	90227975	90228222	+	248	1.44533	0	46.9894	1.00297	0	0	32.5112	0	0	46.9894
CUFF.12679	chr3	54471083	54471492	+	410	0.874248	0	46.9595	0.606675	0	0	53.7142	0	0	46.9595
CUFF.9406	chr2	20336427	20336631	+	205	1.7485	0	46.9595	6.06675	0	0	26.8571	0	0	46.9595
CUFF.9700	chr2	71136330	71136642	+	313	1.14518	0	46.9437	3.17875	0	0	40.9924	0	0	46.9437
CUFF.16193	chr6	131239246	131239461	+	216	1.65945	0	46.9137	1.15156	0	0	28.2706	0	0	46.9137
CUFF.4159	chr12	50529644	50529946	+	303	1.18298	7.37367	46.8208	0.820914	0	0	39.5789	0	0	46.8208
CUFF.3988	chr12	40076584	40076908	+	325	1.1029	0	46.7694	0.765344	0	0	42.4059	0	0	46.7694
CUFF.2188	chr10	63535336	63535530	+	195	1.83816	0	46.7694	1.27557	0	0	25.4435	0	0	46.7694
CUFF.6822	chr16	72838209	72838414	+	206	1.74001	0	46.7315	4.82984	0	0	26.8571	0	0	46.7315
CUFF.14928	chr5	78537940	78538145	+	206	1.74001	0	46.7315	3.62238	20.5296	0	26.8571	0	0	46.7315
CUFF.11618	chr21	37113091	37113307	+	217	1.65181	0	46.6975	1.14625	0	0	28.2706	0	0	46.6975
CUFF.11885	chr22	25144539	25144755	+	217	1.65181	0	46.6975	5.73127	0	0	28.2706	0	0	46.6975
CUFF.17359	chr7	114214001	114214217	+	217	1.65181	0	46.6975	1.14625	0	0	28.2706	0	0	46.6975
CUFF.13666	chr4	41388908	41389135	+	228	1.57211	0	46.6668	1.09095	0	0	29.6841	0	0	46.6668
CUFF.19434	chr9	128299825	128300052	+	228	1.57211	0	46.6668	1.09095	0	0	29.6841	0	0	46.6668
CUFF.14500	chr5	32437537	32437938	+	402	1.78329	0	46.6336	1.85625	0	0	26.1503	0	0	46.6336
CUFF.4083	chr12	48714006	48714331	+	326	1.09951	0	46.6259	0.762997	0	0	42.4059	0	0	46.6259
CUFF.14858	chr5	59946127	59946376	+	250	1.43377	0	46.6135	0.994948	0	0	32.5112	0	0	46.6135
CUFF.19238	chr9	110402734	110403157	+	424	0.845381	0	46.6039	0.586644	0	0	55.1277	0	0	46.6039
CUFF.9486	chr2	33315255	33315624	+	370	0.968761	0	46.5587	0.672262	0	0	48.06	0	0	46.5587
CUFF.10651	chr2	231661924	231662119	+	196	1.82878	0	46.5308	1.26907	0	0	25.4435	0	0	46.5308
CUFF.13993	chr4	159135788	159135983	+	196	1.82878	0	46.5308	1.26907	0	0	25.4435	0	0	46.5308
CUFF.3518	chr11	123612036	123612242	+	207	1.7316	0	46.5058	1.20163	0	0	26.8571	0	0	46.5058
CUFF.20269	chrX	99687145	99687351	+	207	1.7316	0	46.5058	1.20163	0	0	26.8571	0	0	46.5058
CUFF.6103	chr15	81040722	81041048	+	327	1.09615	0	46.4833	0.760663	0	0	42.4059	0	0	46.4833
CUFF.1497	chr1	225021298	225021515	+	218	1.64423	0	46.4833	1.141	0	0	28.2706	0	0	46.4833
CUFF.8302	chr18	11835975	11836192	+	218	1.64423	0	46.4833	2.28199	0	0	28.2706	0	0	46.4833
CUFF.15688	chr6	11567692	11567909	+	218	1.64423	0	46.4833	1.141	0	0	28.2706	0	0	46.4833
CUFF.18905	chr9	21842853	21843114	+	262	1.3681	0	46.4124	9.49378	0	0	33.9247	0	0	46.4124
CUFF.20502	chrX	151960497	151960933	+	437	1.64047	0	46.377	0.569192	0	0	28.2706	0	0	46.377
CUFF.15745	chr6	17964825	17965119	+	295	1.21506	0	46.373	0.843176	0	0	38.1653	0	0	46.373
CUFF.11842	chr22	20999448	20999644	+	197	1.8195	0	46.2946	3.78787	0	0	25.4435	0	0	46.2946
CUFF.8673	chr19	4250725	4250932	+	208	1.72328	0	46.2822	1.19585	0	0	26.8571	0	0	46.2822
CUFF.16729	chr7	23405541	23405748	+	208	1.72328	0	46.2822	1.19585	0	0	26.8571	0	0	46.2822
CUFF.4266	chr12	55758299	55758539	+	241	1.48731	0	46.2519	3.09631	0	0	31.0977	0	0	46.2519
CUFF.2262	chr10	74055018	74055313	+	296	1.21095	0	46.2164	0.840327	0	0	38.1653	0	0	46.2164
CUFF.19373	chr9	124345508	124345891	+	384	0.933442	0	46.1807	10.364	0	0	49.4736	0	0	46.1807
CUFF.11275	chr20	49656972	49657224	+	253	1.41677	0	46.0608	0.98315	0	0	32.5112	0	0	46.0608
CUFF.7261	chr17	8366543	8366773	+	231	1.5517	0	46.0608	2.15357	0	0	29.6841	0	0	46.0608
CUFF.4886	chr13	49097495	49097703	+	209	1.71503	0	46.0608	1.19013	0	0	26.8571	0	0	46.0608
CUFF.6908	chr16	84460789	84460997	+	209	1.71503	0	46.0608	1.19013	0	0	26.8571	0	0	46.0608
CUFF.19450	chr9	128682133	128682341	+	209	1.71503	0	46.0608	1.19013	0	0	26.8571	0	0	46.0608
CUFF.13412	chr4	1899170	1899489	+	320	1.12013	0	45.9168	1.55461	0	0	40.9924	0	0	45.9168
CUFF.18178	chr8	72005939	72006236	+	298	1.20282	0	45.9062	0.834688	0	0	38.1653	0	0	45.9062
CUFF.10612	chr2	225526550	225526836	+	287	1.24893	0	45.9003	0.866679	0	0	36.7518	0	0	45.9003
CUFF.10787	chr2	239213756	239214031	+	276	1.2987	0	45.8939	0.901221	0	0	35.3383	0	0	45.8939
CUFF.15308	chr5	143295069	143295311	+	243	1.47507	0	45.8712	3.07083	0	0	31.0977	0	0	45.8712
CUFF.583	chr1	50732776	50733007	+	232	1.54501	0	45.8622	1.07214	0	0	29.6841	0	0	45.8622
CUFF.6982	chr16	87480239	87480470	+	232	1.54501	0	45.8622	1.07214	0	0	29.6841	0	0	45.8622
CUFF.4145	chr12	50073469	50073689	+	221	1.62191	25.274	45.8523	2.25101	0	0	28.2706	0	0	45.8523
CUFF.12649	chr3	51671759	51671979	+	221	1.62191	0	45.8523	6.75304	0	0	28.2706	0	0	45.8523
CUFF.17836	chr8	19655974	19656183	+	210	1.70687	0	45.8414	1.18446	0	0	26.8571	0	0	45.8414
CUFF.17922	chr8	25365266	25365475	+	210	1.70687	0	45.8414	1.18446	0	0	26.8571	0	0	45.8414
CUFF.1305	chr1	193261124	193261322	+	199	1.80121	0	45.8293	1.24993	0	0	25.4435	0	0	45.8293
CUFF.9558	chr2	46027213	46027411	+	199	1.80121	0	45.8293	1.24993	0	0	25.4435	0	0	45.8293
CUFF.11777	chr22	17969552	17969750	+	199	1.80121	123.5	45.8293	7.49961	0	0	25.4435	0	0	45.8293
CUFF.19471	chr9	128911022	128911298	+	277	1.29401	0	45.7282	0.897967	0	0	35.3383	0	0	45.7282
CUFF.1448	chr1	214522834	214523099	+	266	1.34753	0	45.7144	0.935101	0	0	33.9247	0	0	45.7144
CUFF.18896	chr9	21537360	21537625	+	266	1.34753	0	45.7144	0.935101	0	0	33.9247	0	0	45.7144
CUFF.20139	chrX	56766521	56766786	+	266	1.34753	113.391	45.7144	0.935101	0	0	33.9247	0	0	45.7144
CUFF.10441	chr2	201123256	201123499	+	244	1.46902	0	45.6832	2.03883	0	0	31.0977	0	0	45.6832
CUFF.16054	chr6	63394664	63394907	+	244	1.46902	0	45.6832	1.01941	0	0	31.0977	0	0	45.6832
CUFF.4674	chr12	124356100	124356332	+	233	1.53838	0	45.6654	7.47278	0	0	29.6841	0	0	45.6654
CUFF.6318	chr16	192661	192893	+	233	1.53838	0	45.6654	1.06754	0	0	29.6841	0	0	45.6654
CUFF.12542	chr3	46119895	46120105	+	211	1.69878	0	45.6242	1.17885	0	0	26.8571	0	0	45.6242
CUFF.15083	chr5	132379260	132379470	+	211	1.69878	0	45.6242	1.17885	0	0	26.8571	0	0	45.6242
CUFF.8197	chr18	458686	458996	+	311	1.15255	0	45.6164	3.99899	0	0	39.5789	0	0	45.6164
CUFF.13826	chr4	105685879	105686189	+	311	1.15255	0	45.6164	0.799797	0	0	39.5789	0	0	45.6164
CUFF.2097	chr10	34600482	34600681	+	200	1.79221	0	45.6001	1.24368	0	0	25.4435	0	0	45.6001
CUFF.6758	chr16	68024521	68024720	+	200	1.79221	0	45.6001	8.70579	0	0	25.4435	0	0	45.6001
CUFF.4645	chr12	123226932	123227198	+	267	1.34248	0	45.5432	0.931599	0	0	33.9247	0	0	45.5432
CUFF.10383	chr2	189854457	189854712	+	256	1.40016	0	45.521	0.971629	0	0	32.5112	0	0	45.521
CUFF.11379	chr20	62169826	62170404	+	579	0.61907	0	45.5039	9.02155	0	0	73.5036	0	0	45.5039
CUFF.540	chr1	45562879	45563101	+	223	1.60736	0	45.4411	1.11541	0	0	28.2706	0	0	45.4411
CUFF.15422	chr5	172986898	172987120	+	223	1.60736	0	45.4411	4.46165	18.9646	0	28.2706	0	0	45.4411
CUFF.17084	chr7	92281537	92281748	+	212	1.69076	0	45.4089	2.34657	0	0	26.8571	0	0	45.4089
CUFF.8173	chr17	83198325	83198815	+	491	1.46005	0	45.4041	0.506592	0	0	31.0977	0	0	45.4041
CUFF.1306	chr1	193975116	193975383	+	268	1.33747	0	45.3733	0.928123	0	0	33.9247	0	0	45.3733
CUFF.994	chr1	151638646	151638846	+	201	1.78329	0	45.3733	7.42498	0	0	25.4435	0	0	45.3733
CUFF.7437	chr17	30517887	30518087	+	201	1.78329	0	45.3733	3.71249	0	0	25.4435	0	0	45.3733
CUFF.15601	chr6	2875142	2875465	+	324	1.1063	0	45.3499	0.767707	0	0	40.9924	0	0	45.3499
CUFF.3852	chr12	27746849	27747105	+	257	1.39471	0	45.3439	0.967848	0	0	32.5112	0	0	45.3439
CUFF.19074	chr9	86279312	86279624	+	313	1.14518	0	45.325	0.794687	0	0	39.5789	0	0	45.325
CUFF.6126	chr15	85136981	85137226	+	246	1.45708	0	45.3118	1.01113	0	0	31.0977	0	0	45.3118
CUFF.18694	chr8	142729850	142730084	+	235	1.52528	4.75366	45.2767	1.05845	0	0	29.6841	0	0	45.2767
CUFF.19181	chr9	99039494	99039728	+	235	1.52528	0	45.2767	1.05845	0	0	29.6841	0	0	45.2767
CUFF.427	chr1	37687101	37687391	+	291	1.23176	0	45.2693	4.27383	0	0	36.7518	0	0	45.2693
CUFF.13620	chr4	41553054	41553344	+	291	1.23176	0	45.2693	0.854766	0	0	36.7518	0	0	45.2693
CUFF.18918	chr9	27033843	27034055	+	213	1.68282	0	45.1958	1.16778	0	0	26.8571	0	0	45.1958
CUFF.13583	chr4	39276653	39276910	+	258	1.38931	0	45.1681	0.964097	0	0	32.5112	0	0	45.1681
CUFF.16312	chr6	157598640	157598886	+	247	1.45118	0	45.1283	1.00703	0	0	31.0977	0	0	45.1283
CUFF.1129	chr1	161115151	161115386	+	236	1.51882	0	45.0849	1.05397	0	0	29.6841	0	0	45.0849
CUFF.3858	chr12	28352586	28352821	+	236	1.51882	0	45.0849	1.05397	0	0	29.6841	0	0	45.0849
CUFF.18141	chr8	61660983	61661443	+	461	1.55506	4.84647	45.0616	5.39559	0	0	28.9774	0	0	45.0616
CUFF.18623	chr8	139814071	139814295	+	225	1.59307	0	45.0372	1.1055	0	0	28.2706	0	0	45.0372
CUFF.486	chr1	42668675	42668933	+	259	1.38394	0	44.9937	0.960374	0	0	32.5112	0	0	44.9937
CUFF.8800	chr19	12946972	12947230	+	259	1.38394	0	44.9937	0.960374	0	0	32.5112	0	0	44.9937
CUFF.2523	chr10	120853959	120854172	+	214	1.67496	0	44.9846	1.16232	0	0	26.8571	0	0	44.9846
CUFF.19081	chr9	91272099	91272391	+	293	1.22335	0	44.9603	1.69786	0	0	36.7518	0	0	44.9603
CUFF.6298	chr16	46318	46644	+	327	1.09615	0	44.9339	0.760663	0	0	40.9924	0	0	44.9339
CUFF.3959	chr12	38700332	38700726	+	395	0.907447	0	44.8947	0.629714	0	0	49.4736	0	0	44.8947
CUFF.11832	chr22	20118321	20118636	+	316	1.13431	0	44.8947	0.787142	0	0	39.5789	0	0	44.8947
CUFF.18160	chr8	65722934	65723249	+	316	1.13431	0	44.8947	0.787142	0	0	39.5789	0	0	44.8947
CUFF.12222	chr22	50373840	50374392	+	553	1.29635	0	44.8947	0.449796	0	0	34.6315	0	0	44.8947
CUFF.4654	chr12	123529258	123529494	+	237	1.51241	0	44.8947	12.5943	0	0	29.6841	0	0	44.8947
CUFF.4488	chr12	107701002	107701272	+	271	1.32266	0	44.871	0.917848	0	0	33.9247	0	0	44.871
CUFF.16469	chr6	169696510	169696814	+	305	1.17522	0	44.8526	3.26212	0	0	38.1653	0	0	44.8526
CUFF.16201	chr6	133414323	133414548	+	226	1.58603	0	44.8379	1.10061	0	0	28.2706	0	0	44.8379
CUFF.18175	chr8	71902496	71902721	+	226	1.58603	0	44.8379	1.10061	0	0	28.2706	0	0	44.8379
CUFF.14948	chr5	84011207	84011466	+	260	1.37862	0	44.8207	0.95668	0	0	32.5112	0	0	44.8207
CUFF.18569	chr8	130281689	130281903	+	215	1.66717	0	44.7753	5.78458	0	0	26.8571	0	0	44.7753
CUFF.17056	chr7	80327876	80328124	+	249	1.43952	0	44.7659	0.998943	0	0	31.0977	0	0	44.7659
CUFF.684	chr1	66086826	66087108	+	283	1.26658	15.7896	44.7587	0.878929	0	0	35.3383	0	0	44.7587
CUFF.12449	chr3	28244562	28244878	+	317	1.13073	0	44.753	3.13864	0	0	39.5789	0	0	44.753
CUFF.456	chr1	39514623	39514860	+	238	1.50606	0	44.706	1.04511	0	0	29.6841	0	0	44.706
CUFF.14880	chr5	65780862	65781099	+	238	1.50606	0	44.706	1.04511	0	0	29.6841	0	0	44.706
CUFF.17913	chr8	25263656	25263984	+	329	1.08949	0	44.6607	2.26812	0	0	40.9924	0	0	44.6607
CUFF.16153	chr6	107949213	107949473	+	261	1.37334	0	44.6489	4.76507	0	0	32.5112	0	0	44.6489
CUFF.3843	chr12	26645679	26645905	+	227	1.57904	0	44.6404	1.09576	0	0	28.2706	0	0	44.6404
CUFF.7569	chr17	44091870	44092085	+	216	1.65945	0	44.568	3.45468	0	0	26.8571	0	0	44.568
CUFF.6381	chr16	2056258	2056564	+	307	1.16756	0	44.5604	4.05109	0	0	38.1653	0	0	44.5604
CUFF.7945	chr17	76941602	76942056	+	455	0.787784	22.0967	44.5423	0.546675	4.64737	0	56.5412	0	0	44.5423
CUFF.16216	chr6	135880110	135880439	+	330	1.08619	0	44.5254	0.753748	0	0	40.9924	0	0	44.5254
CUFF.8349	chr18	21526898	21527136	+	239	1.49976	0	44.519	1.04074	0	0	29.6841	0	0	44.519
CUFF.13754	chr4	84130022	84130260	+	239	1.49976	0	44.519	1.04074	0	0	29.6841	0	0	44.519
CUFF.2041	chr10	18568403	18569222	+	820	0.437124	0	44.4879	2.12336	5.15745	0	101.774	0	0	44.4879
CUFF.799	chr1	93121099	93121303	+	205	1.7485	0	44.4879	1.21335	0	0	25.4435	0	0	44.4879
CUFF.12935	chr3	127783647	127783851	+	205	1.7485	0	44.4879	1.21335	0	0	25.4435	0	0	44.4879
CUFF.6313	chr16	137934	138400	+	467	0.767541	0	44.4827	1.06525	0	0	57.9547	0	0	44.4827
CUFF.19403	chr9	125535402	125535629	+	228	1.57211	0	44.4446	1.09095	0	0	28.2706	0	0	44.4446
CUFF.1545	chr1	228087096	228087323	+	228	1.57211	0	44.4446	1.09095	9.27436	0	28.2706	0	0	44.4446
CUFF.4803	chr13	28226996	28227269	+	274	1.30818	0	44.3797	0.907799	0	0	33.9247	0	0	44.3797
CUFF.3946	chr12	31585236	31585452	+	217	1.65181	0	44.3627	2.29251	0	0	26.8571	0	0	44.3627
CUFF.10374	chr2	186550031	186550247	+	217	1.65181	0	44.3627	1.14625	0	0	26.8571	0	0	44.3627
CUFF.11523	chr20	64066682	64066898	+	217	1.65181	0	44.3627	1.14625	0	0	26.8571	0	0	44.3627
CUFF.668	chr1	61388688	61388984	+	297	1.20687	0	44.3548	0.837498	0	0	36.7518	0	0	44.3548
CUFF.10445	chr2	201753388	201753707	+	320	1.12013	0	44.3335	0.777303	0	0	39.5789	0	0	44.3335
CUFF.6973	chr16	86536741	86536980	+	240	1.49351	0	44.3335	1.0364	8.81064	0	29.6841	0	0	44.3335
CUFF.8249	chr18	3604846	3605108	+	263	1.3629	0	44.3094	3.78307	0	0	32.5112	0	0	44.3094
CUFF.14915	chr5	77291674	77291936	+	263	1.3629	0	44.3094	0.945768	0	0	32.5112	0	0	44.3094
CUFF.8524	chr19	343495	343700	+	206	1.74001	0	44.272	1.20746	0	0	25.4435	0	0	44.272
CUFF.19188	chr9	100175261	100175489	+	229	1.56525	68.295	44.2505	5.43094	0	0	28.2706	0	0	44.2505
CUFF.2278	chr10	75762219	75762470	+	252	1.42239	0	44.2329	0.987051	0	0	31.0977	0	0	44.2329
CUFF.11704	chr21	45013475	45013726	+	252	1.42239	0	44.2329	0.987051	0	0	31.0977	0	0	44.2329
CUFF.2052	chr10	21662077	21662374	+	298	1.20282	0	44.206	0.834688	0	0	36.7518	0	0	44.206
CUFF.5484	chr14	71025453	71025670	+	218	1.64423	0	44.1592	2.28199	0	0	26.8571	0	0	44.1592
CUFF.17981	chr8	32678087	32678304	+	218	1.64423	0	44.1592	1.141	0	0	26.8571	0	0	44.1592
CUFF.20515	chrX	153794963	153795180	+	218	1.64423	0	44.1592	1.141	19.3996	0	26.8571	0	0	44.1592
CUFF.2764	chr11	19673590	19673853	+	264	1.35773	0	44.1416	0.942185	0	0	32.5112	0	0	44.1416
CUFF.14137	chr5	13301	13633	+	333	1.0764	0	44.1243	0.746958	0	0	40.9924	0	0	44.1243
CUFF.14285	chr5	7288876	7289105	+	230	1.55844	0	44.0581	1.08146	0	0	28.2706	0	0	44.0581
CUFF.1111	chr1	156806897	156807103	+	207	1.7316	0	44.0581	1.20163	0	0	25.4435	0	0	44.0581
CUFF.11215	chr20	44055127	44055333	+	207	1.7316	0	44.0581	1.20163	0	0	25.4435	0	0	44.0581
CUFF.646	chr1	58699503	58699744	+	242	1.48116	0	43.9671	1.02784	0	0	29.6841	0	0	43.9671
CUFF.8150	chr17	82544076	82544317	+	242	1.48116	0	43.9671	4.11135	0	0	29.6841	0	0	43.9671
CUFF.15337	chr5	150488751	150488992	+	242	1.48116	0	43.9671	1.02784	0	0	29.6841	0	0	43.9671
CUFF.13691	chr4	53418320	53418538	+	219	1.63672	0	43.9575	1.13578	0	0	26.8571	0	0	43.9575
CUFF.18260	chr8	99276294	99276512	+	219	1.63672	0	43.9575	2.27157	0	0	26.8571	0	0	43.9575
CUFF.3635	chr12	1707228	1707504	+	277	1.29401	0	43.8991	0.897967	0	0	33.9247	0	0	43.8991
CUFF.5615	chr14	103665349	103665625	+	277	1.29401	0	43.8991	0.897967	0	0	33.9247	0	0	43.8991
CUFF.11983	chr22	36503634	36503864	+	231	1.5517	0	43.8674	8.61427	0	0	28.2706	0	0	43.8674
CUFF.7432	chr17	29280323	29280657	+	335	1.06998	0	43.8608	0.742498	0	0	40.9924	0	0	43.8608
CUFF.17803	chr8	17523707	17523914	+	208	1.72328	0	43.8463	1.19585	0	0	25.4435	0	0	43.8463
CUFF.2447	chr10	102692284	102692561	+	278	1.28936	0	43.7411	0.894737	0	0	33.9247	0	0	43.7411
CUFF.4820	chr13	29781044	29781298	+	255	1.40565	0	43.7126	0.975439	0	0	31.0977	0	0	43.7126
CUFF.16750	chr7	24744122	24744330	+	209	1.71503	0	43.6365	1.19013	0	0	25.4435	0	0	43.6365
CUFF.12375	chr3	14112133	14112353	+	221	1.62191	0	43.5597	1.12551	0	0	26.8571	0	0	43.5597
CUFF.14841	chr5	59672836	59673091	+	256	1.40016	48.0009	43.5418	0.971629	0	0	31.0977	0	0	43.5418
CUFF.9542	chr2	42697927	42698287	+	361	0.992913	0	43.5089	1.37804	0	0	43.8194	0	0	43.5089
CUFF.17818	chr8	19410824	19411184	+	361	0.992913	3.09449	43.5089	0.689022	0	0	43.8194	0	0	43.5089
CUFF.11672	chr21	43151226	43151458	+	233	1.53838	0	43.4908	1.06754	0	0	28.2706	0	0	43.4908
CUFF.12925	chr3	126601136	126601368	+	233	1.53838	0	43.4908	1.06754	0	0	28.2706	0	0	43.4908
CUFF.15443	chr5	175520095	175520327	+	233	1.53838	0	43.4908	1.06754	0	0	28.2706	0	0	43.4908
CUFF.17960	chr8	30463483	30463715	+	233	1.53838	0	43.4908	1.06754	0	0	28.2706	0	0	43.4908
CUFF.13189	chr3	179754955	179755222	+	268	1.33747	0	43.4827	3.71249	0	0	32.5112	0	0	43.4827
CUFF.15317	chr5	146465433	146465700	+	268	1.33747	8.33665	43.4827	1.85625	0	0	32.5112	0	0	43.4827
CUFF.20249	chrX	75147659	75147973	+	315	1.13791	0	43.4287	0.789641	0	0	38.1653	0	0	43.4287
CUFF.9583	chr2	47596246	47596490	+	245	1.46303	0	43.4287	1.01525	0	0	29.6841	0	0	43.4287
CUFF.8368	chr18	24074468	24074899	+	432	0.829726	0	43.3952	0.57578	0	0	52.3006	0	0	43.3952
CUFF.6100	chr15	80883084	80883340	+	257	1.39471	0	43.3724	0.967848	0	0	31.0977	0	0	43.3724
CUFF.15637	chr6	5631018	5631274	+	257	1.39471	0	43.3724	0.967848	0	0	31.0977	0	0	43.3724
CUFF.2694	chr11	12686966	12687374	+	409	0.876386	10.9253	43.3579	6.08159	0	0	49.4736	0	0	43.3579
CUFF.9271	chr19	58486163	58486536	+	374	0.9584	0	43.3513	0.665072	0	0	45.233	0	0	43.3513
CUFF.842	chr1	108178752	108178985	+	234	1.5318	0	43.305	1.06298	0	0	28.2706	0	0	43.305
CUFF.2735	chr11	14662098	14662331	+	234	1.5318	71.6097	43.305	4.25191	0	0	28.2706	0	0	43.305
CUFF.5510	chr14	75445413	75445646	+	234	1.5318	0	43.305	1.06298	0	0	28.2706	0	0	43.305
CUFF.2653	chr11	6544989	6545222	+	234	1.5318	0	43.305	4.25191	18.0731	0	28.2706	0	0	43.305
CUFF.12641	chr3	50103640	50103932	+	293	1.22335	0	43.2311	0.848931	0	0	35.3383	0	0	43.2311
CUFF.10472	chr2	210027240	210027661	+	422	0.849388	10.5887	43.2229	1.17885	10.0216	0	50.8871	0	0	43.2229
CUFF.14923	chr5	77777736	77777946	+	211	1.69878	0	43.2229	1.17885	0	0	25.4435	0	0	43.2229
CUFF.3921	chr12	31023547	31023804	+	258	1.38931	0	43.2043	0.964097	0	0	31.0977	0	0	43.2043
CUFF.16160	chr6	111441229	111441486	+	258	1.38931	0	43.2043	0.964097	0	0	31.0977	0	0	43.2043
CUFF.11583	chr21	29322635	29322857	+	223	1.60736	0	43.169	1.11541	0	0	26.8571	0	0	43.169
CUFF.14914	chr5	77291341	77291563	+	223	1.60736	0	43.169	1.11541	0	0	26.8571	0	0	43.169
CUFF.5644	chr14	105493506	105493775	+	270	1.32756	0	43.1606	0.921248	0	0	32.5112	0	0	43.1606
CUFF.15321	chr5	148341120	148341389	+	270	1.32756	0	43.1606	0.921248	0	0	32.5112	0	0	43.1606
CUFF.9177	chr19	52626916	52627197	+	282	1.27107	0	43.1207	0.882046	0	0	33.9247	0	0	43.1207
CUFF.14851	chr5	59744040	59744274	+	235	1.52528	0	43.1207	1.05845	0	0	28.2706	0	0	43.1207
CUFF.18072	chr8	47831203	47831449	+	247	1.45118	0	43.0771	1.00703	0	0	29.6841	0	0	43.0771
CUFF.10281	chr2	173355410	173355668	+	259	1.38394	0	43.0375	0.960374	0	0	31.0977	0	0	43.0375
CUFF.18953	chr9	35096041	35096299	+	259	1.38394	0	43.0375	0.960374	0	0	31.0977	0	0	43.0375
CUFF.20158	chrX	64976459	64976670	+	212	1.69076	0	43.019	1.17329	0	0	25.4435	0	0	43.019
CUFF.2792	chr11	28664566	28664789	+	224	1.60019	0	42.9763	1.11043	0	0	26.8571	0	0	42.9763
CUFF.5934	chr15	64228770	64228993	+	224	1.60019	0	42.9763	8.88346	0	0	26.8571	0	0	42.9763
CUFF.14266	chr5	5480362	5480644	+	283	1.26658	0	42.9683	0.878929	0	0	33.9247	0	0	42.9683
CUFF.19163	chr9	96947690	96947984	+	295	1.21506	0	42.938	3.3727	0	0	35.3383	0	0	42.938
CUFF.3677	chr12	5769834	5770140	+	307	1.16756	0	42.91	0.810218	0	0	36.7518	0	0	42.91
CUFF.6019	chr15	71188161	71188420	+	260	1.37862	0	42.8719	0.95668	0	0	31.0977	0	0	42.8719
CUFF.15226	chr5	135310418	135310701	+	284	1.26212	0	42.817	0.875834	0	0	33.9247	0	0	42.817
CUFF.10456	chr2	203456705	203456917	+	213	1.68282	0	42.817	1.16778	0	0	25.4435	0	0	42.817
CUFF.10765	chr2	238644774	238644986	+	213	1.68282	0	42.817	1.16778	0	0	25.4435	0	0	42.817
CUFF.13147	chr3	172208790	172209002	+	213	1.68282	0	42.817	1.16778	0	0	25.4435	0	0	42.817
CUFF.15676	chr6	10732377	10732589	+	213	1.68282	0	42.817	2.33556	0	0	25.4435	0	0	42.817
CUFF.12696	chr3	57873942	57874379	+	438	0.81836	0	42.8007	1.13578	0	0	52.3006	0	0	42.8007
CUFF.1214	chr1	172588918	172589142	+	225	1.59307	0	42.7853	1.1055	0	0	26.8571	0	0	42.7853
CUFF.13219	chr3	186632678	186632902	+	225	1.59307	0	42.7853	1.1055	0	0	26.8571	0	0	42.7853
CUFF.17423	chr7	128021841	128022065	+	225	1.59307	0	42.7853	1.1055	0	0	26.8571	0	0	42.7853
CUFF.13150	chr3	172271615	172271922	+	308	1.16377	0	42.7707	4.03794	0	0	36.7518	0	0	42.7707
CUFF.19212	chr9	106034846	106035153	+	308	1.16377	0	42.7707	0.807587	0	0	36.7518	0	0	42.7707
CUFF.2234	chr10	70427623	70427859	+	237	1.51241	0	42.7568	7.34666	0	0	28.2706	0	0	42.7568
CUFF.20314	chrX	109715864	109716100	+	237	1.51241	0	42.7568	1.04952	0	0	28.2706	0	0	42.7568
CUFF.19625	chr9	133368454	133368868	+	415	0.863715	0	42.7311	0.599366	5.09531	0	49.4736	0	0	42.7311
CUFF.16936	chr7	65760889	65761220	+	332	1.07964	0	42.7311	0.749208	0	0	39.5789	0	0	42.7311
CUFF.8257	chr18	7791385	7791645	+	261	1.37334	0	42.7077	1.90603	0	0	31.0977	0	0	42.7077
CUFF.15888	chr6	36462288	36462560	+	273	1.31297	0	42.6863	0.911124	7.74562	0	32.5112	0	0	42.6863
CUFF.17754	chr8	650198	650589	+	392	0.914392	0	42.6532	0.634533	0	0	46.6465	0	0	42.6532
CUFF.9536	chr2	42339979	42340192	+	214	1.67496	0	42.617	1.16232	0	0	25.4435	0	0	42.617
CUFF.4073	chr12	47859970	47860195	+	226	1.58603	0	42.596	1.10061	0	0	26.8571	0	0	42.596
CUFF.4296	chr12	56635331	56635556	+	226	1.58603	0	42.596	1.10061	0	0	26.8571	0	0	42.596
CUFF.6572	chr16	28092615	28092840	+	226	1.58603	0	42.596	1.10061	0	0	26.8571	0	0	42.596
CUFF.8407	chr18	44741976	44742213	+	238	1.50606	0	42.5772	1.04511	0	0	28.2706	0	0	42.5772
CUFF.19282	chr9	113231148	113231385	+	238	1.50606	0	42.5772	1.04511	0	0	28.2706	0	0	42.5772
CUFF.7130	chr17	784148	784397	+	250	1.43377	0	42.5601	0.994948	0	0	29.6841	0	0	42.5601
CUFF.13340	chr4	1077284	1077533	+	250	1.43377	0	42.5601	0.994948	0	0	29.6841	0	0	42.5601
CUFF.13988	chr4	156843313	156843562	+	250	1.43377	0	42.5601	0.994948	0	0	29.6841	0	0	42.5601
CUFF.9888	chr2	100938195	100938468	+	274	1.30818	0	42.5305	0.907799	0	0	32.5112	0	0	42.5305
CUFF.3613	chr12	553123	553337	+	215	1.66717	0	42.4187	6.9415	0	0	25.4435	0	0	42.4187
CUFF.6095	chr15	80856328	80856542	+	215	1.66717	0	42.4187	1.15692	0	0	25.4435	0	0	42.4187
CUFF.16064	chr6	63545175	63545401	+	227	1.57904	0	42.4084	1.09576	0	0	26.8571	0	0	42.4084
CUFF.17584	chr7	152250374	152250636	+	263	1.3629	0	42.3829	0.945768	0	0	31.0977	0	0	42.3829
CUFF.16198	chr6	133288488	133288762	+	275	1.30342	0	42.3759	0.904498	0	0	32.5112	0	0	42.3759
CUFF.90	chr1	2391126	2391412	+	287	1.24893	0	42.3695	2.60004	0	0	33.9247	0	0	42.3695
CUFF.4512	chr12	110622950	110623369	+	420	0.853433	0	42.2224	0.592231	0	0	49.4736	0	0	42.2224
CUFF.4835	chr13	33333199	33333618	+	420	0.853433	0	42.2224	0.592231	0	0	49.4736	0	0	42.2224
CUFF.14011	chr4	165961782	165962153	+	372	0.963553	0	42.2224	0.668648	0	0	43.8194	0	0	42.2224
CUFF.120	chr1	6853308	6853667	+	360	0.995671	0	42.2224	0.690936	0	0	42.4059	0	0	42.2224
CUFF.2612	chr10	133429102	133429365	+	264	1.35773	0	42.2224	0.942185	0	0	31.0977	0	0	42.2224
CUFF.4910	chr13	66703616	66703879	+	264	1.35773	0	42.2224	0.942185	0	0	31.0977	0	0	42.2224
CUFF.19443	chr9	128538491	128538742	+	252	1.42239	0	42.2224	0.987051	0	0	29.6841	0	0	42.2224
CUFF.12138	chr22	45245124	45245351	+	228	1.57211	0	42.2224	1.09095	0	0	26.8571	0	0	42.2224
CUFF.3993	chr12	43954753	43955810	+	1058	1.01638	0	42.1425	1.64571	0	0	41.4636	0	0	42.1425
CUFF.6450	chr16	4842289	4842697	+	409	0.876386	0	42.1191	3.04079	0	0	48.06	0	0	42.1191
CUFF.5217	chr14	21102445	21102781	+	337	1.06363	0	42.0971	0.738092	0	0	39.5789	0	0	42.0971
CUFF.7469	chr17	37131399	37131723	+	325	1.1029	0	42.0924	0.765344	0	0	38.1653	0	0	42.0924
CUFF.8623	chr19	2770220	2770544	+	325	1.1029	0	42.0924	1.53069	0	0	38.1653	0	0	42.0924
CUFF.4737	chr12	132756557	132756869	+	313	1.14518	0	42.0875	2.38406	0	0	36.7518	0	0	42.0875
CUFF.2619	chr11	206212	206488	+	277	1.29401	0	42.0699	0.897967	0	0	32.5112	0	0	42.0699
CUFF.11865	chr22	23658115	23658379	+	265	1.35261	0	42.063	22.5271	47.8767	0	31.0977	0	0	42.063
CUFF.2796	chr11	31488362	31488614	+	253	1.41677	0	42.0555	0.98315	0	0	29.6841	0	0	42.0555
CUFF.3808	chr12	20678731	20678971	+	241	1.48731	0	42.0472	1.0321	0	0	28.2706	0	0	42.0472
CUFF.16681	chr7	7956634	7956874	+	241	1.48731	0	42.0472	1.0321	0	0	28.2706	0	0	42.0472
CUFF.10259	chr2	168098803	168099031	+	229	1.56525	0	42.038	1.08619	0	0	26.8571	0	0	42.038
CUFF.4051	chr12	46506081	46506394	+	314	1.14153	0	41.9534	0.792156	0	0	36.7518	0	0	41.9534
CUFF.6309	chr16	102521	102822	+	302	1.18689	0	41.9427	3.29453	0	0	35.3383	0	0	41.9427
CUFF.19146	chr9	95078553	95078951	+	399	0.89835	0	41.9049	1.8702	0	0	46.6465	0	0	41.9049
CUFF.10303	chr2	176318765	176319030	+	266	1.34753	0	41.9049	0.935101	0	0	31.0977	0	0	41.9049
CUFF.7545	chr17	42554351	42554604	+	254	1.41119	0	41.8899	2.93784	0	0	29.6841	0	0	41.8899
CUFF.13734	chr4	75988820	75989073	+	254	1.41119	0	41.8899	0.979279	0	0	29.6841	0	0	41.8899
CUFF.3916	chr12	20563229	20563470	+	242	1.48116	0	41.8734	1.02784	0	0	28.2706	0	0	41.8734
CUFF.6735	chr16	67052533	67052774	+	242	1.48116	0	41.8734	1.02784	0	0	28.2706	0	0	41.8734
CUFF.6672	chr16	53805843	53806072	+	230	1.55844	0	41.8552	1.08146	0	0	26.8571	0	0	41.8552
CUFF.8728	chr19	8376562	8376852	+	291	1.23176	0	41.7871	0.854766	0	0	33.9247	0	0	41.7871
CUFF.12903	chr3	123255591	123255894	+	304	1.17908	0	41.6668	0.818214	0	0	35.3383	0	0	41.6668
CUFF.16635	chr7	4689016	4689307	+	292	1.22754	0	41.644	0.851839	7.24162	0	33.9247	0	0	41.644
CUFF.12647	chr3	51539694	51539912	+	219	1.63672	0	41.644	3.40735	0	0	25.4435	0	0	41.644
CUFF.14728	chr5	59095740	59095958	+	219	1.63672	0	41.644	1.13578	0	0	25.4435	0	0	41.644
CUFF.280	chr1	23299763	23300079	+	317	1.13073	0	41.5564	3.13864	6.67052	0	36.7518	0	0	41.5564
CUFF.15639	chr6	5651196	5651512	+	317	1.13073	0	41.5564	3.13864	20.0116	0	36.7518	0	0	41.5564
CUFF.2348	chr10	92034637	92034929	+	293	1.22335	0	41.5018	2.54679	0	0	33.9247	0	0	41.5018
CUFF.11749	chr21	46645370	46645650	+	281	1.27559	0	41.4711	4.42592	0	0	32.5112	0	0	41.4711
CUFF.7809	chr17	65050269	65050598	+	330	1.08619	0	41.4547	0.753748	0	0	38.1653	0	0	41.4547
CUFF.57	chr1	1648780	1649219	+	440	1.62928	20.3111	41.4547	0.565311	0	0	25.4435	0	0	41.4547
CUFF.12674	chr3	53252115	53252493	+	379	0.945756	38.3178	41.4425	1.3126	0	0	43.8194	0	0	41.4425
CUFF.8692	chr19	4939544	4939812	+	269	1.3325	0	41.4376	0.924673	0	0	31.0977	0	0	41.4376
CUFF.18182	chr8	74226243	74226511	+	269	1.3325	0	41.4376	0.924673	0	0	31.0977	0	0	41.4376
CUFF.6924	chr16	85467063	85467380	+	318	1.12718	0	41.4257	1.56438	0	0	36.7518	0	0	41.4257
CUFF.13773	chr4	88088732	88088988	+	257	1.39471	0	41.4009	0.967848	0	0	29.6841	0	0	41.4009
CUFF.1278	chr1	184077784	184078187	+	404	0.887232	0	41.3863	4.3098	0	0	46.6465	0	0	41.3863
CUFF.2063	chr10	24922665	24922909	+	245	1.46303	0	41.3607	1.01525	0	0	28.2706	0	0	41.3607
CUFF.5011	chr13	95836451	95836683	+	233	1.53838	0	41.3163	1.06754	0	0	26.8571	0	0	41.3163
CUFF.400	chr1	33022809	33023262	+	454	0.789519	0	41.2923	1.64364	0	0	52.3006	0	0	41.2923
CUFF.19673	chr9	134151284	134151504	+	221	1.62191	0	41.2671	1.12551	0	0	25.4435	0	0	41.2671
CUFF.5972	chr15;chr15	66365776;66378279	66365822;66378489	+;+	258	1.38931	0	41.2404	0.964097	0	0	29.6841	0	0	41.2404
CUFF.2526	chr10	121750378	121750611	+	234	1.5318	0	41.1397	1.06298	0	0	26.8571	0	0	41.1397
CUFF.9230	chr19	57417089	57417322	+	234	1.5318	0	41.1397	1.06298	0	0	26.8571	0	0	41.1397
CUFF.9314	chr19	58592253	58592486	+	234	1.5318	0	41.1397	1.06298	0	0	26.8571	0	0	41.1397
CUFF.15666	chr6	7795914	7796147	+	234	1.5318	0	41.1397	1.06298	0	0	26.8571	0	0	41.1397
CUFF.6289	chr15_KI270905v1_alt	2975384	2975654	+	271	1.32266	0	41.1317	1.8357	0	0	31.0977	0	0	41.1317
CUFF.13142	chr3	171620739	171621046	+	308	1.16377	0	41.1257	2.42276	0	0	35.3383	0	0	41.1257
CUFF.11897	chr22	26712259	26712517	+	259	1.38394	0	41.0812	4.80187	0	0	29.6841	0	0	41.0812
CUFF.9523	chr2	38994315	38994536	+	222	1.6146	0	41.0812	1.12044	0	0	25.4435	0	0	41.0812
CUFF.11596	chr21	33657813	33658133	+	321	1.11664	0	41.0386	0.774881	0	0	36.7518	0	0	41.0386
CUFF.6680	chr16	56844184	56844430	+	247	1.45118	0	41.0258	1.00703	0	0	28.2706	0	0	41.0258
CUFF.19249	chr9	110531262	110531607	+	346	1.03596	0	41.0021	0.718893	0	0	39.5789	0	0	41.0021
CUFF.4641	chr12	122869084	122869392	+	309	1.16001	0	40.9926	0.804974	0	0	35.3383	0	0	40.9926
CUFF.9485	chr2	33305181	33305415	+	235	1.52528	0	40.9647	1.05845	0	0	26.8571	0	0	40.9647
CUFF.898	chr1	119198084	119198405	+	322	1.11317	6.93858	40.9111	0.772475	0	0	36.7518	0	0	40.9111
CUFF.7571	chr17	44166094	44166316	+	223	1.60736	0	40.897	6.69247	0	0	25.4435	0	0	40.897
CUFF.19609	chr9	133040538	133040760	+	223	1.60736	0	40.897	1.11541	0	0	25.4435	0	0	40.897
CUFF.5285	chr14	33032954	33033189	+	236	1.51882	0	40.7911	1.05397	0	0	26.8571	0	0	40.7911
CUFF.9297	chr19	58555235	58555470	+	236	1.51882	0	40.7911	1.05397	0	0	26.8571	0	0	40.7911
CUFF.13154	chr3	172344287	172344522	+	236	1.51882	0	40.7911	6.32382	0	0	26.8571	0	0	40.7911
CUFF.17526	chr7	139945183	139945418	+	236	1.51882	0	40.7911	1.05397	0	0	26.8571	0	0	40.7911
CUFF.13827	chr4	105716592	105716852	+	261	1.37334	0	40.7664	0.953015	0	0	29.6841	0	0	40.7664
CUFF.6948	chr16	85695570	85695855	+	286	1.25329	0	40.746	0.869709	0	0	32.5112	0	0	40.746
CUFF.19210	chr9;chr9	105350671;105406443	105350681;105406717	-;-	286	1.25329	0	40.746	0.869709	0	0	32.5112	0	0	40.746
CUFF.2201	chr10	68134211	68134546	+	336	1.06679	0	40.7144	0.740288	0	0	38.1653	0	0	40.7144
CUFF.3189	chr11	68918368	68918591	+	224	1.60019	0	40.7144	1.11043	0	0	25.4435	0	0	40.7144
CUFF.2300	chr10	80217380	80217740	+	361	0.992913	0	40.7019	1.37804	0	0	40.9924	0	0	40.7019
CUFF.690	chr1	66295276	66295524	+	249	1.43952	0	40.6962	0.998943	0	0	28.2706	0	0	40.6962
CUFF.14677	chr5	43164268	43164541	+	274	1.30818	0	40.6814	0.907799	0	0	31.0977	0	0	40.6814
CUFF.2547	chr10	125037918	125038154	+	237	1.51241	0	40.619	1.04952	0	0	26.8571	0	0	40.619
CUFF.6305	chr16	89015	89251	+	237	1.51241	0	40.619	2.09905	0	0	26.8571	0	0	40.619
CUFF.12507	chr3	38381585	38381821	+	237	1.51241	0	40.619	1.04952	0	0	26.8571	0	0	40.619
CUFF.1520	chr1	226179189	226179450	+	262	1.3681	0	40.6108	0.949378	0	0	29.6841	0	0	40.6108
CUFF.8128	chr17	82247524	82247785	+	262	1.3681	4.26378	40.6108	4.74689	0	0	29.6841	0	0	40.6108
CUFF.3641	chr12	1935957	1936268	+	312	1.14885	0	40.5984	0.797234	0	0	35.3383	0	0	40.5984
CUFF.10280	chr2	173241286	173241797	+	512	0.700081	0	40.573	1.45744	0	0	57.9547	0	0	40.573
CUFF.19859	chr9	137626674	137628160	+	1487	0.4821	0	40.5471	0.167274	0	0	84.1051	0	0	40.5471
CUFF.2430	chr10	101923350	101923649	+	300	1.19481	0	40.5335	0.829123	0	0	33.9247	0	0	40.5335
CUFF.19594	chr9	131428895	131429194	+	300	1.19481	0	40.5335	0.829123	0	0	33.9247	0	0	40.5335
CUFF.12917	chr3	124777822	124778071	+	250	1.43377	0	40.5335	11.9394	0	0	28.2706	0	0	40.5335
CUFF.1418	chr1	211645444	211645668	+	225	1.59307	0	40.5335	1.1055	0	0	25.4435	0	0	40.5335
CUFF.1658	chr1	234052838	234053125	+	288	1.24459	0	40.4631	3.45468	0	0	32.5112	0	0	40.4631
CUFF.2105	chr10	34691040	34691302	+	263	1.3629	0	40.4564	0.945768	0	0	29.6841	0	0	40.4564
CUFF.14411	chr5	17195887	17196149	+	263	1.3629	0	40.4564	0.945768	0	0	29.6841	0	0	40.4564
CUFF.15696	chr6	13458977	13459214	+	238	1.50606	0	40.4483	1.04511	0	0	26.8571	0	0	40.4483
CUFF.12509	chr3	38408769	38409069	+	301	1.19084	55.67	40.3988	0.826368	0	0	33.9247	0	0	40.3988
CUFF.17897	chr8	23340688	23340988	+	301	1.19084	0	40.3988	8.26368	0	0	33.9247	0	0	40.3988
CUFF.13574	chr4	26900889	26901139	+	251	1.42805	0	40.372	0.990984	0	0	28.2706	0	0	40.372
CUFF.1078	chr1	156014118	156014381	+	264	1.35773	0	40.3032	0.942185	0	0	29.6841	0	0	40.3032
CUFF.4451	chr12	99573800	99574214	+	415	0.863715	0	40.2893	0.599366	0	0	46.6465	0	0	40.2893
CUFF.2742	chr11	14845847	14846085	+	239	1.49976	18.6964	40.2791	1.04074	0	0	26.8571	0	0	40.2791
CUFF.12067	chr22	41445765	41446003	+	239	1.49976	0	40.2791	2.08148	26.5425	0	26.8571	0	0	40.2791
CUFF.13732	chr4	74315316	74315617	+	302	1.18689	0	40.265	0.823632	0	0	33.9247	0	0	40.265
CUFF.12450	chr3	28350931	28351207	+	277	1.29401	0	40.2408	0.897967	0	0	31.0977	0	0	40.2408
CUFF.14944	chr5	82215057	82215308	+	252	1.42239	0	40.2118	0.987051	0	0	28.2706	0	0	40.2118
CUFF.1137	chr1	162193969	162194258	+	290	1.23601	0	40.184	0.857713	0	0	32.5112	0	0	40.184
CUFF.5186	chr13	114242427	114242653	+	227	1.57904	0	40.1763	13.1491	0	0	25.4435	0	0	40.1763
CUFF.8034	chr17	80365447	80365673	+	227	1.57904	0	40.1763	5.47879	0	0	25.4435	0	0	40.1763
CUFF.8581	chr19	1632814	1633053	+	240	1.49351	0	40.1112	1.0364	0	0	26.8571	0	0	40.1112
CUFF.11740	chr21	46272961	46273238	+	278	1.28936	0	40.096	0.894737	0	0	31.0977	0	0	40.096
CUFF.13777	chr4	88775604	88775856	+	253	1.41677	0	40.0528	0.98315	0	0	28.2706	0	0	40.0528
CUFF.16237	chr6	135996825	135997191	+	367	0.97668	27.3951	40.0365	0.677757	0	0	40.9924	0	0	40.0365
CUFF.16176	chr6	120197914	120198255	+	342	1.04808	0	40.0001	3.6365	6.18291	0	38.1653	0	0	40.0001
CUFF.2049	chr10	21655339	21655604	+	266	1.34753	0	40.0001	2.8053	0	0	29.6841	0	0	40.0001
CUFF.2354	chr10	93416048	93416313	+	266	1.34753	0	40.0001	0.935101	0	0	29.6841	0	0	40.0001
CUFF.1217	chr1	173408505	173408745	+	241	1.48731	0	39.9448	1.0321	0	0	26.8571	0	0	39.9448
CUFF.6167	chr15	90762544	90762797	+	254	1.41119	0	39.8951	1.95856	0	0	28.2706	0	0	39.8951
CUFF.7137	chr17	1457573	1457826	+	254	1.41119	0	39.8951	0.979279	0	0	28.2706	0	0	39.8951
CUFF.8056	chr17	80804219	80804472	+	254	1.41119	0	39.8951	0.979279	0	0	28.2706	0	0	39.8951
CUFF.7250	chr17	8101775	8102041	+	267	1.34248	0	39.8503	0.931599	0	0	29.6841	0	0	39.8503
CUFF.18617	chr8	139665345	139665611	+	267	1.34248	0	39.8503	0.931599	0	0	29.6841	0	0	39.8503
CUFF.7543	chr17	42269027	42269344	+	318	1.12718	0	39.8324	0.782192	0	0	35.3383	0	0	39.8324
CUFF.5121	chr13	113205790	113206476	+	687	1.0435	53.6604	39.8255	0.362062	0	0	38.1653	0	0	39.8255
CUFF.17013	chr7	75060737	75060965	+	229	1.56525	0	39.8255	1.08619	0	0	25.4435	0	0	39.8255
CUFF.6538	chr16	22410044	22410285	+	242	1.48116	0	39.7797	4.11135	0	0	26.8571	0	0	39.7797
CUFF.7753	chr17	61115814	61116055	+	242	1.48116	0	39.7797	3.08352	0	0	26.8571	0	0	39.7797
CUFF.8367	chr18	24056851	24057143	+	293	1.22335	0	39.7726	0.848931	0	0	32.5112	0	0	39.7726
CUFF.9748	chr2	81602179	81602535	+	357	1.00404	0	39.7387	0.696742	0	0	39.5789	0	0	39.7387
CUFF.6873	chr16	78807869	78808174	+	306	1.17138	0	39.7387	2.4386	0	0	33.9247	0	0	39.7387
CUFF.15217	chr5	134907831	134908085	+	255	1.40565	0	39.7387	0.975439	0	0	28.2706	0	0	39.7387
CUFF.18316	chr8	105904743	105904997	+	255	1.40565	0	39.7387	5.85263	0	0	28.2706	0	0	39.7387
CUFF.4600	chr12	121239314	121239581	+	268	1.33747	0	39.7016	5.56874	0	0	29.6841	0	0	39.7016
CUFF.17317	chr7	107965298	107965731	+	434	0.825903	0	39.6929	0.573127	0	0	48.06	0	0	39.6929
CUFF.9504	chr2	37304974	37305305	+	332	1.07964	0	39.6788	0.749208	0	0	36.7518	0	0	39.6788
CUFF.2869	chr11	47183213	47183493	+	281	1.27559	0	39.668	0.885185	0	0	31.0977	0	0	39.668
CUFF.9758	chr2	84880513	84880793	+	281	1.27559	0	39.668	0.885185	0	0	31.0977	0	0	39.668
CUFF.9991	chr2	113936806	113937086	+	281	1.27559	0	39.668	0.885185	0	0	31.0977	0	0	39.668
CUFF.8803	chr19	13150547	13150840	+	294	1.21919	0	39.6373	0.846044	0	0	32.5112	0	0	39.6373
CUFF.17634	chr7	158622325	158622682	+	358	1.00123	3.12042	39.6277	0.694796	0	0	39.5789	0	0	39.6277
CUFF.4117	chr12	49134901	49135143	+	243	1.47507	0	39.616	1.02361	0	0	26.8571	0	0	39.616
CUFF.20262	chrX	97008667	97008986	+	320	1.12013	0	39.5835	0.777303	0	0	35.3383	0	0	39.5835
CUFF.18040	chr8	47333932	47334187	+	256	1.40016	0	39.5835	0.971629	0	0	28.2706	0	0	39.5835
CUFF.14606	chr5	38901832	38902100	+	269	1.3325	0	39.554	6.47271	0	0	29.6841	0	0	39.554
CUFF.914	chr1	121229978	121230272	+	295	1.21506	0	39.5029	0.843176	0	0	32.5112	0	0	39.5029
CUFF.6570	chr16	27475694	27476001	+	308	1.16377	0	39.4806	0.807587	0	0	33.9247	0	0	39.4806
CUFF.15246	chr5	137370732	137371052	+	321	1.11664	3.4801	39.4601	0.774881	0	0	35.3383	0	0	39.4601
CUFF.13120	chr3	168083803	168084123	+	321	1.11664	55.6816	39.4601	4.64929	6.5874	0	35.3383	0	0	39.4601
CUFF.12663	chr3	53088987	53089230	+	244	1.46902	0	39.4537	2.03883	0	0	26.8571	0	0	39.4537
CUFF.6664	chr16	53118884	53119217	+	334	1.07318	0	39.4412	0.744721	0	0	36.7518	0	0	39.4412
CUFF.9898	chr2	101282127	101282474	+	348	1.03	0	39.3105	0.714761	0	0	38.1653	0	0	39.3105
CUFF.2745	chr11	16742495	16742726	+	232	1.54501	0	39.3105	10.7214	0	0	25.4435	0	0	39.3105
CUFF.9470	chr2	30454739	30454983	+	245	1.46303	0	39.2926	1.01525	0	0	26.8571	0	0	39.2926
CUFF.10468	chr2	207584995	207585265	+	271	1.32266	0	39.2621	5.50709	0	0	29.6841	0	0	39.2621
CUFF.13103	chr3	160426679	160426975	+	297	1.20687	0	39.2369	1.675	0	0	32.5112	0	0	39.2369
CUFF.13962	chr4	150610759	150611068	+	310	1.15626	0	39.2259	1.60475	0	0	33.9247	0	0	39.2259
CUFF.20456	chrX	144348327	144348559	+	233	1.53838	0	39.1418	1.06754	0	0	25.4435	0	0	39.1418
CUFF.19073	chr9	86259466	86259711	+	246	1.45708	0	39.1329	1.01113	0	0	26.8571	0	0	39.1329
CUFF.538	chr1	45327909	45328180	+	272	1.3178	0	39.1178	0.914474	0	0	29.6841	0	0	39.1178
CUFF.9510	chr2	38172260	38172596	+	337	1.06363	0	39.0901	0.738092	0	0	36.7518	0	0	39.0901
CUFF.9030	chr19	42879557	42879919	+	363	0.987443	0	39.0818	0.685226	0	0	39.5789	0	0	39.0818
CUFF.17337	chr7	111305604	111305902	+	299	1.1988	26.1531	38.9745	0.831896	0	0	32.5112	0	0	38.9745
CUFF.20027	chrX	24988565	24988863	+	299	1.1988	0	38.9745	4.15948	0	0	32.5112	0	0	38.9745
CUFF.2714	chr11	12853850	12854135	+	286	1.25329	0	38.9745	0.869709	0	0	31.0977	0	0	38.9745
CUFF.8521	chr19	289571	289856	+	286	1.25329	0	38.9745	1.73942	0	0	31.0977	0	0	38.9745
CUFF.20426	chrX	131803949	131804208	+	260	1.37862	0	38.9745	0.95668	0	0	28.2706	0	0	38.9745
CUFF.8448	chr18	49491949	49492195	+	247	1.45118	0	38.9745	1.00703	0	0	26.8571	0	0	38.9745
CUFF.8735	chr19	9407114	9407347	+	234	1.5318	0	38.9745	1.06298	0	0	25.4435	0	0	38.9745
CUFF.11098	chr20	34921172	34921405	+	234	1.5318	0	38.9745	1.06298	0	0	25.4435	0	0	38.9745
CUFF.422	chr1	35986629	35987032	+	404	0.887232	0	38.878	1.84706	0	0	43.8194	0	0	38.878
CUFF.17795	chr8	15760768	15761119	+	352	1.0183	9.52083	38.8638	0.706639	0	0	38.1653	0	0	38.8638
CUFF.6830	chr16	73029435	73029773	+	339	1.05735	0	38.8595	0.733737	0	0	36.7518	0	0	38.8595
CUFF.3338	chr11	78822307	78822567	+	261	1.37334	0	38.8252	0.953015	0	0	28.2706	0	0	38.8252
CUFF.1365	chr1	203629897	203630144	+	248	1.44533	0	38.8173	1.00297	0	0	26.8571	0	0	38.8173
CUFF.13068	chr3	152369483	152369730	+	248	1.44533	0	38.8173	1.00297	0	0	26.8571	0	0	38.8173
CUFF.17936	chr8	27642517	27642764	+	248	1.44533	0	38.8173	1.00297	0	0	26.8571	0	0	38.8173
CUFF.1533	chr1	227180232	227180466	+	235	1.52528	0	38.8086	1.05845	0	0	25.4435	0	0	38.8086
CUFF.3627	chr12	1195540	1195774	+	235	1.52528	0	38.8086	1.05845	0	0	25.4435	0	0	38.8086
CUFF.502	chr1	43771252	43771708	+	457	0.784336	0	38.8039	0.544282	0	0	49.4736	0	0	38.8039
CUFF.17914	chr8	25265819	25266171	+	353	1.01542	0	38.7537	4.22782	0	0	38.1653	0	0	38.7537
CUFF.19564	chr9	131152467	131152989	+	523	0.685357	0	38.7509	0.475596	0	0	56.5412	0	0	38.7509
CUFF.7871	chr17	69317068	69317407	+	340	1.05424	0	38.7452	0.731579	0	0	36.7518	0	0	38.7452
CUFF.1604	chr1;chr1	231528661;231529255	231528826;231529415	+;+	327	1.09615	85.4061	38.7361	7.60663	6.46653	0	35.3383	0	0	38.7361
CUFF.10265	chr2	171122490	171122790	+	301	1.19084	0	38.7155	0.826368	0	0	32.5112	0	0	38.7155
CUFF.4604	chr12	121286476	121286763	+	288	1.24459	0	38.7038	0.86367	0	0	31.0977	0	0	38.7038
CUFF.10326	chr2	178435462	178435854	+	393	0.912065	0	38.677	0.632918	0	0	42.4059	0	0	38.677
CUFF.16689	chr7	8034401	8034793	+	393	0.912065	36.9528	38.677	0.632918	0	0	42.4059	0	0	38.677
CUFF.5424	chr14	68256817	68257236	+	420	0.853433	0	38.6033	0.592231	0	0	45.233	0	0	38.6033
CUFF.9666	chr2	69057908	69058406	+	499	1.43664	0	38.584	0.498471	0	0	26.8571	0	0	38.584
CUFF.7649	chr17	49323063	49323653	+	591	1.213	5.67062	38.5788	3.367	0	0	31.8044	0	0	38.5788
CUFF.630	chr1	55100259	55100547	+	289	1.24028	0	38.5699	0.860681	0	0	31.0977	0	0	38.5699
CUFF.18782	chr8	144940594	144940882	+	289	1.24028	0	38.5699	1.72136	0	0	31.0977	0	0	38.5699
CUFF.2107	chr10	35128095	35128370	+	276	1.2987	0	38.5508	0.901221	0	0	29.6841	0	0	38.5508
CUFF.14582	chr5	37514776	37515051	+	276	1.2987	0	38.5508	0.901221	0	0	29.6841	0	0	38.5508
CUFF.8459	chr18	56830433	56830695	+	263	1.3629	0	38.5299	0.945768	0	0	28.2706	0	0	38.5299
CUFF.13950	chr4	141130134	141130396	+	263	1.3629	0	38.5299	0.945768	0	0	28.2706	0	0	38.5299
CUFF.9981	chr2	113584236	113585011	+	776	1.38573	0	38.5225	2.5643	0	0	27.7994	0	0	38.5225
CUFF.797	chr1	92392833	92393332	+	500	1.43377	0	38.5068	0.994948	0	0	26.8571	0	0	38.5068
CUFF.16175	chr6	119271609	119271858	+	250	1.43377	0	38.5068	0.994948	0	0	26.8571	0	0	38.5068
CUFF.5008	chr13	95287876	95288112	+	237	1.51241	0	38.4811	1.04952	0	0	25.4435	0	0	38.4811
CUFF.11238	chr20	45346833	45347135	+	303	1.18298	0	38.46	4.92548	0	0	32.5112	0	0	38.46
CUFF.5423	chr14	68133231	68133520	+	290	1.23601	157.936	38.4369	0.857713	0	0	31.0977	0	0	38.4369
CUFF.14958	chr5;chr5	90519216;90525035	90519484;90525055	-;-	290	1.23601	0	38.4369	12.8657	0	0	31.0977	0	0	38.4369
CUFF.17447	chr7	131306194	131306549	+	356	1.00686	0	38.4271	0.698699	0	0	38.1653	0	0	38.4271
CUFF.11781	chr22	18000274	18000616	+	343	1.04502	0	38.4063	0.725181	0	0	36.7518	0	0	38.4063
CUFF.17806	chr8	17530332	17530727	+	396	0.905156	2.82099	38.384	0.628124	0	0	42.4059	0	0	38.384
CUFF.1993	chr10	7298627	7298890	+	264	1.35773	0	38.384	0.942185	0	0	28.2706	0	0	38.384
CUFF.6448	chr16	4649396	4649659	+	264	1.35773	0	38.384	4.71093	0	0	28.2706	0	0	38.384
CUFF.5125	chr13	113261517	113261965	+	449	0.798311	0	38.3669	0.55398	0	0	48.06	0	0	38.3669
CUFF.8478	chr18	63266509	63266825	+	317	1.13073	0	38.3597	0.784659	0	0	33.9247	0	0	38.3597
CUFF.2569	chr10	126111633	126111883	+	251	1.42805	0	38.3534	0.990984	0	0	26.8571	0	0	38.3534
CUFF.6401	chr16	2575919	2576222	+	304	1.17908	0	38.3335	0.818214	0	0	32.5112	0	0	38.3335
CUFF.1534	chr1	227209840	227210077	+	238	1.50606	0	38.3194	1.04511	0	0	25.4435	0	0	38.3194
CUFF.16465	chr6	167029704	167029941	+	238	1.50606	0	38.3194	4.18045	0	0	25.4435	0	0	38.3194
CUFF.19418	chr9	127789611	127789848	+	238	1.50606	286.318	38.3194	15.6767	44.4234	0	25.4435	0	0	38.3194
CUFF.8059	chr17	80472889	80473179	+	291	1.23176	0	38.3048	0.854766	0	0	31.0977	0	0	38.3048
CUFF.12272	chr3	4523407	4523803	+	397	0.902876	2.81388	38.2873	0.626541	0	0	42.4059	0	0	38.2873
CUFF.16557	chr7	691846	692229	+	384	0.933442	0	38.264	0.647752	0	0	40.9924	0	0	38.264
CUFF.15052	chr5	123530148	123530465	+	318	1.12718	0	38.2391	0.782192	0	0	33.9247	0	0	38.2391
CUFF.4424	chr12	79639892	79640156	+	265	1.35261	0	38.2391	0.93863	0	0	28.2706	0	0	38.2391
CUFF.19899	chrUn_GL000218v1	53921	54185	+	265	1.35261	0	38.2391	2.81589	0	0	28.2706	0	0	38.2391
CUFF.9676	chr2	69066360	69066929	+	570	0.628845	0	38.2223	1.74552	0	0	60.7818	0	0	38.2223
CUFF.17292	chr7	104178630	104178934	+	305	1.17522	0	38.2078	0.815531	0	0	32.5112	0	0	38.2078
CUFF.19203	chr9	105564501	105564805	+	305	1.17522	0	38.2078	0.815531	0	0	32.5112	0	0	38.2078
CUFF.5193	chr13	114315440	114315744	+	305	1.17522	0	38.2078	0.815531	20.7989	0	32.5112	0	0	38.2078
CUFF.11719	chr21	45085344	45085847	+	504	1.42239	0	38.2012	1.48058	0	0	26.8571	0	0	38.2012
CUFF.12793	chr3	107651932	107652183	+	252	1.42239	0	38.2012	4.93526	0	0	26.8571	0	0	38.2012
CUFF.14051	chr4	184469942	184470193	+	252	1.42239	0	38.2012	0.987051	0	0	26.8571	0	0	38.2012
CUFF.17760	chr8	6488136	6488387	+	252	1.42239	0	38.2012	0.987051	0	0	26.8571	0	0	38.2012
CUFF.4958	chr13	91473811	91474049	+	239	1.49976	0	38.1591	1.04074	0	0	25.4435	0	0	38.1591
CUFF.16148	chr6	101404456	101404787	+	332	1.07964	0	38.1527	0.749208	0	0	35.3383	0	0	38.1527
CUFF.9488	chr2	36368233	36368604	+	372	0.963553	0	38.1363	6.01783	0	0	39.5789	0	0	38.1363
CUFF.1145	chr1	162730370	162730914	+	545	0.657691	0	38.1163	0.456398	0	0	57.9547	0	0	38.1163
CUFF.19842	chr9	137750332	137750637	+	306	1.17138	0	38.0829	2.4386	0	0	32.5112	0	0	38.0829
CUFF.3616	chr12	851160	851545	+	386	0.928605	0	38.0658	4.51077	0	0	40.9924	0	0	38.0658
CUFF.10638	chr2	230718796	230719181	+	386	0.928605	0	38.0658	0.644396	5.47812	0	40.9924	0	0	38.0658
CUFF.15648	chr6	7124258	7124510	+	253	1.41677	0	38.0502	0.98315	0	0	26.8571	0	0	38.0502
CUFF.4918	chr13	73929452	73929744	+	293	1.22335	0	38.0434	0.848931	0	0	31.0977	0	0	38.0434
CUFF.9658	chr2	66362898	66363190	+	293	1.22335	0	38.0434	0.848931	0	0	31.0977	0	0	38.0434
CUFF.16853	chr7	44063538	44063830	+	293	1.22335	0	38.0434	0.848931	0	0	31.0977	0	0	38.0434
CUFF.13030	chr3	142481568	142481807	+	240	1.49351	13.9639	38.0001	1.0364	0	0	25.4435	0	0	38.0001
CUFF.13414	chr4	1922191	1922430	+	240	1.49351	0	38.0001	1.0364	0	0	25.4435	0	0	38.0001
CUFF.18190	chr8	80105333	80105719	+	387	0.926206	0	37.9674	0.642731	0	0	40.9924	0	0	37.9674
CUFF.9908	chr2	101844742	101845008	+	267	1.34248	0	37.9527	13.974	7.91968	0	28.2706	0	0	37.9527
CUFF.8498	chr18	79124382	79124756	+	375	0.955845	0	37.8312	0.663298	0	0	39.5789	0	0	37.8312
CUFF.16954	chr7	66740947	66741241	+	295	1.21506	0	37.7854	0.843176	14.336	0	31.0977	0	0	37.7854
CUFF.3136	chr11	67033742	67034063	+	322	1.11317	0	37.7641	0.772475	0	0	33.9247	0	0	37.7641
CUFF.5989	chr15	67647478	67647732	+	255	1.40565	0	37.7518	5.85263	0	0	26.8571	0	0	37.7518
CUFF.13992	chr4	158906825	158907079	+	255	1.40565	0	37.7518	0.975439	0	0	26.8571	0	0	37.7518
CUFF.18744	chr8	144324080	144324455	+	376	0.953302	0	37.7306	4.63074	11.2476	0	39.5789	0	0	37.7306
CUFF.10722	chr2	235537971	235538373	+	403	0.889433	0	37.7172	4.93771	0	0	42.4059	0	0	37.7172
CUFF.5883	chr15	56222275	56222677	+	403	0.889433	0	37.7172	5.55492	78.7055	0	42.4059	0	0	37.7172
CUFF.9509	chr2	38144200	38144562	+	363	0.987443	0	37.6861	0.685226	0	0	38.1653	0	0	37.6861
CUFF.11431	chr20	62747073	62747314	+	242	1.48116	36.9293	37.6861	1.02784	0	0	25.4435	0	0	37.6861
CUFF.5744	chr15	41951394	41951689	+	296	1.21095	0	37.6578	0.840327	28.5751	0	31.0977	0	0	37.6578
CUFF.9313	chr19	58591522	58591831	+	310	1.15626	0	37.5915	0.802377	0	0	32.5112	0	0	37.5915
CUFF.10428	chr2	197576920	197577283	+	364	0.98473	0	37.5825	0.683343	0	0	38.1653	0	0	37.5825
CUFF.9534	chr2	42173686	42174063	+	378	0.948258	0	37.531	1.9741	0	0	39.5789	0	0	37.531
CUFF.8156	chr17	82613660	82613956	+	297	1.20687	0	37.531	0.837498	0	0	31.0977	0	0	37.531
CUFF.19125	chr9	93655467	93655777	+	311	1.15255	0	37.4706	0.799797	0	0	32.5112	0	0	37.4706
CUFF.2182	chr10	63375545	63375801	+	257	1.39471	0	37.458	11.6142	0	0	26.8571	0	0	37.458
CUFF.4349	chr12	64076858	64077114	+	257	1.39471	0	37.458	0.967848	0	0	26.8571	0	0	37.458
CUFF.5588	chr14	102592842	102593098	+	257	1.39471	0	37.458	3.87139	0	0	26.8571	0	0	37.458
CUFF.18676	chr8	141181523	141181955	+	433	0.82781	59.3385	37.4443	0.57445	0	0	45.233	0	0	37.4443
CUFF.19304	chr9	114466567	114466918	+	352	1.0183	0	37.4244	0.706639	0	0	36.7518	0	0	37.4244
CUFF.12686	chr3	57068870	57069140	+	271	1.32266	0	37.3925	0.917848	0	0	28.2706	0	0	37.3925
CUFF.13836	chr4	108902014	108902257	+	244	1.46902	0	37.3772	1.01941	0	0	25.4435	0	0	37.3772
CUFF.17041	chr7	76323684	76323927	+	244	1.46902	0	37.3772	1.01941	0	0	25.4435	0	0	37.3772
CUFF.13791	chr4	94508092	94508403	+	312	1.14885	0	37.3505	1.59447	0	0	32.5112	0	0	37.3505
CUFF.13870	chr4	118778914	118779225	+	312	1.14885	0	37.3505	1.59447	0	0	32.5112	0	0	37.3505
CUFF.13204	chr3	185628091	185628470	+	380	0.943268	0	37.3335	0.654571	0	0	39.5789	0	0	37.3335
CUFF.8434	chr18	47931383	47931667	+	285	1.25769	0	37.3335	0.872761	0	0	29.6841	0	0	37.3335
CUFF.12926	chr3	126905019	126905303	+	285	1.25769	0	37.3335	0.872761	0	0	29.6841	0	0	37.3335
CUFF.795	chr1	92321105	92321362	+	258	1.38931	0	37.3128	0.964097	0	0	26.8571	0	0	37.3128
CUFF.1867	chr10	1515060	1515317	+	258	1.38931	0	37.3128	0.964097	0	0	26.8571	0	0	37.3128
CUFF.7785	chr17	63280858	63281115	+	258	1.38931	0	37.3128	0.964097	0	0	26.8571	0	0	37.3128
CUFF.4800	chr13;chr13	27990563;27991227	27991064;27991471	+;+	747	0.479842	0	37.3049	0.332981	0	0	77.7442	0	0	37.3049
CUFF.2211	chr10	68520296	68520771	+	476	0.753029	0	37.255	2.09023	0	0	49.4736	0	0	37.255
CUFF.10458	chr2	204806732	204807071	+	340	1.05424	0	37.255	0.731579	0	0	35.3383	0	0	37.255
CUFF.10072	chr2	133077484	133077755	+	272	1.3178	0	37.255	0.914474	0	0	28.2706	0	0	37.255
CUFF.2393	chr10;chr10	99738054;99751784	99738071;99752078	-;-	313	1.14518	0	37.2312	0.794687	0	0	32.5112	0	0	37.2312
CUFF.10365	chr2	185439224	185439509	+	286	1.25329	0	37.2029	0.869709	0	0	29.6841	0	0	37.2029
CUFF.13995	chr4	163118434	163118719	+	286	1.25329	0	37.2029	0.869709	0	0	29.6841	0	0	37.2029
CUFF.2178	chr10	61996325	61996610	+	286	1.25329	0	37.2029	0.869709	7.39354	0	29.6841	0	0	37.2029
CUFF.6287	chr15_KI270905v1_alt	289479	289805	+	327	1.09615	0	37.1867	0.760663	0	0	33.9247	0	0	37.1867
CUFF.662	chr1	61152337	61152595	+	259	1.38394	0	37.1687	0.960374	0	0	26.8571	0	0	37.1687
CUFF.12632	chr3	50667563	50667821	+	259	1.38394	0	37.1687	0.960374	0	0	26.8571	0	0	37.1687
CUFF.15032	chr5	109068985	109069393	+	409	0.876386	0	37.1639	0.608159	0	0	42.4059	0	0	37.1639
CUFF.6743	chr16	67461899	67462198	+	300	1.19481	0	37.1557	0.829123	0	0	31.0977	0	0	37.1557
CUFF.2606	chr10	133413439	133413793	+	355	1.00969	0	37.1081	0.700667	0	0	36.7518	0	0	37.1081
CUFF.20280	chrX	102624197	102624592	+	396	0.905156	0	37.1045	0.628124	0	0	40.9924	0	0	37.1045
CUFF.2905	chr11	47752496	47752864	+	369	0.971387	0	37.0733	3.37042	0	0	38.1653	0	0	37.0733
CUFF.12832	chr3	111965990	111966235	+	246	1.45708	0	37.0733	1.01113	0	0	25.4435	0	0	37.0733
CUFF.13148	chr3	172212886	172213131	+	246	1.45708	0	37.0733	1.01113	0	0	25.4435	0	0	37.0733
CUFF.15048	chr5	119517417	119517662	+	246	1.45708	0	37.0733	1.01113	0	0	25.4435	0	0	37.0733
CUFF.4044	chr12	46419734	46420034	+	301	1.19084	44.536	37.0322	0.826368	0	0	31.0977	0	0	37.0322
CUFF.5336	chr14	52078347	52078647	+	301	1.19084	0	37.0322	0.826368	0	0	31.0977	0	0	37.0322
CUFF.1699	chr1	237620437	237620696	+	260	1.37862	0	37.0258	0.95668	0	0	26.8571	0	0	37.0258
CUFF.10264	chr2	171007200	171007514	+	315	1.13791	0	36.9948	0.789641	0	0	32.5112	0	0	36.9948
CUFF.2731	chr11	14537586	14537873	+	288	1.24459	0	36.9446	0.86367	0	0	29.6841	0	0	36.9446
CUFF.20417	chrX	131790102	131790444	+	343	1.04502	26.0551	36.9292	0.725181	0	0	35.3383	0	0	36.9292
CUFF.8863	chr19	17178734	17178980	+	247	1.45118	0	36.9232	1.00703	25.6828	0	25.4435	0	0	36.9232
CUFF.122	chr1	6915239	6915540	+	302	1.18689	0	36.9096	0.823632	0	0	31.0977	0	0	36.9096
CUFF.4986	chr13	92244762	92245063	+	302	1.18689	0	36.9096	0.823632	0	0	31.0977	0	0	36.9096
CUFF.11848	chr22	21755967	21756282	+	316	1.13431	0	36.8778	4.72285	6.69163	0	32.5112	0	0	36.8778
CUFF.9452	chr2	27660156	27660499	+	344	1.04198	0	36.8218	0.723072	0	0	35.3383	0	0	36.8218
CUFF.270	chr1	21903999	21904287	+	289	1.24028	0	36.8167	1.72136	0	0	29.6841	0	0	36.8167
CUFF.2855	chr11	47010765	47011053	+	289	1.24028	0	36.8167	0.860681	0	0	29.6841	0	0	36.8167
CUFF.18825	chr9	4179743	4180252	+	510	0.702827	0	36.7583	0.975439	0	0	52.3006	0	0	36.7583
CUFF.670	chr1	61933220	61933481	+	262	1.3681	0	36.7431	0.949378	0	0	26.8571	0	0	36.7431
CUFF.9433	chr2	26766248	26766509	+	262	1.3681	0	36.7431	3.79751	0	0	26.8571	0	0	36.7431
CUFF.17319	chr7	110107190	110107451	+	262	1.3681	0	36.7431	0.949378	0	0	26.8571	0	0	36.7431
CUFF.14353	chr5	14467591	14467921	+	331	1.08291	0	36.7373	2.25441	0	0	33.9247	0	0	36.7373
CUFF.4794	chr13	27427925	27428283	+	359	0.998445	0	36.6946	1.38572	0	0	36.7518	0	0	36.6946
CUFF.2599	chr10	132629177	132629466	+	290	1.23601	0	36.6898	0.857713	0	0	29.6841	0	0	36.6898
CUFF.10487	chr2	210571929	210572218	+	290	1.23601	0	36.6898	0.857713	0	0	29.6841	0	0	36.6898
CUFF.12537	chr3	44844460	44844846	+	387	0.926206	0	36.6582	1.28546	0	0	39.5789	0	0	36.6582
CUFF.5688	chr15;chr15	34964260;34969539	34964290;34969770	-;-	263	1.3629	0	36.6034	4.72884	0	0	26.8571	0	0	36.6034
CUFF.9483	chr2	32817078	32817340	+	263	1.3629	0	36.6034	0.945768	0	0	26.8571	0	0	36.6034
CUFF.10501	chr2	211510665	211510927	+	263	1.3629	0	36.6034	0.945768	0	0	26.8571	0	0	36.6034
CUFF.10504	chr2	211902968	211903230	+	263	1.3629	0	36.6034	0.945768	0	0	26.8571	0	0	36.6034
CUFF.19975	chrX	16790099	16790361	+	263	1.3629	0	36.6034	0.945768	0	0	26.8571	0	0	36.6034
CUFF.7896	chr17	75318131	75318573	+	443	0.809123	0	36.5991	1.68445	0	0	45.233	0	0	36.5991
CUFF.15118	chr5	133419242	133419518	+	277	1.29401	0	36.5825	0.897967	0	0	28.2706	0	0	36.5825
CUFF.17446	chr7	131292302	131292592	+	291	1.23176	0	36.5637	0.854766	0	0	29.6841	0	0	36.5637
CUFF.16688	chr7	8029757	8030200	+	444	0.807301	20.1281	36.5166	0.560218	0	0	45.233	0	0	36.5166
CUFF.9555	chr2	44542000	44542332	+	333	1.0764	0	36.5166	0.746958	0	0	33.9247	0	0	36.5166
CUFF.16152	chr6	107914708	107914957	+	250	1.43377	0	36.4801	0.994948	0	0	25.4435	0	0	36.4801
CUFF.13584	chr4	39259837	39260100	+	264	1.35773	0	36.4648	0.942185	0	0	26.8571	0	0	36.4648
CUFF.14056	chr4	185143623	185143886	+	264	1.35773	0	36.4648	0.942185	0	0	26.8571	0	0	36.4648
CUFF.19215	chr9	106397396	106397659	+	264	1.35773	0	36.4648	0.942185	0	0	26.8571	0	0	36.4648
CUFF.9924	chr2	106219747	106220024	+	278	1.28936	0	36.451	0.894737	0	0	28.2706	0	0	36.451
CUFF.12367	chr3	12987045	12987322	+	278	1.28936	0	36.451	0.894737	38.0315	0	28.2706	0	0	36.451
CUFF.9589	chr2	47899368	47899687	+	320	1.12013	0	36.4168	1.55461	0	0	32.5112	0	0	36.4168
CUFF.10813	chr2	239379409	239379909	+	501	0.715452	0	36.4073	0.496481	0	0	50.8871	0	0	36.4073
CUFF.14785	chr5	59405552	59405983	+	432	0.829726	0	36.3581	0.57578	0	0	43.8194	0	0	36.3581
CUFF.16112	chr6	83290862	83291293	+	432	0.829726	18.1013	36.3581	3.45468	0	0	43.8194	0	0	36.3581
CUFF.18567	chr8	130072055	130072305	+	251	1.42805	0	36.3348	0.990984	0	0	25.4435	0	0	36.3348
CUFF.2067	chr10	27083018	27083310	+	293	1.22335	0	36.3141	0.848931	0	0	29.6841	0	0	36.3141
CUFF.3945	chr12	31564890	31565280	+	391	0.916731	5.71412	36.2831	0.636156	0	0	39.5789	0	0	36.2831
CUFF.5841	chr15	48331130	48331731	+	602	0.595418	0	36.1906	2.47911	7.0251	0	60.7818	0	0	36.1906
CUFF.9262	chr19	58379967	58380414	+	448	0.800093	0	36.1906	0.555216	0	0	45.233	0	0	36.1906
CUFF.17747	chr8	229450	229813	+	364	0.98473	0	36.1906	0.683343	0	0	36.7518	0	0	36.1906
CUFF.15598	chr6	2633995	2634330	+	336	1.06679	0	36.1906	0.740288	0	0	33.9247	0	0	36.1906
CUFF.2600	chr10	133163974	133164239	+	266	1.34753	0	36.1906	0.935101	0	0	26.8571	0	0	36.1906
CUFF.13494	chr4	13623009	13623274	+	266	1.34753	0	36.1906	0.935101	0	0	26.8571	0	0	36.1906
CUFF.6925	chr16	85479375	85479626	+	252	1.42239	13.2989	36.1906	0.987051	0	0	25.4435	0	0	36.1906
CUFF.2883	chr11	47551265	47551559	+	295	1.21506	0	36.0679	0.843176	0	0	29.6841	0	0	36.0679
CUFF.5374	chr14	60900873	60901167	+	295	1.21506	0	36.0679	0.843176	28.6719	0	29.6841	0	0	36.0679
CUFF.11355	chr20	58414771	58415051	+	281	1.27559	0	36.0618	0.885185	0	0	28.2706	0	0	36.0618
CUFF.15067	chr5	128428416	128428668	+	253	1.41677	0	36.0475	0.98315	0	0	25.4435	0	0	36.0475
CUFF.3516	chr11	123598515	123598866	+	352	1.0183	6.34722	35.985	0.706639	0	0	35.3383	0	0	35.985
CUFF.10172	chr2	152427058	152427409	+	352	1.0183	0	35.985	0.706639	0	0	35.3383	0	0	35.985
CUFF.7617	chr17	47565112	47565407	+	296	1.21095	0	35.9461	0.840327	0	0	29.6841	0	0	35.9461
CUFF.9835	chr2	95926856	95927137	+	282	1.27107	0	35.9339	5.29227	0	0	28.2706	0	0	35.9339
CUFF.9320	chr1_KI270706v1_random	146189	146456	+	268	1.33747	0	35.9205	0.928123	0	0	26.8571	0	0	35.9205
CUFF.18155	chr8	63189944	63190211	+	268	1.33747	0	35.9205	0.928123	0	0	26.8571	0	0	35.9205
CUFF.14204	chr5	674343	674596	+	254	1.41119	0	35.9056	0.979279	0	0	25.4435	0	0	35.9056
CUFF.15914	chr6	37955181	37955519	+	339	1.05735	0	35.8703	7.33737	6.23762	0	33.9247	0	0	35.8703
CUFF.9410	chr2	20457641	20458078	+	438	0.81836	0	35.8601	0.567892	0	0	43.8194	0	0	35.8601
CUFF.3418	chr11	116762996	116763264	+	269	1.3325	0	35.787	2.77402	0	0	26.8571	0	0	35.787
CUFF.11557	chr21	16236592	16236945	+	354	1.01255	0	35.7817	0.702647	0	0	35.3383	0	0	35.7817
CUFF.11365	chr20	58831946	58832285	+	340	1.05424	0	35.7648	0.731579	0	0	33.9247	0	0	35.7648
CUFF.17141	chr7	98253482	98253736	+	255	1.40565	0	35.7648	1.95088	0	0	25.4435	0	0	35.7648
CUFF.4838	chr13	33900015	33900326	+	312	1.14885	0	35.7266	0.797234	0	0	31.0977	0	0	35.7266
CUFF.3327	chr11	77630102	77630470	+	369	0.971387	0	35.7002	8.08901	0	0	36.7518	0	0	35.7002
CUFF.15241	chr5	137343128	137343482	+	355	1.00969	0	35.6809	0.700667	0	0	35.3383	0	0	35.6809
CUFF.19225	chr9	109890770	109891053	+	284	1.26212	0	35.6809	0.875834	0	0	28.2706	0	0	35.6809
CUFF.10828	chr2	240975092	240975716	+	625	0.573507	0	35.6694	0.397979	0	0	62.1953	0	0	35.6694
CUFF.1782	chr1	246914756	246915011	+	256	1.40016	0	35.6251	3.88651	0	0	25.4435	0	0	35.6251
CUFF.5490	chr14	71606006	71606261	+	256	1.40016	0	35.6251	0.971629	0	0	25.4435	0	0	35.6251
CUFF.9385	chr2	10364047	10364345	+	299	1.1988	0	35.5854	0.831896	0	0	29.6841	0	0	35.5854
CUFF.5173	chr13	113977199	113977554	+	356	1.00686	0	35.5806	4.1922	23.759	0	35.3383	0	0	35.5806
CUFF.10917	chr2	242123216	242123500	+	285	1.25769	0	35.5557	0.872761	0	0	28.2706	0	0	35.5557
CUFF.12404	chr3	15439159	15439486	+	328	1.09281	6.81165	35.5286	10.6168	0	0	32.5112	0	0	35.5286
CUFF.19928	chrX	8150893	8151220	+	328	1.09281	0	35.5286	0.758344	0	0	32.5112	0	0	35.5286
CUFF.6308	chr16	101582	101852	+	271	1.32266	0	35.5229	3.67139	0	0	26.8571	0	0	35.5229
CUFF.17608	chr7	155773284	155773554	+	271	1.32266	0	35.5229	0.917848	0	0	26.8571	0	0	35.5229
CUFF.181	chr1	11441608	11441978	+	371	0.96615	0	35.5077	0.67045	0	0	36.7518	0	0	35.5077
CUFF.12387	chr3	14519294	14519607	+	314	1.14153	0	35.4991	0.792156	6.73425	0	31.0977	0	0	35.4991
CUFF.4972	chr13	91820571	91821070	+	500	0.716883	4.46844	35.4668	0.497474	0	0	49.4736	0	0	35.4668
CUFF.15525	chr5	180495926	180496325	+	400	0.896104	0	35.4668	0.621842	0	0	39.5789	0	0	35.4668
CUFF.6634	chr16	31115854	31116153	+	300	1.19481	0	35.4668	0.829123	0	0	29.6841	0	0	35.4668
CUFF.7848	chr17	67936543	67936842	+	300	1.19481	0	35.4668	0.829123	0	0	29.6841	0	0	35.4668
CUFF.2199	chr10	68026453	68026738	+	286	1.25329	0	35.4313	0.869709	0	0	28.2706	0	0	35.4313
CUFF.9529	chr2	39481699	39481984	+	286	1.25329	0	35.4313	0.869709	0	0	28.2706	0	0	35.4313
CUFF.19093	chr9	91873206	91873477	+	272	1.3178	0	35.3923	0.914474	0	0	26.8571	0	0	35.3923
CUFF.15031	chr5	108212044	108212358	+	315	1.13791	0	35.3864	1.57928	0	0	31.0977	0	0	35.3864
CUFF.10597	chr2	223522338	223522781	+	444	0.807301	20.1281	35.3755	0.560218	0	0	43.8194	0	0	35.3755
CUFF.17797	chr8	15772419	15772891	+	473	0.757805	0	35.3489	1.57761	0	0	46.6465	0	0	35.3489
CUFF.4523	chr12	111974218	111974604	+	387	0.926206	0	35.3489	0.642731	0	0	38.1653	0	0	35.3489
CUFF.5231	chr14	21252761	21253147	+	387	0.926206	31.7525	35.3489	0.642731	0	0	38.1653	0	0	35.3489
CUFF.20308	chrX	108642175	108642475	+	301	1.19084	0	35.3489	0.826368	0	0	29.6841	0	0	35.3489
CUFF.1826	chr10	132169	132426	+	258	1.38931	0	35.3489	0.964097	0	0	25.4435	0	0	35.3489
CUFF.5059	chr13	109049239	109049496	+	258	1.38931	0	35.3489	0.964097	0	0	25.4435	0	0	35.3489
CUFF.6338	chr16	667464	667721	+	258	1.38931	0	35.3489	3.85639	0	0	25.4435	0	0	35.3489
CUFF.14179	chr5	373053	373310	+	258	1.38931	0	35.3489	0.964097	0	0	25.4435	0	0	35.3489
CUFF.7289	chr17	16316907	16317193	+	287	1.24893	0	35.3079	2.60004	0	0	28.2706	0	0	35.3079
CUFF.8584	chr19	1642638	1643039	+	402	0.891646	0	35.2903	0.618749	0	0	39.5789	0	0	35.2903
CUFF.7358	chr17;chr17	20530162;20531649	20530280;20531817	-;-	288	1.24459	0	35.1853	0.86367	0	0	28.2706	0	0	35.1853
CUFF.11064	chr20	33518949	33519236	+	288	1.24459	0	35.1853	0.86367	0	0	28.2706	0	0	35.1853
CUFF.7123	chr17	733589	733876	+	288	1.24459	0	35.1853	0.86367	7.3422	0	28.2706	0	0	35.1853
CUFF.2539	chr10	122587575	122587891	+	317	1.13073	0	35.1631	0.784659	0	0	31.0977	0	0	35.1631
CUFF.11554	chr21	15786784	15787129	+	346	1.03596	0	35.1446	0.718893	0	0	33.9247	0	0	35.1446
CUFF.20306	chrX	108631721	108632268	+	548	0.654091	0	35.1339	0.453899	0	0	53.7142	0	0	35.1339
CUFF.1494	chr1	224935992	224936381	+	390	0.919081	0	35.077	1.27557	5.42193	0	38.1653	0	0	35.077
CUFF.13774	chr4	88640049	88640308	+	260	1.37862	0	35.077	1.91336	0	0	25.4435	0	0	35.077
CUFF.12228	chr22	50398700	50399017	+	318	1.12718	0	35.0525	0.782192	0	0	31.0977	0	0	35.0525
CUFF.19856	chr9	137621416	137621733	+	318	1.12718	0	35.0525	0.782192	0	0	31.0977	0	0	35.0525
CUFF.17134	chr7	96229249	96229610	+	362	0.99017	6.17189	34.9909	2.74847	0	0	35.3383	0	0	34.9909
CUFF.23	chr1	1037691	1038009	+	319	1.12364	0	34.9426	0.77974	0	0	31.0977	0	0	34.9426
CUFF.8458	chr18	56612833	56613122	+	290	1.23601	0	34.9426	0.857713	0	0	28.2706	0	0	34.9426
CUFF.5420	chr14	67917955	67918215	+	261	1.37334	0	34.9426	1.90603	0	0	25.4435	0	0	34.9426
CUFF.4640	chr12	122602014	122602464	+	451	0.794771	0	34.8264	1.10305	0	0	43.8194	0	0	34.8264
CUFF.6014	chr15	70090010	70090300	+	291	1.23176	0	34.8226	0.854766	0	0	28.2706	0	0	34.8226
CUFF.16345	chr6	163529183	163529503	+	321	1.11664	0	34.7249	0.774881	0	0	31.0977	0	0	34.7249
CUFF.12861	chr3	114861199	114861490	+	292	1.22754	0	34.7033	0.851839	0	0	28.2706	0	0	34.7033
CUFF.13319	chr4	748330	748621	+	292	1.22754	42.083	34.7033	0.851839	0	0	28.2706	0	0	34.7033
CUFF.1246	chr1	179098101	179098363	+	263	1.3629	0	34.6769	0.945768	0	0	25.4435	0	0	34.6769
CUFF.6311	chr16	125259	125638	+	380	0.943268	0	34.6668	3.92742	0	0	36.7518	0	0	34.6668
CUFF.17722	chr7	159136890	159137591	+	702	0.510601	0	34.644	0.354326	0	0	67.8495	0	0	34.644
CUFF.10049	chr2	130964199	130964593	+	395	0.907447	0	34.633	0.629714	0	0	38.1653	0	0	34.633
CUFF.8179	chr17_KI270859v1_alt	29149	29426	+	278	1.28936	0	34.6284	0.894737	0	0	26.8571	0	0	34.6284
CUFF.3496	chr11	123186235	123186688	+	454	0.789519	0	34.5963	0.547879	0	0	43.8194	0	0	34.5963
CUFF.17045	chr7	76346618	76346910	+	293	1.22335	49.5647	34.5849	5.94252	0	0	28.2706	0	0	34.5849
CUFF.15567	chr6	1114571	1115200	+	630	0.568955	0	34.5821	0.39482	0	0	60.7818	0	0	34.5821
CUFF.5869	chr15	55358401	55358781	+	381	0.940792	0	34.5758	1.95856	0	0	36.7518	0	0	34.5758
CUFF.5356	chr14	56187827	56188134	+	308	1.16377	0	34.5456	4.84552	0	0	29.6841	0	0	34.5456
CUFF.9494	chr2	36424110	36424417	+	308	1.16377	0	34.5456	4.03794	0	0	29.6841	0	0	34.5456
CUFF.11077	chr20	34086961	34087268	+	308	1.16377	0	34.5456	2.42276	0	0	29.6841	0	0	34.5456
CUFF.14045	chr4	183108610	183108873	+	264	1.35773	0	34.5456	0.942185	0	0	25.4435	0	0	34.5456
CUFF.19822	chr9	137424102	137424424	+	323	1.10973	0	34.5099	0.770083	0	0	31.0977	0	0	34.5099
CUFF.10287	chr2	173801434	173801918	+	485	0.739055	0	34.4743	0.51286	0	0	46.6465	0	0	34.4743
CUFF.13720	chr4	70828993	70829286	+	294	1.21919	0	34.4672	0.846044	0	0	28.2706	0	0	34.4672
CUFF.18318	chr8	106036074	106036485	+	412	0.870004	0	34.4338	2.41492	0	0	39.5789	0	0	34.4338
CUFF.3081	chr11	66121660	66121968	+	309	1.16001	0	34.4338	3.2199	0	0	29.6841	0	0	34.4338
CUFF.15463	chr5	177321955	177322263	+	309	1.16001	0	34.4338	2.41492	0	0	29.6841	0	0	34.4338
CUFF.16029	chr6	56748375	56748742	+	368	0.974026	0	34.4204	0.675916	0	0	35.3383	0	0	34.4204
CUFF.16741	chr7	24603816	24604080	+	265	1.35261	0	34.4152	8.44767	0	0	25.4435	0	0	34.4152
CUFF.10960	chr20	4858161	4858484	+	324	1.1063	0	34.4034	0.767707	0	0	31.0977	0	0	34.4034
CUFF.4691	chr12	130141024	130141406	+	383	0.935879	0	34.3952	0.649444	0	0	36.7518	0	0	34.3952
CUFF.16778	chr7	30366648	30367045	+	398	0.900607	0	34.372	1.24993	37.1906	0	38.1653	0	0	34.372
CUFF.15244	chr5	137365742	137366110	+	369	0.971387	0	34.3271	0.674084	0	0	35.3383	0	0	34.3271
CUFF.12298	chr3	4726187	4726452	+	266	1.34753	0	34.2858	0.935101	0	0	25.4435	0	0	34.2858
CUFF.13913	chr4	134196333	134196598	+	266	1.34753	0	34.2858	0.935101	0	0	25.4435	0	0	34.2858
CUFF.18844	chr9	572875	573155	+	281	1.27559	0	34.2587	0.885185	0	0	26.8571	0	0	34.2587
CUFF.7599	chr17	46162493	46162847	+	355	1.00969	0	34.2536	0.700667	0	0	33.9247	0	0	34.2536
CUFF.13562	chr4	24384047	24384624	+	578	1.24028	0	34.187	0.430341	0	0	27.5638	0	0	34.187
CUFF.18912	chr9	22012113	22012527	+	415	0.863715	0	34.1848	0.599366	0	0	39.5789	0	0	34.1848
CUFF.11530	chr20	64286032	64286298	+	267	1.34248	0	34.1574	0.931599	0	0	25.4435	0	0	34.1574
CUFF.19122	chr9	93619081	93619347	+	267	1.34248	0	34.1574	0.931599	0	0	25.4435	0	0	34.1574
CUFF.804	chr1	93483486	93483767	+	282	1.27107	0	34.1372	0.882046	0	0	26.8571	0	0	34.1372
CUFF.20383	chrX	123646727	123647216	+	490	0.731514	0	34.1226	2.53813	0	0	46.6465	0	0	34.1226
CUFF.7913	chr17	75922178	75922474	+	297	1.20687	0	34.1191	0.837498	0	0	28.2706	0	0	34.1191
CUFF.18705	chr8	143474644	143474970	+	327	1.09615	23.9137	34.0878	4.56398	0	0	31.0977	0	0	34.0878
CUFF.5917	chr15	59229609	59229980	+	372	0.963553	0	34.0503	0.668648	0	0	35.3383	0	0	34.0503
CUFF.3318	chr11	77358462	77358878	+	417	0.859572	0	34.0209	1.78947	0	0	39.5789	0	0	34.0209
CUFF.5756	chr15	43352632	43352914	+	283	1.26658	0	34.0166	0.878929	14.9438	0	26.8571	0	0	34.0166
CUFF.13657	chr4	41371351	41371648	+	298	1.20282	18.7435	34.0046	0.834688	0	0	28.2706	0	0	34.0046
CUFF.19310	chr9	116170147	116170444	+	298	1.20282	0	34.0046	0.834688	0	0	28.2706	0	0	34.0046
CUFF.5882	chr15	56140396	56140753	+	358	1.00123	0	33.9666	1.38959	0	0	33.9247	0	0	33.9666
CUFF.6552	chr16	23513856	23514228	+	373	0.96097	0	33.959	0.666855	0	0	35.3383	0	0	33.959
CUFF.3992	chr12	43948633	43949020	+	388	0.923819	0	33.952	2.5643	0	0	36.7518	0	0	33.952
CUFF.20454	chrX	142203633	142203931	+	299	1.1988	0	33.8909	0.831896	0	0	28.2706	0	0	33.8909
CUFF.15271	chr5	138905071	138905504	+	434	0.825903	0	33.8557	0.573127	0	0	40.9924	0	0	33.8557
CUFF.16196	chr6	133280192	133280730	+	539	0.665012	0	33.8406	0.461479	0	0	50.8871	0	0	33.8406
CUFF.15029	chr5	107670213	107670692	+	480	0.746754	0	33.7779	6.21842	0	0	45.233	0	0	33.7779
CUFF.1338	chr1	201133946	201134230	+	285	1.25769	0	33.7779	2.61828	0	0	26.8571	0	0	33.7779
CUFF.3704	chr12	6854892	6855176	+	285	1.25769	0	33.7779	0.872761	0	0	26.8571	0	0	33.7779
CUFF.16566	chr7	818509	818778	+	270	1.32756	0	33.7779	0.921248	0	0	25.4435	0	0	33.7779
CUFF.16829	chr7	43277698	43277967	+	270	1.32756	0	33.7779	0.921248	0	0	25.4435	0	0	33.7779
CUFF.3948	chr12	31658754	31659129	+	376	0.953302	0	33.688	0.661534	0	0	35.3383	0	0	33.688
CUFF.18880	chr9	21474620	21474920	+	301	1.19084	0	33.6657	0.826368	0	0	28.2706	0	0	33.6657
CUFF.6462	chr16	9106888	9107158	+	271	1.32266	53.5884	33.6532	4.58924	0	0	25.4435	0	0	33.6532
CUFF.16996	chr7	74006277	74006547	+	271	1.32266	0	33.6532	0.917848	0	0	25.4435	0	0	33.6532
CUFF.4857	chr13	43547653	43547939	+	287	1.24893	0	33.5425	0.866679	0	0	26.8571	0	0	33.5425
CUFF.9055	chr19	43984600	43984871	+	272	1.3178	0	33.5295	0.914474	0	0	25.4435	0	0	33.5295
CUFF.14248	chr5	2184799	2185070	+	272	1.3178	0	33.5295	0.914474	0	0	25.4435	0	0	33.5295
CUFF.12788	chr3	105760141	105760473	+	333	1.0764	0	33.4736	0.746958	0	0	31.0977	0	0	33.4736
CUFF.8420	chr18	47149431	47150036	+	606	0.591488	0	33.4434	0.820914	0	0	56.5412	0	0	33.4434
CUFF.8626	chr19	2791518	2791820	+	303	1.18298	0	33.4434	0.820914	0	0	28.2706	0	0	33.4434
CUFF.17915	chr8	25283275	25283745	+	471	0.761023	0	33.3476	4.75293	0	0	43.8194	0	0	33.3476
CUFF.1165	chr1	164624462	164624765	+	304	1.17908	0	33.3334	0.818214	0	0	28.2706	0	0	33.3334
CUFF.4262	chr12	55729608	55729972	+	365	0.982032	0	33.3152	0.681471	0	0	33.9247	0	0	33.3152
CUFF.419	chr1	35540091	35540379	+	289	1.24028	7.73087	33.3104	0.860681	0	0	26.8571	0	0	33.3104
CUFF.6435	chr16	4073074	4073362	+	289	1.24028	0	33.3104	0.860681	0	0	26.8571	0	0	33.3104
CUFF.2795	chr11	31426423	31426772	+	350	1.02412	0	33.2953	0.710677	0	0	32.5112	0	0	33.2953
CUFF.9826	chr2	95376796	95377145	+	350	1.02412	0	33.2953	0.710677	0	0	32.5112	0	0	33.2953
CUFF.13180	chr3	179165821	179166094	+	274	1.30818	0	33.2848	0.907799	0	0	25.4435	0	0	33.2848
CUFF.1676	chr1	234290664	234290983	+	320	1.12013	0	33.2501	0.777303	0	0	29.6841	0	0	33.2501
CUFF.15768	chr6	22121483	22121787	+	305	1.17522	0	33.2241	4.07765	0	0	28.2706	0	0	33.2241
CUFF.5112	chr13	112690479	112690890	+	412	0.870004	0	33.204	0.60373	0	0	38.1653	0	0	33.204
CUFF.4412	chr12	88142535	88142885	+	351	1.0212	0	33.2005	0.708652	0	0	32.5112	0	0	33.2005
CUFF.20511	chrX	153463087	153463376	+	290	1.23601	0	33.1955	1.71543	0	0	26.8571	0	0	33.1955
CUFF.15527	chr5	180566718	180566992	+	275	1.30342	0	33.1637	0.904498	0	0	25.4435	0	0	33.1637
CUFF.19216	chr9	106865227	106865501	+	275	1.30342	0	33.1637	3.61799	0	0	25.4435	0	0	33.1637
CUFF.13474	chr4	7781914	7782234	+	321	1.11664	0	33.1465	0.774881	0	0	29.6841	0	0	33.1465
CUFF.1523	chr1	226179744	226180172	+	429	0.835528	0	33.0693	0.579806	0	0	39.5789	0	0	33.0693
CUFF.1298	chr1	193016375	193016696	+	322	1.11317	0	33.0436	0.772475	0	0	29.6841	0	0	33.0436
CUFF.18053	chr8	47468484	47468805	+	322	1.11317	17.3464	33.0436	4.63485	0	0	29.6841	0	0	33.0436
CUFF.17482	chr7	135595896	135596294	+	399	0.89835	11.1991	33.016	0.623401	0	0	36.7518	0	0	33.016
CUFF.14560	chr5	36998101	36998407	+	307	1.16756	0	33.0077	4.05109	13.7756	0	28.2706	0	0	33.0077
CUFF.12705	chr3	61774197	61774488	+	292	1.22754	0	32.9681	9.37023	0	0	26.8571	0	0	32.9681
CUFF.2290	chr10	79688147	79688469	+	323	1.10973	0	32.9413	0.770083	0	0	29.6841	0	0	32.9413
CUFF.9256	chr19	58272237	58272559	+	323	1.10973	0	32.9413	0.770083	19.6398	0	29.6841	0	0	32.9413
CUFF.7864	chr17	68343065	68343341	+	277	1.29401	0	32.9243	0.897967	0	0	25.4435	0	0	32.9243
CUFF.1628	chr1	233957389	233957742	+	354	1.01255	0	32.9191	0.702647	0	0	32.5112	0	0	32.9191
CUFF.17187	chr7	100159015	100159307	+	293	1.22335	0	32.8556	0.848931	0	0	26.8571	0	0	32.8556
CUFF.20268	chrX	97440423	97440808	+	386	0.928605	0	32.8153	0.644396	0	0	35.3383	0	0	32.8153
CUFF.11004	chr20	18529717	18529994	+	278	1.28936	0	32.8059	0.894737	0	0	25.4435	0	0	32.8059
CUFF.6887	chr16	80797455	80797763	+	309	1.16001	0	32.7941	0.804974	0	0	28.2706	0	0	32.7941
CUFF.18856	chr9	11018761	11019069	+	309	1.16001	0	32.7941	0.804974	0	0	28.2706	0	0	32.7941
CUFF.5043	chr13	102658381	102658720	+	340	1.05424	0	32.7844	0.731579	0	0	31.0977	0	0	32.7844
CUFF.1116	chr1	158026813	158027106	+	294	1.21919	0	32.7439	0.846044	0	0	26.8571	0	0	32.7439
CUFF.6889	chr16	81453502	81453842	+	341	1.05115	0	32.6883	0.729434	0	0	31.0977	0	0	32.6883
CUFF.4801	chr13	28213535	28213875	+	341	1.05115	0	32.6883	0.729434	6.20104	0	31.0977	0	0	32.6883
CUFF.7121	chr17	692591	692869	+	279	1.28474	0	32.6883	0.89153	0	0	25.4435	0	0	32.6883
CUFF.8725	chr19	7913079	7913357	+	279	1.28474	0	32.6883	0.89153	0	0	25.4435	0	0	32.6883
CUFF.9052	chr19	43932859	43933137	+	279	1.28474	0	32.6883	0.89153	0	0	25.4435	0	0	32.6883
CUFF.123	chr1	6935050	6935344	+	295	1.21506	0	32.6329	0.843176	0	0	26.8571	0	0	32.6329
CUFF.4747	chr12	132934950	132935291	+	342	1.04808	0	32.5927	0.727301	0	0	31.0977	0	0	32.5927
CUFF.16191	chr6	130892286	130892643	+	358	1.00123	0	32.5513	0.694796	0	0	32.5112	0	0	32.5513
CUFF.4581	chr12	119827341	119827683	+	343	1.04502	0	32.4977	0.725181	0	0	31.0977	0	0	32.4977
CUFF.17079	chr7	92087635	92087946	+	312	1.14885	0	32.4787	0.797234	0	0	28.2706	0	0	32.4787
CUFF.19144	chr9	95019794	95020105	+	312	1.14885	14.3219	32.4787	9.5668	0	0	28.2706	0	0	32.4787
CUFF.18871	chr9	17734400	17734805	+	406	0.882861	0	32.4467	0.612652	0	0	36.7518	0	0	32.4467
CUFF.5097	chr13	110699644	110700143	+	500	0.716883	0	32.4268	0.497474	0	0	45.233	0	0	32.4268
CUFF.1153	chr1	163258917	163259245	+	329	1.08949	0	32.3405	0.756039	0	0	29.6841	0	0	32.3405
CUFF.20492	chrX	150779702	150780030	+	329	1.08949	0	32.3405	0.756039	0	0	29.6841	0	0	32.3405
CUFF.675	chr1	64803703	64803984	+	282	1.27107	0	32.3405	0.882046	0	0	25.4435	0	0	32.3405
CUFF.14906	chr5	75367158	75367439	+	282	1.27107	0	32.3405	0.882046	0	0	25.4435	0	0	32.3405
CUFF.10583	chr2	219214316	219214660	+	345	1.03896	0	32.3093	0.720977	0	0	31.0977	0	0	32.3093
CUFF.2785	chr11	26000465	26000762	+	298	1.20282	0	32.3044	0.834688	0	0	26.8571	0	0	32.3044
CUFF.2001	chr10	11744615	11745022	+	408	0.878534	0	32.2877	1.2193	0	0	36.7518	0	0	32.2877
CUFF.17718	chr7	159124635	159125356	+	722	0.496457	52.6063	32.2808	0.344511	0	0	65.0224	0	0	32.2808
CUFF.17763	chr8	6629090	6629749	+	660	1.08619	0	32.2425	0.376874	0	0	29.6841	0	0	32.2425
CUFF.2210	chr10	68518878	68519460	+	583	0.614823	0	32.1556	0.42665	7.25404	0	52.3006	0	0	32.1556
CUFF.17035	chr7	75734672	75735002	+	331	1.08291	0	32.1451	0.751471	0	0	29.6841	0	0	32.1451
CUFF.2451	chr10	103096713	103096996	+	284	1.26212	0	32.1128	0.875834	0	0	25.4435	0	0	32.1128
CUFF.8877	chr19	18418864	18419147	+	284	1.26212	0	32.1128	0.875834	0	0	25.4435	0	0	32.1128
CUFF.7831	chr17;chr17	67496607;67497992	67496971;67498147	+;+	521	0.687988	0	32.0922	0.477422	0	0	46.6465	0	0	32.0922
CUFF.16117	chr6	85623590	85623889	+	300	1.19481	0	32.089	0.829123	0	0	26.8571	0	0	32.089
CUFF.4533	chr12	112257377	112257755	+	379	0.945756	0	32.0845	0.656298	0	0	33.9247	0	0	32.0845
CUFF.4350	chr12	64213821	64214136	+	316	1.13431	0	32.0676	0.787142	0	0	28.2706	0	0	32.0676
CUFF.11772	chr22	17829727	17830153	+	427	0.839442	0	32.0376	0.582522	0	0	38.1653	0	0	32.0376
CUFF.11793	chr22	19757796	19758238	+	443	0.809123	0	32.0242	0.561483	0	0	39.5789	0	0	32.0242
CUFF.16545	chr7	199513	199892	+	380	0.943268	0	32.0001	0.654571	0	0	33.9247	0	0	32.0001
CUFF.3662	chr12	5564028	5564312	+	285	1.25769	0	32.0001	0.872761	0	0	25.4435	0	0	32.0001
CUFF.8172	chr17	83197518	83197850	+	333	1.0764	13.4188	31.9521	0.746958	0	0	29.6841	0	0	31.9521
CUFF.15221	chr5	134928736	134929068	+	333	1.0764	0	31.9521	2.24087	0	0	29.6841	0	0	31.9521
CUFF.19325	chr9	120476034	120476509	+	476	0.753029	0	31.9329	0.522557	0	0	42.4059	0	0	31.9329
CUFF.12181	chr22	47008760	47009156	+	397	0.902876	0	31.9061	0.626541	0	0	35.3383	0	0	31.9061
CUFF.17667	chr7	158937106	158937534	+	429	0.835528	0	31.8882	0.579806	0	0	38.1653	0	0	31.8882
CUFF.7880	chr17	68517771	68518056	+	286	1.25329	0	31.8882	0.869709	0	0	25.4435	0	0	31.8882
CUFF.12480	chr3	33671064	33671349	+	286	1.25329	0	31.8882	0.869709	0	0	25.4435	0	0	31.8882
CUFF.15725	chr6	17426966	17427251	+	286	1.25329	0	31.8882	3.47884	0	0	25.4435	0	0	31.8882
CUFF.10971	chr20	9342826	9343127	+	302	1.18689	0	31.8765	0.823632	0	0	26.8571	0	0	31.8765
CUFF.9774	chr2	87459783	87460084	+	302	1.18689	0	31.8765	5.76543	7.00183	0	26.8571	0	0	31.8765
CUFF.880	chr1	112572637	112573050	+	414	0.865801	0	31.8197	1.80244	0	0	36.7518	0	0	31.8197
CUFF.6128	chr15	85422905	85423223	+	319	1.12364	0	31.766	0.77974	0	0	28.2706	0	0	31.766
CUFF.17321	chr7	111077596	111078122	+	527	0.680155	2.11976	31.7269	0.471987	0	0	46.6465	0	0	31.7269
CUFF.2778	chr11	24657451	24657930	+	480	0.746754	0	31.6668	0.518202	0	0	42.4059	0	0	31.6668
CUFF.10195	chr2	153363156	153363507	+	352	1.0183	0	31.6668	0.706639	0	0	31.0977	0	0	31.6668
CUFF.19005	chr9	69082482	69082785	+	304	1.17908	3.67471	31.6668	0.818214	0	0	26.8571	0	0	31.6668
CUFF.9559	chr2	46117726	46118302	+	577	0.621216	3.87214	31.6119	0.431087	0	0	50.8871	0	0	31.6119
CUFF.19876	chr9;chr9	137662206;137718926	137662671;137718940	+;+	481	0.745201	11.6124	31.6009	1.55137	0	0	42.4059	0	0	31.6009
CUFF.17535	chr7	143890096	143890528	+	433	0.82781	0	31.5936	0.57445	0	0	38.1653	0	0	31.5936
CUFF.19487	chr9	129611991	129612632	+	642	0.55832	0	31.5681	0.387441	0	0	56.5412	0	0	31.5681
CUFF.2357	chr10	93930479	93930799	+	321	1.11664	0	31.5681	3.09953	0	0	28.2706	0	0	31.5681
CUFF.13139	chr3	170173710	170174030	+	321	1.11664	0	31.5681	0.774881	0	0	28.2706	0	0	31.5681
CUFF.522	chr1	44514636	44514940	+	305	1.17522	0	31.5629	0.815531	0	0	26.8571	0	0	31.5629
CUFF.1831	chr10	807501	808014	+	514	0.697357	17.3869	31.5435	0.483924	0	0	45.233	0	0	31.5435
CUFF.9269	chr19	58484320	58485139	+	820	0.437124	0	31.5123	0.303338	0	0	72.0901	0	0	31.5123
CUFF.13123	chr3	168818627	168818996	+	370	0.968761	0	31.4956	0.672262	0	0	32.5112	0	0	31.4956
CUFF.4802	chr13	28220631	28220920	+	290	1.23601	0	31.4484	0.857713	0	0	25.4435	0	0	31.4484
CUFF.9286	chr19	58459614	58459985	+	372	0.963553	0	31.3263	0.668648	0	0	32.5112	0	0	31.3263
CUFF.10918	chr2	242127216	242127587	+	372	0.963553	0	31.3263	2.00594	0	0	32.5112	0	0	31.3263
CUFF.2892	chr11	47996897	47997204	+	308	1.16377	0	31.2555	1.61517	0	0	26.8571	0	0	31.2555
CUFF.15023	chr5	107486788	107487241	+	454	0.789519	0	31.2483	0.547879	0	0	39.5789	0	0	31.2483
CUFF.17377	chr7	116971096	116971387	+	292	1.22754	0	31.233	1.70368	0	0	25.4435	0	0	31.233
CUFF.3514	chr11	123551285	123551642	+	358	1.00123	3.12042	31.136	0.694796	0	0	31.0977	0	0	31.136
CUFF.5990	chr15	67241688	67241980	+	293	1.22335	0	31.1264	0.848931	0	0	25.4435	0	0	31.1264
CUFF.8206	chr18	661689	662095	+	407	0.880692	0	31.1221	0.611147	0	0	35.3383	0	0	31.1221
CUFF.11884	chr22	25058390	25058796	+	407	0.880692	0	31.1221	0.611147	0	0	35.3383	0	0	31.1221
CUFF.2838	chr11;chr11;chr11;chr11	36492597;36494976;36497108;36498490	36492628;36495047;36497266;36498552	-;-;-;-	326	1.09951	0	31.0839	3.81498	0	0	28.2706	0	0	31.0839
CUFF.13195	chr3	183883923	183884248	+	326	1.09951	0	31.0839	0.762997	0	0	28.2706	0	0	31.0839
CUFF.8467	chr18	58944385	58944759	+	375	0.955845	0	31.0757	0.663298	0	0	32.5112	0	0	31.0757
CUFF.17034	chr7	75579977	75580351	+	375	0.955845	0	31.0757	0.663298	0	0	32.5112	0	0	31.0757
CUFF.17607	chr7	155770665	155771039	+	375	0.955845	0	31.0757	0.663298	0	0	32.5112	0	0	31.0757
CUFF.9366	chr2	3334940	3335380	+	441	0.812793	0	31.0205	0.564029	0	0	38.1653	0	0	31.0205
CUFF.8590	chr19	2010762	2011153	+	392	0.914392	0	31.0205	1.26907	0	0	33.9247	0	0	31.0205
CUFF.15599	chr6	2774466	2774857	+	392	0.914392	0	31.0205	0.634533	5.39427	0	33.9247	0	0	31.0205
CUFF.4931	chr13	79330958	79331251	+	294	1.21919	0	31.0205	0.846044	0	0	25.4435	0	0	31.0205
CUFF.19681	chr9	134829147	134829440	+	294	1.21919	0	31.0205	0.846044	0	0	25.4435	0	0	31.0205
CUFF.2036	chr10	18565260	18565897	+	638	0.561821	0	30.9719	0.38987	0	0	55.1277	0	0	30.9719
CUFF.2828	chr11	35772363	35772771	+	409	0.876386	0	30.9699	5.47343	0	0	35.3383	0	0	30.9699
CUFF.14927	chr5	78501409	78501817	+	409	0.876386	0	30.9699	0.608159	0	0	35.3383	0	0	30.9699
CUFF.19797	chr9	137104254	137104646	+	393	0.912065	0	30.9416	0.632918	0	0	33.9247	0	0	30.9416
CUFF.7843	chr17	67649918	67650261	+	344	1.04198	0	30.9303	0.723072	0	0	29.6841	0	0	30.9303
CUFF.10772	chr2	238897946	238898502	+	557	0.643522	0	30.9277	0.446565	0	0	48.06	0	0	30.9277
CUFF.15736	chr6	17942022	17942562	+	541	0.662554	0	30.9058	0.919545	0	0	46.6465	0	0	30.9058
CUFF.552	chr1	46058857	46059184	+	328	1.09281	0	30.8944	1.51669	0	0	28.2706	0	0	30.8944
CUFF.4246	chr12	53994872	53995199	+	328	1.09281	0	30.8944	2.27503	38.6809	0	28.2706	0	0	30.8944
CUFF.2051	chr10	16636023	16636383	+	361	0.992913	6.18898	30.8773	3.44511	0	0	31.0977	0	0	30.8773
CUFF.14422	chr5	21465759	21466070	+	312	1.14885	35.8048	30.8548	0.797234	0	0	26.8571	0	0	30.8548
CUFF.7266	chr17	9869025	9869369	+	345	1.03896	0	30.8407	0.720977	0	0	29.6841	0	0	30.8407
CUFF.12492	chr3	37895046	37895374	+	329	1.08949	0	30.8005	0.756039	0	0	28.2706	0	0	30.8005
CUFF.11925	chr22	29441645	29441957	+	313	1.14518	0	30.7562	0.794687	0	0	26.8571	0	0	30.7562
CUFF.814	chr1	93675505	93675916	+	412	0.870004	0	30.7444	0.60373	0	0	35.3383	0	0	30.7444
CUFF.12430	chr3	23315752	23316163	+	412	0.870004	0	30.7444	4.22611	0	0	35.3383	0	0	30.7444
CUFF.9694	chr2	70135545	70135940	+	396	0.905156	0	30.7072	0.628124	0	0	33.9247	0	0	30.7072
CUFF.14707	chr5;chr5;chr5	53064970;53065844;53067118	53065118;53065977;53067197	+;+;+	363	0.987443	0	30.7072	2.7409	0	0	31.0977	0	0	30.7072
CUFF.10781	chr2	239128061	239128407	+	347	1.03297	16.0967	30.6629	0.716821	0	0	29.6841	0	0	30.6629
CUFF.3974	chr12	39957473	39957786	+	314	1.14153	0	30.6583	0.792156	0	0	26.8571	0	0	30.6583
CUFF.7390	chr17	27600592	27600922	+	331	1.08291	33.7496	30.6144	0.751471	0	0	28.2706	0	0	30.6144
CUFF.5274	chr14	30625821	30626267	+	447	0.801883	0	30.6041	1.66938	0	0	38.1653	0	0	30.6041
CUFF.12651	chr3;chr3	51942540;51943354	51942708;51943482	+;+	298	1.20282	0	30.6041	0.834688	0	0	25.4435	0	0	30.6041
CUFF.4167	chr12	50692390	50692853	+	464	0.772504	0	30.5748	0.536071	0	0	39.5789	0	0	30.5748
CUFF.7927	chr17	76501042	76501423	+	382	0.938329	0	30.5062	3.25572	5.53548	0	32.5112	0	0	30.5062
CUFF.7235	chr17	7581669	7581967	+	299	1.1988	0	30.5018	0.831896	0	0	25.4435	0	0	30.5018
CUFF.11439	chr20;chr20	62832523;62838706	62832531;62838995	+;+	299	1.1988	104.612	30.5018	0.831896	7.07209	0	25.4435	0	0	30.5018
CUFF.19563	chr9	131053549	131053897	+	349	1.02705	0	30.4872	0.712713	0	0	29.6841	0	0	30.4872
CUFF.14705	chr5	54025725	54026040	+	316	1.13431	0	30.4642	0.787142	0	0	26.8571	0	0	30.4642
CUFF.18050	chr8	47454135	47454450	+	316	1.13431	0	30.4642	0.787142	0	0	26.8571	0	0	30.4642
CUFF.661	chr1	61149902	61150234	+	333	1.0764	0	30.4305	2.24087	0	0	28.2706	0	0	30.4305
CUFF.4527	chr12	112056005	112056337	+	333	1.0764	0	30.4305	0.746958	0	0	28.2706	0	0	30.4305
CUFF.5755	chr15	42848240	42848689	+	450	0.796537	0	30.4001	0.552749	0	0	38.1653	0	0	30.4001
CUFF.13824	chr4	105468912	105469378	+	467	0.767541	0	30.3784	3.72839	0	0	39.5789	0	0	30.3784
CUFF.19986	chrX	17526447	17526913	+	467	0.767541	0	30.3784	0.532627	0	0	39.5789	0	0	30.3784
CUFF.17552	chr7	149599331	149599747	+	417	0.859572	0	30.3758	2.38597	0	0	35.3383	0	0	30.3758
CUFF.2958	chr11	61825871	61826287	+	417	0.859572	0	30.3758	1.78947	10.1417	0	35.3383	0	0	30.3758
CUFF.8946	chr19	33458875	33459241	+	367	0.97668	0	30.3725	0.677757	0	0	31.0977	0	0	30.3725
CUFF.2076	chr10	28591095	28591428	+	334	1.07318	0	30.3394	1.48944	0	0	28.2706	0	0	30.3394
CUFF.10628	chr2	229078332	229078732	+	401	0.89387	0	30.3243	0.620292	0	0	33.9247	0	0	30.3243
CUFF.13761	chr4	86411578	86411945	+	368	0.974026	0	30.29	0.675916	0	0	31.0977	0	0	30.29
CUFF.333	chr1	27587141	27587458	+	318	1.12718	0	30.2726	0.782192	0	0	26.8571	0	0	30.2726
CUFF.4114	chr12	49057820	49058137	+	318	1.12718	0	30.2726	1.56438	0	0	26.8571	0	0	30.2726
CUFF.14399	chr5	17158284	17158601	+	318	1.12718	0	30.2726	0.782192	0	0	26.8571	0	0	30.2726
CUFF.1327	chr1	198914555	198914872	+	318	1.12718	0	30.2726	3.12877	19.9486	0	26.8571	0	0	30.2726
CUFF.2740	chr11	14782787	14783121	+	335	1.06998	16.6733	30.2489	0.742498	0	0	28.2706	0	0	30.2489
CUFF.18422	chr8	125255468	125255920	+	453	0.791262	0	30.1988	2.74544	0	0	38.1653	0	0	30.1988
CUFF.20255	chrX	78025608	78025909	+	302	1.18689	0	30.1988	0.823632	7.00183	0	25.4435	0	0	30.1988
CUFF.10142	chr2	143012155	143012708	+	554	0.647007	0	30.1806	0.448984	0	0	46.6465	0	0	30.1806
CUFF.7242	chr17	7871532	7871850	+	319	1.12364	0	30.1777	0.77974	0	0	26.8571	0	0	30.1777
CUFF.19658	chr9	133883197	133883532	+	336	1.06679	0	30.1588	0.740288	0	0	28.2706	0	0	30.1588
CUFF.5933	chr15	64219462	64219865	+	404	0.887232	0	30.0991	4.3098	0	0	33.9247	0	0	30.0991
CUFF.5724	chr15	41077722	41078024	+	303	1.18298	0	30.0991	0.820914	0	0	25.4435	0	0	30.0991
CUFF.13948	chr4	141027467	141027769	+	303	1.18298	0	30.0991	4.10457	0	0	25.4435	0	0	30.0991
CUFF.13316	chr4;chr4	533619;537458	533628;537767	-;-	320	1.12013	0	30.0834	0.777303	0	0	26.8571	0	0	30.0834
CUFF.2821	chr11	34246938	34247274	+	337	1.06363	0	30.0693	0.738092	0	0	28.2706	0	0	30.0693
CUFF.19405	chr9	127414865	127415218	+	354	1.01255	0	30.0566	0.702647	0	0	29.6841	0	0	30.0566
CUFF.6937	chr16	85580592	85580946	+	355	1.00969	0	29.9719	0.700667	0	0	29.6841	0	0	29.9719
CUFF.8881	chr19	18649256	18649746	+	491	0.730024	0	29.9254	0.506592	0	0	40.9924	0	0	29.9254
CUFF.11506	chr20	63914851	63915494	+	644	0.556586	0	29.8966	1.54495	0	0	53.7142	0	0	29.8966
CUFF.13454	chr4	7742860	7743181	+	322	1.11317	0	29.8966	0.772475	0	0	26.8571	0	0	29.8966
CUFF.18424	chr8	125274539	125274911	+	373	0.96097	0	29.8839	0.666855	0	0	31.0977	0	0	29.8839
CUFF.11457	chr20	63496403	63496860	+	458	0.782624	0	29.8691	1.08619	0	0	38.1653	0	0	29.8691
CUFF.17017	chr7	75487726	75488234	+	509	0.704208	0	29.8626	0.488678	0	0	42.4059	0	0	29.8626
CUFF.9277	chr19	58495898	58496407	+	510	0.702827	0	29.804	0.487719	0	0	42.4059	0	0	29.804
CUFF.15500	chr5	179615753	179616109	+	357	1.00404	0	29.804	2.09023	0	0	29.6841	0	0	29.804
CUFF.4839	chr13	33853317	33853656	+	340	1.05424	0	29.804	1.46316	0	0	28.2706	0	0	29.804
CUFF.19096	chr9	91915454	91915793	+	340	1.05424	29.5706	29.804	2.19474	0	0	28.2706	0	0	29.804
CUFF.19419	chr9	127794462	127795057	+	596	0.601412	0	29.754	0.417344	0	0	49.4736	0	0	29.754
CUFF.623	chr1	54237585	54238010	+	426	0.841412	0	29.7341	0.583889	0	0	35.3383	0	0	29.7341
CUFF.723	chr1	71652601	71652992	+	392	0.914392	0	29.728	0.634533	0	0	32.5112	0	0	29.728
CUFF.15078	chr5	132192622	132193013	+	392	0.914392	0	29.728	5.07626	0	0	32.5112	0	0	29.728
CUFF.9368	chr2	3521242	3521616	+	375	0.955845	0	29.7245	1.3266	0	0	31.0977	0	0	29.7245
CUFF.4834	chr13	33302391	33302697	+	307	1.16756	0	29.7069	0.810218	0	0	25.4435	0	0	29.7069
CUFF.5265	chr14	26673526	26673952	+	427	0.839442	0	29.6644	0.582522	0	0	35.3383	0	0	29.6644
CUFF.2044	chr10	18571668	18572282	+	615	1.16566	0	29.6586	0.40445	0	0	25.4435	0	0	29.6586
CUFF.4833	chr13	33238321	33238713	+	393	0.912065	0	29.6523	1.89876	0	0	32.5112	0	0	29.6523
CUFF.4453	chr12	100063072	100063396	+	325	1.1029	0	29.6206	0.765344	0	0	26.8571	0	0	29.6206
CUFF.5619	chr14	104445259	104445737	+	479	0.748313	0	29.6174	0.519284	0	0	39.5789	0	0	29.6174
CUFF.15712	chr6	15476394	15476701	+	308	1.16377	0	29.6105	0.807587	0	0	25.4435	0	0	29.6105
CUFF.17052	chr7	77832254	77832561	+	308	1.16377	0	29.6105	0.807587	0	0	25.4435	0	0	29.6105
CUFF.17383	chr7	121290061	121290591	+	531	0.675031	0	29.5795	0.468431	0	0	43.8194	0	0	29.5795
CUFF.3626	chr12	1193401	1193897	+	497	0.721211	0	29.5641	1.00095	0	0	40.9924	0	0	29.5641
CUFF.6574	chr16	28167908	28168353	+	446	0.803681	0	29.5367	0.557706	0	0	36.7518	0	0	29.5367
CUFF.8371	chr18	24136631	24136956	+	326	1.09951	0	29.5297	0.762997	0	0	26.8571	0	0	29.5297
CUFF.12312	chr3	6564960	6565285	+	326	1.09951	0	29.5297	2.28899	0	0	26.8571	0	0	29.5297
CUFF.8513	chr18	80162927	80163304	+	378	0.948258	0	29.4886	0.658034	0	0	31.0977	0	0	29.4886
CUFF.12704	chr3	61677932	61678309	+	378	0.948258	0	29.4886	5.92231	0	0	31.0977	0	0	29.4886
CUFF.15160	chr5	133488823	133489183	+	361	0.992913	0	29.4738	0.689022	0	0	29.6841	0	0	29.4738
CUFF.17363	chr7	114358201	114358819	+	619	0.579066	7.21881	29.467	0.401837	0	0	50.8871	0	0	29.467
CUFF.13973	chr4	151466123	151466552	+	430	0.833585	2.59793	29.4575	0.578458	0	0	35.3383	0	0	29.4575
CUFF.8167	chr17	83124637	83124946	+	310	1.15626	0	29.4194	0.802377	0	0	25.4435	0	0	29.4194
CUFF.11073	chr20	33653995	33654511	+	517	0.693311	0	29.4005	5.29227	0	0	42.4059	0	0	29.4005
CUFF.3511	chr11	123526815	123527194	+	380	0.943268	0	29.3334	0.654571	0	0	31.0977	0	0	29.3334
CUFF.10272	chr2	169860652	169861031	+	380	0.943268	0	29.3334	1.30914	0	0	31.0977	0	0	29.3334
CUFF.20151	chrX	63434743	63435053	+	311	1.15255	21.552	29.3249	0.799797	0	0	25.4435	0	0	29.3249
CUFF.9414	chr2	23691503	23691917	+	415	0.863715	0	29.3013	2.39746	0	0	33.9247	0	0	29.3013
CUFF.12174	chr22	46360236	46360650	+	415	0.863715	0	29.3013	0.599366	0	0	33.9247	0	0	29.3013
CUFF.3665	chr12	5578734	5579079	+	346	1.03596	0	29.2872	0.718893	0	0	28.2706	0	0	29.2872
CUFF.17469	chr7	133684183	133684528	+	346	1.03596	0	29.2872	0.718893	0	0	28.2706	0	0	29.2872
CUFF.14872	chr5	64755306	64755634	+	329	1.08949	0	29.2605	0.756039	0	0	26.8571	0	0	29.2605
CUFF.11739	chr21	46268895	46269379	+	485	0.739055	0	29.251	4.61574	8.71981	0	39.5789	0	0	29.251
CUFF.3125	chr11	66666811	66667122	+	312	1.14885	0	29.2309	0.797234	0	0	25.4435	0	0	29.2309
CUFF.819	chr1	94284571	94284882	+	312	1.14885	0	29.2309	0.797234	13.5548	0	25.4435	0	0	29.2309
CUFF.12376	chr3	14123630	14123976	+	347	1.03297	0	29.2028	1.43364	0	0	28.2706	0	0	29.2028
CUFF.2798	chr11	31599641	31599970	+	330	1.08619	0	29.1718	0.753748	0	0	26.8571	0	0	29.1718
CUFF.7544	chr17	42266660	42267007	+	348	1.03	0	29.1189	0.714761	0	0	28.2706	0	0	29.1189
CUFF.12475	chr3	32322948	32323330	+	383	0.935879	0	29.1037	1.94833	16.5631	0	31.0977	0	0	29.1037
CUFF.2862	chr11	47094160	47094490	+	331	1.08291	0	29.0837	0.751471	0	0	26.8571	0	0	29.0837
CUFF.18998	chr9	62837236	62837566	+	331	1.08291	0	29.0837	0.751471	0	0	26.8571	0	0	29.0837
CUFF.13128	chr3	169496420	169496907	+	488	0.734512	0	29.0711	0.509707	0	0	39.5789	0	0	29.0711
CUFF.3857	chr12	28275398	28275711	+	314	1.14153	0	29.0447	1.58431	0	0	25.4435	0	0	29.0447
CUFF.16163	chr6	111804885	111805198	+	314	1.14153	0	29.0447	0.792156	0	0	25.4435	0	0	29.0447
CUFF.11755	chr22	11713873	11714221	+	349	1.02705	0	29.0354	0.712713	0	0	28.2706	0	0	29.0354
CUFF.18684	chr8	141285609	141286115	+	507	0.706986	0	28.981	1.47182	0	0	40.9924	0	0	28.981
CUFF.10556	chr2	216454733	216455082	+	350	1.02412	0	28.9525	0.710677	0	0	28.2706	0	0	28.9525
CUFF.13126	chr3	169313678	169313992	+	315	1.13791	0	28.9525	0.789641	0	0	25.4435	0	0	28.9525
CUFF.651	chr1	58961782	58962149	+	368	0.974026	3.03563	28.9131	0.675916	0	0	29.6841	0	0	28.9131
CUFF.20014	chrX	24695141	24695473	+	333	1.0764	0	28.909	0.746958	0	0	26.8571	0	0	28.909
CUFF.14140	chr5	50020	50633	+	614	0.583781	0	28.8817	0.405109	0	0	49.4736	0	0	28.8817
CUFF.1552	chr1	228268060	228268375	+	316	1.13431	0	28.8609	0.787142	0	0	25.4435	0	0	28.8609
CUFF.1784	chr1	246955277	246955786	+	510	0.702827	0	28.8105	0.487719	0	0	40.9924	0	0	28.8105
CUFF.19176	chr9	98793207	98793593	+	387	0.926206	0	28.8028	1.28546	0	0	31.0977	0	0	28.8028
CUFF.17930	chr8	25500595	25500946	+	352	1.0183	0	28.788	2.82656	0	0	28.2706	0	0	28.788
CUFF.4481	chr12	106103394	106103798	+	405	0.885041	5.5166	28.7738	1.8425	0	0	32.5112	0	0	28.7738
CUFF.19841	chr9	137748942	137749435	+	494	0.72559	0	28.718	1.51055	0	0	39.5789	0	0	28.718
CUFF.16555	chr7	576477	577129	+	653	1.09783	0	28.7086	0.380914	0	0	26.1503	0	0	28.7086
CUFF.18769	chr8	144806206	144806558	+	353	1.01542	0	28.7064	0.704637	0	0	28.2706	0	0	28.7064
CUFF.17721	chr7	159130808	159131231	+	424	0.845381	97.4838	28.6793	0.586644	0	0	33.9247	0	0	28.6793
CUFF.1390	chr1	206559090	206559407	+	318	1.12718	0	28.6793	1.56438	0	0	25.4435	0	0	28.6793
CUFF.13093	chr3	158148010	158148327	+	318	1.12718	0	28.6793	0.782192	0	0	25.4435	0	0	28.6793
CUFF.13411	chr4	1894348	1894665	+	318	1.12718	0	28.6793	0.782192	0	0	25.4435	0	0	28.6793
CUFF.17975	chr8	30804953	30805341	+	389	0.921444	0	28.6548	0.639427	0	0	31.0977	0	0	28.6548
CUFF.14380	chr5	16688246	16688581	+	336	1.06679	0	28.6509	0.740288	0	0	26.8571	0	0	28.6509
CUFF.20067	chrX	45816359	45816783	+	425	0.843392	0	28.6119	0.585263	0	0	33.9247	0	0	28.6119
CUFF.19875	chr9	137661598	137662146	+	549	0.652899	0	28.6097	1.35922	0	0	43.8194	0	0	28.6097
CUFF.1529	chr1	226973172	226973543	+	372	0.963553	0	28.6022	0.668648	0	0	29.6841	0	0	28.6022
CUFF.16895	chr7	51270895	51271284	+	390	0.919081	0	28.5813	0.637787	0	0	31.0977	0	0	28.5813
CUFF.5421	chr14	67935873	67936209	+	337	1.06363	0	28.5659	0.738092	0	0	26.8571	0	0	28.5659
CUFF.6445	chr16;chr16	4724752;4726661	4724833;4727324	-;-	746	0.96097	0	28.5256	6.33512	0	0	29.6841	0	0	28.5256
CUFF.17009	chr7	74708735	74709107	+	373	0.96097	0	28.5256	4.00113	0	0	29.6841	0	0	28.5256
CUFF.5732	chr15	41624360	41624663	+	304	1.17908	0	95.0003	4.09107	0	3.3333	80.5712	0.814775	0.0350873	28.5004
CUFF.2458	chr10	103395107	103395444	+	338	1.06048	0	28.4814	0.735908	0	0	26.8571	0	0	28.4814
CUFF.19255	chr9	110579459	110579796	+	338	1.06048	39.6608	28.4814	0.735908	0	0	26.8571	0	0	28.4814
CUFF.9281	chr19	58514464	58514819	+	356	1.00686	0	28.4645	0.698699	0	0	28.2706	0	0	28.4645
CUFF.19936	chrX	9507326	9507788	+	463	0.774172	67.5575	28.4522	0.537229	0	0	36.7518	0	0	28.4522
CUFF.16597	chr7	1869823	1870179	+	357	1.00404	0	28.3848	0.696742	0	0	28.2706	0	0	28.3848
CUFF.2117	chr10	35665434	35665755	+	322	1.11317	0	28.3231	0.772475	0	0	25.4435	0	0	28.3231
CUFF.6575	chr16	28199246	28199567	+	322	1.11317	0	28.3231	0.772475	0	0	25.4435	0	0	28.3231
CUFF.10532	chr2	212300021	212300539	+	519	0.690639	0	28.3109	0.479262	0	0	40.9924	0	0	28.3109
CUFF.17875	chr8	22376585	22377032	+	448	0.800093	0	28.2739	0.555216	0	0	35.3383	0	0	28.2739
CUFF.6846	chr16	75320369	75320852	+	484	0.740582	0	28.2646	1.54176	0	0	38.1653	0	0	28.2646
CUFF.12081	chr22	41634035	41634357	+	323	1.10973	0	28.2354	0.770083	0	0	25.4435	0	0	28.2354
CUFF.15077	chr5	131776834	131777156	+	323	1.10973	0	28.2354	0.770083	0	0	25.4435	0	0	28.2354
CUFF.13976	chr4	151486204	151486544	+	341	1.05115	0	28.2308	0.729434	0	0	26.8571	0	0	28.2308
CUFF.17573	chr7	151465460	151465837	+	378	0.948258	0	28.1482	0.658034	0	0	29.6841	0	0	28.1482
CUFF.13067	chr3	152343693	152344034	+	342	1.04808	0	28.1482	0.727301	0	0	26.8571	0	0	28.1482
CUFF.7050	chr16	89377988	89378311	+	324	1.1063	0	28.1482	0.767707	0	0	25.4435	0	0	28.1482
CUFF.6744	chr16	67530757	67531080	+	324	1.1063	0	28.1482	2.30312	6.5264	0	25.4435	0	0	28.1482
CUFF.5641	chr14	105456336	105456858	+	523	0.685357	2.13597	28.0944	0.475596	0	0	40.9924	0	0	28.0944
CUFF.2198	chr10	68007076	68007580	+	505	0.709786	2.2121	28.0925	2.46274	12.5617	0	39.5789	0	0	28.0925
CUFF.2123	chr10	42529117	42529585	+	469	0.764268	0	28.0882	1.59107	0	0	36.7518	0	0	28.0882
CUFF.20357	chrX	118009650	118009992	+	343	1.04502	0	28.0662	0.725181	0	0	26.8571	0	0	28.0662
CUFF.8042	chr17	80427525	80427849	+	325	1.1029	0	28.0616	0.765344	0	0	25.4435	0	0	28.0616
CUFF.19066	chr9	85965999	85966323	+	325	1.1029	0	28.0616	1.53069	0	0	25.4435	0	0	28.0616
CUFF.3738	chr12	10611795	10612192	+	398	0.900607	0	28.0068	0.624967	0	0	31.0977	0	0	28.0068
CUFF.1204	chr1	169866803	169867182	+	380	0.943268	0	28.0001	1.96371	0	0	29.6841	0	0	28.0001
CUFF.9306	chr19	58583894	58584273	+	380	0.943268	0	28.0001	4.582	0	0	29.6841	0	0	28.0001
CUFF.543	chr1	46023358	46023701	+	344	1.04198	0	27.9846	0.723072	0	0	26.8571	0	0	27.9846
CUFF.3223	chr11	71984018	71984434	+	417	0.859572	0	27.9457	1.19298	0	0	32.5112	0	0	27.9457
CUFF.8402	chr18	39419392	39419808	+	417	0.859572	0	27.9457	0.596491	0	0	32.5112	0	0	27.9457
CUFF.14688	chr5	43668839	43669183	+	345	1.03896	0	27.9035	0.720977	0	0	26.8571	0	0	27.9035
CUFF.8502	chr18	79984185	79984639	+	455	0.787784	0	27.8389	1.64002	9.29474	0	35.3383	0	0	27.8389
CUFF.2582	chr10	129472499	129472862	+	364	0.98473	0	27.8389	0.683343	0	0	28.2706	0	0	27.8389
CUFF.18173	chr8	70847638	70848001	+	364	0.98473	0	27.8389	0.683343	0	0	28.2706	0	0	27.8389
CUFF.7114	chr17	599320	599665	+	346	1.03596	3.22865	27.8228	0.718893	6.11143	0	26.8571	0	0	27.8228
CUFF.169	chr1	10546088	10546471	+	384	0.933442	0	27.7084	4.53427	0	0	29.6841	0	0	27.7084
CUFF.19733	chr9	136011919	136012266	+	348	1.03	16.0504	27.6629	11.4362	30.3815	0	26.8571	0	0	27.6629
CUFF.7171	chr17	3843358	3843760	+	403	0.889433	58.2118	27.6593	0.617213	0	0	31.0977	0	0	27.6593
CUFF.12087	chr22	41832178	41832507	+	330	1.08619	0	27.6365	0.753748	0	0	25.4435	0	0	27.6365
CUFF.16553	chr7	575877	576298	+	422	0.849388	0	27.6146	0.589424	0	0	32.5112	0	0	27.6146
CUFF.12074	chr22	41487148	41487478	+	331	1.08291	0	27.553	1.50294	0	0	25.4435	0	0	27.553
CUFF.14220	chr5	918722	919604	+	883	0.405936	0	27.5426	0.845086	0	0	67.8495	0	0	27.5426
CUFF.724	chr1	71877705	71878054	+	350	1.02412	0	27.5048	0.710677	0	0	26.8571	0	0	27.5048
CUFF.3350	chr11	86606519	86606942	+	424	0.845381	0	27.4844	0.586644	4.98716	0	32.5112	0	0	27.4844
CUFF.16714	chr7	23109271	23109602	+	332	1.07964	0	27.47	0.749208	0	0	25.4435	0	0	27.47
CUFF.15717	chr6	16353715	16354250	+	536	0.668735	0	27.413	1.85625	0	0	40.9924	0	0	27.413
CUFF.14859	chr5	60574698	60575215	+	518	0.691972	0	27.3875	0.480187	0	0	39.5789	0	0	27.3875
CUFF.2322	chr10	87123789	87124158	+	370	0.968761	0	27.3875	0.672262	0	0	28.2706	0	0	27.3875
CUFF.2822	chr11	34353881	34354250	+	370	0.968761	0	27.3875	0.672262	0	0	28.2706	0	0	27.3875
CUFF.3298	chr11	75409122	75409491	+	370	0.968761	0	27.3875	0.672262	0	0	28.2706	0	0	27.3875
CUFF.3105	chr11	65409336	65409668	+	333	1.0764	0	27.3875	1.49392	0	0	25.4435	0	0	27.3875
CUFF.10335	chr2	181032662	181033106	+	445	0.805487	0	27.3259	4.47167	0	0	33.9247	0	0	27.3259
CUFF.3280	chr11	74844440	74844792	+	353	1.01542	0	27.2711	2.11391	0	0	26.8571	0	0	27.2711
CUFF.178	chr1	11197269	11197789	+	521	0.687988	0	27.2298	0.954844	0	0	39.5789	0	0	27.2298
CUFF.1848	chr10	1207909	1208243	+	335	1.06998	0	27.224	0.742498	0	0	25.4435	0	0	27.224
CUFF.17727	chr7	159317740	159318074	+	335	1.06998	0	27.224	0.742498	0	0	25.4435	0	0	27.224
CUFF.4849	chr13	41882274	41882664	+	391	0.916731	0	27.2124	0.636156	0	0	29.6841	0	0	27.2124
CUFF.13949	chr4	141112356	141112709	+	354	1.01255	0	27.1941	0.702647	0	0	26.8571	0	0	27.1941
CUFF.5014	chr13	95942258	95942686	+	429	0.835528	0	27.164	0.579806	0	0	32.5112	0	0	27.164
CUFF.15406	chr5	172853319	172854102	+	784	0.457196	1.42489	27.1429	0.317266	0	0	59.3683	0	0	27.1429
CUFF.12518	chr3	41381489	41381862	+	374	0.9584	0	27.0946	0.665072	0	0	28.2706	0	0	27.0946
CUFF.2401	chr10	100195301	100195637	+	337	1.06363	0	27.0624	0.738092	0	0	25.4435	0	0	27.0624
CUFF.14025	chr4	169487525	169487862	+	338	1.06048	0	26.9823	0.735908	0	0	25.4435	0	0	26.9823
CUFF.3101	chr11	66661572	66662022	+	451	0.794771	0	26.9624	2.75762	0	0	33.9247	0	0	26.9624
CUFF.14027	chr4	169549411	169549805	+	395	0.907447	5.65626	26.9368	0.629714	0	0	29.6841	0	0	26.9368
CUFF.4339	chr12	63873124	63873462	+	339	1.05735	0	26.9027	1.46747	0	0	25.4435	0	0	26.9027
CUFF.3483	chr11	122415944	122416301	+	358	1.00123	0	26.8902	0.694796	0	0	26.8571	0	0	26.8902
CUFF.14133	chr4	186718038	186718433	+	396	0.905156	0	26.8688	0.628124	0	0	29.6841	0	0	26.8688
CUFF.15278	chr5	139148799	139149194	+	396	0.905156	0	26.8688	0.628124	0	0	29.6841	0	0	26.8688
CUFF.16259	chr6	138463958	138464335	+	378	0.948258	0	26.8078	1.9741	0	0	28.2706	0	0	26.8078
CUFF.5823	chr15	45035413	45035885	+	473	0.757805	0	26.7795	1.57761	0	0	35.3383	0	0	26.7795
CUFF.18801	chr8_KI270816v1_alt	120399	120890	+	492	0.72854	0	26.7752	1.51669	0	0	36.7518	0	0	26.7752
CUFF.1835	chr10	902685	903178	+	494	0.72559	0	26.6668	1.00703	0	0	36.7518	0	0	26.6668
CUFF.18696	chr8	143219744	143220161	+	418	0.857516	0	26.6668	0.595064	0	0	31.0977	0	0	26.6668
CUFF.10533	chr2	212323955	212324334	+	380	0.943268	0	26.6668	0.654571	0	0	28.2706	0	0	26.6668
CUFF.12417	chr3	17021188	17021568	+	381	0.940792	0	26.5968	0.652853	0	0	28.2706	0	0	26.5968
CUFF.19271	chr9	111569597	111569977	+	381	0.940792	0	26.5968	0.652853	0	0	28.2706	0	0	26.5968
CUFF.10159	chr2	148762886	148763247	+	362	0.99017	0	26.5931	4.12271	0	0	26.8571	0	0	26.5931
CUFF.3170	chr11	68423828	68424170	+	343	1.04502	0	26.589	0.725181	0	0	25.4435	0	0	26.589
CUFF.941	chr1	148603624	148604101	+	478	0.749878	0	26.4994	0.52037	17.695	0	35.3383	0	0	26.4994
CUFF.10705	chr2	235919619	235920020	+	402	0.891646	0	26.4677	0.618749	5.26008	0	29.6841	0	0	26.4677
CUFF.18703	chr8	143314002	143314365	+	364	0.98473	0	26.447	1.36669	0	0	26.8571	0	0	26.447
CUFF.11756	chr22	11832258	11832699	+	442	0.810954	0	26.3651	0.562753	0	0	32.5112	0	0	26.3651
CUFF.6239	chr15	98865330	98865714	+	385	0.931017	2.90159	26.3204	0.64607	0	0	28.2706	0	0	26.3204
CUFF.18197	chr8;chr8	80114599;80120862	80114976;80120868	-;-	385	0.931017	5.80318	26.3204	5.16856	0	0	28.2706	0	0	26.3204
CUFF.17365	chr7	114453715	114454080	+	366	0.979349	0	26.3025	0.679609	0	0	26.8571	0	0	26.3025
CUFF.5062	chr13	109209816	109210318	+	503	0.712608	0	26.1896	0.494507	0	0	36.7518	0	0	26.1896
CUFF.3435	chr11	118910059	118910484	+	426	0.841412	0	26.166	0.583889	0	0	31.0977	0	0	26.166
CUFF.505	chr1	43165522	43165967	+	446	0.803681	0	26.1286	1.11541	0	0	32.5112	0	0	26.1286
CUFF.2033	chr10	18445596	18445983	+	388	0.923819	0	26.1169	0.641075	0	0	28.2706	0	0	26.1169
CUFF.12125	chr22	44051173	44051601	+	429	0.835528	0	25.983	0.579806	0	0	31.0977	0	0	25.983
CUFF.20180	chrX	71409935	71410422	+	488	0.734512	0	25.9564	1.01941	0	0	35.3383	0	0	25.9564
CUFF.8210	chr18	701614	702239	+	626	0.572591	0	25.9	0.794687	0	0	45.233	0	0	25.9
CUFF.6922	chr16	85449112	85449522	+	411	0.872121	0	25.8882	1.8156	0	0	29.6841	0	0	25.8882
CUFF.8340	chr18	13721422	13721793	+	372	0.963553	0	25.8782	4.68053	0	0	26.8571	0	0	25.8782
CUFF.15620	chr6	4792233	4792683	+	451	0.794771	0	25.839	0.551523	0	0	32.5112	0	0	25.839
CUFF.6534	chr16	22371868	22372220	+	353	1.01542	0	25.8358	0.704637	0	0	25.4435	0	0	25.8358
CUFF.19751	chr9	136384771	136385182	+	412	0.870004	0	25.8253	2.41492	0	0	29.6841	0	0	25.8253
CUFF.9232	chr19	57451746	57452138	+	393	0.912065	0	25.7846	0.632918	0	0	28.2706	0	0	25.7846
CUFF.9300	chr19	58560670	58561869	+	1200	0.597403	0	25.7556	0.414562	0	0	43.1127	0	0	25.7556
CUFF.3608	chr12	30093	31397	+	1305	0.274668	0	39.9899	0.190603	0	1.55299	145.594	8.14775	0.0388344	25.7503
CUFF.16145	chr6	100739658	100740032	+	375	0.955845	0	25.6712	1.9899	11.2776	0	26.8571	0	0	25.6712
CUFF.15312	chr5	145465119	145465572	+	454	0.789519	0	25.6682	0.547879	0	0	32.5112	0	0	25.6682
CUFF.9199	chr19	55384776	55385170	+	395	0.907447	0	25.6541	0.629714	0	0	28.2706	0	0	25.6541
CUFF.4383	chr12	69269757	69270112	+	356	1.00686	0	25.6181	6.98699	0	0	25.4435	0	0	25.6181
CUFF.9578	chr2	47001975	47002350	+	376	0.953302	0	25.6029	0.661534	0	0	26.8571	0	0	25.6029
CUFF.1537	chr1	227741232	227741627	+	396	0.905156	0	25.5893	1.25625	0	0	28.2706	0	0	25.5893
CUFF.14326	chr5	10746081	10746635	+	555	0.645841	0	25.5616	0.448175	0	0	39.5789	0	0	25.5616
CUFF.6006	chr15	69304603	69304960	+	358	1.00123	0	25.4749	0.694796	0	0	25.4435	0	0	25.4749
CUFF.1812	chr1	248859158	248859714	+	557	0.643522	0	25.4699	0.446565	11.389	0	39.5789	0	0	25.4699
CUFF.17083	chr7	92246440	92246897	+	458	0.782624	0	25.444	0.543094	0	0	32.5112	0	0	25.444
CUFF.7690	chr17	55398221	55398599	+	379	0.945756	0	25.4003	1.3126	0	0	26.8571	0	0	25.4003
CUFF.7738	chr17	59701677	59702115	+	439	0.816496	5.08935	25.3911	0.566599	0	0	31.0977	0	0	25.3911
CUFF.7996	chr17	78841240	78841700	+	461	0.777531	0	25.2785	0.539559	0	0	32.5112	0	0	25.2785
CUFF.5267	chr14	26758596	26758976	+	381	0.940792	0	25.2669	0.652853	0	0	26.8571	0	0	25.2669
CUFF.12530	chr3	43656287	43656647	+	361	0.992913	0	25.2632	0.689022	0	0	25.4435	0	0	25.2632
CUFF.10895	chr2	241439392	241439793	+	402	0.891646	0	25.2074	0.618749	0	0	28.2706	0	0	25.2074
CUFF.11824	chr22	20067037	20067619	+	583	0.614823	0	25.2031	2.13325	7.25404	0	40.9924	0	0	25.2031
CUFF.9263	chr19	58380519	58381243	+	725	0.494402	0	25.1587	0.343085	0	0	50.8871	0	0	25.1587
CUFF.19108	chr9	92437567	92437969	+	403	0.889433	0	25.1448	8.02377	0	0	28.2706	0	0	25.1448
CUFF.8737	chr19	9658793	9659296	+	504	0.711194	0	25.1324	0.493526	0	0	35.3383	0	0	25.1324
CUFF.16573	chr7	1030204	1030647	+	444	0.807301	0	25.1052	0.560218	0	0	31.0977	0	0	25.1052
CUFF.689	chr1	66285346	66285769	+	424	0.845381	0	25.0944	0.586644	0	0	29.6841	0	0	25.0944
CUFF.2516	chr10	118687281	118687664	+	384	0.933442	0	25.0695	0.647752	0	0	26.8571	0	0	25.0695
CUFF.15461	chr5	177318780	177319163	+	384	0.933442	0	25.0695	1.94326	5.50665	0	26.8571	0	0	25.0695
CUFF.6506	chr16	19236730	19237093	+	364	0.98473	0	25.055	2.05003	0	0	25.4435	0	0	25.055
CUFF.2690	chr11;chr11;chr11;chr11	10514881;10519034;10525195;10530643	10515066;10519144;10525373;10530674	-;-;-;-	508	0.705594	0	49.8689	0.979279	0	1.99473	70.6765	2.03694	0.0399995	25.0003
CUFF.16932	chr7	65715726	65715992	+	267	1.34248	0	94.8817	0.931599	0	3.79522	70.6765	4.07388	0.0399995	25.0003
CUFF.17970	chr8	30788547	30789033	+	487	0.73602	0	24.9693	1.53226	30.394	0	33.9247	0	0	24.9693
CUFF.2846	chr11	35687206	35687571	+	366	0.979349	0	24.9181	0.679609	0	0	25.4435	0	0	24.9181
CUFF.4827	chr13	32621477	32621842	+	366	0.979349	0	24.9181	1.35922	0	0	25.4435	0	0	24.9181
CUFF.4847	chr13	41366949	41367314	+	366	0.979349	0	24.9181	3.39805	0	0	25.4435	0	0	24.9181
CUFF.4332	chr12	62517123	62517712	+	590	0.607528	5.68023	24.904	0.421588	0	0	40.9924	0	0	24.904
CUFF.2844	chr11	35216750	35217238	+	489	0.73301	0	24.8672	0.508664	0	0	33.9247	0	0	24.8672
CUFF.20349	chrX	115965572	115965979	+	408	0.878534	0	24.8367	3.04825	0	0	28.2706	0	0	24.8367
CUFF.12002	chr22	37511957	37512426	+	470	0.762642	0	24.7944	0.529227	0	0	32.5112	0	0	24.7944
CUFF.17654	chr7	158798167	158798534	+	368	0.974026	0	24.7827	0.675916	0	0	25.4435	0	0	24.7827
CUFF.17895	chr8	23193113	23193562	+	450	0.796537	0	24.7704	0.552749	0	0	31.0977	0	0	24.7704
CUFF.5188	chr13	114263294	114263723	+	430	0.833585	0	24.7443	3.47075	0	0	29.6841	0	0	24.7443
CUFF.13964	chr4	150838202	150838713	+	512	0.700081	10.9093	24.7397	1.45744	0	0	35.3383	0	0	24.7397
CUFF.19558	chr9	130859723	130860173	+	451	0.794771	0	24.7155	0.551523	0	0	31.0977	0	0	24.7155
CUFF.4677	chr12	124805821	124806189	+	369	0.971387	0	24.7155	0.674084	0	0	25.4435	0	0	24.7155
CUFF.7604	chr17	47168274	47168642	+	369	0.971387	0	24.7155	2.02225	0	0	25.4435	0	0	24.7155
CUFF.2781	chr11	24819797	24820330	+	534	0.671239	0	24.6692	0.465799	0	0	36.7518	0	0	24.6692
CUFF.11656	chr21	42234294	42234704	+	411	0.872121	0	24.6554	0.605199	0	0	28.2706	0	0	24.6554
CUFF.7108	chr16	90045540	90045909	+	370	0.968761	0	24.6487	0.672262	0	0	25.4435	0	0	24.6487
CUFF.20259	chrX	91731921	91732290	+	370	0.968761	0	24.6487	3.36131	0	0	25.4435	0	0	24.6487
CUFF.11078	chr20	34246654	34247086	+	433	0.82781	0	24.5728	0.57445	0	0	29.6841	0	0	24.5728
CUFF.10580	chr2	218761856	218762329	+	474	0.756206	44.7787	52.3771	0.524761	4.46108	2.13781	69.263	4.07388	0.0408158	24.5003
CUFF.10606	chr2	223763829	223764305	+	477	0.75145	0	24.4305	0.521461	0	0	32.5112	0	0	24.4305
CUFF.59	chr1	1712875	1713455	+	581	0.616939	0	24.4177	1.28436	0	0	39.5789	0	0	24.4177
CUFF.10493	chr2	210672765	210673264	+	500	0.716883	0	24.3201	0.497474	0	0	33.9247	0	0	24.3201
CUFF.16290	chr6	150901328	150901702	+	375	0.955845	0	24.3201	0.663298	0	0	25.4435	0	0	24.3201
CUFF.7902	chr17	75489460	75489855	+	396	0.905156	0	24.3098	6.28124	0	0	26.8571	0	0	24.3098
CUFF.1375	chr1;chr1;chr1	204431671;204432200;204433316	204431793;204432401;204433407	-;-;-	417	0.859572	0	24.3006	1.19298	0	0	28.2706	0	0	24.3006
CUFF.10531	chr2	212256467	212256842	+	376	0.953302	0	24.2554	0.661534	0	0	25.4435	0	0	24.2554
CUFF.4061	chr12	46841864	46842411	+	548	0.654091	0	24.039	0.453899	0	0	36.7518	0	0	24.039
CUFF.4944	chr13	87623075	87623517	+	443	0.809123	0	24.0181	0.561483	0	0	29.6841	0	0	24.0181
CUFF.13989	chr4	156913590	156913969	+	380	0.943268	0	24.0001	0.654571	0	0	25.4435	0	0	24.0001
CUFF.17268	chr7	102026547	102026969	+	423	0.84738	47.5366	23.9559	0.588031	0	0	28.2706	0	0	23.9559
CUFF.13252	chr3	195263574	195263976	+	403	0.889433	0	23.8876	0.617213	0	0	26.8571	0	0	23.8876
CUFF.12721	chr3	66186129	66186702	+	574	0.624463	0	23.8328	0.43334	0	0	38.1653	0	0	23.8328
CUFF.6094	chr15	80816551	80816933	+	383	0.935879	11.667	23.8121	0.649444	0	0	25.4435	0	0	23.8121
CUFF.10219	chr2	153790115	153790540	+	426	0.841412	0	23.7872	0.583889	0	0	28.2706	0	0	23.7872
CUFF.4072	chr12	47843010	47843500	+	491	0.730024	0	23.734	1.51978	0	0	32.5112	0	0	23.734
CUFF.5808	chr15	44351076	44351502	+	427	0.839442	5.23237	23.7315	2.33009	0	0	28.2706	0	0	23.7315
CUFF.17130	chr7	94587512	94587938	+	427	0.839442	0	23.7315	1.16504	0	0	28.2706	0	0	23.7315
CUFF.10976	chr20	9410077	9410548	+	472	0.75941	0	23.6159	0.526985	0	0	31.0977	0	0	23.6159
CUFF.19931	chrX	9144516	9144987	+	472	0.75941	0	23.6159	0.526985	0	0	31.0977	0	0	23.6159
CUFF.13293	chr4	423571	424214	+	644	0.556586	0	23.6026	0.386237	0	0	42.4059	0	0	23.6026
CUFF.4647	chr12	123384514	123384944	+	431	0.831651	0	23.5113	2.30846	0	0	28.2706	0	0	23.5113
CUFF.5957	chr15	65499247	65499677	+	431	0.831651	0	23.5113	12.1194	0	0	28.2706	0	0	23.5113
CUFF.16569	chr7	888723	889111	+	389	0.921444	0	23.4448	2.55771	0	0	25.4435	0	0	23.4448
CUFF.11505	chr20	63913556	63914463	+	908	0.789519	0	23.4362	0.273939	0	0	29.6841	0	0	23.4362
CUFF.13512	chr4	17820999	17821454	+	456	0.786056	0	23.3334	1.63643	0	0	29.6841	0	0	23.3334
CUFF.20324	chrX	108512486	108512876	+	391	0.916731	5.71412	23.3249	0.636156	0	0	25.4435	0	0	23.3249
CUFF.13970	chr4	151252832	151253223	+	392	0.914392	0	23.2654	0.634533	0	0	25.4435	0	0	23.2654
CUFF.14908	chr5	76465067	76465567	+	501	0.715452	0	23.2602	0.496481	0	0	32.5112	0	0	23.2602
CUFF.12215	chr22	50219375	50219810	+	436	0.822114	0	23.2417	0.570498	0	0	28.2706	0	0	23.2417
CUFF.15950	chr6	43220046	43220439	+	394	0.90975	0	23.1473	3.15656	0	0	25.4435	0	0	23.1473
CUFF.6157	chr15	90367328	90367832	+	505	0.709786	0	23.076	0.492548	0	0	32.5112	0	0	23.076
CUFF.14899	chr5	73503253	73503648	+	396	0.905156	0	23.0304	0.628124	0	0	25.4435	0	0	23.0304
CUFF.8401	chr18	39309589	39310095	+	507	0.706986	0	22.985	5.39666	0	0	32.5112	0	0	22.985
CUFF.12044	chr22	38842283	38842745	+	463	0.774172	0	22.9806	1.07446	0	0	29.6841	0	0	22.9806
CUFF.5873	chr15	55835923	55836363	+	441	0.812793	0	22.9782	1.12806	0	0	28.2706	0	0	22.9782
CUFF.16146	chr6	100755350	100755768	+	419	0.855469	7.99841	22.9754	1.78093	0	0	26.8571	0	0	22.9754
CUFF.11268	chr20	49059775	49060414	+	640	0.560065	36.6552	22.9584	1.94326	0	0	40.9924	0	0	22.9584
CUFF.9058	chr19	44225141	44225781	+	641	0.559191	0	22.9226	0.388045	0	0	40.9924	0	0	22.9226
CUFF.20254	chrX	77851132	77851641	+	510	0.702827	0	22.8497	1.95088	0	0	32.5112	0	0	22.8497
CUFF.8398	chr18	36276628	36277115	+	488	0.734512	25.1808	22.8416	0.509707	0	0	31.0977	0	0	22.8416
CUFF.336	chr1	27984890	27985378	+	489	0.73301	0	22.7949	1.52599	0	0	31.0977	0	0	22.7949
CUFF.18766	chr8;chr8	144754219;144754696	144754321;144755262	-;-	670	0.534988	0	22.6866	0.371249	0	0	42.4059	0	0	22.6866
CUFF.1303	chr1	193248164	193248655	+	492	0.72854	0	22.6559	3.03338	0	0	31.0977	0	0	22.6559
CUFF.12862	chr3	115015502	115016105	+	604	0.593447	0	22.6491	1.23545	0	0	38.1653	0	0	22.6491
CUFF.18276	chr8	100484485	100484887	+	403	0.889433	0	22.6303	0.617213	0	0	25.4435	0	0	22.6303
CUFF.20389	chrX	124085147	124085549	+	403	0.889433	0	22.6303	0.617213	0	0	25.4435	0	0	22.6303
CUFF.11807	chr22	19800874	19801500	+	627	0.571677	0	22.6263	0.39671	0	0	39.5789	0	0	22.6263
CUFF.1241	chr1	178838786	178839169	+	384	1.86688	0	59.3752	8.42078	0	2.63886	31.8044	0.313375	0.0444439	22.5003
CUFF.20016	chrX	24749555	24749982	+	428	0.837481	0	22.4923	2.32464	0	0	26.8571	0	0	22.4923
CUFF.20038	chrX	31255864	31256269	+	406	0.882861	0	22.4631	0.612652	0	0	25.4435	0	0	22.4631
CUFF.12889	chr3	121718661	121719067	+	407	0.880692	0	22.4079	1.22229	0	0	25.4435	0	0	22.4079
CUFF.12918	chr3	124794135	124794541	+	407	0.880692	0	22.4079	2.44459	0	0	25.4435	0	0	22.4079
CUFF.17743	chr8	222074	222639	+	566	0.633289	0	22.3793	0.439465	0	0	35.3383	0	0	22.3793
CUFF.16627	chr7	2724987	2725439	+	453	0.791262	0	22.3695	4.94179	0	0	28.2706	0	0	22.3695
CUFF.9349	chr2	1640674	1641175	+	502	0.714027	0	22.2046	0.990984	4.21226	0	31.0977	0	0	22.2046
CUFF.2089	chr10	32007653	32008064	+	412	0.870004	0	22.136	0.60373	0	0	25.4435	0	0	22.136
CUFF.4819	chr13	29653086	29653566	+	481	0.745201	0	22.1207	0.517125	0	0	29.6841	0	0	22.1207
CUFF.13231	chr3	189304190	189304603	+	414	0.865801	0	22.0291	0.600814	0	0	25.4435	0	0	22.0291
CUFF.13772	chr4	88059714	88060127	+	414	0.865801	0	22.0291	3.00407	0	0	25.4435	0	0	22.0291
CUFF.12593	chr3;chr3;chr3	48645782;48646090;48646763	48645868;48646257;48646895	-;-;-	388	1.84764	20.1541	57.4572	1.28215	0	2.61166	31.0977	2.03694	0.0454539	22.0003
CUFF.17635	chr7	158632421	158633066	+	646	0.554863	17.2927	21.9609	1.15512	0	0	39.5789	0	0	21.9609
CUFF.4320	chr12	57779554	57780107	+	554	0.647007	0	21.9495	0.448984	0	0	33.9247	0	0	21.9495
CUFF.2611	chr10	133428293	133428893	+	601	0.596409	7.43502	21.9191	0.413872	0	0	36.7518	0	0	21.9191
CUFF.3284	chr11	74895851	74896290	+	440	0.81464	0	21.8789	0.565311	0	0	26.8571	0	0	21.8789
[truncated: 650 more rows]

## Sheet: Sheet3_50-fold > U2OS FPKM
Supplementary Table5: Filtration Procedure in HeLa1.3 experiment 1
Geneid	Chr	Start	End	Strand	Length	HeLaInpFPKM	HeLaNegaFPKM	HeLaTelFPKM	U2OSInpFPKM	U2OSNegaFPKM	U2OSTelFPKM	HeLa enrichment	U2OS enrichment	U2OSTel FPKM/HeLaTel FPKM	HeLaTel FPKM/U2OSTel FPKM
CUFF.13133	chr3	169764610	169765071	+	462	132.67	65.2857	4709.16	0.538392	13.7309	28.5134	35.4953	52.9604	0.00605488	165.156
CUFF.5677	chr15	33863386	33863655	+	270	1.32756	0	133.235	0.921248	0	0	100.361	0	0	133.235
CUFF.2804	chr11	32188893	32189126	+	234	1.5318	0	110.428	1.06298	0	0	72.0901	0	0	110.428
CUFF.5347	chr14	54998787	54998996	+	210	1.70687	0	108.572	1.18446	0	0	63.6089	0	0	108.572
CUFF.8338	chr18	13451019	13451285	+	267	1.34248	0	106.268	0.931599	0	0	79.1577	0	0	106.268
CUFF.2259	chr10	73859545	73859724	+	180	1.99134	0	101.334	4.14562	0	0	50.8871	0	0	101.334
CUFF.7175	chr17;chr17	4052044;4054058	4052137;4054200	-;-	237	3.02482	0	100.479	6.29714	0	0	33.218	0	0	100.479
CUFF.8819	chr19	14483828	14484052	+	225	1.59307	0	99.0818	9.94948	0	0	62.1953	0	0	99.0818
CUFF.13819	chr4	104992348	104992496	+	149	2.40565	0	98.6133	1.66938	0	0	40.9924	0	0	98.6133
CUFF.7528	chr17	41806979	41807205	+	227	1.57904	0	98.2088	2.19151	0	0	62.1953	0	0	98.2088
CUFF.19059	chr9	83623976	83624244	+	269	1.3325	0	97.9433	0.924673	0	0	73.5036	0	0	97.9433
CUFF.13968	chr4	151166599	151166858	+	260	1.37862	0	97.4362	0.95668	0	0	70.6765	0	0	97.4362
CUFF.16964	chr7	70196217	70196487	+	271	1.32266	0	97.2205	0.917848	31.2111	0	73.5036	0	0	97.2205
CUFF.1677	chr1	234444992	234445233	+	242	2.96233	0	96.3088	1.02784	0	0	32.5112	0	0	96.3088
CUFF.2459	chr10	103432300	103432501	+	202	1.77446	0	95.3138	1.23137	0	0	53.7142	0	0	95.3138
CUFF.14572	chr5	37232135	37232358	+	224	1.60019	0	95.0003	1.11043	0	0	59.3683	0	0	95.0003
CUFF.4567	chr12	117095880	117096103	+	224	3.20037	0	95.0003	1.11043	0	0	29.6841	0	0	95.0003
CUFF.19632	chr9	133799917	133800233	+	317	1.13073	0	94.301	0.784659	0	0	83.3983	0	0	94.301
CUFF.2517	chr10	119230474	119230656	+	183	1.9587	0	94.1351	1.35922	0	0	48.06	0	0	94.1351
CUFF.6866	chr16	76427452	76427602	+	151	2.37379	0	93.9517	3.29453	0	0	39.5789	0	0	93.9517
CUFF.4843	chr13	40896880	40897107	+	228	3.14423	0	93.3336	1.09095	0	0	29.6841	0	0	93.3336
CUFF.802	chr1	93341132	93341354	+	223	1.60736	0	93.1543	3.34624	9.4823	0	57.9547	0	0	93.1543
CUFF.6825	chr16	72924566	72924800	+	235	1.52528	0	92.7095	1.05845	0	0	60.7818	0	0	92.7095
CUFF.10830	chr2	240975859	240976127	+	269	1.3325	0	92.2927	0.924673	0	0	69.263	0	0	92.2927
CUFF.8036	chr17	80379078	80379330	+	253	1.41677	0	92.1215	0.98315	0	0	65.0224	0	0	92.1215
CUFF.16976	chr7	72778539	72778791	+	253	1.41677	0	92.1215	0.98315	0	0	65.0224	0	0	92.1215
CUFF.19441	chr9	128435304	128435547	+	244	1.46902	0	91.3664	1.01941	0	0	62.1953	0	0	91.3664
CUFF.4223	chr12	53018290	53018523	+	234	1.5318	0	90.9405	1.06298	45.1828	0	59.3683	0	0	90.9405
CUFF.17560	chr7	150281290	150281516	+	227	1.57904	0	87.0487	1.09576	0	0	55.1277	0	0	87.0487
CUFF.1503	chr1;chr1;chr1;chr1	224012091;224012624;224014910;224042836	224012471;224014766;224014932;224042846	+;+;+;+	2558	0.560503	0	86.9536	0.875149	0	0.396139	155.135	0.452653	0.00455575	219.503
CUFF.2537	chr10;chr10	122579675;122580866	122579901;122580895	+;+	257	1.39471	0	86.7448	0.967848	0	0	62.1953	0	0	86.7448
CUFF.8505	chr18	80118997	80119284	+	288	1.24459	0	86.204	12.0914	0	0	69.263	0	0	86.204
CUFF.2205	chr10	68482629	68482864	+	236	1.51882	0	85.876	2.10794	0	0	56.5412	0	0	85.876
CUFF.9050	chr19	43845202	43845414	+	213	1.68282	0	85.6341	5.83889	0	0	50.8871	0	0	85.6341
CUFF.19170	chr9	97683427	97683610	+	184	1.94805	72.8551	85.3626	5.40732	0	0	43.8194	0	0	85.3626
CUFF.3370	chr11	95784043	95784294	+	252	1.42239	13.2989	84.4447	0.987051	0	0	59.3683	0	0	84.4447
CUFF.3427	chr11	118459345	118459548	+	204	1.75707	0	84.4447	1.2193	0	0	48.06	0	0	84.4447
CUFF.7345	chr17	19967695	19967900	+	206	1.74001	0	83.6249	1.20746	0	0	48.06	0	0	83.6249
CUFF.8352	chr18;chr18	21444315;21449513	21444412;21449711	+;+	297	1.20687	0	83.5917	0.837498	0	0	69.263	0	0	83.5917
CUFF.5018	chr13	97295462	97295704	+	243	1.47507	0	83.4022	1.02361	0	0	56.5412	0	0	83.4022
CUFF.11512	chr20	63926648	63926910	+	263	2.72579	0	82.8393	6.62037	0	0	30.3909	0	0	82.8393
CUFF.3072	chr11	66075010	66075266	+	257	1.39471	0	82.8018	0.967848	0	0	59.3683	0	0	82.8018
CUFF.4917	chr13	73819140	73819292	+	153	2.34276	0	82.7889	3.25146	0	0	35.3383	0	0	82.7889
CUFF.6649	chr16	46721789	46721992	+	204	1.75707	0	81.961	1.2193	0	0	46.6465	0	0	81.961
CUFF.4155	chr12	50416421	50416612	+	192	1.86688	0	81.8058	1.2955	0	0	43.8194	0	0	81.8058
CUFF.4890	chr13	49170829	49171175	+	347	3.09892	0	81.7678	1.43364	0	0	26.3859	0	0	81.7678
CUFF.11963	chr22	32587344	32587548	+	205	1.7485	0	81.5612	1.21335	0	0	46.6465	0	0	81.5612
CUFF.19044	chr9	77295040	77295269	+	230	1.55844	0	81.5075	1.08146	0	0	52.3006	0	0	81.5075
CUFF.4460	chr12	101773652	101773819	+	168	2.13358	0	81.4288	1.48058	0	0	38.1653	0	0	81.4288
CUFF.10544	chr2	215327268	215327461	+	194	1.84764	0	80.9625	1.28215	0	0	43.8194	0	0	80.9625
CUFF.17255	chr7	101912636	101912823	+	188	1.9066	0	80.8513	1.32307	0	0	42.4059	0	0	80.8513
CUFF.18622	chr8	139803771	139803977	+	207	1.7316	0	80.7732	1.20163	0	0	46.6465	0	0	80.7732
CUFF.659	chr1	61142968	61143149	+	182	1.96946	0	80.7329	1.36669	0	0	40.9924	0	0	80.7329
CUFF.18032	chr8	42539904	42540105	+	202	1.77446	0	80.2643	1.23137	0	0	45.233	0	0	80.2643
CUFF.5030	chr13	98468829	98469083	+	255	1.40565	0	79.4774	0.975439	0	0	56.5412	0	0	79.4774
CUFF.3718	chr12	7004713	7005007	+	295	1.21506	0	79.0059	0.843176	0	0	65.0224	0	0	79.0059
CUFF.18012	chr8	40991047	40991209	+	163	2.19903	0	77.7099	1.52599	0	0	35.3383	0	0	77.7099
CUFF.4337	chr12	62915188	62915390	+	203	1.76572	0	77.373	1.2253	20.833	0	43.8194	0	0	77.373
CUFF.17598	chr7	152901053	152901242	+	190	1.88654	0	77.3336	1.30914	0	0	40.9924	0	0	77.3336
CUFF.18230	chr8	94791804	94791987	+	184	1.94805	0	77.1017	1.35183	0	0	39.5789	0	0	77.1017
CUFF.7625	chr17	48055254	48055444	+	191	1.87666	0	76.9287	1.30229	0	0	40.9924	0	0	76.9287
CUFF.9879	chr2	100856749	100856933	+	185	1.93752	0	76.6849	6.72262	0	0	39.5789	0	0	76.6849
CUFF.15412	chr5	172899000	172899238	+	239	1.49976	0	76.3182	1.04074	0	0	50.8871	0	0	76.3182
CUFF.13503	chr4	17641219	17641444	+	226	1.58603	0	76.2244	1.10061	0	0	48.06	0	0	76.2244
CUFF.18321	chr8	106751533	106751758	+	226	1.58603	0	76.2244	1.10061	0	0	48.06	0	0	76.2244
CUFF.13268	chr3	196081530	196081849	+	320	1.12013	0	76.0002	0.777303	0	0	67.8495	0	0	76.0002
CUFF.10213	chr2	153634797	153635017	+	221	1.62191	0	75.6563	1.12551	0	0	46.6465	0	0	75.6563
CUFF.17728	chr7	159332805	159332952	+	148	2.4219	0	75.3156	1.68065	0	0	31.0977	0	0	75.3156
CUFF.8473	chr18	62729249	62729471	+	223	1.60736	0	74.9778	1.11541	0	0	46.6465	0	0	74.9778
CUFF.8772	chr19	11524516	11524738	+	223	1.60736	0	74.9778	1.11541	0	0	46.6465	0	0	74.9778
CUFF.18106	chr8	53888436	53888658	+	223	1.60736	0	74.9778	1.11541	0	0	46.6465	0	0	74.9778
CUFF.19313	chr9	116218425	116218742	+	318	1.12718	0	74.8849	0.782192	0	0	66.4359	0	0	74.8849
CUFF.17826	chr8	19597581	19597844	+	264	1.35773	0	74.8487	0.942185	0	0	55.1277	0	0	74.8487
CUFF.13365	chr4	1178915	1179131	+	217	1.65181	10.296	74.7161	1.14625	0	0	45.233	0	0	74.7161
CUFF.13479	chr4	8469805	8470021	+	217	1.65181	0	74.7161	6.87752	0	0	45.233	0	0	74.7161
CUFF.16547	chr7	223101	223399	+	299	1.1988	0	74.5599	0.831896	0	0	62.1953	0	0	74.5599
CUFF.12359	chr3	12509782	12509958	+	177	2.02509	56.8023	74.4258	1.40529	0	0	36.7518	0	0	74.4258
CUFF.4458	chr12	101714728	101714926	+	199	1.80121	0	73.8361	1.24993	0	0	40.9924	0	0	73.8361
CUFF.6921	chr16	85442496	85442701	+	206	1.74001	0	73.7866	1.20746	0	0	42.4059	0	0	73.7866
CUFF.18835	chr9	4870369	4870526	+	158	2.26862	0	73.7555	1.57428	0	0	32.5112	0	0	73.7555
CUFF.3202	chr11	70400912	70401124	+	213	1.68282	0	73.7405	1.16778	9.92748	0	43.8194	0	0	73.7405
CUFF.2066	chr10	26733007	26733261	+	255	1.40565	0	73.5166	0.975439	0	0	52.3006	0	0	73.5166
CUFF.5992	chr15	67783034	67783226	+	193	1.85721	0	73.5063	1.28879	10.9562	0	39.5789	0	0	73.5063
CUFF.13731	chr4	73264183	73264382	+	200	1.79221	0	73.4669	1.24368	0	0	40.9924	0	0	73.4669
CUFF.19821	chr9	137417936	137418163	+	228	1.57211	0	73.3336	1.09095	0	0	46.6465	0	0	73.3336
CUFF.2514	chr10	118359890	118360069	+	180	1.99134	0	73.1854	1.38187	0	0	36.7518	0	0	73.1854
CUFF.5605	chr14	103554827	103555013	+	187	1.9168	0	73.1553	1.33014	0	0	38.1653	0	0	73.1553
CUFF.16274	chr6	146551462	146551648	+	187	1.9168	0	73.1553	1.33014	0	0	38.1653	0	0	73.1553
CUFF.18204	chr8	86391198	86391405	+	208	1.72328	0	73.0772	3.58755	0	0	42.4059	0	0	73.0772
CUFF.3741	chr12	12114697	12114918	+	222	1.6146	0	73.0333	2.24087	47.6251	0	45.233	0	0	73.0333
CUFF.17269	chr7	102038215	102038478	+	264	2.71547	0	72.9295	0.942185	0	0	26.8571	0	0	72.9295
CUFF.381	chr1	32363703	32364008	+	306	1.17138	54.7604	72.8543	8.94152	0	0	62.1953	0	0	72.8543
CUFF.12356	chr3	11606180	11606444	+	265	1.35261	0	72.6543	0.93863	0	0	53.7142	0	0	72.6543
CUFF.13961	chr4	150543106	150543370	+	265	1.35261	0	72.6543	1.87726	0	0	53.7142	0	0	72.6543
CUFF.19590	chr9	131418612	131418890	+	279	1.28474	0	72.6406	2.67459	0	0	56.5412	0	0	72.6406
CUFF.12346	chr3	10053882	10054154	+	273	1.31297	0	72.3812	0.911124	0	0	55.1277	0	0	72.3812
CUFF.13737	chr4	76631675	76631941	+	267	1.34248	0	72.1101	0.931599	0	0	53.7142	0	0	72.1101
CUFF.14563	chr5	37079568	37079827	+	260	1.37862	0	72.1028	9.5668	0	0	52.3006	0	0	72.1028
CUFF.639	chr1	56680900	56681110	+	211	1.69878	0	72.0381	1.17885	0	0	42.4059	0	0	72.0381
CUFF.7339	chr17	19265991	19266187	+	197	1.8195	0	72.0138	1.26262	0	0	39.5789	0	0	72.0138
CUFF.17304	chr7	105722282	105722478	+	197	1.8195	0	72.0138	1.26262	0	0	39.5789	0	0	72.0138
CUFF.4761	chr12	133084702	133084920	+	219	1.63672	0	71.7202	2.27157	0	0	43.8194	0	0	71.7202
CUFF.12493	chr3	37952045	37952249	+	205	1.7485	0	71.675	4.8534	0	0	40.9924	0	0	71.675
CUFF.10973	chr20	9393853	9394107	+	255	1.40565	0	71.5296	0.975439	0	0	50.8871	0	0	71.5296
CUFF.16839	chr7	43702541	43702880	+	340	2.10848	36.1418	71.5296	2.19474	37.3157	0	33.9247	0	0	71.5296
CUFF.4757	chr12	133014233	133014452	+	220	1.62928	0	71.3942	2.26124	0	0	43.8194	0	0	71.3942
CUFF.10632	chr2	229690364	229690562	+	199	1.80121	0	71.29	1.24993	0	0	39.5789	0	0	71.29
CUFF.14520	chr5	34064396	34064658	+	263	2.72579	0	71.2803	2.8373	0	0	26.1503	0	0	71.2803
CUFF.20397	chrX	130077389	130077673	+	285	1.25769	0	71.1113	4.36381	0	0	56.5412	0	0	71.1113
CUFF.3531	chr11	126438427	126438697	+	271	1.32266	0	71.0457	0.917848	0	0	53.7142	0	0	71.0457
CUFF.6033	chr15	73992891	73993097	+	207	1.7316	0	70.9825	1.20163	0	0	40.9924	0	0	70.9825
CUFF.1279	chr1	184795528	184795827	+	300	2.38961	0	70.9336	0.829123	0	0	29.6841	0	0	70.9336
CUFF.1103	chr1	156658460	156658724	+	265	2.70522	0	70.7424	5.63178	0	0	26.1503	0	0	70.7424
CUFF.7756	chr17	61709468	61709682	+	215	1.66717	0	70.6979	1.15692	0	0	42.4059	0	0	70.6979
CUFF.1967	chr10	3068423	3068745	+	323	1.10973	17.2927	70.5885	0.770083	0	0	63.6089	0	0	70.5885
CUFF.11167	chr20	37989263	37989463	+	201	1.78329	0	70.5807	1.2375	0	0	39.5789	0	0	70.5807
CUFF.13498	chr4	16233753	16233989	+	237	1.51241	0	70.5487	1.04952	0	0	46.6465	0	0	70.5487
CUFF.4956	chr13	91456070	91456227	+	158	2.26862	0	70.5487	1.57428	0	0	31.0977	0	0	70.5487
CUFF.14978	chr5	95472526	95472798	+	273	1.31297	0	70.5253	1.82225	0	0	53.7142	0	0	70.5253
CUFF.1362	chr1	202527535	202527685	+	151	2.37379	0	70.4638	1.64726	0	0	29.6841	0	0	70.4638
CUFF.18866	chr9	15491471	15491657	+	187	1.9168	0	70.4459	1.33014	0	0	36.7518	0	0	70.4459
CUFF.15289	chr5	139693682	139693904	+	223	1.60736	0	70.4337	1.11541	0	0	43.8194	0	0	70.4337
CUFF.5042	chr13	102653398	102653692	+	295	1.21506	0	70.4183	0.843176	0	0	57.9547	0	0	70.4183
CUFF.9786	chr2	88624900	88625108	+	209	1.71503	0	70.3033	1.19013	0	0	40.9924	0	0	70.3033
CUFF.4435	chr12	95806325	95806490	+	166	2.15929	0	70.201	1.49842	0	0	32.5112	0	0	70.201
CUFF.11905	chr22	28448991	28449250	+	260	1.37862	0	70.1541	1.91336	0	0	50.8871	0	0	70.1541
CUFF.303	chr1	24824310	24824468	+	159	2.25435	0	70.105	1.56438	0	0	31.0977	0	0	70.105
CUFF.4168	chr12	50723744	50723996	+	253	1.41677	0	70.0924	0.98315	0	0	49.4736	0	0	70.0924
CUFF.14523	chr5	34109760	34110005	+	246	1.45708	0	70.0273	9.10013	0	0	48.06	0	0	70.0273
CUFF.10475	chr2	210506986	210507195	+	210	1.70687	0	69.9685	5.92231	0	0	40.9924	0	0	69.9685
CUFF.8089	chr17;chr17	81273091;81278919	81273315;81278925	-;-	232	1.54501	0	69.8853	2.14428	0	0	45.233	0	0	69.8853
CUFF.13912	chr4	129795760	129795955	+	196	1.82878	0	69.7961	1.26907	0	0	38.1653	0	0	69.7961
CUFF.913	chr1	120932461	120932707	+	247	1.45118	0	69.7438	6.04219	0	0	48.06	0	0	69.7438
CUFF.13742	chr4	77799257	77799511	+	255	1.40565	0	69.5427	0.975439	0	0	49.4736	0	0	69.5427
CUFF.8415	chr18	46923592	46923825	+	234	1.5318	0	69.288	1.06298	0	0	45.233	0	0	69.288
CUFF.18244	chr8	98478812	98479038	+	227	1.57904	0	69.1926	4.38303	0	0	43.8194	0	0	69.1926
CUFF.14794	chr5	59527685	59527955	+	271	2.64533	0	69.1761	0.917848	0	0	26.1503	0	0	69.1761
CUFF.10400	chr2	182405629	182405943	+	315	1.13791	0	69.1642	0.789641	0	0	60.7818	0	0	69.1642
CUFF.2277	chr10	75637817	75638102	+	286	1.25329	0	69.0911	0.869709	0	0	55.1277	0	0	69.0911
CUFF.3372	chr11	97324376	97324573	+	198	1.81031	0	69.0911	1.25625	0	0	38.1653	0	0	69.0911
CUFF.12291	chr3	4711485	4711675	+	191	1.87666	0	68.9705	1.30229	0	0	36.7518	0	0	68.9705
CUFF.14695	chr5	50829226	50829394	+	169	2.12096	0	68.9549	4.41545	0	0	32.5112	0	0	68.9549
CUFF.2493	chr10;chr10	111806078;111884537	111806087;111884681	-;-	155	2.31253	0	68.6454	1.60475	0	0	29.6841	0	0	68.6454
CUFF.4196	chr12	52211408	52211577	+	170	2.10848	0	68.5492	1.46316	0	0	32.5112	0	0	68.5492
CUFF.11575	chr21	29335120	29335289	+	170	2.10848	0	68.5492	7.31579	0	0	32.5112	0	0	68.5492
CUFF.13980	chr4	152467298	152467541	+	244	1.46902	0	68.5248	1.01941	0	0	46.6465	0	0	68.5248
CUFF.1220	chr1	173484508	173484744	+	237	1.51241	0	68.4109	1.04952	0	0	45.233	0	0	68.4109
CUFF.15449	chr5	176814692	176814928	+	237	1.51241	0	68.4109	1.04952	0	0	45.233	0	0	68.4109
CUFF.17671	chr7	158949430	158949682	+	253	1.41677	0	68.0898	0.98315	0	0	48.06	0	0	68.0898
CUFF.10694	chr2	235787594	235787861	+	268	2.67494	0	68.0599	2.78437	15.7803	0	25.4435	0	0	68.0599
CUFF.13839	chr4	108987274	108987534	+	261	1.37334	0	67.944	0.953015	0	0	49.4736	0	0	67.944
CUFF.18974	chr9	37820551	37820729	+	179	2.00247	0	67.9332	5.55837	0	0	33.9247	0	0	67.9332
CUFF.7367	chr17	21226912	21227105	+	194	1.84764	0	67.904	7.69289	0	0	36.7518	0	0	67.904
CUFF.18840	chr9	513721	513944	+	224	1.60019	0	67.8574	1.11043	0	0	42.4059	0	0	67.8574
CUFF.1538	chr1	227750206	227750444	+	239	1.49976	0	67.8384	1.04074	0	0	45.233	0	0	67.8384
CUFF.16199	chr6	133317971	133318142	+	172	2.08396	0	67.7522	1.44614	0	0	32.5112	0	0	67.7522
CUFF.18324	chr8	109213977	109214163	+	187	1.9168	0	67.7364	1.33014	0	0	35.3383	0	0	67.7364
CUFF.18767	chr8;chr8	144614443;144618871	144614689;144618878	-;-	255	1.40565	0	67.5558	0.975439	0	0	48.06	0	0	67.5558
CUFF.16261	chr6	140849301	140849495	+	195	1.83816	0	67.5558	1.27557	0	0	36.7518	0	0	67.5558
CUFF.16823	chr7	40054716	40054948	+	233	1.53838	0	67.4108	2.13508	0	0	43.8194	0	0	67.4108
CUFF.8080	chr17	81096704	81096952	+	249	1.43952	0	67.1488	0.998943	0	0	46.6465	0	0	67.1488
CUFF.18327	chr8	109343469	109343740	+	272	1.3178	0	67.059	0.914474	0	0	50.8871	0	0	67.059
CUFF.12901	chr3	123165905	123166161	+	257	1.39471	0	67.03	0.967848	0	0	48.06	0	0	67.03
CUFF.19962	chrX	10914311	10914567	+	257	1.39471	0	67.03	0.967848	0	0	48.06	0	0	67.03
CUFF.4711	chr12	124424596	124424891	+	296	1.21095	18.8701	66.757	1.68065	0	0	55.1277	0	0	66.757
CUFF.10009	chr2	120868086	120868321	+	236	1.51882	0	66.5539	1.05397	0	0	43.8194	0	0	66.5539
CUFF.16626	chr7	2356944	2357240	+	297	1.20687	0	66.5322	0.837498	7.11971	0	55.1277	0	0	66.5322
CUFF.12786	chr3	105660275	105660503	+	229	1.56525	0	66.3758	1.08619	0	0	42.4059	0	0	66.3758
CUFF.13683	chr4	41487154	41487382	+	229	1.56525	0	66.3758	1.08619	0	0	42.4059	0	0	66.3758
CUFF.13733	chr4	75668716	75668990	+	275	1.30342	0	66.3275	2.71349	0	0	50.8871	0	0	66.3275
CUFF.11969	chr22	34038353	34038543	+	191	1.87666	0	66.3178	1.30229	0	0	35.3383	0	0	66.3178
CUFF.18836	chr9	5356668	5356858	+	191	1.87666	0	66.3178	1.30229	0	0	35.3383	0	0	66.3178
CUFF.524	chr1	44637604	44637817	+	214	1.67496	10.4403	66.293	6.97393	0	0	39.5789	0	0	66.293
[truncated: 484 more rows]
