# Supplementary material for: Telomere-specific chromatin capture using a pyrrole–imidazole polyamide probe for the identification of proteins and non-coding RNAs
Source: Epigenetics Chromatin. 2021 Oct 9;14:46. doi: 10.1186/s13072-021-00421-8 (PMC8502363; doi:10.1186/s13072-021-00421-8)
Supplement: Supplementary file 12 — Additional file 12: Table S6. Filtration procedure to identify RNAs enriched in the U2-OS or HeLa1.3 cell line. RNAs in U2-OS experiment 2. Sheet 1: Non-filtrated count data. Sheet 2: Enriched more than 25-fold. Sheet 3: 50 times more than another cell line. [file 13072_2021_421_MOESM12_ESM.xlsx]

## Sheet: Sheet1_No filtration_U2-OSexp2
Supplementary Table6: Filtration Procedure in U2OS experiment 2
Geneid	Chr	Start	End	Strand	Length	HeLaInpFPKM	HeLaNegaFPKM	HeLaTelFPKM	U2OSInpFPKM	U2OSNegaFPKM	U2OSTelFPKM	HeLa enrichment	U2OS enrichment	U2OSTel FPKM/HeLaTel FPKM	HeLaTel FPKM/U2OSTel FPKM
CUFF.13291	chr3_KI270784v1_alt;chr3_KI270784v1_alt;chr3_KI270784v1_alt	61665;62092;62736	61678;62594;62762	-;-;-	544	0.652762	490.53	415.003	0.391601	959.461	4540.09	635.764	11593.7	10.9399	0.0914085
CUFF.10926	chr2;chr2	242182906;242183428	242182912;242183535	+;+	115	3.08785	344.7	8238.89	1.85244	1059.02	12025.5	2668.16	6491.69	1.4596	0.685119
CUFF.12260	chr22;chr22;chr22;chr22	50786182;50786203;50807908;50808380	50786201;50786219;50808187;50808471	+;+;+;+	409	4.34111	17709.3	4778.32	2.60429	43990.8	9911.24	1100.71	3805.74	2.07421	0.482111
CUFF.10347	chr2;chr2;chr2;chr2;chr2	181268365;181270489;181270826;181272751;181275803	181268371;181270495;181270832;181272757;181275873	-;-;-;-;-	99	3.5869	2968.89	8086.78	4.30365	19557.3	12170.2	2254.54	2827.88	1.50495	0.664474
CUFF.1	chr1;chr1	10040;10454	10184;10612	-;-	304	1.1681	671.064	496.582	0.700759	2060.32	1847.39	425.119	2636.26	3.7202	0.268802
CUFF.14129	chr5;chr5	10378;11589	10526;11809	-;-	370	0.959737	514.778	1411.47	0.575759	1021.05	1395.41	1470.68	2423.59	0.98862	1.01151
CUFF.14130	chr4	190122385	190123095	+	711	0.499441	254.289	1259.27	0.599243	618.743	1367.15	2521.35	2281.46	1.08567	0.921089
CUFF.14131	chr4;chr4	190122562;190122899	190122573;190123077	+;+	191	1.85918	903.567	2169.37	1.11534	1964.94	2242.83	1166.84	2010.89	1.03387	0.967244
CUFF.2630	chr11;chr11;chr11;chr11;chr11	172849;174386;175542;175555;176187	172963;174392;175546;176035;177567	-;-;-;-;-	1989	0.178533	49.0955	83.6472	0.107105	124.96	147.267	468.525	1374.98	1.76057	0.567997
CUFF.7	chr1;chr1;chr1	176819;178437;180966	176825;178443;181130	-;-;-	179	1.98381	156.639	1701.91	1.19012	749.804	1531.14	857.898	1286.55	0.899661	1.11153
CUFF.6859	chr16;chr16;chr16	75332333;75334202;75341277	75332339;75334786;75341283	-;-;-	599	0.592826	566.547	231.587	0.355644	1443.97	401.389	390.65	1128.62	1.73321	0.576966
CUFF.19435	chr9;chr9;chr9	128154267;128154395;128156319	128154305;128154401;128156325	+;+;+	53	6.70005	830.024	3122.03	4.01945	2532.36	4417.96	465.971	1099.14	1.41509	0.706668
CUFF.10666	chr2;chr2;chr2;chr2;chr2;chr2;chr2;chr2;chr2	232456644;232456902;232457152;232457568;232457798;232458001;232458220;232458632;232458860	232456698;232457075;232457325;232457702;232457870;232458135;232458410;232458751;232460238	+;+;+;+;+;+;+;+;+	2436	194.607	139.509	102.726	0.0874511	21.4264	91.8862	0.527867	1050.72	0.894475	1.11797
CUFF.770	chr1;chr1;chr1;chr1	78128738;78131739;78133142;78133677	78128775;78131748;78133148;78133683	-;-;-;-	62	5.72746	14105	1710.98	3.43598	33593.8	3385.95	298.732	985.44	1.97896	0.505316
CUFF.11606	chr21;chr21	34708459;34712855	34708465;34712917	-;-	70	5.0729	22064.7	2888.4	3.0433	48963.6	2902.87	569.379	953.856	1.00501	0.995016
CUFF.19883	chr9;chr9;chr9	138159538;138159842;138237084	138159810;138160206;138237485	+;+;+	1040	0.341445	24.171	52.308	0.204837	71.696	147.941	153.196	722.235	2.82826	0.353574
CUFF.13290	chr3;chr3;chr3	198172901;198173365;198173889	198172914;198173463;198175652	+;+;+	1877	0.189186	19.0587	43.2324	0.113495	60.9116	81.9704	228.517	722.235	1.89604	0.527415
CUFF.14437	chr5;chr5	17217629;17275208	17217813;17276402	+;+	1380	120.426	83.3726	53.8747	0.15437	12.6074	67.61	0.447367	437.973	1.25495	0.796845
CUFF.18514	chr8	127214623	127217328	+	2706	79.6553	91.289	82.5923	0.0787254	3.674	32.9877	1.03687	419.023	0.399404	2.50373
CUFF.15798	chr6	26271102	26271417	+	316	76.4145	47.4242	35.8652	0.674148	0	255.513	0.469351	379.015	7.12425	0.140366
CUFF.13295	chr4;chr4	10043;29014	10196;29025	-;-	166	4.27835	29244	1458.32	3.84996	71060.2	1407.85	340.861	365.68	0.965391	1.03585
CUFF.14015	chr4	167023552	167023985	+	434	0.818209	0	1.04455	0.490855	5.72687	178.807	1.27663	364.276	171.18	0.00584181
CUFF.6860	chr16	75333222	75334992	+	1771	0.20051	190.802	86.0084	0.481154	488.391	136.014	428.949	282.682	1.5814	0.632351
CUFF.19853	chr9	138128964	138129145	+	182	1.95111	31.8739	44.8354	1.1705	40.9691	305.617	22.9794	261.1	6.81641	0.146705
CUFF.10489	chr2;chr2	210594554;210595490	210594609;210595581	+;+	148	568.644	120.855	174.596	1.4394	134.349	306.116	0.307039	212.67	1.75329	0.570357
CUFF.18009	chr8	40153485	40154271	+	787	110.095	108.724	118.662	0.270687	3.15814	55.8571	1.07781	206.353	0.470723	2.12439
CUFF.18484	chr8	127184549	127186692	+	2144	32.6284	56.369	41.443	0.0993614	4.63705	19.6666	1.27015	197.93	0.474546	2.10728
CUFF.10478	chr2;chr2	210556605;210573301	210556862;210573380	+;+	338	136.578	61.5003	40.2369	0.630269	36.7672	122.095	0.294608	193.719	3.0344	0.329554
CUFF.18481	chr8	127193251	127195611	+	2361	52.3404	76.3727	81.4123	0.0902291	4.21086	16.5291	1.55544	183.191	0.20303	4.92538
CUFF.18482	chr8	127199088	127201012	+	1925	47.9619	48.4676	54.4003	0.110665	9.03804	20.2729	1.13424	183.191	0.372661	2.6834
CUFF.18485	chr8;chr8	127184549;127187785	127185770;127187969	-;-	1407	33.5669	49.1323	43.4971	0.151408	7.06598	27.0989	1.29583	178.98	0.623005	1.60512
CUFF.8865	chr19;chr19	17404376;17405295	17404441;17405514	-;-	286	106.779	55.7793	42.7975	0.744863	17.3808	119.2	0.400804	160.029	2.7852	0.359041
CUFF.2617	chr10	133786540	133787043	+	504	0.704569	0	138.519	0.42268	24.6573	65.861	196.602	155.817	0.475464	2.10321
CUFF.10510	chr2;chr2;chr2;chr2;chr2;chr2;chr2;chr2;chr2	210647878;210648473;210650363;210654025;210656527;210658602;210660487;210663123;210668186	210648057;210648543;210650441;210654104;210656889;210658690;210660655;210663197;210668242	+;+;+;+;+;+;+;+;+	1163	139.232	83.5491	56.9106	0.549521	32.0567	82.5394	0.408747	150.202	1.45033	0.689497
CUFF.13133	chr3	169764610	169765071	+	462	147.575	80.5701	4125.16	0.461106	0	68.9356	27.953	149.501	0.016711	59.8408
CUFF.17744	chr8;chr8	200153;205446	200163;205493	-;-	59	6.01869	917.68	261.245	3.61069	2822.47	539.801	43.4056	149.501	2.06627	0.483965
CUFF.10107	chr2;chr2	142877690;142885352	142877739;142885526	+;+	225	112.055	184.774	104.771	0.946804	0	139.554	0.934999	147.395	1.33199	0.750756
CUFF.3229	chr11;chr11	72192244;72195274	72192344;72195375	+;+	203	111.954	42.8649	58.0627	1.04941	12.2436	148.049	0.518632	141.078	2.54981	0.392186
CUFF.10513	chr2	210651840	210653407	+	1568	52.7672	63.819	50.5955	0.135862	1.58511	18.881	0.958845	138.972	0.373175	2.67971
CUFF.12112	chr22;chr22	42865080;42865813	42865086;42866649	-;-	844	0.841476	2913.7	56.9356	0.252406	7052.93	35.0775	67.6616	138.972	0.616091	1.62314
CUFF.12113	chr22	42865517	42866649	+	1133	0.626836	2170.49	43.213	0.188024	5253.91	26.1301	68.9382	138.972	0.604682	1.65376
CUFF.10495	chr2	210678098	210679099	+	1002	130.063	86.3596	88.6765	0.637817	4.961	81.4762	0.681799	127.742	0.918802	1.08837
CUFF.1402	chr1;chr1	207331120;207336696	207331299;207336794	+;+	279	336.011	280.696	144.613	2.29065	89.0846	281.359	0.43038	122.829	1.94561	0.513979
CUFF.18693	chr8;chr8	142700438;142701603	142700633;142701688	+;+	282	52.8876	25.7139	43.4045	0.755429	8.81369	92.2584	0.820693	122.127	2.12555	0.470467
CUFF.16487	chr6;chr6	165923459;165987529	165924659;165988068	-;-	1741	43.2405	51.3687	55.2023	0.122361	0	14.686	1.27663	120.022	0.266039	3.75884
CUFF.18468	chr8	127170677	127171737	+	1061	61.9171	89.7586	56.8272	0.200783	0	22.4072	0.917796	111.599	0.394304	2.53612
CUFF.8058	chr17;chr17;chr17	80471847;80473202;80475511	80471913;80473444;80476615	-;-;-	1415	45.423	24.9397	22.7469	0.150552	5.26953	15.8504	0.500779	105.282	0.696816	1.4351
CUFF.13370	chr4	1143220	1148409	+	5190	21.6893	40.5179	44.8095	0.0410464	0	4.32145	2.06597	105.282	0.0964405	10.3691
CUFF.18513	chr8	127218469	127229303	+	10835	77.9686	89.9917	222.212	0.334243	7.79932	35.107	2.85002	105.034	0.157989	6.32956
CUFF.18512	chr8;chr8;chr8	127204876;127218810;127227399	127209717;127227309;127229303	-;-;-	15247	91.3201	99.3031	195.196	0.391216	7.66161	39.9524	2.13749	102.124	0.204678	4.88572
CUFF.3607	chr11	135076448	135076632	+	185	1.91947	44.4225	117.622	1.15152	147.784	116.385	61.2784	101.071	0.989479	1.01063
CUFF.11535	chr20	64286991	64287414	+	424	0.837506	129.976	48.1135	0.502431	422.059	49.7232	57.4485	98.9651	1.03346	0.967627
CUFF.16454	chr6	165911425	165912582	+	1158	19.3191	38.4065	36.4078	0.183964	6.43902	18.2061	1.88455	98.9651	0.500059	1.99976
CUFF.13541	chr4	24330875	24333018	+	2144	17.5564	22.5476	15.8583	0.0993614	5.79632	9.6241	0.903279	96.8595	0.606881	1.64777
CUFF.4204	chr12;chr12;chr12;chr12	52238758;52241475;52243015;52245412	52238778;52241639;52243417;52245634	+;+;+;+	812	43.7319	33.3394	24.0067	0.262353	18.3655	24.859	0.548953	94.7539	1.0355	0.965716
CUFF.19709	chr9;chr9;chr9;chr9;chr9;chr9	135087901;135090195;135095864;135098286;135106260;135119504	135088141;135090347;135096022;135099335;135106858;135121175	+;+;+;+;+;+	3874	86.8049	68.0084	53.4782	0.549899	4.49102	51.9893	0.616074	94.5433	0.972158	1.02864
CUFF.946	chr1	149811909	149812374	+	466	42.6733	8.29907	12.6467	0.457148	0	42.3539	0.296361	92.6482	3.34901	0.298596
CUFF.6915	chr16;chr16;chr16;chr16	84319488;84324419;84326882;84329325	84319571;84324460;84326958;84329590	+;+;+;+	469	77.2292	45.3529	40.5973	0.454224	0	41.1266	0.525673	90.5426	1.01304	0.987129
CUFF.10829	chr2	240612918	240614481	+	1564	0.227048	0	47.2467	0.136209	0	12.3327	208.091	90.5426	0.261028	3.831
CUFF.15797	chr6	26251767	26252052	+	286	32.2821	13.5223	14.2658	0.744863	0	65.8734	0.441912	88.4369	4.61757	0.216564
CUFF.6584	chr16	25759782	25760412	+	631	0.562762	21.4513	33.7667	0.337608	51.206	29.8571	60.0018	88.4369	0.884216	1.13095
CUFF.14091	chr4;chr4;chr4;chr4;chr4;chr4	185649494;185651784;185652396;185657424;185662104;185678423	185649656;185651828;185652728;185657596;185662242;185678506	-;-;-;-;-;-	937	39.0348	17.5414	16.9336	0.227354	0	20.1065	0.433808	88.4369	1.18738	0.842194
CUFF.6585	chr16;chr16	25759796;25760109	25759802;25760163	-;-	62	5.72746	218.319	336.346	3.43598	521.145	296.633	58.7252	86.3313	0.881927	1.13388
CUFF.18480	chr8	127191180	127192959	+	1780	30.3234	67.0814	61.3786	0.11968	16.7559	10.3322	2.02414	86.3313	0.168335	5.94055
CUFF.13536	chr4	24326804	24328242	+	1439	48.8605	40.9849	29.6133	0.148041	0	12.4688	0.606079	84.2257	0.421055	2.37499
CUFF.11695	chr21;chr21;chr21	44425616;44431285;44460834	44425622;44432795;44461060	-;-;-	1745	0.203497	0	5.45562	0.244161	0	20.3076	26.8093	83.1728	3.72233	0.268649
CUFF.11536	chr20;chr20	64287023;64288263	64287078;64288270	+;+	64	5.54848	800.666	177.084	3.32861	2446.62	273.345	31.9158	82.12	1.54359	0.647841
CUFF.15796	chr6	26250236	26250614	+	379	31.8562	6.37758	14.3536	0.562087	0	44.975	0.450577	80.0144	3.13335	0.319147
CUFF.18475	chr8	127179721	127182203	+	2483	31.892	35.6287	37.4281	0.171592	7.00694	13.7298	1.17359	80.0144	0.366831	2.72605
CUFF.10138	chr2	143006753	143008675	+	1923	16.9888	52.2889	44.7914	0.11078	0	8.63077	2.63653	77.9087	0.192688	5.18973
CUFF.16504	chr6	165940414	165942834	+	2421	20.6813	24.9598	34.0798	0.0879929	8.213	6.85542	1.64785	77.9087	0.201158	4.97122
CUFF.6583	chr16;chr16	25735650;25760106	25735657;25760412	+;+	315	1.12731	42.9707	64.7623	0.676289	102.575	51.2648	57.4485	75.8031	0.791583	1.26329
CUFF.11754	chr21	46699013	46699755	+	743	0.477931	0	34.168	0.286717	0	21.7341	71.4915	75.8031	0.636094	1.5721
CUFF.11696	chr21	44431060	44432664	+	1605	0.221248	0	5.9315	0.265459	0	19.5637	26.8093	73.6975	3.29826	0.30319
CUFF.10496	chr2;chr2;chr2;chr2;chr2;chr2	210582619;210588060;210590109;210590802;210591834;210592881	210582711;210588150;210590236;210590909;210591971;210593044	+;+;+;+;+;+	722	228.21	117.842	102.974	2.0654	24.0973	150.972	0.451224	73.0958	1.46612	0.682073
CUFF.16536	chr6	165985127	165985851	+	725	45.0613	39.3405	49.398	0.293836	34.2822	20.4175	1.09624	69.4862	0.413327	2.41939
CUFF.7855	chr17;chr17	68269103;68270839	68269346;68271508	-;-	914	17.4832	15.8672	18.8477	0.233075	0	16.1955	1.07805	69.4862	0.859285	1.16376
CUFF.1407	chr1	207359992	207360442	+	451	70.0757	122.195	47.2434	0.944705	0	63.6547	0.674177	67.3805	1.34738	0.742183
CUFF.6096	chr15;chr15	80463038;80468571	80463502;80468580	+;+	475	0.747585	50.8864	17.1791	0.448486	167.442	30.2192	22.9794	67.3805	1.75907	0.568481
CUFF.10389	chr2;chr2	182264303;182522276	182264414;182522380	-;-	217	58.911	15.5942	16.7129	0.981709	0	66.1481	0.283696	67.3805	3.95792	0.252658
CUFF.13535	chr4;chr4	24324562;24325680	24325629;24325974	-;-	1363	37.5163	36.5314	33.9254	0.156296	5.47057	10.5313	0.904282	67.3805	0.310425	3.22139
CUFF.18465	chr8	127166954	127168418	+	1465	27.6326	45.5373	34.9672	0.145414	3.39312	9.79804	1.26544	67.3805	0.280207	3.5688
CUFF.1928	chr10	1657876	1658957	+	1082	47.5877	61.2095	64.1039	0.196886	9.18839	12.8517	1.34707	65.2749	0.200483	4.98796
CUFF.8044	chr17	80468152	80469468	+	1317	31.8163	29.732	29.2586	0.161755	0	10.5585	0.919609	65.2749	0.360869	2.77109
CUFF.19518	chr9	130445295	130447480	+	2186	21.4426	23.8836	31.522	0.0974524	0	6.36119	1.47006	65.2749	0.201802	4.95536
CUFF.606	chr1;chr1	51828848;51834610	51830727;51834616	-;-	1887	0.188184	1.79329	2.16218	1.46762	0	94.848	11.4897	64.627	43.8669	0.0227962
CUFF.1824	chr1	248945019	248945560	+	542	0.655171	0	35.1294	0.393046	0	24.8284	53.6186	63.1692	0.706771	1.41489
CUFF.7508	chr17	41754614	41755586	+	973	32.4811	33.7848	22.364	0.218942	5.10886	13.8304	0.688522	63.1692	0.618425	1.61701
CUFF.18483	chr8	127196273	127199033	+	2761	33.1824	29.9402	36.4508	0.231471	4.50101	14.2969	1.0985	61.7655	0.392226	2.54955
CUFF.605	chr1	51828848	51832869	+	4022	0.0882901	1.32214	1.23986	0.847463	0	52.0837	14.043	61.4584	42.0079	0.023805
CUFF.16509	chr6	165950374	165953677	+	3304	27.8364	43.8941	35.6741	0.128953	5.26581	7.87435	1.28156	61.0636	0.22073	4.53042
CUFF.16511	chr6	165955225	165955837	+	613	52.1358	78.8615	51.028	0.347522	0	21.2209	0.978753	61.0636	0.415868	2.40461
CUFF.16519	chr6	165967068	165969447	+	2380	12.6822	17.4681	20.0001	0.0895088	0	5.46573	1.57702	61.0636	0.273285	3.65919
CUFF.18487	chr8	127201080	127201826	+	747	53.717	50.4777	58.8669	0.285182	3.32726	17.4142	1.09587	61.0636	0.295824	3.38039
CUFF.18478	chr8	127189246	127190260	+	1015	41.6327	58.582	50.0233	0.629648	0	38.0066	1.20154	60.3617	0.759779	1.31617
CUFF.18455	chr8	127152715	127153795	+	1081	29.236	37.1174	31.8719	0.197068	0	11.6187	1.09016	58.958	0.364545	2.74315
CUFF.16460	chr6	165919426	165919946	+	521	55.8895	77.0133	87.0127	0.408888	0	23.2463	1.55687	56.8523	0.267159	3.74308
CUFF.16479	chr6_GL000251v2_alt	2204542	2205134	+	593	11.9765	6.5217	12.2317	0.359243	4.19133	20.4238	1.02131	56.8523	1.66975	0.598893
CUFF.17834	chr8;chr8;chr8;chr8	19319438;19332955;19334689;19361203	19319728;19333117;19334857;19361259	+;+;+;+	680	15.1441	20.6165	13.3334	0.313281	0	17.8107	0.880437	56.8523	1.3358	0.748617
CUFF.14770	chr5;chr5	59215763;59275338	59215968;59275631	-;-	500	41.9021	35.7731	30.8269	0.426062	24.8546	24.2226	0.735687	56.8523	0.785763	1.27265
CUFF.20500	chrX	151957414	151958465	+	1052	14.5147	32.6263	25.4247	0.202501	0	11.5126	1.75166	56.8523	0.452813	2.20842
CUFF.11576	chr21	29049871	29053169	+	3299	0.107639	1.31882	1.23675	2.19553	6.02718	120.334	11.4897	54.8086	97.2988	0.0102776
CUFF.13445	chr4	6423028	6424274	+	1247	0.284766	0.775334	1.81771	0.170835	5.97945	9.35263	6.38317	54.7467	5.14529	0.194352
CUFF.16205	chr6	134174181	134174549	+	369	22.1338	15.721	30.7138	0.577319	0	31.6063	1.38765	54.7467	1.02906	0.971762
CUFF.16516	chr6	165960275	165962211	+	1937	19.7992	21.9623	25.0423	0.10998	0	6.02103	1.26481	54.7467	0.240434	4.15914
CUFF.10124	chr2	142988534	142989186	+	653	31.5405	47.3797	45.1253	0.326234	0	17.8602	1.43071	54.7467	0.395792	2.52658
CUFF.19040	chr9;chr9;chr9	72231074;72241155;72245148	72231184;72241298;72245189	+;+;+	297	54.9991	63.4795	24.4221	0.717276	16.7371	39.2685	0.444047	54.7467	1.6079	0.621928
CUFF.1044	chr1;chr1	154925441;154975963	154925447;154976335	+;+	380	3.73792	11.4494	8.35093	5.60608	0	302.192	2.23411	53.9044	36.1867	0.0276345
CUFF.1483	chr1;chr1;chr1	220787157;220791494;220796643	220787222;220791664;220796797	+;+;+	392	42.5761	35.7633	40.4764	0.543446	0	28.6076	0.950685	52.641	0.706771	1.41489
CUFF.16439	chr6	165891725	165894691	+	2967	14.8408	23.6252	21.2382	0.0718001	6.70161	3.77963	1.43107	52.641	0.177964	5.61912
CUFF.15232	chr5	136080469	136080620	+	152	28.0344	9.5412	26.8423	1.40152	0	70.8263	0.957475	50.5354	2.63861	0.378987
CUFF.10128	chr2	142997268	142997661	+	394	35.1498	126.377	57.53	0.540688	0	27.3239	1.63671	50.5354	0.47495	2.10548
CUFF.15019	chr5	102837513	102839238	+	1726	0.205737	0.840245	4.20242	1.35767	5.76005	68.6104	20.4261	50.5354	16.3264	0.0612505
CUFF.3866	chr12;chr12;chr12;chr12;chr12	20370028;20556663;20613446;20616228;20621299	20370247;20556713;20613697;20616831;20621340	+;+;+;+;+	1169	20.3523	22.7444	17.0631	0.182233	0	8.82552	0.838386	48.4298	0.517228	1.93338
CUFF.2308	chr10;chr10;chr10;chr10	80422426;80425869;80427332;80431989	80422511;80426006;80427499;80432436	+;+;+;+	840	24.9417	14.963	16.1906	0.253608	2.95888	12.2822	0.649136	48.4298	0.758601	1.31822
CUFF.6293	chr16	10005	10585	+	581	0.611192	16.641	5.46188	1.09999	29.9453	53.2721	8.93644	48.4298	9.75344	0.102528
CUFF.6410	chr16;chr16;chr16	2817742;2818680;2820955	2817969;2818969;2820971	+;+;+	535	37.1696	17.1682	11.863	0.398189	0	19.2842	0.319158	48.4298	1.62557	0.615168
CUFF.18466	chr8	127168625	127169530	+	906	24.6926	38.9511	43.5323	0.235133	0	11.3875	1.76297	48.4298	0.261586	3.82283
CUFF.18471	chr8	127175483	127176532	+	1050	13.1895	31.7677	17.2699	0.202887	0	9.82575	1.30937	48.4298	0.568951	1.75762
CUFF.18477	chr8	127188165	127189053	+	889	29.958	48.3965	41.3051	0.23963	8.38738	11.6052	1.37876	48.4298	0.280963	3.55918
CUFF.9997	chr2	113622667	113624560	+	1894	0.374976	0.765714	31.5947	0.112477	0	5.21038	84.2578	46.3241	0.164913	6.0638
CUFF.18463	chr8	127164877	127165811	+	935	21.648	38.7771	24.7274	0.227841	0	10.5545	1.14225	46.3241	0.426834	2.34283
CUFF.10111	chr2	142933178	142933904	+	727	22.4687	29.2579	26.19	0.293027	0	13.5742	1.16562	46.3241	0.518299	1.92939
CUFF.10395	chr2	182383075	182383601	+	527	24.2575	22.0154	24.9464	0.404233	14.1487	18.7257	1.0284	46.3241	0.750639	1.3322
CUFF.10403	chr2	182426712	182427046	+	335	20.1402	11.5444	9.47269	0.635913	7.41928	29.4581	0.470339	46.3241	3.10979	0.321565
CUFF.13021	chr3	141913739	141914435	+	697	12.7368	9.71003	4.55287	0.30564	0	13.5149	0.357457	44.2185	2.96844	0.336878
CUFF.10002	chr2	113624779	113625597	+	819	1.73432	0.590257	24.9086	0.260111	0	11.5017	14.3621	44.2185	0.461757	2.16564
CUFF.16448	chr6	165902205	165903045	+	841	15.6228	18.3941	29.6474	0.253307	0	11.2008	1.8977	44.2185	0.377801	2.64689
CUFF.10517	chr2;chr2;chr2;chr2;chr2;chr2;chr2;chr2;chr2;chr2;chr2;chr2	210599483;210600558;210602205;210605103;210606734;210608361;210612120;210616426;210637705;210639150;210639999;210642487	210599564;210600933;210602333;210605249;210606944;210608562;210612296;210616544;210637843;210639218;210640062;210642700	+;+;+;+;+;+;+;+;+;+;+;+	1929	146.901	78.44	53.5825	2.20872	15.4616	95.8058	0.364753	43.3762	1.78801	0.559282
CUFF.14384	chr5;chr5;chr5	16702937;16704579;16710918	16703162;16704695;16710992	-;-;-	418	67.9622	57.8255	41.2124	1.01929	0	43.9982	0.606401	43.1657	1.0676	0.936684
CUFF.20420	chrX;chrX;chrX;chrX;chrX;chrX	131755683;131768562;131777623;131783887;131784968;131785158	131755700;131768696;131777745;131784040;131785102;131785210	-;-;-;-;-;-	618	51.1394	49.2808	46.2139	0.68942	8.04356	29.7593	0.903685	43.1657	0.643947	1.55292
CUFF.15680	chr6;chr6;chr6;chr6;chr6;chr6;chr6;chr6;chr6	10318497;10400448;10402492;10404511;10406793;10406811;10409901;10411570;10414960	10318503;10400589;10402613;10404757;10406805;10406844;10410354;10411808;10414992	-;-;-;-;-;-;-;-;-	1291	48.1355	36.3221	40.3824	0.330025	1.92522	13.5508	0.838931	41.06	0.335563	2.98007
CUFF.16518	chr6	165963279	165966949	+	3671	26.9882	25.5472	25.8097	0.174092	2.70821	7.08713	0.956331	40.7091	0.274592	3.64176
CUFF.1424	chr1;chr1;chr1	207336990;207339400;207359549	207337412;207339420;207359919	+;+;+	815	106.313	110.92	53.9553	2.0911	15.2482	84.7598	0.507514	40.5336	1.57093	0.636567
CUFF.10494	chr2	210677747	210678030	+	284	113.783	71.4918	71.8314	3.00044	0	121.618	0.631302	40.5336	1.69311	0.590629
CUFF.3353	chr11	86808805	86809062	+	258	16.5164	63.7066	21.0854	0.825701	0	33.034	1.27663	40.0072	1.56668	0.638294
CUFF.8047	chr17;chr17	80470240;80471732	80471034;80471775	-;-	839	30.4736	17.8618	24.8551	0.25391	0	10.1582	0.815627	40.0072	0.408698	2.44679
CUFF.9766	chr2;chr2	84841902;84870225	84842007;84870627	-;-	509	25.1153	25.6431	13.3596	0.418528	0	16.7441	0.531931	40.0072	1.25334	0.797868
CUFF.10484	chr2	210567782	210568278	+	497	25.7217	52.5246	22.8036	0.428634	0	17.1484	0.886551	40.0072	0.752004	1.32978
CUFF.10659	chr2;chr2;chr2	232484539;232484801;232484981	232484596;232484893;232485187	-;-;-	358	81.3364	27.0068	45.5869	0.595058	20.8279	23.8066	0.560473	40.0072	0.522225	1.91488
CUFF.10855	chr2	241061113	241062645	+	1533	14.13	26.8042	25.7275	0.138963	4.86391	5.55953	1.82077	40.0072	0.216093	4.62763
CUFF.11224	chr20	44727229	44727709	+	481	19.1947	9.0453	16.9648	0.442892	0	17.7188	0.883823	40.0072	1.04445	0.957441
CUFF.16453	chr6	165909299	165910729	+	1431	21.5891	35.809	31.0461	0.148869	3.47374	5.95581	1.43805	40.0072	0.191838	5.21274
CUFF.19240	chr9	110411017	110411195	+	179	91.2554	29.7074	22.7934	1.19012	0	47.6132	0.249776	40.0072	2.0889	0.478721
CUFF.16506	chr6	165946792	165947847	+	1056	15.4685	36.165	34.3436	0.201734	0	8.0708	2.22023	40.0072	0.235001	4.25529
CUFF.3798	chr12	20622646	20623401	+	756	13.152	14.0678	9.59441	0.281787	0	10.6802	0.729505	37.9015	1.11316	0.89834
CUFF.10087	chr2	136114544	136114873	+	330	11.8368	19.0439	15.1112	0.645548	0	24.4673	1.27663	37.9015	1.61915	0.617609
CUFF.14417	chr5	17276498	17277019	+	522	12.2449	10.187	7.81614	0.408105	0	15.4678	0.638317	37.9015	1.97896	0.505316
CUFF.14635	chr5	39385159	39385921	+	763	6.51565	3.80147	7.72394	0.279202	0	10.5822	1.18545	37.9015	1.37005	0.729901
CUFF.17129	chr7;chr7	93921922;93926091	93922233;93926142	+;+	364	22.4378	7.96848	12.4543	1.75575	6.82819	66.5456	0.555058	37.9015	5.34319	0.187154
CUFF.18451	chr8	127150299	127150686	+	388	18.3043	46.0994	64.2616	0.549049	0	20.8098	3.51074	37.9015	0.32383	3.08804
CUFF.18457	chr8	127158747	127159297	+	551	17.4007	12.2829	12.3413	0.386626	0	14.6537	0.709241	37.9015	1.18738	0.842194
CUFF.19531	chr9	130459181	130460711	+	1531	28.0649	28.7337	37.0131	0.139145	6.49369	5.27381	1.31884	37.9015	0.142485	7.01828
CUFF.6962	chr16;chr16	86490080;86490854	86490514;86490935	-;-	517	39.1506	30.8566	30.6901	0.412052	4.80747	14.7498	0.783898	35.7959	0.480604	2.08071
CUFF.10515	chr2	210659203	210660156	+	954	35.7336	38.0048	28.9869	0.223303	0	7.99333	0.811194	35.7959	0.275757	3.62639
CUFF.11626	chr21;chr21;chr21	37828041;37829462;37835807	37828048;37829468;37835848	-;-;-	57	6.22987	1068.61	135.205	3.73738	2311.04	133.783	21.7028	35.7959	0.989479	1.01063
CUFF.14066	chr4;chr4	185620089;185626836	185620155;185627212	-;-	444	26.3928	22.8645	33.6939	0.479799	0	17.1749	1.27663	35.7959	0.509732	1.96182
CUFF.16450	chr6	165906100	165907001	+	902	23.621	32.1566	44.2279	0.236176	0	8.45414	1.8724	35.7959	0.191149	5.23151
CUFF.16498	chr6	165933372	165935124	+	1753	8.91302	16.2703	8.7926	0.121524	0	4.35005	0.98649	35.7959	0.49474	2.02127
CUFF.16507	chr6	165947951	165948883	+	933	13.7017	6.21763	16.5203	0.228329	0	8.17324	1.20571	35.7959	0.49474	2.02127
CUFF.16510	chr6	165953793	165954104	+	312	42.1115	65.0759	65.385	0.682791	39.8311	24.4411	1.55266	35.7959	0.373803	2.6752
CUFF.16528	chr6	165976124	165977547	+	1424	13.9647	19.0109	19.7379	0.1496	0	5.35508	1.41342	35.7959	0.271309	3.68584
CUFF.16505	chr6	165943490	165945338	+	1849	8.6423	26.9293	26.9697	0.115214	0	4.12419	3.12066	35.7959	0.15292	6.53939
CUFF.17373	chr7	116210528	116210731	+	204	15.6663	18.9577	11.1112	1.04427	0	37.3806	0.709241	35.7959	3.36423	0.297245
CUFF.3230	chr11;chr11;chr11	72195430;72195614;72195900	72195461;72195750;72196296	+;+;+	566	75.2868	28.1853	30.436	1.8819	0	64.1942	0.404267	34.1114	2.10915	0.474124
CUFF.7521	chr17	40456583	40457269	+	687	29.9796	23.9248	4.61914	0.310089	0	10.447	0.154076	33.6903	2.26167	0.442152
CUFF.16503	chr6	165939605	165940347	+	743	14.3379	24.7241	21.9651	0.286717	0	9.65958	1.53196	33.6903	0.439769	2.27392
CUFF.16523	chr6	165972036	165972928	+	893	23.4614	31.9393	37.5665	0.238556	2.78327	8.03703	1.6012	33.6903	0.213941	4.67418
CUFF.10140	chr2	143009797	143010796	+	1000	9.94287	53.1763	27.2002	0.213031	0	7.17707	2.73564	33.6903	0.263861	3.78987
CUFF.10231	chr2;chr2	156329383;156332480	156330188;156332677	-;-	1004	7.07376	6.74093	4.96683	0.212182	0	7.14847	0.702149	33.6903	1.43924	0.69481
CUFF.13079	chr3;chr3;chr3;chr3	155148608;155160393;155166905;155168492	155148656;155160451;155167021;155168612	+;+;+;+	346	35.9208	9.78019	17.0329	0.615696	0	20.743	0.474178	33.6903	1.21782	0.821139
CUFF.14459	chr5	17245362	17245924	+	563	8.83026	43.7912	4.83129	0.378385	4.41467	12.7479	0.547129	33.6903	2.63861	0.378987
CUFF.15162	chr5	133504204	133504856	+	653	30.4529	25.9108	16.6617	0.326234	0	10.9909	0.547129	33.6903	0.659653	1.51595
CUFF.16211	chr6	135852230	135852643	+	414	14.5815	19.8506	8.76012	0.514567	0	17.3359	0.600769	33.6903	1.97896	0.505316
CUFF.16434	chr6	165887216	165888089	+	874	16.2518	50.3333	38.3831	0.243742	0	8.21175	2.36177	33.6903	0.213941	4.67418
CUFF.16444	chr6	165899708	165900664	+	957	21.8924	18.6903	17.5271	0.222603	0	7.49955	0.800601	33.6903	0.427883	2.33709
CUFF.16531	chr6	165979642	165980032	+	391	15.4392	38.3275	42.8988	0.544836	0	18.3557	2.77856	33.6903	0.427883	2.33709
CUFF.19032	chr9	72251064	72251472	+	409	44.2793	22.4572	25.4932	0.520858	0	17.5478	0.575737	33.6903	0.688333	1.45278
CUFF.1045	chr1	154974675	154976335	+	1661	1.9241	7.56709	4.6398	4.10415	1.49636	135.029	2.41142	32.9006	29.1023	0.0343615
CUFF.1945	chr10	1692847	1693659	+	813	4.36781	14.8653	16.1707	0.262031	0	8.27614	3.70224	31.5846	0.5118	1.95389
CUFF.13654	chr4	41365305	41365824	+	520	17.7551	17.6635	6.1026	0.409675	0	12.9394	0.343709	31.5846	2.12031	0.471629
CUFF.16435	chr6	165888266	165888692	+	427	24.117	31.6997	40.3437	0.498901	0	15.7576	1.67283	31.5846	0.390584	2.56027
CUFF.18461	chr8	127162152	127163401	+	1250	12.4996	20.1103	12.6934	0.170425	0	5.3828	1.0155	31.5846	0.424063	2.35814
CUFF.18479	chr8	127190360	127190678	+	319	21.1503	33.3394	42.6335	0.667808	0	21.0925	2.01574	31.5846	0.49474	2.02127
CUFF.9999	chr2;chr2	113623282;113626830	113623645;113626839	-;-	374	2.84842	3.87771	103.031	0.569601	0	17.9906	36.1713	31.5846	0.174614	5.72692
CUFF.10131	chr2	142999676	142999911	+	236	43.6355	32.7743	19.2092	0.902673	0	28.5106	0.440219	31.5846	1.48422	0.673755
CUFF.13914	chr4	134200501	134201214	+	714	9.44951	8.12472	13.3334	0.298363	0	9.42367	1.41102	31.5846	0.706771	1.41489
CUFF.18467	chr8	127170075	127170548	+	474	85.4044	82.6099	50.6895	0.449432	5.24359	14.1951	0.593523	31.5846	0.280041	3.5709
CUFF.20263	chrX;chrX;chrX	77664493;77676226;77681520	77664778;77676298;77681575	-;-;-	415	29.9484	34.9461	25.1247	0.513327	0	16.2133	0.838931	31.5846	0.645313	1.54964
CUFF.17745	chr8	204037	205493	+	1457	0.243722	37.1607	78.7193	0.73106	114.294	22.4745	322.988	30.7424	0.285502	3.5026
CUFF.9038	chr19	43325836	43326441	+	606	48.0502	61.4248	45.6328	0.703072	0	21.4661	0.949691	30.5318	0.470408	2.12581
CUFF.846	chr1	108361902	108365537	+	3636	0.878967	0.398862	1.8702	0.87884	0	26.4008	2.12772	30.0405	14.1166	0.0708387
CUFF.1400	chr1;chr1;chr1;chr1	207321666;207322382;207324559;207325625	207321865;207322570;207324753;207325647	+;+;+;+	607	94.187	69.2877	50.7856	3.15861	4.09466	94.5907	0.539199	29.9469	1.86255	0.536899
CUFF.4201	chr12	52248648	52249016	+	369	46.1922	11.7908	14.7426	0.577319	0	17.0188	0.319158	29.479	1.15439	0.866256
CUFF.6407	chr16	2821060	2821333	+	274	32.3999	45.8721	21.5086	0.777485	0	22.9195	0.66385	29.479	1.06559	0.938445
CUFF.10088	chr2	136114949	136115183	+	235	48.3544	30.8566	52.0854	0.906514	0	26.7231	1.07716	29.479	0.513063	1.94908
CUFF.10660	chr2;chr2;chr2	232479977;232480399;232480718	232480252;232480475;232480813	-;-;-	449	29.2624	19.3799	21.2028	0.474456	0	13.9865	0.724576	29.479	0.659653	1.51595
CUFF.11633	chr21	41279582	41280197	+	616	8.64698	17.265	10.3031	0.345829	0	10.1947	1.19152	29.479	0.989479	1.01063
CUFF.13534	chr4	24326074	24326630	+	557	25.5011	11.2827	26.0444	0.382461	0	11.2746	1.02131	29.479	0.432897	2.31002
CUFF.15182	chr5	133538550	133539227	+	678	10.475	61.3189	36.7751	0.314205	10.9976	9.26244	3.51074	29.479	0.251867	3.97034
CUFF.16411	chr6	165864416	165864902	+	487	0.729164	2.97795	12.1014	0.437435	0	12.8951	16.5962	29.479	1.06559	0.938445
CUFF.16524	chr6	165972997	165973834	+	838	14.8313	16.7294	30.2945	0.254213	0	7.49395	2.04261	29.479	0.24737	4.04253
CUFF.9310	chr19	58586650	58588653	+	2004	1.59477	0.241228	44.3383	0.106303	3.72075	3.1337	27.8022	29.479	0.0706771	14.1489
CUFF.10530	chr2	210636956	210637449	+	494	31.6286	50.8864	45.8842	0.431237	0	12.7124	1.45072	29.479	0.277054	3.6094
CUFF.13658	chr4	41373006	41373343	+	338	66.1878	57.2096	40.2369	0.630269	22.0603	18.5797	0.607921	29.479	0.461757	2.16564
CUFF.14800	chr5	59555487	59556463	+	977	2.9077	7.42202	11.1362	0.218046	0	6.42777	3.8299	29.479	0.577196	1.73251
CUFF.20219	chrX	74024940	74025722	+	783	0.453516	0	0.578973	0.27207	0	8.02035	1.27663	29.479	13.8527	0.072188
CUFF.10657	chr2	232486048	232486516	+	469	12.8715	5.15374	12.5658	0.454224	0	12.4336	0.976249	27.3733	0.989479	1.01063
CUFF.10143	chr2	143021404	143021829	+	426	31.6758	13.6175	29.7967	0.500073	0	13.6887	0.940678	27.3733	0.459401	2.17675
CUFF.10512	chr2	210650884	210651394	+	511	24.3221	47.3015	35.4862	0.41689	0	11.4117	1.45901	27.3733	0.321581	3.10964
CUFF.14074	chr4	185724182	185725120	+	939	12.1015	11.3262	14.4836	0.22687	0	6.21019	1.19684	27.3733	0.428774	2.33223
CUFF.14103	chr4	185755730	185756319	+	590	9.02803	18.8452	14.599	0.361069	0	9.88367	1.61707	27.3733	0.677012	1.47708
CUFF.15188	chr5	133549207	133549447	+	241	55.9913	56.1651	77.1236	0.883946	0	24.1965	1.37742	27.3733	0.313737	3.18738
CUFF.18464	chr8	127166410	127166786	+	377	31.0833	84.6307	45.6944	0.565069	0	15.4678	1.47006	27.3733	0.338506	2.95416
CUFF.3778	chr12	16347929	16348309	+	381	2.79608	0	8.32901	0.559136	0	15.3054	2.97881	27.3733	1.8376	0.544187
CUFF.15173	chr5	133526243	133526630	+	388	24.7108	7.47558	11.6839	0.549049	0	15.0293	0.472827	27.3733	1.28632	0.77741
CUFF.15575	chr6	1312184	1312910	+	727	19.538	4.65467	8.10642	0.293027	0	8.02114	0.414906	27.3733	0.989479	1.01063
CUFF.16164	chr6	113860336	113860763	+	428	18.2529	9.0359	12.7104	0.497736	0	13.6247	0.696346	27.3733	1.07194	0.932892
CUFF.16512	chr6	165956214	165956598	+	385	23.0586	18.8346	20.0174	0.553327	0	15.1464	0.868111	27.3733	0.756661	1.3216
CUFF.16517	chr6	165962395	165962969	+	575	12.3514	10.9295	25.2291	0.370488	0	10.1415	2.04261	27.3733	0.401976	2.48771
CUFF.3883	chr12	20413376	20413969	+	594	60.3794	53.7134	53.4234	0.358638	0	9.81712	0.884796	27.3733	0.18376	5.44187
CUFF.16443	chr6	165898737	165899389	+	653	18.4893	33.3138	33.3233	0.326234	0	8.93012	1.80231	27.3733	0.267984	3.73157
CUFF.947	chr1	149812977	149813538	+	562	5.05484	0	7.25983	0.379059	0	9.57794	1.43621	25.2677	1.31931	0.757974
CUFF.7970	chr17	78485808	78486487	+	680	27.6771	21.3274	18.0001	0.313281	14.6204	7.91588	0.650361	25.2677	0.439769	2.27392
CUFF.8045	chr17	80469556	80470059	+	504	39.4559	28.7751	26.9843	0.42268	0	10.6802	0.683911	25.2677	0.395792	2.52658
CUFF.15562	chr6	147370	147989	+	620	0.572746	20.2725	29.2475	0.343598	56.1233	8.68194	51.0654	25.2677	0.296844	3.36878
CUFF.18447	chr8	127139303	127139515	+	213	43.3459	81.7049	61.7218	1.00015	0	25.2714	1.42394	25.2677	0.40944	2.44236
CUFF.18474	chr8	127182772	127183312	+	541	27.568	40.2106	35.1943	0.393772	9.18839	9.94972	1.27663	25.2677	0.282708	3.53721
CUFF.2530	chr10	122086404	122086617	+	214	9.95615	36.1436	10.592	0.995471	0	25.1533	1.06386	25.2677	2.37475	0.421097
CUFF.11531	chr20	64286728	64286841	+	114	3.11494	29.6837	47.7196	1.86869	130.814	47.2175	15.3196	25.2677	0.989479	1.01063
CUFF.13532	chr4	24323614	24323836	+	223	66.8803	110.558	63.0198	0.955295	0	24.1381	0.942277	25.2677	0.383024	2.6108
CUFF.13663	chr4	41383196	41384341	+	1146	13.3241	9.28033	16.6144	0.185891	0	4.69703	1.24694	25.2677	0.282708	3.53721
CUFF.14231	chr5;chr5;chr5;chr5;chr5	1053293;1057471;1060344;1063844;1064083	1053482;1057649;1060451;1063975;1064161	-;-;-;-;-	688	16.5164	23.1873	16.473	0.309638	0	7.82384	0.99737	25.2677	0.47495	2.10548
CUFF.14755	chr5	59171402	59171791	+	390	20.0314	18.5931	16.2736	0.546233	0	13.8021	0.812403	25.2677	0.848125	1.17907
CUFF.14835	chr5	59663251	59663785	+	535	5.30995	5.42154	13.5577	0.398189	0	10.0613	2.55327	25.2677	0.742109	1.34751
CUFF.15186	chr5	133543471	133543667	+	197	54.0765	78.5252	34.518	1.08138	0	27.3239	0.638317	25.2677	0.791583	1.26329
CUFF.1398	chr1	207326736	207327340	+	605	72.1944	63.9234	36.7165	2.46482	12.3246	60.056	0.508578	24.3653	1.63567	0.61137
CUFF.19519	chr9;chr9;chr9;chr9;chr9;chr9;chr9;chr9;chr9	130447670;130454307;130458403;130464113;130466727;130470836;130471488;130476874;130479718	130452336;130454376;130458593;130464169;130466802;130470907;130471518;130477652;130479792	+;+;+;+;+;+;+;+;+	6018	61.308	41.6105	46.6293	1.94694	6.60807	47.2568	0.760574	24.2723	1.01346	0.986722
CUFF.836	chr1;chr1;chr1	100363065;100365949;100459138	100363073;100365984;100459989	+;+;+	897	0.395878	0	0	0.474985	0	11.5017	0	24.2149	11.5017	0
CUFF.5716	chr15	40593756	40593910	+	155	61.8566	37.4261	81.893	8.24636	0	193.897	1.32392	23.513	2.36768	0.422354
CUFF.3352	chr11	86807779	86808412	+	634	35.8463	17.5373	8.58049	0.336011	3.92028	7.7827	0.239369	23.1621	0.907023	1.10251
CUFF.4630	chr12	122072729	122072875	+	147	21.741	55.9058	58.5945	1.44919	0	33.5662	2.69512	23.1621	0.572856	1.74564
CUFF.6411	chr16	2820493	2820974	+	482	13.9978	11.0324	6.58372	0.441973	0	10.237	0.470339	23.1621	1.5549	0.64313
CUFF.8012	chr17;chr17;chr17	78973018;78974688;78975965	78973222;78974819;78976124	-;-;-	497	29.2942	15.5628	17.3308	1.2859	15.0028	29.7841	0.591611	23.1621	1.71857	0.581879
CUFF.8046	chr17	80467643	80468068	+	426	57.5166	28.3698	20.2192	0.500073	5.83441	11.5827	0.351537	23.1621	0.572856	1.74564
CUFF.10186	chr2	153477810	153478366	+	557	10.838	8.67901	6.51111	0.382461	0	8.85859	0.600769	23.1621	1.36053	0.735005
CUFF.10490	chr2	210598366	210598808	+	443	10.4206	4.36497	11.2567	0.480882	0	11.1382	1.08023	23.1621	0.989479	1.01063
CUFF.13661	chr4	41381002	41381405	+	404	30.7638	2.39317	19.076	0.527304	0	12.2134	0.620079	23.1621	0.640251	1.56189
CUFF.14818	chr5	59622292	59622771	+	480	21.4541	46.3278	17.0001	0.443814	0	10.2797	0.792393	23.1621	0.604682	1.65376
CUFF.15146	chr5	133471212	133472239	+	1028	7.25404	7.99431	9.26076	0.207228	0	4.79984	1.27663	23.1621	0.518299	1.92939
CUFF.16214	chr6	135869587	135869832	+	246	20.2091	21.6164	58.9705	0.865979	0	20.0579	2.91802	23.1621	0.340134	2.94002
CUFF.16526	chr6	165974953	165975373	+	421	13.4956	43.6342	36.6115	0.506012	0	11.7203	2.71285	23.1621	0.320126	3.12377
CUFF.16532	chr6	165980377	165981041	+	665	23.4955	18.1737	14.3159	0.320347	0	7.4199	0.609303	23.1621	0.518299	1.92939
CUFF.16601	chr7	1741812	1742304	+	493	2.88116	0	13.7932	0.432111	0	10.0086	4.78738	23.1621	0.725618	1.37814
CUFF.16703	chr7	19116523	19116837	+	315	1.12731	0	2.87832	0.676289	0	15.6642	2.55327	23.1621	5.44214	0.183751
CUFF.17609	chr7	155771232	155772833	+	1602	0.664986	0	38.2025	0.132978	0	3.08005	57.4485	23.1621	0.0806242	12.4032
CUFF.1934	chr10	1663594	1664854	+	1261	13.517	15.7179	17.9753	0.168938	0	3.91295	1.32983	23.1621	0.217685	4.59378
CUFF.1935	chr10	1667997	1668682	+	686	9.31756	32.416	3.3042	0.310541	0	7.19276	0.354621	23.1621	2.17685	0.459378
CUFF.2528	chr10	122083739	122084362	+	624	7.39797	10.846	7.265	0.341396	0	7.90743	0.982026	23.1621	1.08843	0.918757
CUFF.7916	chr17	76009106	76010554	+	1449	9.8027	14.0122	9.6987	0.147019	0	3.40527	0.989391	23.1621	0.351106	2.84815
CUFF.7980	chr17	78494727	78496190	+	1464	9.94482	8.25514	8.67036	0.145513	10.1863	3.37038	0.871847	23.1621	0.388724	2.57252
CUFF.8687	chr19;chr19;chr19;chr19;chr19	4659941;4660669;4664876;4668595;4670161	4660003;4660750;4664937;4668645;4670239	-;-;-;-;-	337	29.5041	5.73793	5.38084	1.26428	29.501	29.2833	0.182376	23.1621	5.44214	0.183751
CUFF.9039	chr19	43326586	43327188	+	603	42.9892	45.6965	25.5612	0.353285	0	8.18281	0.594597	23.1621	0.320126	3.12377
CUFF.10345	chr2	182180426	182181499	+	1074	4.29826	8.10203	16.0398	0.198353	0	4.59426	3.7317	23.1621	0.286428	3.49128
CUFF.10401	chr2	182409006	182409285	+	280	25.3645	44.8891	40.4764	0.760825	0	17.6223	1.59579	23.1621	0.435371	2.29689
CUFF.13550	chr4	24350051	24350416	+	366	11.6427	7.92493	24.7725	0.582052	0	13.4815	2.12772	23.1621	0.544214	1.83751
CUFF.14134	chr4;chr4	185775278;185811664	185775366;185812215	-;-	641	8.30973	27.15	12.023	0.332341	0	7.69771	1.44685	23.1621	0.640251	1.56189
CUFF.15099	chr5	133215208	133215879	+	672	12.1538	17.265	7.42068	0.31701	3.6986	7.34261	0.610564	23.1621	0.989479	1.01063
CUFF.15109	chr5;chr5;chr5;chr5	133217241;133220748;133225150;133225658	133217378;133220866;133225284;133225759	-;-;-;-	494	13.6578	10.7644	15.6006	0.431237	0	9.98833	1.14225	23.1621	0.640251	1.56189
CUFF.15658	chr6	7582654	7583006	+	353	59.3514	35.6061	10.2739	0.603487	0	13.978	0.173103	23.1621	1.36053	0.735005
CUFF.15681	chr6	10400448	10400883	+	436	24.4337	6.65258	27.0338	0.488603	0	11.317	1.10642	23.1621	0.418626	2.38877
CUFF.16307	chr6	157022452	157023165	+	714	0.497343	0	10.1588	0.298363	0	6.91069	20.4261	23.1621	0.680267	1.47001
CUFF.16402	chr6	165835901	165836827	+	927	18.0041	23.9885	30.8092	0.229807	10.7247	5.3228	1.71123	23.1621	0.172766	5.78817
CUFF.16534	chr6	165983260	165983556	+	297	5.97816	48.8304	10.6847	0.717276	0	16.6136	1.78729	23.1621	1.5549	0.64313
CUFF.17729	chr7	159335120	159335815	+	696	0.510205	0	55.3643	0.306079	0	7.08942	108.514	23.1621	0.12805	7.80943
CUFF.19710	chr9	135089687	135090027	+	341	22.9098	22.6825	47.8595	0.624724	0	14.4699	2.08904	23.1621	0.302341	3.30752
CUFF.5827	chr15	45200384	45200509	+	126	394.559	253.22	557.675	79.4639	39.4517	1762.23	1.41342	22.1764	3.15995	0.316461
CUFF.1956	chr10	1717496	1718058	+	563	29.0137	60.1056	48.3129	0.378385	0	7.96744	1.66517	21.0564	0.164913	6.0638
CUFF.3519	chr11	123625516	123626104	+	589	10.852	13.9527	11.5451	0.361682	8.43959	7.61573	1.06386	21.0564	0.659653	1.51595
CUFF.3763	chr12	15141312	15141858	+	547	1.29836	7.07014	0.828768	0.389453	0	8.20049	0.638317	21.0564	9.89479	0.101063
CUFF.7853	chr17	68276095	68276573	+	479	3.70671	0	4.73211	0.444741	0	9.36465	1.27663	21.0564	1.97896	0.505316
CUFF.9129	chr19;chr19;chr19	48720715;48721854;48724337	48720997;48722001;48724423	-;-;-	518	21.9368	6.53271	8.75166	0.411257	0	8.65959	0.398948	21.0564	0.989479	1.01063
CUFF.10113	chr2	142935740	142936365	+	626	29.4973	43.2453	26.7946	0.340305	0	7.1656	0.908374	21.0564	0.267427	3.73934
CUFF.10413	chr2	182517249	182517686	+	438	22.7006	7.7259	10.3501	0.486372	0	10.2412	0.455941	21.0564	0.989479	1.01063
CUFF.11697	chr21	44460518	44461060	+	543	0.653964	0	0.834873	0.392322	0	8.2609	1.27663	21.0564	9.89479	0.101063
CUFF.13543	chr4	24335478	24335922	+	445	3.98992	13.0361	4.07493	0.478721	0	10.0801	1.02131	21.0564	2.4737	0.404253
CUFF.13664	chr4	41385314	41385938	+	625	2.84082	1.54695	12.3307	0.340849	0	7.17707	4.34056	21.0564	0.582047	1.71808
CUFF.14746	chr5	59151213	59151644	+	432	12.33	26.8567	15.7408	0.493127	11.5068	10.3835	1.27663	21.0564	0.659653	1.51595
CUFF.16050	chr6	63340107	63340716	+	610	5.23922	2.37748	6.68857	0.349231	0	7.35355	1.27663	21.0564	1.09942	0.909569
CUFF.16108	chr6	81751616	81752019	+	404	2.6369	0	11.2212	0.527304	0	11.1031	4.25545	21.0564	0.989479	1.01063
CUFF.16459	chr6	165918589	165919335	+	747	20.9164	16.8259	26.0957	0.285182	0	6.00491	1.24762	21.0564	0.230111	4.34572
CUFF.19239	chr9	110406589	110407179	+	591	24.034	21.2672	8.43773	0.360458	0	7.58996	0.351074	21.0564	0.899527	1.1117
CUFF.20350	chrX	115967676	115967859	+	184	1.92991	28.9002	14.7827	1.15778	0	24.3786	7.6598	21.0564	1.64913	0.60638
CUFF.374	chr1;chr1	28914574;28987431	28914768;28987501	+;+	266	13.3497	0	17.0427	0.800868	0	16.8634	1.27663	21.0564	0.989479	1.01063
CUFF.4549	chr12	114680172	114680496	+	325	28.4082	23.7992	2.78976	0.65548	0	13.8021	0.0982026	21.0564	4.9474	0.202127
CUFF.4964	chr13	91613593	91614151	+	559	0.635246	15.5663	1.62195	0.381093	0	8.02445	2.55327	21.0564	4.9474	0.202127
CUFF.6884	chr16	80787628	80787969	+	342	26.9961	57.954	7.95326	0.622897	0	13.116	0.294608	21.0564	1.64913	0.60638
CUFF.8130	chr17;chr17;chr17	82229089;82235986;82236729	82229109;82236231;82236787	+;+;+	326	13.0713	25.2091	12.5154	0.653469	0	13.7597	0.957475	21.0564	1.09942	0.909569
CUFF.10109	chr2	142929895	142930230	+	336	1.05685	18.7038	5.39686	0.63402	0	13.3502	5.10654	21.0564	2.4737	0.404253
CUFF.13542	chr4	24335012	24335347	+	336	14.7959	67.6214	31.0319	0.63402	14.7944	13.3502	2.09733	21.0564	0.430208	2.32445
CUFF.13628	chr4	41698724	41699037	+	314	18.0944	15.3956	10.1062	0.678442	0	14.2856	0.558527	21.0564	1.41354	0.707443
CUFF.15171	chr5	133521673	133521924	+	252	15.5005	19.1834	16.1906	0.845361	0	17.8003	1.04452	21.0564	1.09942	0.909569
CUFF.15683	chr6	10398477	10398694	+	218	79.8167	64.3083	37.4314	0.977206	45.6048	20.5765	0.468968	21.0564	0.549711	1.81914
CUFF.16407	chr6	165858255	165858611	+	357	15.915	27.0824	15.2382	0.596725	0	12.5649	0.957475	21.0564	0.824566	1.21276
CUFF.16445	chr6	165900731	165901112	+	382	13.9438	40.496	36.7891	0.557672	0	11.7426	2.63838	21.0564	0.319187	3.13296
CUFF.18491	chr8	127204501	127204706	+	206	65.5044	147.842	81.4244	1.03413	24.1307	21.7751	1.24304	21.0564	0.267427	3.73934
CUFF.19529	chr9	130457465	130457784	+	320	54.3751	28.7031	42.5003	0.665722	23.3012	14.0177	0.781613	21.0564	0.329826	3.0319
CUFF.19859	chr9	137626674	137628160	+	1487	3.34327	0	28.0477	0.143262	0	3.01659	8.38931	21.0564	0.107552	9.29782
CUFF.469	chr1	40861018	40861561	+	544	16.9718	18.6615	20.0001	0.391601	0	7.42114	1.17843	18.9508	0.371055	2.69502
CUFF.1429	chr1	207356400	207356760	+	361	15.7386	12.052	12.5578	0.590113	0	11.1831	0.797896	18.9508	0.890531	1.12293
CUFF.1938	chr10;chr10	1671126;1672090	1672040;1672137	+;+	963	18.0686	23.0918	15.0641	0.221216	0	4.19221	0.83372	18.9508	0.278291	3.59336
CUFF.3023	chr11;chr11;chr11	64000260;64015252;64151239	64000343;64015281;64151336	-;-;-	212	6.70005	9.12115	8.55351	1.00486	11.7239	19.0429	1.27663	18.9508	2.22633	0.44917
CUFF.7645	chr17;chr17;chr17	49038242;49039960;49041378	49038452;49040091;49041494	+;+;+	460	1.54392	7.3564	7.88411	0.463111	0	8.7763	5.10654	18.9508	1.11316	0.89834
CUFF.8185	chr17_KI270908v1_alt	1075429	1076278	+	850	2.08884	2.84365	1.60001	0.250625	0	4.74953	0.76598	18.9508	2.96844	0.336878
CUFF.10132	chr2	143000153	143000538	+	386	22.9989	35.0668	17.6167	0.551893	0	10.4588	0.76598	18.9508	0.593688	1.68439
CUFF.10614	chr2	225582052	225582662	+	611	12.786	10.2855	6.67762	0.348659	12.2036	6.60737	0.522259	18.9508	0.989479	1.01063
CUFF.10793	chr2	239287390	239287806	+	417	3.40626	9.27426	6.52282	0.510865	0	9.6813	1.91495	18.9508	1.48422	0.673755
CUFF.10859	chr2	241070218	241070817	+	600	1.77551	1.6114	6.04448	0.355051	0	6.7285	3.40436	18.9508	1.11316	0.89834
CUFF.11525	chr20	63949952	63950301	+	350	6.08747	6.90601	10.362	0.60866	0	11.5346	1.70218	18.9508	1.11316	0.89834
CUFF.14409	chr5;chr5;chr5;chr5	16794796;16818009;16877609;16935788	16794833;16818167;16877707;16935851	-;-;-;-	360	17.7551	22.8282	25.1853	0.591752	13.8081	11.2142	1.41848	18.9508	0.445266	2.24585
CUFF.14833	chr5	59656404	59656583	+	180	21.7007	29.5424	30.2224	1.1835	13.8081	22.4283	1.39269	18.9508	0.742109	1.34751
CUFF.14836	chr5	59663903	59664327	+	425	7.51982	10.2371	26.6668	0.501249	5.84814	9.49906	3.54621	18.9508	0.356213	2.80731
CUFF.16463	chr6	165922741	165923305	+	565	8.799	12.8342	20.8615	0.377046	0	7.14531	2.37089	18.9508	0.342512	2.91961
CUFF.16525	chr6	165974083	165974866	+	784	19.0234	4.93287	19.0817	0.271723	0	5.14936	1.00307	18.9508	0.269858	3.70565
CUFF.18445	chr8	127136586	127136905	+	320	72.1302	42.2993	39.6669	0.665722	0	12.6159	0.549935	18.9508	0.318047	3.14419
CUFF.18454	chr8	127154531	127154829	+	299	39.1919	40.4198	50.0337	1.42496	16.6252	27.004	1.27663	18.9508	0.539716	1.85283
CUFF.18489	chr8	127202443	127202634	+	192	12.9465	30.2138	35.4169	1.10954	0	21.0266	2.73564	18.9508	0.593688	1.68439
CUFF.18901	chr9	21557326	21557521	+	196	10.8705	19.7315	23.1294	1.08689	0	20.5974	2.12772	18.9508	0.890531	1.12293
CUFF.19509	chr9	130488421	130488608	+	188	11.3331	5.14277	21.7023	1.13314	0	21.4739	1.91495	18.9508	0.989479	1.01063
CUFF.19537	chr9	130467273	130468214	+	942	18.0944	22.067	29.3562	0.226147	0	4.28567	1.62239	18.9508	0.145989	6.84984
CUFF.19716	chr9	135104716	135106150	+	1435	5.69154	4.7163	7.26601	0.148454	0	2.81331	1.27663	18.9508	0.387188	2.58273
CUFF.1964	chr10	1735138	1735730	+	593	16.7671	5.70649	12.2317	0.359243	0	6.80793	0.729505	18.9508	0.556582	1.79668
CUFF.4233	chr12	53674784	53675311	+	528	4.7078	4.57785	2.57577	0.403468	9.41462	7.64602	0.547129	18.9508	2.96844	0.336878
CUFF.4948	chr13	87723308	87723706	+	399	15.1297	20.5969	14.7703	0.533912	0	10.118	0.976249	18.9508	0.685024	1.4598
CUFF.5070	chr13	109232613	109232852	+	240	19.2347	26.1853	20.7779	0.887629	10.3561	16.8213	1.08023	18.9508	0.809574	1.23522
CUFF.5760	chr15	43406445	43406878	+	434	0.818209	0	3.13366	0.490855	0	9.30207	3.8299	18.9508	2.96844	0.336878
CUFF.6251	chr15	98931503	98931710	+	208	1.70722	32.5379	4.359	1.02419	0	19.4091	2.55327	18.9508	4.45266	0.224585
CUFF.6461	chr16	8867502	8868108	+	607	1.17003	1.59282	1.49369	0.350957	0	6.65091	1.27663	18.9508	4.45266	0.224585
CUFF.7118	chr16;chr16	90072613;90121775	90072620;90122499	+;+	733	0.484451	3.29755	18.554	0.290629	6.78161	5.50764	38.299	18.9508	0.296844	3.36878
CUFF.7254	chr17	8123034	8123560	+	527	16.1717	8.25576	14.6237	0.404233	0	7.66053	0.904282	18.9508	0.523842	1.90897
CUFF.10102	chr2	142889902	142890170	+	269	27.7218	64.6957	45.5021	0.791936	0	15.0078	1.64139	18.9508	0.329826	3.0319
CUFF.10121	chr2	142951476	142951854	+	379	24.3606	16.5817	7.17682	0.562087	0	10.652	0.294608	18.9508	1.48422	0.673755
CUFF.10511	chr2	210648676	210649221	+	546	27.966	30.1031	10.7937	0.390166	0	7.39396	0.385959	18.9508	0.685024	1.4598
CUFF.10862	chr2;chr2;chr2	241067901;241068913;241069920	241067949;241069026;241070038	+;+;+	282	50.3692	8.57129	9.64545	0.755429	0	14.316	0.191495	18.9508	1.48422	0.673755
CUFF.13552	chr4	24351877	24352664	+	788	10.3647	3.68087	8.05419	0.270344	0	5.12322	0.777081	18.9508	0.636094	1.5721
CUFF.13660	chr4	41378558	41379528	+	971	25.2339	11.9486	12.6056	0.219393	2.55969	4.15767	0.499552	18.9508	0.329826	3.0319
CUFF.13668	chr4	41391333	41391675	+	343	23.8115	9.86573	14.5385	0.621081	0	11.77	0.610564	18.9508	0.809574	1.23522
CUFF.13669	chr4	41395811	41396226	+	416	12.8042	18.5931	5.44875	0.512093	0	9.70457	0.425545	18.9508	1.78106	0.561463
CUFF.14008	chr4	165928041	165928485	+	445	5.58588	0	6.1124	0.478721	0	9.07213	1.09426	18.9508	1.48422	0.673755
CUFF.14469	chr5	17258304	17259144	+	841	15.2006	6.32298	10.7809	0.253307	0	4.80036	0.709241	18.9508	0.445266	2.24585
CUFF.14477	chr5	27492101	27492390	+	290	17.1429	8.33484	7.81614	0.734589	0	13.921	0.455941	18.9508	1.78106	0.561463
CUFF.14754	chr5	59169819	59170273	+	455	21.8525	0	17.9342	0.4682	0	8.87275	0.820693	18.9508	0.49474	2.02127
CUFF.14809	chr5	59586525	59587170	+	646	4.39756	2.99332	11.9299	0.329769	0	6.24938	2.71285	18.9508	0.523842	1.90897
CUFF.14810	chr5	59587315	59587671	+	357	16.9097	31.1448	54.6035	0.596725	0	11.3084	3.22913	18.9508	0.2071	4.82858
CUFF.15177	chr5	133532118	133532755	+	638	22.2635	19.7005	15.6323	0.333904	0	6.32774	0.702149	18.9508	0.404787	2.47044
CUFF.15184	chr5	133540844	133541059	+	216	21.3719	60.4276	52.4695	0.986254	0	18.6903	2.45507	18.9508	0.356213	2.80731
CUFF.15441	chr5	174361823	174362004	+	182	1.95111	0	9.96343	1.1705	0	22.1819	5.10654	18.9508	2.22633	0.44917
CUFF.15564	chr6	591377	591712	+	336	1.05685	0	10.7937	0.63402	0	12.0152	10.2131	18.9508	1.11316	0.89834
CUFF.15686	chr6	10406023	10406410	+	388	10.9826	16.1971	14.0207	0.549049	0	10.4049	1.27663	18.9508	0.742109	1.34751
CUFF.16018	chr6	55875027	55875595	+	569	1.24816	20.3903	10.3574	0.374395	0	7.09508	8.29812	18.9508	0.685024	1.4598
CUFF.16230	chr6	135970577	135970805	+	229	6.20267	27.4431	19.7963	0.930266	54.2677	17.6293	3.19158	18.9508	0.890531	1.12293
CUFF.16436	chr6	165889002	165889708	+	707	14.5657	22.5642	27.5721	0.301317	0	5.71018	1.89294	18.9508	0.2071	4.82858
CUFF.16488	chr6	165986289	165988068	+	1780	37.9042	54.0454	39.9853	0.478721	1.39633	9.07213	1.0549	18.9508	0.226887	4.40748
CUFF.16513	chr6	165956656	165957231	+	576	16.0289	8.39272	15.7408	0.369845	0	7.00885	0.982026	18.9508	0.445266	2.24585
CUFF.17595	chr7	152675166	152675540	+	375	0.94694	0	12.089	0.568082	0	10.7656	12.7663	18.9508	0.890531	1.12293
CUFF.17863	chr8	22128723	22129102	+	380	29.9034	27.9875	16.7019	0.560608	0	10.6239	0.558527	18.9508	0.636094	1.5721
CUFF.18904	chr9	21862570	21862835	+	266	6.67486	21.8085	8.52135	0.800868	0	15.1771	1.27663	18.9508	1.78106	0.561463
CUFF.19021	chr9	72155022	72155453	+	432	28.7699	23.4996	22.0372	0.493127	0	9.34514	0.76598	18.9508	0.424063	2.35814
CUFF.19147	chr9	95086861	95087109	+	249	9.98281	11.6487	1.82063	0.855546	0	16.2133	0.182376	18.9508	8.90531	0.112293
CUFF.1765	chr1	246724354	246724732	+	379	15.9281	15.3062	11.9614	1.12417	0	20.1204	0.750961	17.898	1.68211	0.59449
CUFF.14636	chr5	39386925	39387590	+	666	9.06418	2.17757	10.2103	0.639732	0	11.4499	1.12644	17.898	1.12141	0.891735
CUFF.17736	chr8	205753	207370	+	1618	0.21947	0	69.7656	0.263326	0	4.713	317.882	17.898	0.0675548	14.8028
CUFF.4092	chr12	48922014	48922363	+	350	54.7873	69.0601	25.9049	3.0433	0	52.5464	0.472827	17.2663	2.02843	0.492991
CUFF.838	chr1	100973631	100973800	+	170	2.08884	0	0	1.25312	0	21.109	0	16.8451	21.109	0
CUFF.1571	chr1	228458109	228458413	+	305	10.4784	0	4.45904	0.698462	8.14905	11.7657	0.425545	16.8451	2.63861	0.378987
CUFF.1656	chr1	230152211	230152582	+	372	0.954577	6.49759	0	0.572664	0	9.6466	0	16.8451	9.6466	0
CUFF.1914	chr10	1635400	1636030	+	631	11.2552	6.89507	13.6504	0.337608	0	5.68706	1.2128	16.8451	0.416623	2.40025
CUFF.2529	chr10	122084520	122085346	+	827	11.5934	1.75364	8.22254	0.257595	0	4.33922	0.709241	16.8451	0.527722	1.89494
CUFF.3881	chr12	20404249	20404634	+	386	19.3191	33.8144	9.39557	0.551893	0	9.29672	0.486337	16.8451	0.989479	1.01063
CUFF.5293	chr14;chr14	34435185;34462096	34435304;34462196	-;-	221	14.4612	24.0617	34.872	0.963941	11.2464	16.2377	2.41142	16.8451	0.465637	2.14759
CUFF.7850	chr17	68268509	68268984	+	476	8.95217	5.07795	3.80955	0.447544	0	7.53894	0.425545	16.8451	1.97896	0.505316
CUFF.7859	chr17	68286975	68287360	+	386	22.0789	3.75716	11.7445	0.551893	0	9.29672	0.531931	16.8451	0.791583	1.26329
CUFF.9547	chr2	43970190	43970608	+	419	1.695	0	2.1639	0.508427	0	8.56452	1.27663	16.8451	3.95792	0.252658
CUFF.10833	chr2	240999802	241000439	+	638	10.5752	14.3965	18.4745	0.333904	0	5.62466	1.74697	16.8451	0.304455	3.28456
CUFF.11555	chr21	15796912	15797267	+	356	0.997479	1.35792	1.27342	0.598401	0	10.0801	1.27663	16.8451	7.91583	0.126329
CUFF.12625	chr3;chr3	50273979;50274366	50274060;50274545	+;+	262	16.2642	14.7609	12.112	0.813095	47.4324	13.6967	0.744703	16.8451	1.13083	0.884303
CUFF.12684	chr3	56671814	56672091	+	278	6.38674	3.47785	1.63071	0.766298	0	12.9084	0.255327	16.8451	7.91583	0.126329
CUFF.13530	chr4	24321381	24321604	+	224	1.58528	0	4.04764	0.951031	0	16.0202	2.55327	16.8451	3.95792	0.252658
CUFF.13537	chr4	24328877	24329670	+	794	30.4118	10.9592	19.4124	0.268301	0	4.51956	0.638317	16.8451	0.232819	4.29519
CUFF.13556	chr4	24360909	24361186	+	278	17.8829	24.3449	27.722	0.766298	0	12.9084	1.5502	16.8451	0.465637	2.14759
CUFF.15185	chr5	133541114	133541902	+	789	8.55127	19.6064	14.9388	0.270001	0	4.5482	1.74697	16.8451	0.304455	3.28456
CUFF.16423	chr6	165854424	165854861	+	438	5.67516	11.037	12.4202	0.486372	0	8.193	2.18852	16.8451	0.659653	1.51595
CUFF.16441	chr6	165896731	165897397	+	667	5.85627	11.5963	12.234	0.319387	0	5.38011	2.08904	16.8451	0.439769	2.27392
CUFF.16455	chr6	165914116	165914391	+	276	23.1589	1.75152	9.85513	0.771851	0	13.0019	0.425545	16.8451	1.31931	0.757974
CUFF.16521	chr6	165970643	165971126	+	484	4.4021	5.99282	14.0497	0.440146	0	7.41433	3.19158	16.8451	0.527722	1.89494
CUFF.17209	chr7;chr7	100602353;100603432	100602553;100603573	+;+	343	39.3408	5.63756	13.2168	0.621081	0	10.4622	0.335956	16.8451	0.791583	1.26329
CUFF.533	chr1	44819757	44819997	+	241	19.1549	12.0354	20.6917	0.883946	0	14.8902	1.08023	16.8451	0.719621	1.38962
CUFF.1905	chr10	1611330	1611642	+	313	28.3628	10.8113	34.7606	0.68061	0	11.465	1.22557	16.8451	0.329826	3.0319
CUFF.2116	chr10	35639602	35640160	+	559	0.635246	0.864796	2.43293	0.381093	0	6.41956	3.8299	16.8451	2.63861	0.378987
CUFF.2531	chr10	122211229	122211590	+	362	11.7714	5.34167	11.2708	0.588483	6.86591	9.91308	0.957475	16.8451	0.879537	1.13696
CUFF.2616	chr10	133567000	133567947	+	948	0.374581	0.509938	8.12944	0.224716	2.62179	3.78537	21.7028	16.8451	0.465637	2.14759
CUFF.3524	chr11;chr11;chr11	123577101;123584312;123594082	123577577;123584332;123594105	+;+;+	522	6.12246	9.26094	16.5007	0.408105	0	6.87459	2.69512	16.8451	0.416623	2.40025
CUFF.3808	chr12	20678731	20678971	+	241	8.84073	10.0295	9.40531	0.883946	0	14.8902	1.06386	16.8451	1.58317	0.631645
CUFF.3876	chr12	20392673	20393378	+	706	21.1251	21.9114	20.5478	0.301743	0	5.08291	0.972673	16.8451	0.24737	4.04253
CUFF.3885	chr12	20421667	20422110	+	444	3.9989	17.4206	24.5047	0.479799	0	8.08228	6.12784	16.8451	0.329826	3.0319
CUFF.3901	chr12	20471084	20471424	+	341	11.4549	5.67063	17.2826	0.624724	0	10.5236	1.50875	16.8451	0.60891	1.64228
CUFF.7187	chr17;chr17	4955200;4955410	4955300;4955564	+;+	256	12.4841	41.544	12.3959	0.832152	0	14.0177	0.992937	16.8451	1.13083	0.884303
CUFF.10126	chr2	142994009	142994365	+	357	21.8831	18.9577	21.5874	0.596725	0	10.0519	0.98649	16.8451	0.465637	2.14759
CUFF.10137	chr2	143005777	143006608	+	832	8.10932	27.3086	22.8848	0.256047	2.98733	4.31314	2.82203	16.8451	0.188472	5.30582
CUFF.10414	chr2	190655294	190655832	+	539	0.658818	0	4.20534	0.395234	0	6.65776	6.38317	16.8451	1.58317	0.631645
CUFF.10482	chr2	210562621	210562848	+	228	24.9195	36.0445	15.9065	0.934346	32.7034	15.7392	0.638317	16.8451	0.989479	1.01063
CUFF.10498	chr2	210582850	210583219	+	370	21.1142	22.2112	13.4776	0.575759	0	9.69874	0.638317	16.8451	0.719621	1.38962
CUFF.10524	chr2	210615591	210616280	+	690	15.4392	8.40732	14.4542	0.30874	0	5.20077	0.936198	16.8451	0.359811	2.77924
CUFF.10849	chr2	241056096	241056528	+	433	63.1476	84.8498	47.1134	0.491988	0	8.28761	0.746085	16.8451	0.175907	5.68481
CUFF.10860	chr2	241070925	241071277	+	353	6.03574	0	1.28424	0.603487	0	10.1658	0.212772	16.8451	7.91583	0.126329
CUFF.13630	chr4;chr4;chr4;chr4;chr4;chr4;chr4;chr4	41661467;41662824;41666562;41671557;41676385;41680018;41680957;41682333	41661513;41662985;41666669;41671597;41676474;41680100;41681059;41682429	+;+;+;+;+;+;+;+	731	86.954	48.276	47.7522	2.62282	0	44.1817	0.549167	16.8451	0.925227	1.08082
CUFF.14093	chr4	185674066	185674565	+	500	17.7551	16.4363	14.5068	0.426062	0	7.17707	0.817046	16.8451	0.49474	2.02127
CUFF.14110	chr4	185767742	185768208	+	467	14.4474	10.3516	19.4148	0.456169	0	7.68423	1.34383	16.8451	0.395792	2.52658
CUFF.14412	chr5	17197412	17197996	+	585	9.71221	6.61088	8.52427	0.364155	0	6.13425	0.877686	16.8451	0.719621	1.38962
CUFF.14720	chr5	59036987	59037371	+	385	1.84469	21.3459	4.70999	0.553327	0	9.32087	2.55327	16.8451	1.97896	0.505316
CUFF.14736	chr5	59112521	59113040	+	520	5.46312	9.29655	13.9488	0.409675	0	6.90103	2.55327	16.8451	0.49474	2.02127
CUFF.14781	chr5	59352411	59352593	+	183	15.5236	0	22.2952	1.1641	0	19.6095	1.43621	16.8451	0.879537	1.13696
CUFF.14783	chr5	59359181	59359635	+	455	8.5849	2.12493	11.9561	0.4682	0	7.88689	1.39269	16.8451	0.659653	1.51595
CUFF.14788	chr5	59451427	59451994	+	568	5.00145	15.3197	3.99063	0.375054	0	6.31784	0.797896	16.8451	1.58317	0.631645
CUFF.14795	chr5	59538375	59538661	+	287	12.3729	6.73757	12.6365	0.742268	0	12.5036	1.02131	16.8451	0.989479	1.01063
CUFF.15114	chr5	133311400	133312306	+	907	10.1793	7.46184	15.4944	0.234874	0	3.95649	1.52214	16.8451	0.25535	3.9162
CUFF.15129	chr5	133449222	133449792	+	571	1.86569	7.61959	3.96967	0.373084	4.35282	6.28465	2.12772	16.8451	1.58317	0.631645
CUFF.15153	chr5	133494453	133495072	+	620	12.0277	4.67827	13.1614	0.343598	12.0264	5.78796	1.09426	16.8451	0.439769	2.27392
CUFF.15189	chr5	133553078	133553454	+	377	10.3611	26.928	25.2521	0.565069	0	9.51866	2.43721	16.8451	0.376945	2.65291
CUFF.15757	chr6	20493146	20493376	+	231	3.07448	27.2055	7.84998	0.922212	0	15.5348	2.55327	16.8451	1.97896	0.505316
CUFF.15891	chr6	36502532	36503432	+	901	4.33533	3.75577	4.02518	0.236438	0	3.98283	0.928461	16.8451	0.989479	1.01063
CUFF.16052	chr6	63359169	63359759	+	591	3.6051	0	3.06826	0.360458	0	6.07197	0.851089	16.8451	1.97896	0.505316
CUFF.16063	chr6	63542403	63542804	+	402	25.6169	10.8229	21.4263	0.529928	0	8.9267	0.836415	16.8451	0.416623	2.40025
CUFF.16377	chr6	165794272	165794679	+	408	16.5366	23.6971	17.7779	0.522135	0	8.79542	1.07506	16.8451	0.49474	2.02127
CUFF.16412	chr6	165872472	165872746	+	275	14.2041	0	9.89097	0.774658	0	13.0492	0.696346	16.8451	1.31931	0.757974
CUFF.16421	chr6	165852228	165853695	+	1468	14.7556	26.3445	17.2935	0.145116	0	2.44451	1.17199	16.8451	0.141354	7.07443
CUFF.16427	chr6	165879977	165881022	+	1046	6.11075	16.6378	10.4016	0.203662	2.37616	3.43072	1.70218	16.8451	0.329826	3.0319
CUFF.16458	chr6	165916598	165918162	+	1565	7.71469	16.3714	22.015	0.136122	4.76446	2.29299	2.85365	16.8451	0.104156	9.60101
CUFF.16461	chr6	165920354	165920581	+	228	23.362	10.6013	15.9065	0.934346	0	15.7392	0.680871	16.8451	0.989479	1.01063
CUFF.16530	chr6	165979132	165979571	+	440	24.2115	14.2829	31.9396	0.484161	0	8.15576	1.31919	16.8451	0.25535	3.9162
CUFF.16539	chr6_GL000255v2_alt	3071498	3071937	+	440	8.07052	9.88815	4.12124	0.484161	5.64877	8.15576	0.510654	16.8451	1.97896	0.505316
CUFF.16593	chr7	1733627	1733897	+	271	1.31034	1.78384	11.7098	0.786092	0	13.2418	8.93644	16.8451	1.13083	0.884303
CUFF.17071	chr7;chr7	88279231;88280915	88279628;88281028	-;-	512	14.5648	23.6045	7.08338	0.416076	0	7.00885	0.486337	16.8451	0.989479	1.01063
CUFF.17342	chr7	111390074	111390615	+	542	6.55171	12.4869	11.7098	0.393046	0	6.62091	1.78729	16.8451	0.565417	1.76861
CUFF.18437	chr8	127124038	127124220	+	183	17.4641	23.7748	19.818	1.1641	0	19.6095	1.13479	16.8451	0.989479	1.01063
CUFF.18473	chr8	127177719	127178566	+	848	14.6564	13.6817	17.107	0.251216	0	4.23176	1.16721	16.8451	0.24737	4.04253
CUFF.19526	chr9	130455518	130456362	+	845	31.0977	30.8932	30.5801	0.504215	2.94137	8.49357	0.983353	16.8451	0.277749	3.60038
CUFF.9041	chr19	43327264	43329310	+	2047	44.0626	29.0478	24.361	0.728489	4.85679	12.0524	0.552873	16.5443	0.49474	2.02127
CUFF.16258	chr6	138091647	138091904	+	258	64.6892	159.267	77.3131	5.77991	125.236	93.886	1.19515	16.2435	1.21436	0.823478
CUFF.14619	chr5	39372003	39372780	+	778	25.5601	45.3595	22.1424	0.821456	0	13.261	0.866287	16.1433	0.598895	1.66974
CUFF.19525	chr9	130501466	130502175	+	710	21.5062	21.788	21.7091	0.600087	0	9.47676	1.00943	15.7923	0.436535	2.29077
CUFF.5476	chr14	70761920	70763736	+	1817	0.195433	0	0	0.703459	1.36789	11.1092	0	15.7923	11.1092	0
CUFF.10381	chr2;chr2;chr2;chr2	189042765;189043153;189045179;189045800	189042775;189043258;189045232;189045898	-;-;-;-	270	67.0749	69.8275	48.6917	3.94502	9.20541	59.8089	0.725929	15.1606	1.22832	0.814121
CUFF.3886	chr12	20423501	20424065	+	565	20.7405	32.5133	20.0591	0.377046	13.1971	5.55746	0.967147	14.7395	0.277054	3.6094
CUFF.14845	chr5	59684183	59684391	+	209	20.3887	32.3823	19.5216	1.01929	0	15.0238	0.957475	14.7395	0.769595	1.29938
CUFF.607	chr1	51833085	51833398	+	314	1.1309	0	0	0.678442	0	9.99989	0	14.7395	9.99989	0
CUFF.616	chr1	52875881	52876170	+	290	31.8368	11.6688	15.6323	0.734589	0	10.8275	0.491013	14.7395	0.692636	1.44376
CUFF.1332	chr1	200660039	200660320	+	282	1.25923	6.85703	0	0.755429	0	11.1346	0	14.7395	11.1346	0
CUFF.1973	chr10	3126676	3126912	+	237	14.9832	2.03975	7.65124	0.898864	0	13.2488	0.510654	14.7395	1.73159	0.577504
CUFF.3804	chr12	20667838	20669767	+	1930	6.80767	13.5258	18.0865	0.110379	0	1.62693	2.65678	14.7395	0.0899527	11.117
CUFF.3894	chr12	20446277	20447214	+	938	13.2501	17.5227	21.7485	0.227112	2.64974	3.34751	1.64139	14.7395	0.153919	6.49692
CUFF.3897	chr12	20458488	20459007	+	520	10.9262	14.8745	16.5642	0.409675	0	6.0384	1.516	14.7395	0.364545	2.74315
CUFF.4538	chr12	112407026	112407299	+	274	3.88799	0	0	0.777485	0	11.4597	0	14.7395	11.4597	0
CUFF.4580	chr12	119820633	119820855	+	223	1.59239	2.16781	6.09869	0.955295	0	14.0806	3.8299	14.7395	2.30879	0.433128
CUFF.4988	chr13	92271547	92271717	+	171	4.15325	19.7892	10.6044	1.24579	0	18.3624	2.55327	14.7395	1.73159	0.577504
CUFF.5041	chr13	101610042	101610290	+	249	1.42612	0	0	0.855546	0	12.6103	0	14.7395	12.6103	0
CUFF.5937	chr15	64365112	64365461	+	350	4.05832	16.5744	2.59049	0.60866	0	8.97133	0.638317	14.7395	3.46318	0.288752
CUFF.8515	chr19	246016	246641	+	626	0.567257	0	13.0352	0.340305	0	5.01592	22.9794	14.7395	0.384798	2.59877
CUFF.8791	chr19	12792766	12793000	+	235	7.55538	8.22844	15.4327	0.906514	0	13.3616	2.04261	14.7395	0.865794	1.15501
CUFF.9510	chr2	38172260	38172596	+	337	4.21487	5.73793	4.03563	0.632139	0	9.31741	0.957475	14.7395	2.30879	0.433128
CUFF.10144	chr2	143026371	143026933	+	563	14.5069	6.86921	8.05215	0.378385	0	5.57721	0.555058	14.7395	0.692636	1.44376
CUFF.10187	chr2	153478953	153479641	+	689	8.7616	18.2423	15.7911	0.309189	3.60734	4.55728	1.80231	14.7395	0.288598	3.46503
CUFF.10610	chr2	225523648	225524103	+	456	9.34481	0	5.96495	0.467173	0	6.88589	0.638317	14.7395	1.15439	0.866256
CUFF.10871	chr2	241091960	241092306	+	347	6.1401	11.1451	10.4516	0.613922	0	9.0489	1.70218	14.7395	0.865794	1.15501
CUFF.11511	chr20	63923299	63923520	+	222	1.59956	0	8.16822	0.959599	0	14.144	5.10654	14.7395	1.73159	0.577504
CUFF.12592	chr3;chr3;chr3;chr3	48592142;48592353;48592570;48592775	48592250;48592468;48592699;48592929	-;-;-;-	510	27.8512	10.4267	10.6667	0.417708	0	6.1568	0.38299	14.7395	0.577196	1.73251
CUFF.12666	chr3	53239085	53239438	+	354	5.01557	6.82798	23.051	0.601782	0	8.86996	4.59588	14.7395	0.384798	2.59877
CUFF.12863	chr3	115055168	115055476	+	309	5.746	15.6447	5.86843	0.68942	0	10.1617	1.02131	14.7395	1.73159	0.577504
CUFF.13533	chr4	24324057	24324445	+	389	26.4729	17.3982	25.6385	0.547637	0	8.07189	0.968481	14.7395	0.314834	3.17627
CUFF.13636	chr4	41625844	41626084	+	241	41.2567	8.02358	33.8591	0.883946	0	13.0289	0.820693	14.7395	0.384798	2.59877
CUFF.14017	chr4	168755570	168755767	+	198	10.7607	2.44152	4.57915	1.07591	0	15.8584	0.425545	14.7395	3.46318	0.288752
CUFF.14450	chr5	17233718	17234322	+	605	2.34779	15.9809	6.74384	0.352117	0	5.19003	2.87243	14.7395	0.769595	1.29938
CUFF.14726	chr5	59085233	59085709	+	477	2.23335	6.08077	8.55351	0.446606	0	6.58274	3.8299	14.7395	0.769595	1.29938
CUFF.14820	chr5	59624203	59624591	+	389	40.1659	19.8836	36.127	0.547637	0	8.07189	0.899447	14.7395	0.223431	4.47566
CUFF.14840	chr5	59671084	59671539	+	456	8.56607	7.42093	17.8948	0.467173	0	6.88589	2.08904	14.7395	0.384798	2.59877
CUFF.15127	chr5	133444554	133445104	+	551	10.3115	8.77352	8.22752	0.386626	0	5.69867	0.797896	14.7395	0.692636	1.44376
CUFF.15195	chr5	133559244	133560353	+	1110	13.4363	6.96823	10.6187	0.19192	4.47831	2.8288	0.790297	14.7395	0.266398	3.75378
CUFF.15886	chr6	36443919	36444321	+	403	2.64344	1.19956	2.24981	0.528613	0	7.79148	0.851089	14.7395	3.46318	0.288752
CUFF.16088	chr6	71397022	71397488	+	467	38.0196	43.4768	40.7711	0.456169	15.9666	6.7237	1.07237	14.7395	0.164913	6.0638
CUFF.16449	chr6	165904252	165904465	+	214	19.9123	20.3308	23.3023	0.995471	0	14.6727	1.17025	14.7395	0.629669	1.58814
CUFF.16462	chr6	165921574	165922247	+	674	19.4938	15.0621	23.5412	0.31607	0	4.6587	1.20763	14.7395	0.197896	5.05316
CUFF.16533	chr6	165981134	165982393	+	1260	32.4102	53.3298	35.9791	0.338144	0	4.98407	1.11012	14.7395	0.138527	7.2188
CUFF.17245	chr7	101857101	101857618	+	518	0.685526	8.3992	2.6255	0.411257	0	6.06171	3.8299	14.7395	2.30879	0.433128
CUFF.17731	chr7;chr7	159142027;159144722	159142546;159144932	-;-	731	12.6302	3.96789	22.9459	0.291424	0	4.29544	1.81675	14.7395	0.187199	5.34191
CUFF.17733	chr7	159143944	159144893	+	950	9.7186	2.54432	20.5194	0.224243	0	3.30523	2.11136	14.7395	0.161078	6.20817
CUFF.18041	chr8	47397331	47397587	+	257	4.14517	13.1671	10.5837	0.828914	48.3553	12.2178	2.55327	14.7395	1.15439	0.866256
CUFF.18146	chr8	61671133	61671359	+	227	7.82164	0	1.99708	0.938462	10.9492	13.8325	0.255327	14.7395	6.92636	0.144376
CUFF.18184	chr8	74988639	74989088	+	450	4.7347	13.9655	2.01483	0.473402	0	6.9777	0.425545	14.7395	3.46318	0.288752
CUFF.19224	chr9;chr9;chr9	109033472;109036206;109038017	109033501;109036380;109038086	-;-;-	275	10.3303	0	6.59398	0.774658	0	11.4181	0.638317	14.7395	1.73159	0.577504
CUFF.19242	chr9	110441596	110441974	+	379	21.5498	8.92862	5.98069	0.562087	0	8.28487	0.277529	14.7395	1.38527	0.72188
CUFF.19514	chr9	130495079	130495497	+	419	9.3225	21.9212	15.1473	0.508427	0	7.49395	1.62481	14.7395	0.49474	2.02127
CUFF.19572	chr9	131489348	131489854	+	507	9.8056	17.1629	7.15323	0.420179	9.80458	6.19323	0.729505	14.7395	0.865794	1.15501
CUFF.20411	chrX	131739287	131739698	+	412	5.1714	2.3467	3.30099	0.517065	0	7.62128	0.638317	14.7395	2.30879	0.433128
CUFF.1425	chr1	207340602	207341103	+	502	15.5623	22.1488	11.7398	0.424364	0	6.25491	0.754375	14.7395	0.532797	1.87689
CUFF.1762	chr1	246632840	246633047	+	208	1.70722	0	0	1.02419	0	15.096	0	14.7395	15.096	0
CUFF.1843	chr10	1017309	1017555	+	247	2.87533	0	25.6952	1.72495	0	25.4248	8.93644	14.7395	0.989479	1.01063
CUFF.3026	chr11	64107969	64108212	+	244	1.45534	19.8123	1.85793	0.873077	0	12.8687	1.27663	14.7395	6.92636	0.144376
CUFF.3394	chr11	111625267	111625711	+	445	17.5556	18.4678	27.5058	0.478721	0	7.0561	1.56678	14.7395	0.256532	3.89815
CUFF.3815	chr12	21623220	21623972	+	753	15.5623	21.8278	20.4694	0.28291	0	4.16994	1.31532	14.7395	0.203716	4.90879
CUFF.6955	chr16	86485474	86485807	+	334	8.50545	14.4737	12.2156	0.637817	0	9.4011	1.43621	14.7395	0.769595	1.29938
CUFF.7933	chr17	76910402	76911073	+	672	2.64213	7.19376	7.42068	0.31701	0	4.67257	2.80859	14.7395	0.629669	1.58814
CUFF.8912	chr19	23250104	23250359	+	256	1.38712	0	0	0.832152	0	12.2655	0	14.7395	12.2655	0
CUFF.10529	chr2	210636514	210636797	+	284	13.754	32.3415	12.77	0.750109	0	11.0562	0.928461	14.7395	0.865794	1.15501
CUFF.11477	chr20	63705493	63705816	+	324	10.96	0	8.39511	0.657503	0	9.69126	0.76598	14.7395	1.15439	0.866256
CUFF.11530	chr20	64286032	64286298	+	267	1.32997	0	23.7704	0.797868	0	11.7602	17.8729	14.7395	0.49474	2.02127
CUFF.11534	chr21	6122726	6123373	+	648	9.31596	3.7301	9.09471	0.328751	0	4.84563	0.976249	14.7395	0.532797	1.87689
CUFF.11850	chr22;chr22	21967277;21968619	21967716;21968679	-;-	501	2.83515	0.964912	2.71459	0.425211	14.883	6.2674	0.957475	14.7395	2.30879	0.433128
CUFF.13547	chr4	24341442	24341708	+	267	15.9597	54.3169	27.1662	0.797868	0	11.7602	1.70218	14.7395	0.432897	2.31002
CUFF.14069	chr4	185712981	185713379	+	399	22.2495	43.6169	12.498	0.533912	0	7.86959	0.561719	14.7395	0.629669	1.58814
CUFF.14107	chr4	185759681	185759983	+	303	1.17196	19.1454	5.98463	0.703072	0	10.3629	5.10654	14.7395	1.73159	0.577504
CUFF.14447	chr5	17229063	17229750	+	688	13.4196	10.5397	22.4032	0.309638	0	4.56391	1.66944	14.7395	0.203716	4.90879
CUFF.14468	chr5	17255973	17256296	+	324	1.096	7.4602	6.99593	0.657503	0	9.69126	6.38317	14.7395	1.38527	0.72188
CUFF.14753	chr5	59167530	59167808	+	279	11.4549	31.1884	53.6204	0.763552	0	11.2544	4.68099	14.7395	0.20989	4.76441
CUFF.15179	chr5	133534800	133535159	+	360	18.7415	8.05701	13.8519	0.591752	0	8.72213	0.739104	14.7395	0.629669	1.58814
CUFF.16212	chr6	135854701	135854869	+	169	2.1012	11.4419	0	1.26054	0	18.5797	0	14.7395	18.5797	0
CUFF.16239	chr6	136002460	136003012	+	553	6.42139	36.7155	33.6108	0.385228	8.98901	5.67806	5.2342	14.7395	0.168935	5.91942
CUFF.16376	chr6	165792496	165792825	+	330	16.141	43.9473	19.2324	0.645548	0	9.51505	1.19152	14.7395	0.49474	2.02127
CUFF.16522	chr6	165971382	165971741	+	360	22.6871	53.7134	31.4817	0.591752	0	8.72213	1.38765	14.7395	0.277054	3.6094
CUFF.16582	chr7;chr7;chr7	1062382;1081672;1114614	1064167;1081681;1114623	-;-;-	1806	0.786495	1.0707	25.1017	0.707744	0	10.4318	31.9158	14.7395	0.415581	2.40627
CUFF.17072	chr7	88306707	88306903	+	197	16.223	0	6.9036	1.08138	0	15.9389	0.425545	14.7395	2.30879	0.433128
CUFF.17208	chr7	100605032	100605361	+	330	15.065	19.0439	8.24247	1.2911	0	19.0301	0.547129	14.7395	2.30879	0.433128
CUFF.17945	chr8	29336354	29336604	+	251	11.318	9.6299	10.8367	0.848729	0	12.5098	0.957475	14.7395	1.15439	0.866256
CUFF.18488	chr8	127201939	127202282	+	344	26.8392	32.3217	61.9384	0.619276	0	9.12781	2.30776	14.7395	0.147369	6.78568
CUFF.19505	chr9	130484559	130484822	+	264	18.8312	43.9473	37.778	0.806935	0	11.8938	2.00614	14.7395	0.314834	3.17627
CUFF.19520	chr9	130498619	130499375	+	757	2.34546	15.3264	10.1806	0.281415	6.56661	4.14791	4.34056	14.7395	0.407433	2.45439
CUFF.20299	chrX	107650043	107650326	+	284	31.259	3.40437	4.78876	0.750109	0	11.0562	0.153196	14.7395	2.30879	0.433128
CUFF.20355	chrX;chrX	116461608;116462782	116462007;116462874	-;-	493	17.2869	23.5337	12.8736	1.29633	0	19.1073	0.744703	14.7395	1.48422	0.673755
CUFF.20416	chrX	131789086	131789707	+	622	13.7017	36.5286	19.6786	0.342493	0	5.04818	1.43621	14.7395	0.256532	3.89815
CUFF.20504	chrX;chrX	151958548;151959839	151959149;151959995	-;-	759	13.1	18.4706	22.0994	0.280673	0	4.13698	1.68698	14.7395	0.187199	5.34191
CUFF.7520	chr17	41781784	41782128	+	345	33.9663	33.6293	31.5364	0.617481	0	9.10135	0.928461	14.7395	0.288598	3.46503
CUFF.10486	chr2	210569999	210570333	+	335	34.9803	57.7219	41.9505	0.635913	0	9.37303	1.19926	14.7395	0.223431	4.47566
CUFF.10754	chr2	238088769	238088963	+	195	9.1052	7.43724	32.5472	1.09247	0	16.1024	3.57457	14.7395	0.49474	2.02127
CUFF.20501	chrX	151970048	151970429	+	382	15.803	6.3275	5.93372	0.557672	0	8.21981	0.375481	14.7395	1.38527	0.72188
CUFF.13633	chr4;chr4;chr4;chr4;chr4;chr4;chr4;chr4;chr4	41598951;41603878;41605896;41613466;41619190;41638932;41644500;41646123;41646488	41599029;41603908;41606004;41613663;41619442;41638969;41644627;41646283;41646863	+;+;+;+;+;+;+;+;+	1373	76.2966	55.9825	42.2629	2.1722	0	29.7302	0.553929	13.6867	0.703458	1.42155
CUFF.12580	chr3;chr3;chr3;chr3;chr3;chr3	48567715;48567838;48568090;48568499;48568784;48569375	48567763;48567891;48568170;48568534;48568855;48569375	-;-;-;-;-;-	293	109.076	160.04	54.1528	2.90827	0	39.8046	0.496469	13.6867	0.735042	1.36047
CUFF.16508	chr6	165948975	165950138	+	1164	22.5753	24.9186	30.7677	0.549049	0	7.32196	1.36289	13.3357	0.237976	4.2021
CUFF.9032	chr19	43324083	43324724	+	642	76.8836	76.8052	30.3636	1.99094	19.3572	25.852	0.39493	12.9848	0.851412	1.17452
CUFF.3809	chr12	20680016	20680337	+	322	48.5233	34.5301	18.3024	0.661587	0	8.35839	0.377187	12.6338	0.456683	2.1897
CUFF.14094	chr4	185674690	185675011	+	322	6.61682	22.5196	4.22363	0.661587	0	8.35839	0.638317	12.6338	1.97896	0.505316
CUFF.1067	chr1	155539324	155539478	+	155	2.29098	15.5942	0	1.37439	0	17.3639	0	12.6338	17.3639	0
CUFF.1748	chr1	246225988	246226383	+	396	3.5869	1.22076	8.01352	0.537957	0	6.79646	2.23411	12.6338	0.848125	1.17907
CUFF.1857	chr10	1473179	1473598	+	420	2.53645	0	6.47623	0.507216	0	6.4081	2.55327	12.6338	0.989479	1.01063
CUFF.1863	chr10	1509975	1510441	+	467	9.12469	17.5978	17.4733	0.456169	0	5.76317	1.91495	12.6338	0.329826	3.0319
CUFF.1921	chr10	1649484	1649748	+	265	12.0601	5.47269	41.0569	0.80389	0	10.1562	3.40436	12.6338	0.24737	4.04253
CUFF.1944	chr10	1690370	1690517	+	148	16.7954	26.1309	21.4416	1.4394	0	18.1851	1.27663	12.6338	0.848125	1.17907
CUFF.2208	chr10;chr10	68106621;68121438	68106801;68121512	+;+	256	11.097	9.44181	12.3959	0.832152	0	10.5133	1.11705	12.6338	0.848125	1.17907
CUFF.2327	chr10	87552741	87553039	+	299	3.5629	3.23358	4.54852	0.712478	8.31258	9.00134	1.27663	12.6338	1.97896	0.505316
CUFF.2394	chr10	99796916	99797318	+	403	8.81148	1.19956	24.7479	0.528613	30.837	6.67841	2.80859	12.6338	0.269858	3.70565
CUFF.2736	chr11	14662407	14663381	+	975	8.74099	26.2783	13.9488	0.218493	0	2.76041	1.59579	12.6338	0.197896	5.05316
CUFF.2770	chr11	20100903	20101135	+	233	10.6683	16.5981	3.8913	0.914296	0	11.5511	0.364753	12.6338	2.96844	0.336878
CUFF.3481	chr11	122413407	122413860	+	454	5.47515	0	6.98976	0.469231	0	5.92819	1.27663	12.6338	0.848125	1.17907
CUFF.3501	chr11	123490190	123490461	+	272	14.3608	19.5501	28.3335	0.783202	27.4132	9.89485	1.97298	12.6338	0.349228	2.86346
CUFF.3767	chr12	15191688	15191921	+	234	6.07013	8.2636	5.812	0.910388	0	11.5017	0.957475	12.6338	1.97896	0.505316
CUFF.3812	chr12	21617218	21617448	+	231	16.9097	56.5037	27.4749	0.922212	0	11.6511	1.62481	12.6338	0.424063	2.35814
CUFF.3915	chr12	20559766	20560700	+	935	20.1288	33.6068	16.0001	0.227841	0	2.8785	0.794885	12.6338	0.179905	5.55848
CUFF.4885	chr13	49077724	49077901	+	178	1.99496	10.8634	2.54683	1.1968	0	15.1202	1.27663	12.6338	5.93688	0.168439
CUFF.4974	chr13	91832612	91833061	+	450	5.52382	15.0398	16.1186	0.473402	0	5.98089	2.91802	12.6338	0.371055	2.69502
CUFF.5496	chr14	73490994	73491144	+	151	11.7584	6.40293	0	1.4108	0	17.8238	0	12.6338	17.8238	0
CUFF.6608	chr16	30581582	30581938	+	357	3.97874	6.7706	6.34924	0.596725	0	7.53894	1.59579	12.6338	1.18738	0.842194
CUFF.6703	chr16	57924224	57924621	+	398	17.8444	6.07313	11.3904	0.535253	0	6.76231	0.638317	12.6338	0.593688	1.68439
CUFF.6929	chr16	85553463	85553786	+	324	10.96	0	0	0.657503	0	8.30679	0	12.6338	8.30679	0
CUFF.6973	chr16	86536741	86536980	+	240	1.47959	0	1.8889	0.887629	0	11.2142	1.27663	12.6338	5.93688	0.168439
CUFF.7524	chr17;chr17;chr17	41769174;41769423;41771647	41769212;41769677;41771869	-;-;-	517	36.4032	27.1164	34.1975	2.88436	14.4224	36.4406	0.93941	12.6338	1.06559	0.938445
CUFF.9077	chr19	45642408	45642551	+	144	9.86396	10.0713	9.4445	1.47938	0	18.6903	0.957475	12.6338	1.97896	0.505316
CUFF.9194	chr19;chr19	55354440;55354650	55354539;55354719	-;-	170	10.4442	11.3746	21.3335	1.25312	0	15.8318	2.04261	12.6338	0.742109	1.34751
CUFF.9209	chr19;chr19	55577393;55577999	55577730;55578128	-;-	468	0.758766	10.3295	1.93733	0.455194	0	5.75085	2.55327	12.6338	2.96844	0.336878
CUFF.10012	chr2	121467950	121469198	+	1249	0.28431	3.09637	3.99255	0.170561	0	2.15484	14.043	12.6338	0.539716	1.85283
CUFF.10112	chr2	142935160	142935652	+	493	10.0841	26.4754	26.6668	0.432111	0	5.45923	2.64446	12.6338	0.20472	4.88472
CUFF.10115	chr2	142940705	142941044	+	340	19.844	2.84365	6.66671	0.626561	0	7.91588	0.335956	12.6338	1.18738	0.842194
CUFF.10178	chr2	153418495	153418911	+	417	13.625	19.7078	15.2199	0.510865	0	6.4542	1.11705	12.6338	0.424063	2.35814
CUFF.10402	chr2	182415789	182416289	+	501	0.708788	8.68421	7.2389	0.425211	0	5.37206	10.2131	12.6338	0.742109	1.34751
CUFF.10500	chr2	210583305	210583721	+	417	51.0939	71.8755	27.1784	0.510865	0	6.4542	0.531931	12.6338	0.237475	4.21097
CUFF.10521	chr2	210609329	210609668	+	340	9.39978	5.6873	8.00005	0.626561	0	7.91588	0.851089	12.6338	0.989479	1.01063
CUFF.10585	chr2;chr2	219251604;219252009	219251714;219252172	-;-	275	20.6605	3.51579	8.24247	0.774658	0	9.78691	0.398948	12.6338	1.18738	0.842194
CUFF.10841	chr2	241041471	241041913	+	443	1.60317	24.0074	29.6766	0.480882	0	6.0754	18.5112	12.6338	0.20472	4.88472
CUFF.10850	chr2	241056744	241057275	+	532	5.33989	5.45211	21.3034	0.400434	0	5.05902	3.98948	12.6338	0.237475	4.21097
CUFF.11066	chr20	33668552	33668776	+	225	1.57823	4.29707	12.089	0.946804	0	11.9618	7.6598	12.6338	0.989479	1.01063
CUFF.11424	chr20	62647734	62648206	+	473	41.291	29.6389	30.6697	0.450382	0	5.69006	0.742769	12.6338	0.185527	5.39004
CUFF.11616	chr21	37084032	37084380	+	349	9.15738	4.15548	9.0927	0.610404	0	7.71175	0.992937	12.6338	0.848125	1.17907
CUFF.12116	chr22	43003842	43004105	+	264	24.2115	5.49342	5.15155	0.806935	0	10.1947	0.212772	12.6338	1.97896	0.505316
CUFF.12189	chr22	49461564	49462064	+	501	0.708788	0	0	0.425211	0	5.37206	0	12.6338	5.37206	0
CUFF.12383	chr3	14471203	14471526	+	324	1.096	0	1.39919	0.657503	0	8.30679	1.27663	12.6338	5.93688	0.168439
CUFF.13553	chr4	24353232	24353637	+	406	12.2449	8.33484	11.1659	0.524707	0	6.62906	0.911881	12.6338	0.593688	1.68439
CUFF.13615	chr4	41359609	41359807	+	199	35.6887	17.0048	13.6684	1.07051	0	13.5246	0.38299	12.6338	0.989479	1.01063
CUFF.14224	chr5	1082013	1083448	+	1436	3.462	1.00993	7.89234	0.14835	0	1.87423	2.2797	12.6338	0.237475	4.21097
CUFF.14444	chr5	17225121	17225360	+	240	7.39797	16.114	15.1112	0.887629	0	11.2142	2.04261	12.6338	0.742109	1.34751
CUFF.14714	chr5	58974073	58974478	+	406	3.49855	19.0511	13.3991	0.524707	0	6.62906	3.8299	12.6338	0.49474	2.02127
CUFF.14734	chr5	59111197	59111522	+	326	13.0713	45.9695	15.2966	0.653469	0	8.25583	1.17025	12.6338	0.539716	1.85283
CUFF.14761	chr5	59213121	59213398	+	278	16.6055	8.69462	39.1369	0.766298	0	9.6813	2.35686	12.6338	0.24737	4.04253
CUFF.14772	chr5	59320800	59321110	+	311	4.56724	9.32645	1.45767	0.684987	0	8.65402	0.319158	12.6338	5.93688	0.168439
CUFF.14811	chr5	59601394	59601898	+	505	12.6571	10.53	7.18156	0.421843	0	5.32951	0.567393	12.6338	0.742109	1.34751
CUFF.15018	chr5	102985959	102986268	+	310	1.14549	0	5.8495	0.687196	8.01761	8.68194	5.10654	12.6338	1.48422	0.673755
CUFF.15120	chr5	133427032	133427345	+	314	1.1309	32.3307	2.88749	0.678442	0	8.57134	2.55327	12.6338	2.96844	0.336878
CUFF.15135	chr5	133388618	133388968	+	351	11.1286	31.6771	29.7058	0.606926	0	7.66781	2.66933	12.6338	0.258125	3.87409
CUFF.15198	chr5	133566686	133567136	+	451	6.29894	10.7189	9.04662	0.472352	0	5.96763	1.43621	12.6338	0.659653	1.51595
CUFF.15280	chr5	139283060	139283218	+	159	2.23335	27.3634	19.9582	1.33982	0	16.927	8.93644	12.6338	0.848125	1.17907
CUFF.15802	chr6	26522206	26522506	+	301	2.35949	30.5149	22.5915	0.707744	8.25734	8.94153	9.57475	12.6338	0.395792	2.52658
CUFF.16223	chr6	135955156	135955614	+	459	10.0574	20.0109	27.6545	0.46412	0	5.86362	2.74967	12.6338	0.212031	4.71629
CUFF.16250	chr6	136548353	136548801	+	449	0.790875	0	4.03863	0.474456	0	5.99421	5.10654	12.6338	1.48422	0.673755
CUFF.16446	chr6	165901288	165901543	+	256	1.38712	0	26.5627	0.832152	0	10.5133	19.1495	12.6338	0.395792	2.52658
CUFF.16529	chr6	165978829	165979036	+	208	80.2395	90.6414	76.2825	1.02419	0	12.9394	0.950685	12.6338	0.169625	5.89536
CUFF.16638	chr7	4701902	4702087	+	186	5.72746	0	14.6237	1.14533	0	14.4699	2.55327	12.6338	0.989479	1.01063
CUFF.16730	chr7	23406505	23406809	+	305	24.4497	30.1147	20.8089	0.698462	0	8.82426	0.851089	12.6338	0.424063	2.35814
CUFF.16848	chr7	43997441	43997786	+	346	1.02631	5.58868	6.5511	0.615696	0	7.77861	6.38317	12.6338	1.18738	0.842194
CUFF.17817	chr8	19405765	19406033	+	269	31.682	37.7392	35.3905	1.58387	0	20.0104	1.11705	12.6338	0.565417	1.76861
CUFF.17912	chr8	25253166	25253624	+	459	0.773644	0	1.97532	0.46412	0	5.86362	2.55327	12.6338	2.96844	0.336878
CUFF.17947	chr8	29350279	29350684	+	406	19.242	3.57208	14.5157	0.524707	0	6.62906	0.754375	12.6338	0.456683	2.1897
CUFF.18462	chr8	127163639	127164316	+	678	11.5225	14.9732	18.0532	0.314205	0	3.96962	1.56678	12.6338	0.219884	4.54785
CUFF.18472	chr8	127177196	127177649	+	454	25.8114	53.2402	29.9561	0.469231	0	5.92819	1.16058	12.6338	0.197896	5.05316
CUFF.18486	chr8	127186891	127187411	+	521	19.7658	41.7542	22.6233	0.408888	0	5.16583	1.14457	12.6338	0.228341	4.37941
CUFF.19031	chr9	72250055	72250463	+	409	6.07755	0	13.3008	0.520858	0	6.58044	2.18852	12.6338	0.49474	2.02127
CUFF.19412	chr9	127538995	127539318	+	324	1.096	0	0	0.657503	0	8.30679	0	12.6338	8.30679	0
CUFF.19714	chr9	135094164	135095595	+	1432	12.1509	13.5034	15.5122	0.148765	1.73566	1.87947	1.27663	12.6338	0.121161	8.2535
CUFF.19727	chr9	135857305	135857631	+	327	6.51565	17.7402	12.4771	0.651471	0	8.23058	1.91495	12.6338	0.659653	1.51595
CUFF.19766	chr9	136841174	136841919	+	746	19.5164	4.53612	13.9768	0.285564	0	3.60777	0.71616	12.6338	0.258125	3.87409
CUFF.19938	chrX	9515320	9515571	+	252	5.63655	11.51	16.1906	0.845361	9.86294	10.6802	2.87243	12.6338	0.659653	1.51595
CUFF.20345	chrX	115957897	115958595	+	699	3.04809	11.757	8.43114	0.60953	0	7.70072	2.76604	12.6338	0.913366	1.09485
CUFF.48	chr1	1403781	1404404	+	624	2.2763	8.52184	5.0855	0.341396	0	4.31314	2.23411	12.6338	0.848125	1.17907
CUFF.1657	chr1	230153519	230153883	+	365	0.972884	5.29776	1.24202	0.583646	0	7.3737	1.27663	12.6338	5.93688	0.168439
CUFF.1924	chr10	1652029	1652492	+	464	9.949	1.04186	12.7012	0.459118	0	5.80043	1.27663	12.6338	0.456683	2.1897
CUFF.1965	chr10	1737007	1737528	+	522	8.16328	12.0392	22.58	0.408105	0	5.15594	2.76604	12.6338	0.228341	4.37941
CUFF.1978	chr10	4069016	4069238	+	223	1.59239	30.3493	30.4935	0.955295	111.456	12.0691	19.1495	12.6338	0.395792	2.52658
CUFF.2355	chr10;chr10;chr10	93369715;93372930;93374763	93369776;93373085;93374944	-;-;-	400	7.98981	30.2138	9.06672	0.532577	0	6.7285	1.13479	12.6338	0.742109	1.34751
CUFF.3153	chr11	68016689	68017171	+	483	10.2928	3.00261	2.81575	0.441058	0	5.57226	0.273564	12.6338	1.97896	0.505316
CUFF.3407	chr11	111766746	111767127	+	382	13.9438	20.248	1.18674	0.557672	0	7.04555	0.0851089	12.6338	5.93688	0.168439
CUFF.3877	chr12	20395166	20395370	+	205	5.19662	42.4467	6.63419	1.03918	0	13.1288	1.27663	12.6338	1.97896	0.505316
CUFF.3882	chr12	20412426	20412757	+	332	2.13917	11.6487	15.0202	0.641659	0	8.10663	7.02149	12.6338	0.539716	1.85283
CUFF.4104	chr12	48924911	48925148	+	238	40.2848	28.4365	0	2.68526	0	33.9252	0	12.6338	33.9252	0
CUFF.4945	chr13	87674431	87674654	+	224	3.17056	2.15813	0	0.951031	0	12.0152	0	12.6338	12.0152	0
CUFF.4976	chr13	91957228	91957572	+	345	1.02928	11.2098	6.57009	0.617481	0	7.80116	6.38317	12.6338	1.18738	0.842194
CUFF.5527	chr14;chr14	80202953;80211251	80203288;80211293	-;-	379	14.0542	17.8572	17.9421	0.562087	0	7.10132	1.27663	12.6338	0.395792	2.52658
CUFF.6214	chr15	98731876	98732205	+	330	9.68462	4.39473	15.1112	0.645548	15.0634	8.15576	1.56033	12.6338	0.539716	1.85283
CUFF.6258	chr15	99681106	99681290	+	185	1.91947	0	4.90093	1.15152	0	14.5481	2.55327	12.6338	2.96844	0.336878
CUFF.6291	chr15_KI270849v1_alt;chr15_KI270849v1_alt;chr15_KI270849v1_alt;chr15_KI270849v1_alt	34866;38773;39678;40958	34966;39050;39705;41153	+;+;+;+	603	3.53336	4.00846	3.0072	0.70657	0	8.9267	0.851089	12.6338	2.96844	0.336878
CUFF.8041	chr17	80400452	80400622	+	171	6.22987	8.48107	13.2554	1.24579	0	15.7392	2.12772	12.6338	1.18738	0.842194
CUFF.8395	chr18;chr18	36213455;36215517	36213483;36215872	+;+	385	5.53407	2.51128	5.88748	0.553327	0	6.99065	1.06386	12.6338	1.18738	0.842194
CUFF.8487	chr18	70168871	70169351	+	481	0.738259	7.03523	0.942487	0.442892	0	5.59543	1.27663	12.6338	5.93688	0.168439
CUFF.8521	chr19	289571	289856	+	286	3.72485	1.69028	6.34036	0.744863	0	9.41049	1.70218	12.6338	1.48422	0.673755
CUFF.10125	chr2	142992063	142992349	+	287	18.5594	18.5283	6.31827	0.742268	0	9.3777	0.340436	12.6338	1.48422	0.673755
CUFF.10410	chr2	182494781	182495182	+	402	26.5002	20.4432	22.554	0.529928	0	6.69502	0.851089	12.6338	0.296844	3.36878
CUFF.10540	chr2	212475154	212475552	+	399	19.5796	14.539	6.81708	0.533912	0	6.74536	0.348173	12.6338	0.989479	1.01063
CUFF.10858	chr2	241049236	241049588	+	353	19.1132	4.10839	8.98967	0.603487	0	7.62436	0.470339	12.6338	0.848125	1.17907
CUFF.11498	chr20	63903059	63903518	+	460	0.771962	0	16.7537	0.463111	0	5.85087	21.7028	12.6338	0.349228	2.86346
CUFF.11502	chr20	63908400	63908864	+	465	2.29098	1.03961	13.6488	0.458131	0	5.78796	5.95762	12.6338	0.424063	2.35814
CUFF.12167	chr22	46105115	46105752	+	638	5.56587	3.03085	9.23726	0.333904	0	4.2185	1.65962	12.6338	0.456683	2.1897
CUFF.12297	chr3	4722666	4723434	+	769	1.38532	3.77181	2.94757	0.277023	0	3.49987	2.12772	12.6338	1.18738	0.842194
CUFF.12493	chr3	37952045	37952249	+	205	5.19662	0	2.2114	1.03918	0	13.1288	0.425545	12.6338	5.93688	0.168439
CUFF.12675	chr3	53253286	53253553	+	268	13.2501	9.01905	16.9155	0.794891	0	10.0425	1.27663	12.6338	0.593688	1.68439
CUFF.12798	chr3	108573121	108573976	+	856	1.65936	1.12949	0.529598	0.248868	0	3.14416	0.319158	12.6338	5.93688	0.168439
CUFF.12853	chr3	114515945	114516522	+	578	0.614364	0.836368	0	0.368566	0	4.6564	0	12.6338	4.6564	0
CUFF.13606	chr4	40438108	40438506	+	399	9.7898	0	5.6809	0.533912	6.22922	6.74536	0.580288	12.6338	1.18738	0.842194
CUFF.13622	chr4	41570811	41571257	+	447	35.7486	44.3406	28.3969	0.476579	0	6.02103	0.79435	12.6338	0.212031	4.71629
CUFF.14061	chr4	185606445	185606890	+	446	6.36955	27.0976	3.04935	0.477648	0	6.03453	0.478738	12.6338	1.97896	0.505316
CUFF.14109	chr4	185765938	185766269	+	332	19.2526	17.473	10.9238	0.641659	0	8.10663	0.567393	12.6338	0.742109	1.34751
CUFF.14327	chr5	10747069	10747442	+	374	2.84842	0	6.06064	0.569601	0	7.19626	2.12772	12.6338	1.18738	0.842194
CUFF.14715	chr5	58981736	58982187	+	452	10.9988	8.55612	3.00887	0.471307	0	5.95442	0.273564	12.6338	1.97896	0.505316
CUFF.14750	chr5	59161328	59161921	+	594	8.36942	9.76608	12.9743	0.358638	0	4.53098	1.5502	12.6338	0.349228	2.86346
CUFF.14758	chr5	59178294	59178836	+	543	19.6189	11.5736	8.34873	0.392322	0	4.95654	0.425545	12.6338	0.593688	1.68439
CUFF.14823	chr5	59632494	59632723	+	230	13.8953	10.5091	7.88411	0.926221	0	11.7017	0.567393	12.6338	1.48422	0.673755
CUFF.14852	chr5	59746871	59747261	+	391	15.4392	34.6184	22.0291	0.544836	0	6.88338	1.42683	12.6338	0.312467	3.20034
CUFF.15122	chr5;chr5	133423496;133423953	133423913;133424235	+;+	701	9.11819	13.1027	5.82029	0.303896	0	3.83937	0.638317	12.6338	0.659653	1.51595
CUFF.15128	chr5	133447688	133448507	+	820	3.89747	0.589538	3.31709	0.259794	0	3.2822	0.851089	12.6338	0.989479	1.01063
CUFF.15143	chr5	133465071	133465350	+	280	38.0467	36.2566	32.3811	0.760825	0	9.61214	0.851089	12.6338	0.296844	3.36878
CUFF.15147	chr5	133473553	133474016	+	464	14.5408	11.4604	6.83912	0.459118	0	5.80043	0.470339	12.6338	0.848125	1.17907
CUFF.15190	chr5	133554700	133555065	+	366	9.70226	17.1707	12.3862	0.582052	0	7.35355	1.27663	12.6338	0.593688	1.68439
CUFF.15496	chr5	179703248	179703688	+	441	5.63655	1.09619	5.13986	0.483063	5.63596	6.10295	0.911881	12.6338	1.18738	0.842194
CUFF.16220	chr6	135904117	135904822	+	706	0.502978	0.684732	1.28424	0.301743	3.52048	3.81218	2.55327	12.6338	2.96844	0.336878
CUFF.16388	chr6	165814857	165815399	+	543	6.53964	16.9153	7.51386	0.392322	0	4.95654	1.14897	12.6338	0.659653	1.51595
CUFF.16424	chr6	165855689	165856536	+	848	5.02504	22.8029	8.01892	0.251216	0	3.17382	1.59579	12.6338	0.395792	2.52658
CUFF.16425	chr6	165877151	165877332	+	182	31.2178	84.9971	44.8354	1.1705	0	14.7879	1.43621	12.6338	0.329826	3.0319
CUFF.16535	chr6	165984284	165985033	+	750	16.5715	31.5835	22.3646	0.284041	0	3.58853	1.34958	12.6338	0.160456	6.23223
CUFF.17321	chr7	111077596	111078122	+	527	8.08583	6.42115	1.72044	0.404233	0	5.10702	0.212772	12.6338	2.96844	0.336878
CUFF.17520	chr7	138957851	138958097	+	247	21.5649	25.4432	14.6829	0.862473	0	10.8964	0.680871	12.6338	0.742109	1.34751
CUFF.18443	chr8	127135649	127135931	+	283	22.586	63.2034	35.2417	0.752759	0	9.51025	1.56033	12.6338	0.269858	3.70565
CUFF.18469	chr8	127172153	127172593	+	441	20.9358	28.501	29.8112	0.483063	0	6.10295	1.42394	12.6338	0.20472	4.88472
CUFF.18690	chr8	142682251	142682714	+	464	3.06123	13.5441	5.8621	0.459118	0	5.80043	1.91495	12.6338	0.989479	1.01063
CUFF.18694	chr8	142729850	142730084	+	235	1.51108	10.2855	3.85818	0.906514	0	11.4528	2.55327	12.6338	2.96844	0.336878
CUFF.18713	chr8	143866718	143867049	+	332	34.2268	27.6657	31.4058	0.641659	0	8.10663	0.917581	12.6338	0.258125	3.87409
CUFF.19536	chr9	130465982	130466670	+	689	14.9463	9.12115	13.1592	0.309189	0	3.90624	0.880437	12.6338	0.296844	3.36878
CUFF.20012	chrX	24133624	24133948	+	325	8.74099	16.3619	4.18464	0.65548	0	8.28123	0.478738	12.6338	1.97896	0.505316
CUFF.14643	chr5	40728502	40730272	+	1771	0.601529	25.1128	22.0141	0.481154	82.8019	5.82554	36.5968	12.1074	0.264628	3.77889
CUFF.13652	chr4;chr4;chr4	41360780;41494539;41524411	41360939;41494608;41524769	+;+;+	589	21.7041	41.0374	17.7024	1.08505	0	12.9467	0.815627	11.932	0.731354	1.36733
CUFF.18470	chr8	127174524	127175254	+	731	13.6017	23.8073	20.4652	0.874272	0	10.4318	1.5046	11.932	0.509732	1.96182
CUFF.8385	chr18;chr18	36126521;36129101	36127016;36129146	-;-	542	23.5862	24.0818	13.3826	1.96523	0	23.1732	0.567393	11.7916	1.73159	0.577504
CUFF.1404	chr1	207334210	207334561	+	352	23.2027	45.3207	56.667	2.42081	0	28.0354	2.44226	11.581	0.49474	2.02127
CUFF.5074	chr13	109242404	109242990	+	587	9.07417	7.4119	18.535	0.725829	0	8.40585	2.04261	11.581	0.453511	2.20502
CUFF.6194	chr15;chr15	94355904;94358547	94356301;94358578	+;+	430	6.60656	14.615	18.9769	0.990841	0	11.475	2.87243	11.581	0.604682	1.65376
CUFF.19523	chr9	130453634	130454094	+	461	30.8115	28.3132	34.4181	0.924212	0	10.7033	1.11705	11.581	0.310979	3.21565
CUFF.12637	chr3;chr3;chr3;chr3;chr3	50159635;50173795;50174052;50174234;50175099	50159736;50173956;50174117;50174353;50175182	+;+;+;+;+	534	13.2997	7.24226	5.94261	0.797868	4.65442	9.24014	0.446822	11.581	1.5549	0.64313
CUFF.15045	chr5	116233632	116233984	+	353	1.00596	1.36946	2.56848	1.20697	35.2048	13.978	2.55327	11.581	5.44214	0.183751
CUFF.16581	chr7	1062382	1064749	+	2368	0.299918	0.816589	19.91	0.719699	0	8.33485	66.385	11.581	0.418626	2.38877
CUFF.3956	chr12	32744377	32744836	+	460	5.40374	3.15274	6.89859	1.38933	10.8063	15.6023	1.27663	11.2301	2.26167	0.442152
CUFF.7514	chr17;chr17	41763084;41764713	41763321;41764791	-;-	317	48.1685	19.8248	17.161	2.68809	0	29.7158	0.35627	11.0546	1.73159	0.577504
CUFF.17651	chr7;chr7	158763107;158764677	158763165;158764874	-;-	257	11.0538	5.64304	15.8756	3.31566	0	36.6533	1.43621	11.0546	2.30879	0.433128
CUFF.403	chr1	33479426	33479950	+	525	0.676386	0	2.59049	0.405773	0	4.27206	3.8299	10.5282	1.64913	0.60638
CUFF.971	chr1	150697461	150697811	+	351	4.04675	6.88634	9.04089	0.606926	0	6.38984	2.23411	10.5282	0.706771	1.41489
CUFF.1181	chr1	165857388	165857617	+	230	1.54392	6.30549	9.85513	0.926221	0	9.75145	6.38317	10.5282	0.989479	1.01063
CUFF.1479	chr1	220813517	220813667	+	151	25.8684	9.60439	12.0089	1.4108	0	14.8532	0.46423	10.5282	1.23685	0.808506
CUFF.1484	chr1	220791698	220791959	+	262	29.8178	20.2963	48.4481	0.813095	0	8.56043	1.62481	10.5282	0.176693	5.65954
CUFF.1539	chr1	227791279	227791628	+	350	1.01458	0	5.18098	0.60866	0	6.4081	5.10654	10.5282	1.23685	0.808506
CUFF.1760	chr1	246459029	246459383	+	355	14.004	1.36175	11.493	0.600087	0	6.31784	0.820693	10.5282	0.549711	1.81914
CUFF.1873	chr10	1534227	1534645	+	419	9.3225	19.6137	21.639	0.508427	0	5.35282	2.32115	10.5282	0.24737	4.04253
CUFF.1957	chr10	1724026	1724570	+	545	8.47034	15.9662	5.82267	0.390882	0	4.11529	0.687418	10.5282	0.706771	1.41489
CUFF.1960	chr10	1726226	1726648	+	423	13.4318	11.4284	19.2909	0.503619	0	5.30221	1.43621	10.5282	0.274855	3.63828
CUFF.2720	chr11	12917642	12918206	+	565	1.8855	0	2.40709	0.377046	0	3.96962	1.27663	10.5282	1.64913	0.60638
CUFF.3261	chr11	73316486	73316669	+	184	1.92991	2.62729	2.46378	1.15778	13.5079	12.1893	1.27663	10.5282	4.9474	0.202127
CUFF.3769	chr12	15221156	15221403	+	248	20.0461	5.84783	10.9678	0.858996	0	9.04368	0.547129	10.5282	0.824566	1.21276
CUFF.3803	chr12	20660217	20660426	+	210	1.69097	2.302	2.15874	1.01443	0	10.6802	1.27663	10.5282	4.9474	0.202127
CUFF.3954	chr12	32360144	32360329	+	186	7.63662	31.1884	17.061	1.14533	0	12.0582	2.23411	10.5282	0.706771	1.41489
CUFF.4034	chr12	46228514	46228835	+	322	5.51402	9.00784	5.6315	0.661587	0	6.96532	1.02131	10.5282	1.23685	0.808506
CUFF.4387	chr12	69499010	69499280	+	271	1.31034	12.4869	0	1.57218	0	16.5523	0	10.5282	16.5523	0
CUFF.4533	chr12	112257377	112257755	+	379	0.936946	0	0	0.562087	0	5.91777	0	10.5282	5.91777	0
CUFF.4674	chr12	124356100	124356332	+	233	6.09618	0	11.6739	0.914296	0	9.62589	1.91495	10.5282	0.824566	1.21276
CUFF.4882	chr13	49029778	49030082	+	305	1.16427	11.0949	2.9727	0.698462	0	7.35355	2.55327	10.5282	2.4737	0.404253
CUFF.4973	chr13	91822225	91822397	+	173	12.3157	50.2981	20.9635	1.23139	0	12.9644	1.70218	10.5282	0.618425	1.61701
CUFF.4990	chr13	92283546	92284093	+	548	11.016	22.0539	18.1996	0.388742	0	4.09276	1.65211	10.5282	0.224882	4.44678
CUFF.5639	chr14	105441762	105442158	+	397	5.36679	15.8299	28.5476	0.536602	0	5.64945	5.31931	10.5282	0.197896	5.05316
CUFF.5908	chr15	59157411	59157574	+	164	2.16526	5.89538	8.29273	1.29897	0	13.6758	3.8299	10.5282	1.64913	0.60638
CUFF.6202	chr15	98659292	98659470	+	179	39.6763	5.40135	10.1304	1.19012	0	12.5298	0.255327	10.5282	1.23685	0.808506
CUFF.6241	chr15	98874061	98874438	+	378	4.69713	6.39446	4.79721	0.563574	0	5.93342	1.02131	10.5282	1.23685	0.808506
CUFF.7413	chr17	28769871	28770359	+	489	1.45236	1.97718	0	0.435646	0	4.58657	0	10.5282	4.58657	0
CUFF.7439	chr17	30602500	30602685	+	186	5.72746	2.59904	2.43729	1.14533	0	12.0582	0.425545	10.5282	4.9474	0.202127
CUFF.7668	chr17	50641807	50642293	+	487	33.5415	21.8383	14.894	0.437435	0	4.60541	0.444047	10.5282	0.309212	3.23402
CUFF.8025	chr17	80061506	80062480	+	975	0.364208	0	9.76416	0.218493	0	2.30034	26.8093	10.5282	0.23559	4.24466
CUFF.8494	chr18	76391499	76391887	+	389	0.91286	0	3.49617	0.547637	0	5.76564	3.8299	10.5282	1.64913	0.60638
CUFF.8518	chr19	288664	288941	+	278	12.7735	0	9.78423	0.766298	0	8.06775	0.76598	10.5282	0.824566	1.21276
CUFF.8579	chr19	1588854	1589231	+	378	13.152	10.2311	29.9825	0.563574	0	5.93342	2.2797	10.5282	0.197896	5.05316
CUFF.9296	chr19	58544343	58544690	+	348	4.08164	4.16742	7.81614	0.612158	7.14213	6.44492	1.91495	10.5282	0.824566	1.21276
CUFF.9323	chr1_KI270706v1_random	153628	154123	+	496	0.715933	0	36.5594	0.429498	0	4.52184	51.0654	10.5282	0.123685	8.08506
CUFF.9936	chr2	109993611	109994404	+	794	0.447233	7.30611	3.42571	0.268301	0	2.82473	7.6598	10.5282	0.824566	1.21276
CUFF.9949	chr2	111311850	111312189	+	340	1.04442	0	0	0.626561	0	6.59657	0	10.5282	6.59657	0
CUFF.10043	chr2	130916433	130916652	+	220	27.4398	2.19737	8.24247	0.968322	0	10.1947	0.300384	10.5282	1.23685	0.808506
CUFF.10100	chr2	142887595	142887969	+	375	18.9388	12.8912	2.41779	0.568082	0	5.98089	0.127663	10.5282	2.4737	0.404253
CUFF.10110	chr2	142931815	142932353	+	539	19.7645	41.2567	36.166	0.395234	0	4.1611	1.82984	10.5282	0.115056	8.69144
CUFF.10195	chr2	153363156	153363507	+	352	9.07933	45.3207	28.3335	0.605201	0	6.37169	3.12066	10.5282	0.224882	4.44678
CUFF.10393	chr2	182332132	182332799	+	668	9.56863	34.0131	16.2875	0.318909	0	3.35753	1.70218	10.5282	0.206142	4.85104
CUFF.10476	chr2	210574479	210574853	+	375	21.7796	15.4695	19.3423	0.568082	0	5.98089	0.888093	10.5282	0.309212	3.23402
CUFF.10514	chr2	210657618	210658365	+	748	24.6863	12.9257	13.3334	0.284801	0	2.99844	0.540114	10.5282	0.224882	4.44678
CUFF.10842	chr2	241042264	241042572	+	309	10.3428	28.1604	22.0066	0.68942	0	7.25836	2.12772	10.5282	0.329826	3.0319
CUFF.11433	chr20	62760188	62760420	+	233	9.14427	0	1.94565	0.914296	0	9.62589	0.212772	10.5282	4.9474	0.202127
CUFF.11587	chr21	32514833	32515273	+	441	19.3253	1.09619	5.13986	0.483063	0	5.08579	0.265965	10.5282	0.989479	1.01063
CUFF.11884	chr22	25058390	25058796	+	407	1.74498	0	2.2277	0.523417	0	5.51065	1.27663	10.5282	2.4737	0.404253
CUFF.12159	chr22	46084529	46085073	+	545	1.95469	4.43505	13.3089	0.390882	0	4.11529	6.80871	10.5282	0.309212	3.23402
CUFF.12584	chr3	48588553	48588886	+	334	21.2636	49.2105	10.8583	0.637817	0	6.71507	0.510654	10.5282	0.618425	1.61701
CUFF.13368	chr4	1182249	1183220	+	972	7.67197	8.95224	5.59674	0.219168	0	2.30744	0.729505	10.5282	0.412283	2.42552
CUFF.13551	chr4	24350963	24351714	+	752	4.2499	10.2855	9.04261	0.283286	0	2.98249	2.12772	10.5282	0.329826	3.0319
CUFF.14273	chr5	6651638	6651871	+	234	1.51753	0	9.68667	0.910388	0	9.58476	6.38317	10.5282	0.989479	1.01063
CUFF.14361	chr5	14708474	14709149	+	676	2.1012	4.29072	14.7535	0.945403	0	9.9534	7.02149	10.5282	0.674645	1.48226
CUFF.14416	chr5	17216000	17216921	+	922	6.54745	6.81613	4.91688	0.231053	0	2.43257	0.750961	10.5282	0.49474	2.02127
CUFF.14735	chr5	59111899	59112416	+	518	3.42763	1.86649	0.875166	0.411257	0	4.32979	0.255327	10.5282	4.9474	0.202127
CUFF.14789	chr5	59456171	59456476	+	306	1.16047	9.47884	10.3704	0.696179	0	7.32952	8.93644	10.5282	0.706771	1.41489
CUFF.14796	chr5	59538794	59539017	+	224	11.097	34.5301	42.5003	0.951031	0	10.0126	3.8299	10.5282	0.23559	4.24466
CUFF.14806	chr5	59578605	59578956	+	352	21.1851	60.4276	20.6062	0.605201	0	6.37169	0.972673	10.5282	0.309212	3.23402
CUFF.14967	chr5	94293463	94294199	+	737	2.89093	5.90338	4.92088	0.289051	0	3.04319	1.70218	10.5282	0.618425	1.61701
CUFF.15097	chr5	133198719	133198880	+	162	6.57598	26.8567	25.1853	1.31501	0	13.8447	3.8299	10.5282	0.549711	1.81914
CUFF.15167	chr5	133512246	133512579	+	334	25.5164	21.7105	8.14376	0.637817	0	6.71507	0.319158	10.5282	0.824566	1.21276
CUFF.15178	chr5	133533000	133534101	+	1102	8.05587	16.231	14.3982	0.193313	0	2.03524	1.78729	10.5282	0.141354	7.07443
CUFF.15207	chr5	133610438	133611145	+	708	2.00623	6.14518	7.68366	0.300891	0	3.16784	3.8299	10.5282	0.412283	2.42552
CUFF.15567	chr6	1114571	1115200	+	630	0.563655	6.13868	23.7462	0.338144	35.5066	3.56005	42.1289	10.5282	0.149921	6.67017
CUFF.15616	chr6	4016243	4016708	+	466	4.57214	1.03738	5.83695	0.457148	0	4.81295	1.27663	10.5282	0.824566	1.21276
CUFF.15805	chr6	26526008	26526488	+	481	20.6713	5.02516	11.3098	0.442892	0	4.66286	0.547129	10.5282	0.412283	2.42552
CUFF.15926	chr6;chr6	41940429;41941452	41940585;41941573	-;-	279	1.27277	0	1.62486	0.763552	0	8.03883	1.27663	10.5282	4.9474	0.202127
CUFF.16393	chr6	165821005	165821919	+	915	24.4497	12.1516	20.8089	0.232821	0	2.45118	0.851089	10.5282	0.117795	8.48931
CUFF.16419	chr6	165849997	165850389	+	393	27.1071	18.4512	36.9129	0.542063	0	5.70696	1.36174	10.5282	0.154606	6.46805
CUFF.16490	chr6	165926104	165926701	+	598	10.0949	12.9343	15.9198	0.356239	0	3.75056	1.57702	10.5282	0.23559	4.24466
CUFF.16514	chr6;chr6	165958009;165958584	165958551;165958719	+;+	679	10.4596	3.5598	9.34714	0.313742	0	3.30314	0.893644	10.5282	0.353385	2.82977
CUFF.17132	chr7	95583646	95583861	+	216	4.93198	13.4284	6.29633	0.986254	0	10.3835	1.27663	10.5282	1.64913	0.60638
CUFF.17589	chr7;chr7	152643328;152644017	152643418;152644537	+;+	612	11.0244	17.3779	9.62969	0.34809	0	3.66476	0.873486	10.5282	0.380569	2.62764
CUFF.17849	chr8	19734528	19734937	+	410	6.06273	21.2234	7.73988	0.519588	0	5.47033	1.27663	10.5282	0.706771	1.41489
CUFF.17952	chr8	29347573	29348521	+	949	3.74186	8.1504	2.38849	0.224479	0	2.36336	0.638317	10.5282	0.989479	1.01063
CUFF.18196	chr8	80126118	80126646	+	529	4.02763	0	2.5709	0.402705	0	4.23976	0.638317	10.5282	1.64913	0.60638
CUFF.18638	chr8	140215000	140215293	+	294	3.6235	3.28858	0	0.724595	0	7.62868	0	10.5282	7.62868	0
CUFF.18814	chr9	4085790	4086008	+	219	1.62147	22.074	10.3501	0.972744	0	10.2412	6.38317	10.5282	0.989479	1.01063
CUFF.19255	chr9	110579459	110579796	+	338	21.012	5.72096	2.68246	0.630269	0	6.6356	0.127663	10.5282	2.4737	0.404253
CUFF.19651	chr9	133865197	133865678	+	482	0.736728	7.02063	8.46478	0.441973	0	4.65318	11.4897	10.5282	0.549711	1.81914
CUFF.19698	chr9	135245083	135245410	+	328	6.49578	23.5815	12.4391	0.649484	0	6.83791	1.91495	10.5282	0.549711	1.81914
CUFF.19705	chr9	135470396	135470607	+	212	3.35003	0	10.6919	1.00486	0	10.5794	3.19158	10.5282	0.989479	1.01063
CUFF.19713	chr9	135092344	135093462	+	1119	10.1549	8.64023	9.72303	0.190376	0	2.00432	0.957475	10.5282	0.206142	4.85104
CUFF.19720	chr9	135110655	135111310	+	656	9.74367	14.0015	11.748	0.324742	0	3.41895	1.20571	10.5282	0.291023	3.43615
CUFF.20042	chrX	38802932	38803144	+	213	10.0029	2.26958	10.6417	1.00015	0	10.5297	1.06386	10.5282	0.989479	1.01063
CUFF.20423	chrX	131795204	131795408	+	205	19.0543	4.7163	22.114	1.03918	0	10.9407	1.16058	10.5282	0.49474	2.02127
CUFF.20502	chrX	151960497	151960933	+	437	0.812592	6.63736	1.03738	0.487485	0	5.13234	1.27663	10.5282	4.9474	0.202127
CUFF.654	chr1	61117813	61118012	+	200	5.32654	0	0	1.06515	0	11.2142	0	10.5282	11.2142	0
CUFF.1058	chr1	155314864	155315588	+	725	6.36736	6.00109	14.3817	0.293836	0	3.09356	2.25866	10.5282	0.215104	4.64891
CUFF.1526	chr1;chr1	226277778;226286333	226277932;226286429	-;-	252	7.04569	0	1.79895	1.69072	0	17.8003	0.255327	10.5282	9.89479	0.101063
CUFF.1908	chr10	1623462	1624031	+	570	14.3287	20.3546	14.3159	0.373738	4.36046	3.9348	0.999105	10.5282	0.274855	3.63828
CUFF.1912	chr10	1633082	1633349	+	268	37.1003	18.0381	23.6817	0.794891	0	8.36878	0.638317	10.5282	0.353385	2.82977
CUFF.1919	chr10	1647563	1647880	+	318	33.5003	7.60096	9.9791	0.669908	0	7.05294	0.297881	10.5282	0.706771	1.41489
CUFF.1927	chr10	1656448	1657711	+	1264	7.30433	12.621	6.45574	0.168537	3.93269	1.77439	0.883823	10.5282	0.274855	3.63828
CUFF.1949	chr10	1707325	1708432	+	1108	12.8196	16.5794	15.1385	0.192266	0	2.02422	1.18089	10.5282	0.133713	7.47868
CUFF.2033	chr10	18445596	18445983	+	388	0.915213	4.98372	1.16839	0.549049	0	5.7805	1.27663	10.5282	4.9474	0.202127
CUFF.2200	chr10	68121627	68121853	+	227	3.12866	6.38882	9.98538	0.938462	10.9492	9.88032	3.19158	10.5282	0.989479	1.01063
CUFF.2205	chr10	68482629	68482864	+	236	1.50467	0	9.60458	0.902673	0	9.50353	6.38317	10.5282	0.989479	1.01063
CUFF.2340	chr10	89645200	89645449	+	250	1.42041	0	0	0.852124	0	8.97133	0	10.5282	8.97133	0
CUFF.2419	chr10	101481349	101481516	+	168	6.34112	0	2.69843	1.26804	0	13.3502	0.425545	10.5282	4.9474	0.202127
CUFF.2756	chr11;chr11	17356583;17367009	17357001;17367053	+;+	464	21.4286	25.0045	14.6553	0.459118	0	4.83369	0.683911	10.5282	0.329826	3.0319
CUFF.3221	chr11	71903614	71904007	+	394	6.30893	17.1774	35.6686	0.540688	6.30827	5.69247	5.65366	10.5282	0.159593	6.26592
CUFF.3245	chr11	72580143	72580473	+	331	11.801	10.2234	6.84798	0.643598	0	6.77593	0.580288	10.5282	0.989479	1.01063
CUFF.3488	chr11	123073499	123073713	+	215	33.0328	13.4908	18.9769	0.990841	0	10.4318	0.574485	10.5282	0.549711	1.81914
CUFF.3816	chr12;chr12	21622084;21622801	21622481;21622996	+;+	594	3.5869	3.25536	16.027	0.358638	0	3.77581	4.46822	10.5282	0.23559	4.24466
CUFF.4120	chr12	49146395	49146741	+	347	8.1868	19.504	9.14511	0.613922	0	6.4635	1.11705	10.5282	0.706771	1.41489
CUFF.4675	chr12	124552441	124552684	+	244	17.4641	5.9437	5.5738	0.873077	0	9.19194	0.319158	10.5282	1.64913	0.60638
CUFF.4967	chr13	91765738	91766142	+	405	3.50719	4.77453	5.59674	0.526002	0	5.53786	1.59579	10.5282	0.989479	1.01063
CUFF.5083	chr13	109780955	109781181	+	227	23.4649	2.12961	27.9591	0.938462	0	9.88032	1.19152	10.5282	0.353385	2.82977
CUFF.5852	chr15	50211404	50211586	+	183	9.70226	2.64164	17.3407	1.1641	0	12.2559	1.78729	10.5282	0.706771	1.41489
CUFF.6343	chr16	727271	727514	+	244	1.45534	11.8874	5.5738	0.873077	10.1863	9.19194	3.8299	10.5282	1.64913	0.60638
CUFF.6347	chr16;chr16	728867;729012	728898;729286	+;+	307	3.47006	4.72398	4.42999	0.693912	0	7.30565	1.27663	10.5282	1.64913	0.60638
CUFF.6459	chr16	8822089	8822320	+	232	3.06123	2.08371	0	0.918237	0	9.66739	0	10.5282	9.66739	0
CUFF.6907	chr16	84296344	84296661	+	318	3.35003	0	9.9791	0.669908	0	7.05294	2.97881	10.5282	0.706771	1.41489
CUFF.7073	chr16;chr16;chr16;chr16;chr16	89577674;89583700;89584031;89584774;89585466	89577724;89583774;89584102;89584859;89585551	+;+;+;+;+	370	21.1142	28.7439	31.856	0.575759	0	6.06171	1.50875	10.5282	0.190284	5.25529
CUFF.7839	chr17	67377340	67377600	+	261	1.36055	0	5.21076	0.81621	0	8.59323	3.8299	10.5282	1.64913	0.60638
CUFF.7854	chr17	68276845	68277048	+	204	17.407	11.8486	20.0001	1.04427	0	10.9943	1.14897	10.5282	0.549711	1.81914
CUFF.8087	chr17;chr17	81455182;81456300	81455393;81456536	+;+	449	5.53612	3.22998	8.07726	0.474456	0	4.99517	1.45901	10.5282	0.618425	1.61701
CUFF.8321	chr18;chr18	11858107;11859344	11858126;11860068	-;-	745	12.8695	12.9777	20.0807	0.571895	0	6.02103	1.56033	10.5282	0.299842	3.33509
CUFF.8982	chr19	38206096	38206723	+	628	6.7854	1.53956	0.721873	0.339221	0	3.57139	0.106386	10.5282	4.9474	0.202127
CUFF.9060	chr19	44327903	44328374	+	472	0.752336	0	3.84183	0.451337	0	4.75177	5.10654	10.5282	1.23685	0.808506
CUFF.9306	chr19	58583894	58584273	+	380	0.934481	0	28.6318	0.560608	0	5.90219	30.6392	10.5282	0.206142	4.85104
CUFF.9872	chr2	100840524	100840883	+	360	32.5511	25.5139	16.3705	0.591752	0	6.23009	0.502916	10.5282	0.380569	2.62764
CUFF.10130	chr2	142999162	142999555	+	394	7.21021	2.45391	8.05419	0.540688	0	5.69247	1.11705	10.5282	0.706771	1.41489
CUFF.10394	chr2	182358480	182358725	+	246	5.77403	17.6861	11.057	0.865979	0	9.11721	1.91495	10.5282	0.824566	1.21276
CUFF.10506	chr2	212222610	212222986	+	377	0.941917	0	2.40497	0.565069	0	5.94916	2.55327	10.5282	2.4737	0.404253
CUFF.10652	chr2	231808328	231808612	+	285	4.9839	5.08864	3.18131	0.747477	0	7.86959	0.638317	10.5282	2.4737	0.404253
CUFF.10844	chr2	241043884	241044371	+	488	13.8257	23.7748	43.6615	0.436539	0	4.59597	3.15799	10.5282	0.105264	9.49995
CUFF.10857	chr2;chr2;chr2;chr2	241048500;241048643;241049022;241049820	241048545;241048769;241049138;241050498	+;+;+;+	969	5.86341	16.4632	14.503	0.219846	0	2.31459	2.47348	10.5282	0.159593	6.26592
CUFF.11483	chr20	63860309	63860599	+	291	1.22028	0	9.34714	0.732065	0	7.70733	7.6598	10.5282	0.824566	1.21276
CUFF.11497	chr20	63902651	63902976	+	326	1.08927	0	26.4214	0.653469	0	6.87986	24.256	10.5282	0.260389	3.8404
CUFF.11648	chr21	41203537	41203993	+	457	1.55406	20.0985	8.92784	0.466151	0	4.90773	5.74485	10.5282	0.549711	1.81914
CUFF.11911	chr22	28574359	28574653	+	295	15.6486	21.3033	13.8306	0.722139	0	7.60282	0.883823	10.5282	0.549711	1.81914
CUFF.12139	chr22	45334393	45334739	+	347	1.02335	6.96572	0	0.613922	0	6.4635	0	10.5282	6.4635	0
CUFF.12288	chr3	4679701	4680185	+	485	8.05387	12.9577	13.086	0.439239	0	4.6244	1.62481	10.5282	0.353385	2.82977
CUFF.12317	chr3	6581685	6582113	+	429	12.4162	9.01484	4.22691	0.496575	0	5.22805	0.340436	10.5282	1.23685	0.808506
CUFF.12418	chr3	17090283	17090519	+	237	23.9732	10.1988	7.65124	0.898864	0	9.46343	0.319158	10.5282	1.23685	0.808506
CUFF.13044	chr3	143024536	143024779	+	244	5.82136	5.9437	11.1476	0.873077	0	9.19194	1.91495	10.5282	0.824566	1.21276
CUFF.13207	chr3	183809731	183810038	+	308	1.15293	0	0	0.691659	0	7.28193	0	10.5282	7.28193	0
CUFF.13539	chr4	24330310	24330810	+	501	38.9833	35.7017	22.6216	0.425211	0	4.47671	0.580288	10.5282	0.197896	5.05316
CUFF.13785	chr4	89781102	89781295	+	194	1.83043	39.8698	0	1.0981	0	11.561	0	10.5282	11.561	0
CUFF.13823	chr4	105402993	105403150	+	158	2.24749	0	20.0845	1.3483	0	14.1951	8.93644	10.5282	0.706771	1.41489
CUFF.14180	chr5	399040	399622	+	583	5.48186	0	3.11037	0.365405	0	3.84706	0.567393	10.5282	1.23685	0.808506
CUFF.14438	chr5	17218503	17219256	+	754	8.94821	2.56457	14.4298	0.282534	0	2.97458	1.61259	10.5282	0.206142	4.85104
CUFF.14445	chr5	17226514	17226901	+	388	13.7282	2.49186	7.01035	0.549049	0	5.7805	0.510654	10.5282	0.824566	1.21276
CUFF.14479	chr5	27496089	27496339	+	251	1.41475	7.70392	12.6428	0.848729	0	8.93559	8.93644	10.5282	0.706771	1.41489
CUFF.14544	chr5	36180830	36181060	+	231	9.22345	4.18546	5.88748	1.84442	64.5574	19.4185	0.638317	10.5282	3.29826	0.30319
CUFF.14620	chr5	39389371	39389812	+	442	4.8204	7.65599	1.02565	0.48197	0	5.07428	0.212772	10.5282	4.9474	0.202127
CUFF.14742	chr5	59124984	59125297	+	314	15.8326	3.07911	4.33124	0.678442	0	7.14278	0.273564	10.5282	1.64913	0.60638
CUFF.14825	chr5	59640302	59640785	+	484	41.0863	13.9832	31.8459	0.440146	0	4.63395	0.775099	10.5282	0.145512	6.8723
CUFF.14877	chr5	65539040	65539198	+	159	4.4667	9.12115	8.55351	1.33982	0	14.1059	1.91495	10.5282	1.64913	0.60638
CUFF.15130	chr5;chr5	133316625;133400740	133316654;133400889	-;-	180	17.7551	16.114	22.6668	1.1835	0	12.4602	1.27663	10.5282	0.549711	1.81914
CUFF.15134	chr5	133387637	133388094	+	458	3.10133	1.0555	17.8167	0.465133	0	4.89702	5.74485	10.5282	0.274855	3.63828
CUFF.15138	chr5	133400224	133400489	+	266	5.33989	5.45211	10.2256	0.800868	0	8.4317	1.91495	10.5282	0.824566	1.21276
CUFF.15150	chr5	133478519	133478900	+	382	16.7326	11.3895	15.4277	0.557672	0	5.87129	0.922013	10.5282	0.380569	2.62764
CUFF.15156	chr5	133497843	133498179	+	337	4.21487	5.73793	10.7617	0.632139	0	6.65529	2.55327	10.5282	0.618425	1.61701
CUFF.15172	chr5	133523989	133524491	+	503	3.52985	16.3383	9.01265	0.423521	0	4.45891	2.55327	10.5282	0.49474	2.02127
CUFF.15892	chr6	36503978	36504136	+	159	2.23335	24.3231	5.70234	1.33982	0	14.1059	2.55327	10.5282	2.4737	0.404253
CUFF.15952	chr6	43229036	43229470	+	435	4.08164	12.2244	2.0843	1.9589	34.2822	20.6238	0.510654	10.5282	9.89479	0.101063
CUFF.16040	chr6	57415502	57415767	+	266	1.33497	0	1.70427	0.800868	0	8.4317	1.27663	10.5282	4.9474	0.202127
CUFF.16228	chr6	135967610	135968252	+	643	9.38841	8.27003	11.2805	0.331308	0	3.48808	1.20154	10.5282	0.309212	3.23402
CUFF.16386	chr6	165810304	165810571	+	268	18.5501	50.5067	20.2986	0.794891	0	8.36878	1.09426	10.5282	0.412283	2.42552
CUFF.16403	chr6	165837404	165837982	+	579	12.2661	21.708	15.6593	0.367929	0	3.87363	1.27663	10.5282	0.24737	4.04253
CUFF.16440	chr6	165895486	165895959	+	474	20.9765	37.7354	24.8665	0.449432	0	4.73172	1.18545	10.5282	0.190284	5.25529
CUFF.16495	chr6	165930917	165932178	+	1262	20.2594	23.3666	26.2231	0.168804	0	1.77721	1.29436	10.5282	0.0677726	14.7552
CUFF.16558	chr7	720478	720990	+	513	4.84546	0.942341	11.488	0.415265	0	4.37199	2.37089	10.5282	0.380569	2.62764
CUFF.16729	chr7	23405541	23405748	+	208	18.7795	2.32414	8.718	1.02419	0	10.7829	0.46423	10.5282	1.23685	0.808506
CUFF.16819	chr7	39575271	39575565	+	295	1.20374	8.19357	0	0.722139	50.5517	7.60282	0	10.5282	7.60282	0
CUFF.17488	chr7	137876334	137876491	+	158	11.2374	6.11925	2.86922	1.3483	78.6538	14.1951	0.255327	10.5282	4.9474	0.202127
CUFF.17500	chr7	138833902	138834336	+	435	22.8572	24.4489	27.0959	0.489726	0	5.15594	1.18545	10.5282	0.190284	5.25529
CUFF.17550	chr7	149577477	149578119	+	643	1.65678	7.51821	10.5755	0.331308	0	3.48808	6.38317	10.5282	0.329826	3.0319
CUFF.17602	chr7	155309129	155309325	+	197	14.4204	14.7235	2.3012	1.08138	0	11.3849	0.159579	10.5282	4.9474	0.202127
CUFF.17705	chr7	159093705	159094597	+	893	2.38591	1.62403	5.07655	0.238556	0	2.51157	2.12772	10.5282	0.49474	2.02127
CUFF.18251	chr8	97657997	97658293	+	297	1.19563	3.25536	0	0.717276	0	7.55163	0	10.5282	7.55163	0
CUFF.18272	chr8	100344288	100344597	+	310	2.29098	6.23769	1.46237	0.687196	0	7.23495	0.638317	10.5282	4.9474	0.202127
CUFF.18441	chr8	127131005	127131398	+	394	7.21021	18.4043	10.3554	0.540688	0	5.69247	1.43621	10.5282	0.549711	1.81914
CUFF.19321	chr9	120442998	120443400	+	403	8.81148	5.99778	4.49961	0.528613	0	5.56534	0.510654	10.5282	1.23685	0.808506
CUFF.19328	chr9	120605015	120605240	+	226	18.855	17.1122	6.01774	0.942615	0	9.92404	0.319158	10.5282	1.64913	0.60638
CUFF.19909	chrUn_KI270743v1	174762	175015	+	254	1.39804	0	1.78479	0.838704	0	8.83005	1.27663	10.5282	4.9474	0.202127
CUFF.20227	chrX	74210083	74210336	+	254	19.5726	3.80646	1.78479	0.838704	0	8.83005	0.0911881	10.5282	4.9474	0.202127
CUFF.8382	chr18	36108866	36109293	+	428	39.8246	47.4385	25.4207	3.48415	17.4214	35.6338	0.638317	10.2274	1.40176	0.713388
CUFF.11890	chr22;chr22	25062115;25068705	25064335;25068725	+;+	2242	1.58387	2.37182	1.41541	1.14022	0	11.6043	0.893644	10.1773	8.19854	0.121973
CUFF.4244	chr12;chr12	53985727;54053160	53986010;54053175	+;+	300	98.2451	38.6737	22.6668	3.55051	8.28487	35.8853	0.230717	10.1071	1.58317	0.631645
CUFF.2907	chr11;chr11;chr11	55057973;55066937;55084364	55058190;55071280;55084371	+;+;+	4570	0.077703	0.211563	4.26553	31.6983	21.7546	317.727	54.8953	10.0235	74.4871	0.0134251
CUFF.7393	chr17	28326567	28326761	+	195	9.1052	0	2.3248	3.2774	25.4919	32.2048	0.255327	9.82633	13.8527	0.072188
CUFF.10780	chr2;chr2;chr2;chr2;chr2;chr2;chr2;chr2;chr2;chr2	239115120;239126456;239134245;239134527;239139684;239144583;239156652;239163803;239176413;239189833	239115310;239126679;239134443;239134643;239139797;239144714;239156773;239163923;239176563;239189980	-;-;-;-;-;-;-;-;-;-	1519	26.884	21.3227	22.0848	0.841465	4.90874	8.26851	0.821486	9.82633	0.374398	2.67096
CUFF.3168	chr11	68459988	68460231	+	244	87.3203	37.6434	124.482	30.5577	20.3726	297.819	1.42557	9.74611	2.39247	0.417978
CUFF.15015	chr5	102834366	102835057	+	692	0.513154	0	0	1.53924	0	14.909	0	9.68595	14.909	0
CUFF.1383	chr1	204554196	204554564	+	369	5.77403	5.24033	4.91421	1.15464	0	10.9407	0.851089	9.47539	2.22633	0.44917
CUFF.5340	chr14;chr14;chr14;chr14;chr14;chr14	52005740;52006538;52007810;52010876;52011554;52014287	52005850;52006660;52007967;52011047;52011683;52014330	-;-;-;-;-;-	738	20.6903	7.8605	8.59987	1.15464	0	10.9407	0.415648	9.47539	1.27219	0.786048
CUFF.1166	chr1	164627384	164627610	+	227	7.82164	12.7776	0	1.87692	0	17.7846	0	9.47539	17.7846	0
CUFF.1503	chr1;chr1;chr1;chr1	224012091;224012624;224014910;224042836	224012471;224014766;224014932;224042846	+;+;+;+	2558	2.91523	8.50428	88.7887	0.166561	0	1.57823	30.4568	9.47539	0.0177751	56.2585
CUFF.5137	chr13	113228999	113229536	+	538	24.4216	12.5797	16.01	1.58387	0	15.0078	0.655569	9.47539	0.937401	1.06678
CUFF.11907	chr22	28484521	28484697	+	177	12.0374	27.3119	30.7346	2.40713	14.0421	22.8085	2.55327	9.47539	0.742109	1.34751
CUFF.12313	chr3;chr3;chr3	4766653;4768514;4775245	4766713;4768767;4775271	+;+;+	342	59.1838	19.7892	27.8364	1.24579	0	11.8044	0.470339	9.47539	0.424063	2.35814
CUFF.16658	chr7	5708292	5708645	+	354	2.00623	2.73119	6.40305	1.20356	0	11.4042	3.19158	9.47539	1.78106	0.561463
CUFF.11631	chr21	41276049	41276264	+	216	47.6758	8.95224	8.39511	3.94502	0	35.3039	0.176087	8.94898	4.20529	0.237796
CUFF.15235	chr5;chr5;chr5;chr5	136046464;136046854;136047277;136049442	136046498;136047018;136047423;136049479	+;+;+;+	385	36.8938	16.3233	18.8399	2.76663	0	24.4673	0.510654	8.84369	1.29869	0.770006
CUFF.6529	chr16	22195671	22195801	+	131	116.56	36.9024	131.502	39.0286	18.973	342.417	1.12819	8.77351	2.60389	0.38404
CUFF.8361	chr18;chr18;chr18	22975155;22982221;22984886	22975222;22982393;22988877	+;+;+	4233	0.587224	0.913623	1.60644	2.21435	1.17433	18.8625	2.73564	8.51828	11.7418	0.0851657
CUFF.2906	chr11;chr11	55048683;55064455	55048701;55071289	+;+	6854	0.0518096	0.141062	3.10867	26.6677	19.9446	226.312	60.0018	8.48637	72.8004	0.0137362
CUFF.339	chr1;chr1;chr1	28236210;28236364;28237839	28236273;28236454;28237929	+;+;+	246	183.325	139.524	86.613	31.1753	0	264.399	0.472455	8.48106	3.05265	0.327584
CUFF.272	chr1	21923520	21923917	+	398	1.78444	0	2.27807	0.535253	0	4.50821	1.27663	8.42257	1.97896	0.505316
CUFF.661	chr1	61149902	61150234	+	333	1.06637	1.45171	4.08411	0.639732	0	5.38819	3.8299	8.42257	1.31931	0.757974
CUFF.1270	chr1	182875238	182875426	+	189	15.0308	7.67335	2.3986	1.12715	0	9.49347	0.159579	8.42257	3.95792	0.252658
CUFF.1482	chr1	222640480	222640702	+	223	1.59239	0	0	0.955295	78.0189	8.04604	0	8.42257	8.04604	0
CUFF.1673	chr1	234079217	234079589	+	373	0.952018	0	2.43076	0.571128	0	4.81037	2.55327	8.42257	1.97896	0.505316
CUFF.1707	chr1	240493337	240493694	+	358	0.991907	2.70068	5.06521	0.595058	0	5.01192	5.10654	8.42257	0.989479	1.01063
CUFF.1789	chr1	247345879	247346494	+	616	1.7294	2.35432	12.5109	0.345829	0	2.91277	7.23426	8.42257	0.232819	4.29519
CUFF.1864	chr10	1511249	1511599	+	351	5.05844	5.50907	5.16622	0.606926	0	5.11187	1.02131	8.42257	0.989479	1.01063
CUFF.1875	chr10	1544140	1544650	+	511	0.694917	2.83809	3.54862	0.41689	0	3.51129	5.10654	8.42257	0.989479	1.01063
CUFF.1962	chr10	1730969	1731780	+	812	15.3061	21.4325	10.0493	0.262353	0	2.20969	0.656555	8.42257	0.219884	4.54785
CUFF.2262	chr10	74055018	74055313	+	296	1.19967	0	0	0.719699	0	6.06171	0	8.42257	6.06171	0
CUFF.2274	chr10	75008164	75008352	+	189	5.63655	0	0	1.12715	0	9.49347	0	8.42257	9.49347	0
CUFF.2518	chr10	119651568	119651770	+	203	1.74927	14.2883	4.46637	1.04941	0	8.83875	2.55327	8.42257	1.97896	0.505316
CUFF.2649	chr11	6449979	6450251	+	273	5.20297	0	3.32114	0.780333	0	6.57241	0.638317	8.42257	1.97896	0.505316
CUFF.2767	chr11	20060974	20061502	+	529	0.671272	0	4.28484	0.402705	0	3.39181	6.38317	8.42257	0.791583	1.26329
CUFF.2775	chr11	24496907	24497258	+	352	28.2468	15.1069	14.1668	0.605201	0	5.09735	0.501535	8.42257	0.359811	2.77924
CUFF.2872	chr11	47230468	47231053	+	586	0.605977	4.12475	1.54722	0.363534	0	3.06189	2.55327	8.42257	1.97896	0.505316
CUFF.3242	chr11;chr11	72570495;72571029	72570908;72571361	+;+	747	16.638	10.3544	14.565	0.285182	0	2.40196	0.875406	8.42257	0.164913	6.0638
CUFF.3357	chr11	93187550	93187826	+	277	1.28196	1.7452	0	0.769065	0	6.4775	0	8.42257	6.4775	0
CUFF.3485	chr11	122421021	122421301	+	281	17.6919	3.44072	1.6133	0.758117	0	6.38529	0.0911881	8.42257	3.95792	0.252658
CUFF.3788	chr12	19302195	19302562	+	368	4.82476	0	4.92757	0.578888	0	4.87572	1.02131	8.42257	0.989479	1.01063
CUFF.3873	chr12	20383516	20384008	+	493	15.8464	42.1645	23.9082	0.432111	5.0415	3.63949	1.50875	8.42257	0.152228	6.56911
CUFF.3965	chr12	39812454	39812731	+	278	5.10939	0	4.89212	0.766298	0	6.4542	0.957475	8.42257	1.31931	0.757974
CUFF.4161	chr12	50551075	50551326	+	252	14.0914	0	7.19581	0.845361	0	7.12011	0.510654	8.42257	0.989479	1.01063
CUFF.4260	chr12	54419040	54419215	+	176	2.01763	8.24013	12.8789	1.2104	0	10.1947	6.38317	8.42257	0.791583	1.26329
CUFF.4351	chr12	64410200	64410408	+	209	1.69906	0	0	1.01929	0	8.58501	0	8.42257	8.58501	0
CUFF.4441	chr12	96392551	96392784	+	234	9.1052	4.1318	0	0.910388	0	7.66781	0	8.42257	7.66781	0
CUFF.4543	chr12	113765345	113765712	+	368	5.78972	15.7637	3.69567	0.578888	0	4.87572	0.638317	8.42257	1.31931	0.757974
CUFF.4640	chr12	122602014	122602464	+	451	0.787367	3.21566	3.01554	0.472352	0	3.97842	3.8299	8.42257	1.31931	0.757974
CUFF.4830	chr13	32699703	32699991	+	289	11.0586	0	0	1.47426	0	12.4171	0	8.42257	12.4171	0
CUFF.4861	chr13	44436509	44436846	+	338	13.6578	5.72096	17.436	1.26054	29.4137	10.617	1.27663	8.42257	0.60891	1.64228
CUFF.4999	chr13	92546041	92546387	+	347	7.16345	8.35886	6.53222	0.613922	0	5.1708	0.911881	8.42257	0.791583	1.26329
CUFF.5133	chr13	113246372	113246652	+	281	1.26371	15.4832	29.0393	0.758117	0	6.38529	22.9794	8.42257	0.219884	4.54785
CUFF.5759	chr15	43405500	43405814	+	315	12.4004	7.67335	8.63497	0.676289	0	5.69608	0.696346	8.42257	0.659653	1.51595
CUFF.5905	chr15	59130045	59130674	+	630	1.12731	9.20802	5.75665	0.338144	0	2.84804	5.10654	8.42257	0.49474	2.02127
CUFF.6092	chr15	80728116	80728361	+	246	8.66104	3.93025	5.52849	0.865979	0	7.29377	0.638317	8.42257	1.31931	0.757974
CUFF.6205	chr15	98696907	98697119	+	213	5.00145	11.3479	10.6417	1.00015	11.6688	8.42379	2.12772	8.42257	0.791583	1.26329
CUFF.6264	chr15	100975286	100975600	+	315	1.12731	0	8.63497	0.676289	0	5.69608	7.6598	8.42257	0.659653	1.51595
CUFF.6704	chr16	57925829	57926703	+	875	1.62333	3.31489	1.0362	0.243464	0	2.05059	0.638317	8.42257	1.97896	0.505316
CUFF.6931	chr16;chr16	85555395;85555574	85555547;85555871	+;+	451	14.96	13.9345	4.02072	0.472352	0	3.97842	0.268765	8.42257	0.989479	1.01063
CUFF.6953	chr16	86474993	86475216	+	224	9.51168	28.0557	10.1191	0.951031	0	8.01012	1.06386	8.42257	0.791583	1.26329
CUFF.7671	chr17	50657266	50657773	+	508	9.08727	12.371	11.6011	1.25806	0	10.5961	1.27663	8.42257	0.913366	1.09485
CUFF.7828	chr17	67492114	67492453	+	340	1.04442	5.6873	6.66671	0.626561	0	5.27725	6.38317	8.42257	0.791583	1.26329
CUFF.8335	chr18	13033651	13033843	+	193	1.83991	0	0	1.10379	0	9.29672	0	8.42257	9.29672	0
CUFF.9192	chr19;chr19;chr19	55351887;55352533;55353312	55352326;55352736;55353394	-;-;-	727	15.6304	9.30934	9.97714	0.293027	0	2.46804	0.638317	8.42257	0.24737	4.04253
CUFF.9512	chr2	38189243	38189639	+	397	8.94465	4.87074	12.5609	0.536602	0	4.51956	1.4043	8.42257	0.359811	2.77924
CUFF.9712	chr2	72673429	72673734	+	306	1.16047	0	0	0.696179	0	5.86362	0	8.42257	5.86362	0
CUFF.9873	chr2	100841891	100842124	+	234	13.6578	4.1318	15.4987	0.910388	0	7.66781	1.13479	8.42257	0.49474	2.02127
CUFF.10184	chr2	153465662	153466087	+	426	2.50072	7.94353	5.32085	0.500073	0	4.21189	2.12772	8.42257	0.791583	1.26329
CUFF.10194	chr2	153361523	153362046	+	524	14.2312	38.7475	25.0892	0.406547	0	3.42417	1.76297	8.42257	0.13648	7.32709
CUFF.10205	chr2	153543213	153543559	+	347	4.0934	11.1451	24.8224	0.613922	0	5.1708	6.06401	8.42257	0.208311	4.8005
CUFF.10325	chr2	178433593	178433939	+	347	1.02335	0	0	0.613922	0	5.1708	0	8.42257	5.1708	0
CUFF.10479	chr2	210557204	210557546	+	343	7.24699	1.40939	14.5385	0.621081	0	5.2311	2.00614	8.42257	0.359811	2.77924
CUFF.10776	chr2	239081328	239081900	+	573	1.85918	5.90566	5.53814	0.371782	0	3.13136	2.97881	8.42257	0.565417	1.76861
CUFF.10784	chr2	239197913	239198305	+	393	5.42141	13.5309	11.5353	0.542063	0	4.56556	2.12772	8.42257	0.395792	2.52658
CUFF.10848	chr2	241051447	241051665	+	219	21.0792	37.5258	39.3305	0.972744	0	8.193	1.86585	8.42257	0.208311	4.8005
CUFF.10968	chr20	6778495	6778767	+	273	1.30074	1.77077	0	0.780333	0	6.57241	0	8.42257	6.57241	0
CUFF.11414	chr20	62364930	62365357	+	428	9.12647	2.25898	4.23679	0.497736	0	4.19221	0.46423	8.42257	0.989479	1.01063
CUFF.11622	chr21	38508774	38509211	+	438	0.810737	5.5185	7.2451	0.486372	0	4.0965	8.93644	8.42257	0.565417	1.76861
CUFF.11858	chr22	22286698	22286883	+	186	24.819	10.3961	29.2475	1.14533	0	9.6466	1.17843	8.42257	0.329826	3.0319
CUFF.12168	chr22	46105989	46106941	+	953	0.372616	9.63798	6.65971	0.447074	0	3.76551	17.8729	8.42257	0.565417	1.76861
CUFF.12280	chr3;chr3;chr3	4644167;4645389;4645582	4644236;4645470;4645729	+;+;+	300	15.3878	11.2798	12.089	0.710103	0	5.98089	0.785621	8.42257	0.49474	2.02127
CUFF.12403	chr3	15280652	15281034	+	383	0.927161	7.57317	2.36729	0.556216	0	4.68477	2.55327	8.42257	1.97896	0.505316
CUFF.12635	chr3;chr3;chr3	50331565;50332050;50337905	50331856;50332154;50337923	-;-;-	416	8.53612	10.4586	8.718	1.53628	0	12.9394	1.02131	8.42257	1.48422	0.673755
CUFF.13278	chr3	196918803	196919107	+	305	3.49281	0	16.3498	0.698462	8.14905	5.88284	4.68099	8.42257	0.359811	2.77924
CUFF.13360	chr4	1166736	1167174	+	439	8.89779	12.1131	37.1756	0.485264	0	4.08717	4.17807	8.42257	0.109942	9.09569
CUFF.13475	chr4	7790053	7790330	+	278	2.5547	6.9557	16.3071	0.766298	0	6.4542	6.38317	8.42257	0.395792	2.52658
CUFF.13858	chr4;chr4	109300585;109301723	109300652;109302009	-;-	355	11.0032	5.447	16.601	0.600087	0	5.05427	1.50875	8.42257	0.304455	3.28456
CUFF.13973	chr4	151466123	151466552	+	430	0.82582	2.24847	1.05427	0.495421	0	4.17271	1.27663	8.42257	3.95792	0.252658
CUFF.14141	chr5	51138	51801	+	664	0.534793	0	17.7511	0.32083	0	2.70221	33.1925	8.42257	0.152228	6.56911
CUFF.14508	chr5;chr5;chr5;chr5	32774818;32780725;32782896;32784799	32774846;32780819;32783028;32784884	+;+;+;+	343	6.21171	8.45634	7.93008	0.621081	0	5.2311	1.27663	8.42257	0.659653	1.51595
CUFF.14524	chr5	34118637	34118991	+	355	8.00231	25.8732	17.878	1.20017	0	10.1085	2.23411	8.42257	0.565417	1.76861
CUFF.14595	chr5	37689707	37690046	+	340	2.08884	15.6401	9.33339	0.626561	0	5.27725	4.46822	8.42257	0.565417	1.76861
CUFF.14764	chr5	59278805	59279225	+	421	1.68695	8.03788	8.61446	0.506012	0	4.26192	5.10654	8.42257	0.49474	2.02127
CUFF.14831	chr5	59653795	59654015	+	221	1.6068	0	8.20518	0.963941	0	8.11885	5.10654	8.42257	0.989479	1.01063
CUFF.14937	chr5	80482956	80483185	+	230	1.54392	10.5091	3.94205	0.926221	0	7.80116	2.55327	8.42257	1.97896	0.505316
CUFF.15163	chr5	133509349	133509637	+	289	25.8033	26.7638	23.5296	0.737131	0	6.20854	0.911881	8.42257	0.263861	3.78987
CUFF.16058	chr6	63482179	63482456	+	278	2.5547	0	3.26141	0.766298	0	6.4542	1.27663	8.42257	1.97896	0.505316
CUFF.16089	chr6	71406256	71406548	+	293	54.538	13.1992	38.6806	0.727068	0	6.12378	0.709241	8.42257	0.158317	6.31645
CUFF.16224	chr6	135956046	135956418	+	373	23.8004	20.7366	14.5845	0.571128	0	4.81037	0.612784	8.42257	0.329826	3.0319
CUFF.16433	chr6	165886360	165886913	+	554	5.76882	10.4712	1.63659	0.384532	0	3.23875	0.283696	8.42257	1.97896	0.505316
CUFF.16496	chr6	165932274	165932660	+	387	28.4449	42.4711	50.3707	0.550467	0	4.63635	1.77081	8.42257	0.0920446	10.8643
CUFF.16722	chr7	23373741	23374600	+	860	2.47746	4.49694	4.21708	0.24771	0	2.08636	1.70218	8.42257	0.49474	2.02127
CUFF.16734	chr7	23467833	23468308	+	476	1.49203	8.12472	4.76193	0.447544	0	3.76947	3.19158	8.42257	0.791583	1.26329
CUFF.17689	chr7	159029087	159030312	+	1226	0.289643	3.15446	15.1605	0.173761	0	1.46351	52.342	8.42257	0.0965346	10.359
CUFF.17775	chr8	8237031	8237336	+	306	8.12326	0	4.44447	0.696179	0	5.86362	0.547129	8.42257	1.31931	0.757974
CUFF.18448	chr8	127143730	127143943	+	214	28.2091	22.5898	38.1311	0.995471	0	8.38442	1.35173	8.42257	0.219884	4.54785
CUFF.18696	chr8	143219744	143220161	+	418	0.849528	1.15651	156.173	0.509643	0	4.2925	183.835	8.42257	0.0274855	36.3828
CUFF.18800	chr8_KI270816v1_alt;chr8_KI270816v1_alt;chr8_KI270816v1_alt	102725;103236;103564	103005;103335;103612	-;-;-	430	0.82582	0	0	0.495421	11.5603	4.17271	0	8.42257	4.17271	0
CUFF.19057	chr9	79571969	79572399	+	431	4.94342	4.4865	8.41459	0.494271	0	4.16303	1.70218	8.42257	0.49474	2.02127
CUFF.19308	chr9	113950383	113950863	+	481	1.47652	0	6.59741	0.442892	0	3.73028	4.46822	8.42257	0.565417	1.76861
CUFF.19353	chr9	122866422	122866818	+	397	2.6834	12.1768	1.1419	0.536602	0	4.51956	0.425545	8.42257	3.95792	0.252658
CUFF.19819	chr9	137301613	137301836	+	224	15.8528	6.47439	8.09529	0.951031	0	8.01012	0.510654	8.42257	0.989479	1.01063
CUFF.19842	chr9	137750332	137750637	+	306	1.16047	0	4.44447	0.696179	0	5.86362	3.8299	8.42257	1.31931	0.757974
CUFF.20417	chrX	131790102	131790444	+	343	1.03528	7.04695	10.5734	0.621081	0	5.2311	10.2131	8.42257	0.49474	2.02127
CUFF.20506	chrX	151972547	151973027	+	481	7.38259	14.0705	15.0798	0.442892	0	3.73028	2.04261	8.42257	0.24737	4.04253
CUFF.555	chr1;chr1	46077537;46080643	46077614;46080715	-;-	151	9.40669	0	9.00668	1.4108	0	11.8826	0.957475	8.42257	1.31931	0.757974
CUFF.660	chr1	61145985	61146449	+	465	1.52732	0	0	0.458131	0	3.85864	0	8.42257	3.85864	0
CUFF.941	chr1	148603624	148604101	+	478	0.742893	0	1.8968	0.445671	0	3.7537	2.55327	8.42257	1.97896	0.505316
CUFF.1162	chr1	164604919	164605351	+	433	18.8623	32.3769	10.4697	0.491988	0	4.1438	0.555058	8.42257	0.395792	2.52658
CUFF.1174	chr1	164695782	164696317	+	536	7.28755	0.901905	3.38311	0.397446	0	3.34751	0.46423	8.42257	0.989479	1.01063
CUFF.1298	chr1	193016375	193016696	+	322	1.1028	3.00261	2.81575	0.661587	0	5.57226	2.55327	8.42257	1.97896	0.505316
CUFF.1399	chr1	207328505	207329585	+	1081	7.55538	11.1799	11.3229	0.788273	0	6.63928	1.49866	8.42257	0.586358	1.70544
CUFF.1477	chr1	220810537	220811258	+	722	4.42649	2.67823	3.76734	0.295057	0	2.48513	0.851089	8.42257	0.659653	1.51595
CUFF.1766	chr1	246725418	246725758	+	341	2.08271	22.6825	13.2943	0.624724	0	5.26178	6.38317	8.42257	0.395792	2.52658
CUFF.1861	chr10	1490539	1490786	+	248	11.4549	0	0	0.858996	0	7.23495	0	8.42257	7.23495	0
CUFF.1902	chr10	1606099	1606468	+	370	0.959737	3.91963	2.45047	0.575759	0	4.84937	2.55327	8.42257	1.97896	0.505316
CUFF.1916	chr10	1642055	1642357	+	303	2.34391	0	4.48848	0.703072	0	5.92167	1.91495	8.42257	1.31931	0.757974
CUFF.1943	chr10	1680107	1680563	+	457	25.642	24.3297	42.6553	0.466151	0	3.92619	1.66349	8.42257	0.0920446	10.8643
CUFF.1983	chr10	5719279	5719538	+	260	1.36578	0	0	0.81935	0	6.90103	0	8.42257	6.90103	0
CUFF.2037	chr10	18566085	18567064	+	980	1.08705	2.46643	34.2315	0.217378	0	1.83088	31.4903	8.42257	0.0534854	18.6967
CUFF.2358	chr10	94358841	94359083	+	243	8.76797	29.8408	7.46232	2.63001	0	22.1514	0.851089	8.42257	2.96844	0.336878
CUFF.2416	chr10	101040706	101040985	+	280	11.414	6.90601	9.71434	0.760825	0	6.4081	0.851089	8.42257	0.659653	1.51595
CUFF.2552	chr10	125099538	125099904	+	367	0.967582	0	1.23525	0.580466	0	4.88901	1.27663	8.42257	3.95792	0.252658
CUFF.2754	chr11	17378651	17378918	+	268	17.2251	5.41143	13.5324	0.794891	0	6.69502	0.785621	8.42257	0.49474	2.02127
CUFF.2789	chr11;chr11;chr11;chr11	27384344;27385254;27412789;27472120	27384408;27385468;27412862;27472354	-;-;-;-	589	6.6318	3.28299	2.30901	0.361682	0	3.04629	0.348173	8.42257	1.31931	0.757974
CUFF.3152	chr11	68013214	68013542	+	329	5.3967	10.2855	9.64545	0.64751	0	5.4537	1.78729	8.42257	0.565417	1.76861
CUFF.3396	chr11	111630882	111631184	+	303	35.1587	7.97724	10.4731	0.703072	0	5.92167	0.297881	8.42257	0.565417	1.76861
CUFF.3529	chr11	126412142	126412329	+	188	1.88884	5.14277	2.41136	1.13314	0	9.54397	1.27663	8.42257	3.95792	0.252658
CUFF.3761	chr12	15137872	15138275	+	404	0.878967	4.78634	6.73271	0.527304	0	4.44125	7.6598	8.42257	0.659653	1.51595
CUFF.3801	chr12	20637237	20637467	+	231	1.53724	0	13.7375	0.922212	0	7.76739	8.93644	8.42257	0.565417	1.76861
CUFF.3806	chr12	20670518	20671383	+	866	1.23015	3.90756	6.80528	0.245994	0	2.0719	5.53208	8.42257	0.304455	3.28456
CUFF.3891	chr12	20441151	20441487	+	337	17.9132	10.0414	22.8686	0.632139	0	5.32423	1.27663	8.42257	0.232819	4.29519
CUFF.3909	chr12	20510419	20510674	+	256	19.4197	52.8742	30.1043	0.832152	0	7.00885	1.5502	8.42257	0.232819	4.29519
CUFF.4347	chr12	64045967	64046202	+	236	1.50467	6.14518	9.60458	0.902673	0	7.60282	6.38317	8.42257	0.791583	1.26329
CUFF.4531	chr12	112106108	112106355	+	248	4.2956	1.94928	7.31187	0.858996	0	7.23495	1.70218	8.42257	0.989479	1.01063
CUFF.4894	chr13	48991359	48991719	+	361	0.983664	0	0	0.590113	0	4.97027	0	8.42257	4.97027	0
CUFF.4997	chr13	92393242	92393681	+	440	3.22821	12.0855	21.6365	0.484161	0	4.07788	6.70233	8.42257	0.188472	5.30582
CUFF.5051	chr13	106555005	106555245	+	241	1.47346	0	0	0.883946	0	7.44509	0	8.42257	7.44509	0
CUFF.5082	chr13	109779785	109780034	+	250	2.84082	13.5358	10.8801	0.852124	0	7.17707	3.8299	8.42257	0.659653	1.51595
CUFF.5202	chr13	114353616	114353979	+	364	0.975557	0	24.9086	0.58525	6.82819	4.9293	25.5327	8.42257	0.197896	5.05316
CUFF.5222	chr14	21352207	21352497	+	291	2.44057	0	9.34714	0.732065	0	6.16586	3.8299	8.42257	0.659653	1.51595
CUFF.5437	chr14	69969640	69969824	+	185	26.8726	23.5178	17.1533	1.15152	0	9.69874	0.638317	8.42257	0.565417	1.76861
CUFF.5739	chr15	41770159	41770524	+	366	0.970226	22.454	14.8635	2.32821	0	19.6095	15.3196	8.42257	1.31931	0.757974
CUFF.5743	chr15	41950579	41951163	+	585	0.607013	9.91632	17.0485	1.09247	16.9946	9.20137	28.0859	8.42257	0.539716	1.85283
CUFF.5765	chr15	43828180	43828365	+	186	49.638	46.7827	12.1865	6.87196	40.0881	57.8796	0.245507	8.42257	4.7495	0.210548
CUFF.5771	chr15	43891025	43891487	+	463	0.76696	0	0	0.46011	0	3.87531	0	8.42257	3.87531	0
CUFF.5892	chr15	57106752	57107100	+	349	4.06994	1.38516	1.29896	0.610404	0	5.14117	0.319158	8.42257	3.95792	0.252658
CUFF.6119	chr15	84990983	84991221	+	239	10.4005	4.04536	7.58721	0.891343	0	7.50739	0.729505	8.42257	0.989479	1.01063
CUFF.6308	chr16	101582	101852	+	271	1.31034	0	5.01848	0.786092	0	6.62091	3.8299	8.42257	1.31931	0.757974
CUFF.6363	chr16	1376475	1376791	+	317	10.0818	13.7249	2.86016	0.672022	0	5.66015	0.283696	8.42257	1.97896	0.505316
CUFF.6537	chr16	22392477	22392813	+	337	1.05372	0	0	0.632139	0	5.32423	0	8.42257	5.32423	0
CUFF.6559	chr16	24743014	24743349	+	336	1.05685	0	0	0.63402	22.1916	5.34008	0	8.42257	5.34008	0
CUFF.6618	chr16	30783967	30784269	+	303	12.8915	1.59545	1.49616	0.703072	0	5.92167	0.116058	8.42257	3.95792	0.252658
CUFF.6698	chr16	57786293	57786631	+	339	2.095	4.27806	8.02365	0.62841	7.33174	5.29282	3.8299	8.42257	0.659653	1.51595
CUFF.6762	chr16	68354284	68354642	+	359	4.94572	0	5.0511	0.593401	0	4.99796	1.02131	8.42257	0.989479	1.01063
CUFF.6959	chr16	86488275	86488707	+	433	18.8623	14.5138	23.0332	0.491988	0	4.1438	1.22113	8.42257	0.179905	5.55848
CUFF.6969	chr16	86508591	86508857	+	267	2.65995	18.1056	28.8641	0.797868	0	6.7201	10.8514	8.42257	0.232819	4.29519
CUFF.7015	chr16	87862513	87862761	+	249	1.42612	0	5.46188	1.71109	0	14.4118	3.8299	8.42257	2.63861	0.378987
CUFF.7216	chr17	7401770	7402222	+	453	0.783891	1.06715	0	0.470267	0	3.96085	0	8.42257	3.96085	0
CUFF.7222	chr17	7407106	7407334	+	229	3.10133	6.33302	0	0.930266	0	7.83523	0	8.42257	7.83523	0
CUFF.7819	chr17	66522853	66523169	+	317	1.1202	0	1.43008	0.672022	0	5.66015	1.27663	8.42257	3.95792	0.252658
CUFF.7872	chr17	69325997	69326338	+	342	3.11494	18.3756	9.27881	0.622897	0	5.24639	2.97881	8.42257	0.565417	1.76861
CUFF.7877	chr17	72572845	72573322	+	478	0.742893	0	0	0.445671	0	3.7537	0	8.42257	3.7537	0
CUFF.7973	chr17	78488618	78488839	+	222	22.3939	50.0841	20.4205	0.959599	0	8.08228	0.911881	8.42257	0.395792	2.52658
CUFF.7983	chr17	78504037	78504328	+	292	1.21611	0	20.1828	0.729558	0	6.14475	16.5962	8.42257	0.304455	3.28456
CUFF.8019	chr17	79787095	79787380	+	286	12.4162	6.76113	4.75527	0.744863	0	6.27366	0.38299	8.42257	1.31931	0.757974
CUFF.8489	chr18	74666156	74666336	+	181	1.96189	0	0	1.17697	0	9.91308	0	8.42257	9.91308	0
CUFF.8624	chr19	2775671	2776198	+	528	2.69017	5.49342	2.57577	0.806935	4.70731	6.79646	0.957475	8.42257	2.63861	0.378987
CUFF.8663	chr19;chr19	3605739;3605870	3605822;3606295	+;+	510	9.74792	15.1661	6.22226	0.417708	0	3.51817	0.638317	8.42257	0.565417	1.76861
CUFF.8810	chr19	13834572	13834920	+	349	12.2098	12.4664	10.3917	0.610404	0	5.14117	0.851089	8.42257	0.49474	2.02127
CUFF.9033	chr19	43325049	43325273	+	225	94.694	34.3766	56.4152	0.946804	0	7.97452	0.595762	8.42257	0.141354	7.07443
CUFF.9313	chr19	58591522	58591831	+	310	1.14549	0	11.699	0.687196	0	5.78796	10.2131	8.42257	0.49474	2.02127
CUFF.9507	chr2	38136200	38136547	+	348	5.10205	33.3394	20.843	0.612158	0	5.15594	4.08523	8.42257	0.24737	4.04253
CUFF.9616	chr2	55685738	55686258	+	521	0.681579	6.4951	0	0.408888	0	3.44389	0	8.42257	3.44389	0
CUFF.10189	chr2	153498275	153498613	+	339	2.095	0	2.67455	0.62841	0	5.29282	1.27663	8.42257	1.97896	0.505316
CUFF.10196	chr2	153363781	153364213	+	433	4.10049	4.46578	15.7045	0.491988	0	4.1438	3.8299	8.42257	0.263861	3.78987
CUFF.10211	chr2	153587140	153587563	+	424	6.70005	12.5416	16.0378	0.502431	5.86193	4.23176	2.39369	8.42257	0.263861	3.78987
CUFF.10351	chr2	182262174	182262426	+	253	16.8428	21.0183	12.5429	0.842019	0	7.09196	0.744703	8.42257	0.565417	1.76861
CUFF.10358	chr2	184645838	184646520	+	683	2.07966	7.0779	3.98245	0.311905	0	2.62704	1.91495	8.42257	0.659653	1.51595
CUFF.10362	chr2	184679967	184680500	+	534	3.98992	3.62113	5.94261	0.398934	0	3.36005	1.48941	8.42257	0.565417	1.76861
CUFF.10382	chr2;chr2;chr2	189066445;189066729;189068015	189066497;189066782;189068114	-;-;-	207	30.8785	16.3476	13.1402	1.02913	0	8.66796	0.425545	8.42257	0.659653	1.51595
CUFF.10405	chr2	182432984	182433559	+	576	10.4805	11.7498	6.29633	0.369845	0	3.11505	0.600769	8.42257	0.49474	2.02127
CUFF.10477	chr2	210580937	210581525	+	589	20.4983	32.0092	19.2418	0.361682	0	3.04629	0.938701	8.42257	0.158317	6.31645
CUFF.10483	chr2	210565864	210566421	+	558	7.63662	0	5.68701	0.381776	0	3.21553	0.744703	8.42257	0.565417	1.76861
CUFF.10520	chr2	210605969	210606534	+	566	45.7995	71.7444	26.4313	1.12914	0	9.51025	0.577108	8.42257	0.359811	2.77924
CUFF.10525	chr2	210622475	210622795	+	321	5.53119	10.5419	12.7104	0.663648	0	5.58962	2.29794	8.42257	0.439769	2.27392
CUFF.10568	chr2	217800824	217801235	+	412	1.7238	2.3467	2.20066	0.517065	0	4.35502	1.27663	8.42257	1.97896	0.505316
CUFF.10583	chr2	219214316	219214660	+	345	1.02928	5.60488	5.25607	0.617481	0	5.20077	5.10654	8.42257	0.989479	1.01063
CUFF.10611	chr2	225535153	225535546	+	394	5.40765	13.4965	8.05419	0.540688	0	4.55398	1.48941	8.42257	0.565417	1.76861
CUFF.10662	chr2	232488289	232488480	+	192	5.54848	12.5891	16.5279	1.10954	0	9.34514	2.97881	8.42257	0.565417	1.76861
CUFF.11049	chr20	32362493	32362727	+	235	3.02215	4.11422	3.85818	0.906514	0	7.63518	1.27663	8.42257	1.97896	0.505316
CUFF.11538	chr21	8815776	8816403	+	628	0.56545	0	5.05311	0.678442	0	5.71423	8.93644	8.42257	1.13083	0.884303
CUFF.11586	chr21	32422090	32422311	+	222	6.39825	37.0187	10.2103	0.959599	0	8.08228	1.59579	8.42257	0.791583	1.26329
CUFF.11805	chr22	19794872	19795654	+	783	12.6984	10.4957	13.8954	0.27207	0	2.29153	1.09426	8.42257	0.164913	6.0638
CUFF.11819	chr22	19953712	19953916	+	205	1.73221	0	2.2114	1.03918	0	8.75252	1.27663	8.42257	3.95792	0.252658
CUFF.11832	chr22	20118321	20118636	+	316	1.12374	0	0	0.674148	0	5.67806	0	8.42257	5.67806	0
CUFF.12024	chr22;chr22	38282022;38297052	38282050;38297522	+;+	500	17.0449	21.2705	20.8535	0.426062	0	3.58853	1.22344	8.42257	0.172083	5.81114
CUFF.12083	chr22	41688967	41689151	+	185	1.91947	0	4.90093	1.15152	0	9.69874	2.55327	8.42257	1.97896	0.505316
CUFF.12153	chr22	46076127	46076474	+	348	20.4082	37.5068	26.0538	0.612158	0	5.15594	1.27663	8.42257	0.197896	5.05316
CUFF.12318	chr3	6588883	6589357	+	475	5.98068	11.195	20.0422	0.448486	0	3.7774	3.35116	8.42257	0.188472	5.30582
CUFF.12587	chr3	48590926	48591657	+	732	13.098	17.1707	4.33518	0.291026	0	2.45118	0.330979	8.42257	0.565417	1.76861
CUFF.12766	chr3	100103377	100103626	+	250	1.42041	0	0	0.852124	0	7.17707	0	8.42257	7.17707	0
CUFF.12910	chr3	125362426	125362778	+	353	2.01191	1.36946	3.85271	0.603487	0	5.08291	1.91495	8.42257	1.31931	0.757974
CUFF.13039	chr3	142725428	142725612	+	185	1.91947	0	0	1.15152	0	9.69874	0	8.42257	9.69874	0
CUFF.13073	chr3	155097281	155097500	+	220	19.3692	19.7763	37.0911	0.968322	45.1902	8.15576	1.91495	8.42257	0.219884	4.54785
CUFF.13351	chr4;chr4;chr4	1085514;1090782;1113649	1085958;1090973;1113658	-;-;-	647	0.548845	8.2189	17.5168	0.329259	0	2.77321	31.9158	8.42257	0.158317	6.31645
CUFF.13367	chr4	1180647	1181408	+	762	5.12615	25.3764	8.92394	0.279568	0	2.35468	1.74086	8.42257	0.263861	3.78987
CUFF.13497	chr4	16201775	16202027	+	253	1.40357	0	0	0.842019	0	7.09196	0	8.42257	7.09196	0
CUFF.13545	chr4	24337342	24337763	+	422	15.988	11.4555	13.9653	0.504813	0	4.25182	0.873486	8.42257	0.304455	3.28456
CUFF.13655	chr4	41366286	41366572	+	287	14.8475	5.05318	9.47741	0.742268	0	6.2518	0.638317	8.42257	0.659653	1.51595
CUFF.13707	chr4	57087447	57087828	+	382	0.929588	0	3.56023	0.557672	0	4.69703	3.8299	8.42257	1.31931	0.757974
CUFF.13726	chr4	73103530	73103873	+	344	3.09683	4.21588	3.95351	0.619276	0	5.21589	1.27663	8.42257	1.31931	0.757974
CUFF.13917	chr4	138189275	138189544	+	270	2.63039	0	0	0.789003	0	6.64543	0	8.42257	6.64543	0
CUFF.14100	chr4	185744247	185744774	+	528	7.39797	14.6491	10.3031	0.403468	0	3.39823	1.39269	8.42257	0.329826	3.0319
CUFF.14113	chr4	185771755	185772508	+	754	11.303	14.1051	8.41738	0.282534	0	2.37966	0.744703	8.42257	0.282708	3.53721
CUFF.14317	chr5	10724601	10724946	+	346	4.10523	4.19151	1.31022	0.615696	0	5.18574	0.319158	8.42257	3.95792	0.252658
CUFF.14372	chr5	14756816	14757107	+	292	1.21611	1.65555	3.10504	0.729558	0	6.14475	2.55327	8.42257	1.97896	0.505316
CUFF.14462	chr5	17246154	17246564	+	411	6.04798	8.23344	6.61804	0.518323	0	4.36561	1.09426	8.42257	0.659653	1.51595
CUFF.14615	chr5	38988418	38988680	+	263	21.6032	31.2477	17.2371	0.810003	0	6.82231	0.797896	8.42257	0.395792	2.52658
CUFF.14639	chr5	39420916	39421405	+	490	1.4494	0.986573	0.925176	0.434757	0	3.66177	0.638317	8.42257	3.95792	0.252658
CUFF.14725	chr5	59086619	59086866	+	248	27.2054	11.6957	20.1076	0.858996	0	7.23495	0.739104	8.42257	0.359811	2.77924
CUFF.14727	chr5	59087848	59088417	+	570	8.09883	14.4178	12.7252	0.747477	0	6.29567	1.57124	8.42257	0.49474	2.02127
CUFF.14737	chr5	59113726	59113979	+	254	1.39804	1.90323	16.0631	0.838704	0	7.06404	11.4897	8.42257	0.439769	2.27392
CUFF.14776	chr5	59327691	59328089	+	399	2.66994	13.3274	3.40854	0.533912	0	4.49691	1.27663	8.42257	1.31931	0.757974
CUFF.14812	chr5	59609526	59609938	+	413	6.8785	1.17051	17.5627	0.515813	12.0361	4.34447	2.55327	8.42257	0.24737	4.04253
CUFF.14821	chr5	59629891	59630084	+	194	16.4738	42.3616	18.6943	1.0981	0	9.2488	1.13479	8.42257	0.49474	2.02127
CUFF.14824	chr5	59634496	59634730	+	235	27.1994	12.3427	9.64545	0.906514	0	7.63518	0.354621	8.42257	0.791583	1.26329
CUFF.14830	chr5	59652117	59652837	+	721	8.86525	9.38681	10.6889	0.295466	0	2.48858	1.20571	8.42257	0.232819	4.29519
CUFF.14855	chr5	59750156	59750715	+	560	3.17056	23.3078	17.0001	0.380412	0	3.20405	5.36186	8.42257	0.188472	5.30582
CUFF.14979	chr5	95487299	95487546	+	248	1.43187	0	0	0.858996	0	7.23495	0	8.42257	7.23495	0
CUFF.15006	chr5	102771469	102771633	+	165	2.15214	20.5088	0	1.2911	0	10.8743	0	8.42257	10.8743	0
CUFF.15139	chr5	133449992	133450339	+	348	1.02041	0	2.60538	0.612158	0	5.15594	2.55327	8.42257	1.97896	0.505316
CUFF.15158	chr5;chr5	133487245;133493675	133487637;133494011	-;-	730	12.1611	15.2311	13.0412	0.291823	6.80948	2.4579	1.07237	8.42257	0.188472	5.30582
CUFF.15159	chr5	133487825	133488277	+	453	14.8939	5.33577	16.0119	0.470267	0	3.96085	1.07506	8.42257	0.24737	4.04253
CUFF.15168	chr5	133513193	133513755	+	563	5.04586	7.72786	11.273	0.378385	0	3.18697	2.23411	8.42257	0.282708	3.53721
CUFF.15193	chr5	133557430	133558036	+	607	14.0403	16.7246	20.9117	0.350957	0	2.95596	1.48941	8.42257	0.141354	7.07443
CUFF.15197	chr5	133562884	133563347	+	464	3.06123	2.08371	4.88509	0.459118	0	3.86695	1.59579	8.42257	0.791583	1.26329
CUFF.15291	chr5	140453304	140453785	+	482	0.736728	0	5.64319	0.441973	0	3.72254	7.6598	8.42257	0.659653	1.51595
CUFF.15336	chr5	150443517	150443697	+	181	19.6189	13.3542	2.50462	1.17697	0	9.91308	0.127663	8.42257	3.95792	0.252658
CUFF.15492	chr5	178883816	178884223	+	408	2.61105	3.55457	2.22224	0.522135	0	4.39771	0.851089	8.42257	1.97896	0.505316
CUFF.15835	chr6	34280013	34280589	+	577	13.5394	0	1.57136	1.10761	0	9.32894	0.116058	8.42257	5.93688	0.168439
CUFF.15916	chr6	38015717	38015941	+	225	1.57823	0	0	0.946804	0	7.97452	0	8.42257	7.97452	0
CUFF.15966	chr6	44006523	44006742	+	220	8.07052	4.39473	0	0.968322	0	8.15576	0	8.42257	8.15576	0
CUFF.16090	chr6	71408819	71409160	+	342	20.7662	1.41351	5.30218	0.622897	0	5.24639	0.255327	8.42257	0.989479	1.01063
CUFF.16225	chr6	135956554	135956998	+	445	26.3335	67.353	39.7306	0.478721	0	4.03206	1.50875	8.42257	0.101485	9.85367
CUFF.16240	chr6	136003097	136003899	+	803	6.6333	10.8363	7.90374	0.265294	0	2.23445	1.19152	8.42257	0.282708	3.53721
CUFF.16301	chr6	152984540	152984888	+	349	1.01749	1.38516	2.59791	0.610404	0	5.14117	2.55327	8.42257	1.97896	0.505316
CUFF.16378	chr6	165796619	165797100	+	482	5.89382	1.00295	4.70266	0.441973	0	3.72254	0.797896	8.42257	0.791583	1.26329
CUFF.16418	chr6	165849354	165849938	+	585	13.3543	23.1381	17.8235	0.364155	0	3.06712	1.33466	8.42257	0.172083	5.81114
CUFF.16594	chr7	1734951	1735498	+	548	1.94399	0	9.92707	0.388742	0	3.27421	5.10654	8.42257	0.329826	3.0319
CUFF.17145	chr7	98335253	98335800	+	548	2.59199	7.05724	0	0.388742	0	3.27421	0	8.42257	3.27421	0
CUFF.17370	chr7	112196012	112196484	+	473	2.25224	0	0.958427	0.450382	0	3.79338	0.425545	8.42257	3.95792	0.252658
CUFF.17561	chr7	150328033	150328205	+	173	8.21047	16.766	13.1022	1.23139	0	10.3715	1.59579	8.42257	0.791583	1.26329
CUFF.17570	chr7	151236662	151237233	+	572	1.86243	0.845141	4.75527	0.372432	0	3.13683	2.55327	8.42257	0.659653	1.51595
CUFF.17741	chr8	219714	220208	+	495	0.717379	0	34.8016	0.430365	0	3.62478	48.5121	8.42257	0.104156	9.60101
CUFF.17815	chr8	18990250	18990502	+	253	7.01784	11.4645	8.95921	0.842019	0	7.09196	1.27663	8.42257	0.791583	1.26329
CUFF.17823	chr8	19550539	19550791	+	253	14.0357	66.8764	10.7511	0.842019	0	7.09196	0.76598	8.42257	0.659653	1.51595
CUFF.17856	chr8	19847553	19847815	+	263	12.1518	16.5429	10.3423	1.62001	0	13.6446	0.851089	8.42257	1.31931	0.757974
CUFF.17859	chr8	21930728	21931002	+	275	1.29128	1.75789	0	0.774658	0	6.52461	0	8.42257	6.52461	0
CUFF.17951	chr8;chr8	29340211;29349846	29340243;29350044	-;-	232	41.3266	35.4231	17.5863	0.918237	0	7.73391	0.425545	8.42257	0.439769	2.27392
CUFF.18436	chr8	127118416	127118573	+	158	17.9799	33.6559	5.73843	1.3483	0	11.3561	0.319158	8.42257	1.97896	0.505316
CUFF.18453	chr8	127152297	127152500	+	204	6.9628	37.9154	24.4446	1.04427	0	8.79542	3.51074	8.42257	0.359811	2.77924
CUFF.18458	chr8	127159514	127159750	+	237	34.4614	46.9143	11.4769	0.898864	0	7.57075	0.333035	8.42257	0.659653	1.51595
CUFF.18574	chr8	130361292	130361865	+	574	6.8051	10.1064	6.31827	0.371134	0	3.1259	0.928461	8.42257	0.49474	2.02127
CUFF.18626	chr8	139829170	139829491	+	322	2.20561	0	8.44726	0.661587	0	5.57226	3.8299	8.42257	0.659653	1.51595
CUFF.18822	chr9	4104300	4104825	+	526	2.0253	7.35241	6.03299	0.405002	0	3.41115	2.97881	8.42257	0.565417	1.76861
CUFF.19362	chr9	123395803	123396045	+	243	2.92266	0	1.86558	0.87667	0	7.38381	0.638317	8.42257	3.95792	0.252658
CUFF.19451	chr9	128683107	128683356	+	250	4.26123	0	1.81334	0.852124	0	7.17707	0.425545	8.42257	3.95792	0.252658
CUFF.19452	chr9	128702918	128703298	+	381	0.932028	0	8.32901	0.559136	0	4.70936	8.93644	8.42257	0.565417	1.76861
CUFF.19643	chr9	133830209	133830448	+	240	5.91838	2.01425	0	0.887629	0	7.47611	0	8.42257	7.47611	0
CUFF.19801	chr9	137110646	137110962	+	317	24.6443	27.4498	14.3008	1.34404	7.84057	11.3203	0.580288	8.42257	0.791583	1.26329
CUFF.20013	chrX	24157445	24157699	+	255	22.281	26.5408	5.33337	0.835415	0	7.03634	0.239369	8.42257	1.31931	0.757974
CUFF.20068	chrX	45838312	45838517	+	206	1.7238	0	0	1.03413	0	8.71003	0	8.42257	8.71003	0
CUFF.20471	chrX	150414150	150414582	+	433	0.820099	10.048	4.18786	0.491988	0	4.1438	5.10654	8.42257	0.989479	1.01063
CUFF.20489	chrX	150512558	150512878	+	321	2.21248	4.51795	9.88583	0.663648	0	5.58962	4.46822	8.42257	0.565417	1.76861
CUFF.20498	chrX	151953309	151953582	+	274	42.7678	28.229	39.7083	0.777485	0	6.54842	0.928461	8.42257	0.164913	6.0638
CUFF.20503	chrX	151971879	151972467	+	589	25.3214	30.3677	30.0172	0.361682	0	3.04629	1.18545	8.42257	0.101485	9.85367
CUFF.20505	chrX;chrX;chrX	151954202;151955357;151955708	151955084;151955569;151955863	-;-;-	1252	14.1814	5.40566	8.69015	0.170152	0	1.43312	0.612784	8.42257	0.164913	6.0638
CUFF.18819	chr9;chr9	2823785;2825626	2824700;2825632	+;+	923	3.46254	17.2837	60.9032	3.69284	13.464	30.6172	17.5892	8.29096	0.502719	1.98918
CUFF.10387	chr2;chr2;chr2;chr2;chr2;chr2	189097287;189098727;189100107;189104264;189110225;189179508	189097330;189098759;189100139;189104277;189110449;189179566	-;-;-;-;-;-	408	36.5547	14.2183	37.778	4.69921	0	38.48	1.03347	8.18861	1.01858	0.981757
CUFF.10852	chr2	241057798	241060084	+	2287	22.5142	47.9827	34.4908	1.02463	0	8.23778	1.53196	8.03972	0.23884	4.18691
CUFF.6436	chr16	4113799	4114158	+	360	16.7687	33.5709	20.1483	2.95876	0	23.6744	1.20154	8.00144	1.17501	0.851059
CUFF.8383	chr18;chr18	36114220;36116675	36114475;36116737	-;-	319	33.3952	15.1543	4.26335	3.33904	0	26.7171	0.127663	8.00144	6.2667	0.159574
CUFF.17920	chr8	25339559	25339849	+	291	31.7274	23.2574	15.5786	2.92826	0	23.122	0.491013	7.89616	1.48422	0.673755
CUFF.17019	chr7;chr7;chr7;chr7;chr7;chr7;chr7	75186513;75187220;75188075;75189215;75190539;75192047;75192899	75186527;75187295;75188116;75189256;75190567;75192230;75192938	-;-;-;-;-;-;-	428	13.2749	1.12949	5.29598	1.99094	0	15.7208	0.398948	7.89616	2.96844	0.336878
CUFF.20518	chrX	153866590	153866872	+	283	104.147	46.1214	35.2417	7.52759	8.78254	58.6465	0.338385	7.79087	1.66412	0.600917
CUFF.16713	chr7	22947024	22947342	+	319	24.4898	6.0617	18.4745	2.00343	0	15.4678	0.754375	7.72069	0.837252	1.19438
CUFF.18733	chr8;chr8	144098948;144099081	144098994;144099470	-;-	437	20.3148	3.31868	10.3738	1.46245	11.3751	11.2912	0.510654	7.72069	1.08843	0.918757
CUFF.1666	chr1	230170565	230171205	+	641	9.97168	9.80417	0	0.997024	11.6324	7.69771	0	7.72069	7.69771	0
CUFF.15838	chr6	34286118	34286298	+	181	1.96189	8.0125	7.51386	3.5309	0	27.261	3.8299	7.72069	3.62809	0.275627
CUFF.19685	chr9	134843502	134843872	+	371	7.6572	0	4.88772	1.72262	0	13.2998	0.638317	7.72069	2.72107	0.367503
CUFF.10883	chr2	241326920	241327404	+	485	21.2329	24.9186	15.8901	1.31772	0	10.1737	0.748372	7.72069	0.640251	1.56189
CUFF.1378	chr1	204506523	204506739	+	217	24.5463	82.4266	41.7821	16.6891	0	128.162	1.70218	7.6794	3.06739	0.32601
CUFF.6209	chr15	98718631	98719032	+	402	30.0336	37.2787	18.0432	2.64964	0	20.0851	0.600769	7.58031	1.11316	0.89834
CUFF.16486	chr6_GL000253v2_alt;chr6_GL000253v2_alt;chr6_GL000253v2_alt;chr6_GL000253v2_alt	4396878;4397138;4397508;4399209	4396951;4397387;4397771;4399411	+;+;+;+	791	25.14	12.223	14.3279	1.34659	0	10.2076	0.569926	7.58031	0.712425	1.40366
CUFF.13627	chr4	41697724	41698110	+	387	39.4559	4.9966	7.02847	1.10093	0	8.11361	0.178135	7.36975	1.15439	0.866256
CUFF.19477	chr9	129177658	129178255	+	598	15.4392	14.5511	15.1617	0.712478	12.4689	5.25078	0.982026	7.36975	0.346318	2.88752
CUFF.1728	chr1	244840849	244841309	+	461	19.2572	53.4804	48.1854	1.84842	0	13.6224	2.5022	7.36975	0.282708	3.53721
CUFF.4406	chr12	87436784	87437129	+	346	1.02631	0	0	1.23139	0	9.07505	0	7.36975	9.07505	0
CUFF.6883	chr16	80785816	80786040	+	225	11.0476	4.29707	30.2224	1.89361	0	13.9554	2.73564	7.36975	0.461757	2.16564
CUFF.8018	chr17	79784527	79785050	+	524	3.38838	8.30303	0.865145	0.813095	0	5.9923	0.255327	7.36975	6.92636	0.144376
CUFF.8505	chr18	80118997	80119284	+	288	1.233	5.03563	3.14817	1.47938	0	10.9027	2.55327	7.36975	3.46318	0.288752
CUFF.9299	chr19	58556194	58556759	+	566	1.88217	9.3951	5.60663	1.50552	0	11.0953	2.97881	7.36975	1.97896	0.505316
CUFF.12582	chr3;chr3;chr3;chr3;chr3	48570020;48570465;48570639;48570861;48571101	48570334;48570500;48570710;48570968;48571162	-;-;-;-;-	593	27.5459	22.8259	30.5792	1.43697	0	10.5901	1.11012	7.36975	0.346318	2.88752
CUFF.15597	chr6	2632780	2633810	+	1031	1.72213	0.468885	12.3117	0.413251	0	3.04555	7.14915	7.36975	0.24737	4.04253
CUFF.17108	chr7	93680493	93680763	+	271	1.31034	3.56768	5.01848	1.57218	0	11.5866	3.8299	7.36975	2.30879	0.433128
CUFF.1252	chr1	179342748	179342935	+	188	22.6661	0	14.4682	2.26629	0	16.702	0.638317	7.36975	1.15439	0.866256
CUFF.1255	chr1	180112557	180112734	+	178	13.9647	2.71585	2.54683	2.39361	0	17.6403	0.182376	7.36975	6.92636	0.144376
CUFF.3453	chr11	120330539	120330732	+	194	1.83043	0	2.33678	2.19619	0	16.1854	1.27663	7.36975	6.92636	0.144376
CUFF.4036	chr12	46238278	46238788	+	511	4.86442	5.67617	7.09724	0.83378	0	6.14475	1.45901	7.36975	0.865794	1.15501
CUFF.4658	chr12;chr12;chr12;chr12	123484240;123485633;123498544;123499418	123484272;123485805;123498765;123499517	-;-;-;-	528	4.7078	19.227	10.3031	0.806935	18.8292	5.94691	2.18852	7.36975	0.577196	1.73251
CUFF.8043	chr17	80467211	80467474	+	264	28.2468	62.2587	29.1921	1.61387	18.8292	11.8938	1.03347	7.36975	0.407433	2.45439
CUFF.12589	chr3;chr3;chr3;chr3;chr3;chr3;chr3;chr3;chr3;chr3	48577008;48578324;48578456;48578919;48579197;48579369;48579588;48579785;48580031;48580300	48577032;48578370;48578527;48578966;48579284;48579515;48579668;48579814;48580057;48580324	-;-;-;-;-;-;-;-;-;-	590	77.6411	58.9937	81.4468	3.61069	0	26.6099	1.04902	7.36975	0.326715	3.06077
CUFF.10746	chr2	235652111	235652800	+	690	1.02928	2.10183	0.657009	0.617481	0	4.55068	0.638317	7.36975	6.92636	0.144376
CUFF.19550	chr9	130700790	130701459	+	670	13.7801	12.2659	8.79607	0.635913	0	4.68652	0.638317	7.36975	0.532797	1.87689
CUFF.5216	chr14;chr14	20343071;20345378	20343409;20345384	-;-	346	3979	2106.93	7540.32	1137.19	948.21	8251.81	1.89503	7.25631	1.09436	0.913777
CUFF.11183	chr20	38427269	38427515	+	247	51.7559	15.6574	40.3781	15.5245	0	112.596	0.780165	7.25277	2.78853	0.358612
CUFF.19332	chr9;chr9	120605381;120607741	120605641;120607878	-;-	399	16.0197	3.63474	4.54472	1.60174	6.22922	11.2423	0.283696	7.0188	2.4737	0.404253
CUFF.9541	chr2	42810532	42810658	+	127	55.9217	41.8711	82.1002	30.1934	19.5706	211.921	1.46813	7.0188	2.58125	0.387409
CUFF.13009	chr3	140970555	140970752	+	198	1.79345	0	9.1583	3.22774	12.5528	22.6549	5.10654	7.0188	2.4737	0.404253
CUFF.13138	chr3	170162170	170162343	+	174	10.2041	0	0	3.67295	0	25.7797	0	7.0188	25.7797	0
CUFF.16404	chr6	165838516	165838888	+	373	7.61614	19.4405	24.3076	1.71339	0	12.0259	3.19158	7.0188	0.49474	2.02127
CUFF.19106	chr9	92434121	92434492	+	372	5.72746	7.79711	6.09323	1.71799	0	12.0582	1.06386	7.0188	1.97896	0.505316
CUFF.1427	chr1	207346247	207346940	+	694	20.467	29.9526	28.7418	0.920883	0	6.4635	1.4043	7.0188	0.224882	4.44678
CUFF.3736	chr12	10506569	10506781	+	213	13.3372	0	14.8984	3.00044	11.6688	21.0595	1.11705	7.0188	1.41354	0.707443
CUFF.2851	chr11	46428612	46428821	+	210	84.5483	29.9261	34.5399	22.3175	59.1776	155.93	0.408523	6.9869	4.5145	0.221509
CUFF.14691	chr5	44817961	44818297	+	337	27.3966	97.5449	39.0111	4.42497	0	30.6143	1.42394	6.91854	0.784759	1.27428
CUFF.7613	chr17	47438218	47438677	+	460	8.49159	10.5091	22.6668	1.85244	0	12.6769	2.66933	6.84333	0.559271	1.78804
CUFF.19276	chr9	112471152	112471468	+	317	7.84138	16.7749	5.72033	2.68809	7.84057	18.3955	0.729505	6.84333	3.21581	0.310964
CUFF.2683	chr11	10509213	10509455	+	243	35.0719	69.6285	42.9084	7.89003	20.4565	53.5326	1.22344	6.78484	1.2476	0.801536
CUFF.15227	chr5;chr5	135031380;135034437	135031503;135034443	-;-	131	119.271	114.397	58.8299	8.13095	94.8649	54.7868	0.493245	6.73805	0.931275	1.0738
CUFF.6	chr1	630748	631623	+	876	70.1287	264.888	159.392	9.72744	51.0711	64.5199	2.27285	6.63277	0.404787	2.47044
CUFF.16256	chr6	138090930	138091491	+	562	36.0158	25.8054	20.9728	3.03247	8.84505	19.954	0.582324	6.58013	0.951422	1.05106
CUFF.13024	chr3	141925781	141926164	+	384	57.3343	54.1331	30.6946	9.98582	0	65.416	0.535363	6.55088	2.13119	0.469222
CUFF.12668	chr3;chr3	53240167;53241132	53240348;53241214	-;-	265	49.5804	1.82423	29.0819	8.84279	28.1373	57.552	0.586561	6.50835	1.97896	0.505316
CUFF.3497	chr11	123435200	123435514	+	315	6.76386	10.7427	10.0741	1.35258	0	8.54413	1.48941	6.31692	0.848125	1.17907
CUFF.3807	chr12	20671588	20672231	+	644	6.06542	0.750653	9.15119	0.330793	0	2.0896	1.50875	6.31692	0.228341	4.37941
CUFF.5555	chr14	96208227	96208870	+	644	6.06542	0.750653	1.40788	0.330793	0	2.0896	0.232115	6.31692	1.48422	0.673755
CUFF.10909	chr2	241694472	241695115	+	644	3.85981	3.00261	1.40788	0.330793	0	2.0896	0.364753	6.31692	1.48422	0.673755
CUFF.13699	chr4	56095731	56096045	+	315	1.12731	0	2.87832	0.676289	0	4.27206	2.55327	6.31692	1.48422	0.673755
CUFF.21	chr1	1014023	1014310	+	288	1.233	1.67854	0	0.739691	0	4.67257	0	6.31692	4.67257	0
CUFF.30	chr1	1095152	1095443	+	292	4.86442	9.9333	6.21008	0.729558	0	4.60856	1.27663	6.31692	0.742109	1.34751
CUFF.175	chr1	11086218	11086568	+	351	1.01169	0	6.45778	0.606926	0	3.8339	6.38317	6.31692	0.593688	1.68439
CUFF.335	chr1	27972098	27972349	+	252	11.2731	0	0	0.845361	0	5.34008	0	6.31692	5.34008	0
CUFF.756	chr1	77977895	77978090	+	196	1.81175	7.3993	4.62588	1.08689	0	6.86582	2.55327	6.31692	1.48422	0.673755
CUFF.814	chr1	93675505	93675916	+	412	5.1714	0	0	0.517065	0	3.26626	0	6.31692	3.26626	0
CUFF.815	chr1	93680679	93680948	+	270	11.8368	7.16179	3.35805	0.789003	0	4.98407	0.283696	6.31692	1.48422	0.673755
CUFF.917	chr1	143217376	143217984	+	609	0.583091	0	0	0.349804	0	2.20969	0	6.31692	2.20969	0
CUFF.980	chr1	151213096	151213262	+	167	2.12636	0	10.8583	1.27563	0	8.05808	5.10654	6.31692	0.742109	1.34751
CUFF.990	chr1	151410865	151411198	+	334	4.25273	5.78947	17.6448	0.637817	14.883	4.02904	4.14906	6.31692	0.228341	4.37941
CUFF.1136	chr1	161890804	161891349	+	546	0.650371	0	4.98172	0.390166	0	2.46465	7.6598	6.31692	0.49474	2.02127
CUFF.1169	chr1	164638601	164639062	+	462	8.45483	21.9737	9.81247	0.461106	0	2.91277	1.16058	6.31692	0.296844	3.36878
CUFF.1303	chr1	193248164	193248655	+	492	2.88701	0	1.84283	0.43299	0	2.73516	0.638317	6.31692	1.48422	0.673755
CUFF.1320	chr1	198176458	198176722	+	265	1.34001	10.9454	11.9749	0.80389	9.37909	5.07811	8.93644	6.31692	0.424063	2.35814
CUFF.1428	chr1	207349103	207349525	+	423	0.839486	17.1426	4.28687	0.503619	0	3.18132	5.10654	6.31692	0.742109	1.34751
CUFF.1436	chr1	212609566	212609986	+	421	4.21737	0	5.38404	0.506012	0	3.19644	1.27663	6.31692	0.593688	1.68439
CUFF.1487	chr1	224010878	224011968	+	1091	4.55677	5.31719	49.8628	0.195262	0	1.23346	10.9426	6.31692	0.024737	40.4253
CUFF.1619	chr1	230069333	230069540	+	208	10.2433	18.5931	23.9745	1.02419	0	6.46971	2.3405	6.31692	0.269858	3.70565
CUFF.1791	chr1	247352163	247353095	+	933	0.380603	0	6.31658	0.228329	0	1.44234	16.5962	6.31692	0.228341	4.37941
CUFF.1886	chr10	1564684	1565350	+	667	3.72671	6.52292	5.43731	0.319387	0	2.01754	1.45901	6.31692	0.371055	2.69502
CUFF.1911	chr10	1631249	1631900	+	652	9.80345	13.346	15.9919	0.326734	0	2.06396	1.63125	6.31692	0.129063	7.74818
CUFF.1913	chr10	1633610	1634027	+	418	17.8401	13.8781	16.268	0.509643	0	3.21938	0.911881	6.31692	0.197896	5.05316
CUFF.1922	chr10	1650069	1650828	+	760	7.47585	16.5381	10.1404	0.280304	0	1.77066	1.35642	6.31692	0.174614	5.72692
CUFF.1958	chr10	1724640	1724905	+	266	6.67486	7.26949	11.9299	0.800868	0	5.05902	1.78729	6.31692	0.424063	2.35814
CUFF.1959	chr10	1724986	1725354	+	369	6.73636	13.1008	14.7426	0.577319	0	3.64688	2.18852	6.31692	0.24737	4.04253
CUFF.2026	chr10	14523909	14524185	+	277	1.28196	0	0	0.769065	0	4.85812	0	6.31692	4.85812	0
CUFF.2329	chr10	87902124	87902395	+	272	1.30552	0	0	0.783202	0	4.94743	0	6.31692	4.94743	0
CUFF.2362	chr10	94609345	94609553	+	209	11.8934	4.62604	17.3526	1.01929	71.3529	6.43876	1.45901	6.31692	0.371055	2.69502
CUFF.2434	chr10	102145458	102145908	+	451	22.0463	11.7908	14.0725	1.41706	0	8.95144	0.638317	6.31692	0.636094	1.5721
CUFF.2609	chr10	133419204	133419696	+	493	2.16087	15.6891	11.9541	0.864223	0	5.45923	5.53208	6.31692	0.456683	2.1897
CUFF.2612	chr10	133429102	133429365	+	264	1.34509	0	6.86873	0.806935	0	5.09735	5.10654	6.31692	0.742109	1.34751
CUFF.2699	chr11	12704624	12704943	+	320	1.1097	7.55345	4.25003	0.665722	0	4.20531	3.8299	6.31692	0.989479	1.01063
CUFF.2704	chr11	12759037	12759370	+	334	1.06318	4.3421	0	0.637817	0	4.02904	0	6.31692	4.02904	0
CUFF.2752	chr11	17372995	17373169	+	175	30.4374	24.8616	5.18098	1.21732	0	7.68971	0.170218	6.31692	1.48422	0.673755
CUFF.2891	chr11	47986990	47987295	+	306	20.8884	9.47884	2.96298	0.696179	0	4.39771	0.141848	6.31692	1.48422	0.673755
CUFF.3315	chr11	76795827	76796220	+	394	12.6179	8.5887	10.3554	2.70344	6.30827	17.0774	0.820693	6.31692	1.64913	0.60638
CUFF.3463	chr11	122231247	122231506	+	260	1.36578	27.8897	0	0.81935	0	5.17577	0	6.31692	5.17577	0
CUFF.3482	chr11	122414326	122414505	+	180	1.97279	16.114	17.6297	1.1835	0	7.47611	8.93644	6.31692	0.424063	2.35814
CUFF.3784	chr12	19287747	19287985	+	239	10.4005	0	5.69041	0.891343	0	5.63054	0.547129	6.31692	0.989479	1.01063
CUFF.3880	chr12	20402130	20402360	+	231	18.4469	16.7418	5.88748	0.922212	0	5.82554	0.319158	6.31692	0.989479	1.01063
CUFF.3890	chr12	20440195	20440521	+	327	5.4297	19.2186	22.1816	0.651471	0	4.11529	4.08523	6.31692	0.185527	5.39004
CUFF.3899	chr12	20465506	20465874	+	369	24.0584	5.24033	27.0282	0.577319	0	3.64688	1.12344	6.31692	0.134929	7.41131
CUFF.3902	chr12	20474528	20475028	+	501	9.21424	0.964912	8.14376	0.425211	0	2.68603	0.883823	6.31692	0.329826	3.0319
CUFF.4339	chr12	63873124	63873462	+	339	1.0475	4.27806	4.01182	0.62841	0	3.96962	3.8299	6.31692	0.989479	1.01063
CUFF.4489	chr12	107749069	107749321	+	253	4.2107	1.91075	1.79184	1.68404	0	10.6379	0.425545	6.31692	5.93688	0.168439
CUFF.4890	chr13	49170829	49171175	+	347	7.16345	0	5.22578	0.613922	0	3.8781	0.729505	6.31692	0.742109	1.34751
CUFF.4917	chr13	73819140	73819292	+	153	2.32093	0	0	1.39236	0	8.79542	0	6.31692	8.79542	0
CUFF.4961	chr13	91537344	91537702	+	359	0.989144	0	7.57665	0.593401	0	3.74847	7.6598	6.31692	0.49474	2.02127
CUFF.4970	chr13	91811593	91811898	+	306	11.6047	1.57981	4.44447	0.696179	0	4.39771	0.38299	6.31692	0.989479	1.01063
CUFF.4979	chr13	91981841	91982174	+	334	6.37909	2.89474	13.5729	0.637817	0	4.02904	2.12772	6.31692	0.296844	3.36878
CUFF.4985	chr13	92227798	92228152	+	355	10.0029	14.9792	7.66202	0.600087	0	3.7907	0.76598	6.31692	0.49474	2.02127
CUFF.5027	chr13	98401254	98401614	+	361	0.983664	0	2.51156	0.590113	0	3.7277	2.55327	6.31692	1.48422	0.673755
CUFF.5069	chr13	109229239	109229709	+	471	19.6023	15.3956	20.2124	0.452295	0	2.85711	1.03113	6.31692	0.141354	7.07443
CUFF.5080	chr13	109764159	109764912	+	754	4.23863	3.20571	11.4236	0.282534	0	1.78475	2.69512	6.31692	0.156234	6.40067
CUFF.5220	chr14	21232938	21233203	+	266	1.33497	0	0	0.800868	0	5.05902	0	6.31692	5.05902	0
CUFF.5292	chr14;chr14	34587002;34602621	34587036;34602769	-;-	184	1.92991	0	0	1.15778	0	7.31359	0	6.31692	7.31359	0
CUFF.5556	chr14	96209630	96209945	+	316	4.49497	3.05963	5.73843	0.674148	0	4.25854	1.27663	6.31692	0.742109	1.34751
CUFF.5601	chr14	103481218	103481372	+	155	2.29098	0	0	1.37439	0	8.68194	0	6.31692	8.68194	0
CUFF.5640	chr14	105454322	105454710	+	389	4.5643	2.48545	1.16539	0.547637	0	3.45938	0.255327	6.31692	2.96844	0.336878
CUFF.5667	chr15	24984848	24985002	+	155	2.29098	0	8.77425	1.37439	0	8.68194	3.8299	6.31692	0.989479	1.01063
CUFF.5860	chr15	50463451	50463710	+	260	1.36578	0	0	0.81935	0	5.17577	0	6.31692	5.17577	0
CUFF.6225	chr15	98790501	98790841	+	341	17.7031	45.365	35.8946	1.87417	0	11.839	2.02759	6.31692	0.329826	3.0319
CUFF.6232	chr15	98830964	98831313	+	350	1.01458	2.7624	7.77148	1.21732	0	7.68971	7.6598	6.31692	0.989479	1.01063
CUFF.6235	chr15	98851681	98851990	+	310	9.16394	7.79711	10.2366	1.37439	0	8.68194	1.11705	6.31692	0.848125	1.17907
CUFF.6370	chr16	1732823	1733089	+	267	5.31989	0	5.09366	0.797868	0	5.04007	0.957475	6.31692	0.989479	1.01063
CUFF.6388	chr16;chr16	2153055;2153319	2153222;2153563	+;+	413	11.1776	4.68204	4.39066	0.515813	0	3.25835	0.39281	6.31692	0.742109	1.34751
CUFF.6499	chr16	19102188	19102475	+	288	1.233	0	0	0.739691	0	4.67257	0	6.31692	4.67257	0
CUFF.6555	chr16	23663997	23664194	+	198	7.17379	4.88304	2.28958	1.07591	0	6.79646	0.319158	6.31692	2.96844	0.336878
CUFF.6622	chr16	30919490	30919943	+	454	0.782164	6.38882	0	0.469231	0	2.9641	0	6.31692	2.9641	0
CUFF.6710	chr16	57936646	57937492	+	847	4.61172	13.6979	13.3806	0.251512	0	1.58878	2.90144	6.31692	0.118738	8.42194
CUFF.6804	chr16	70682737	70682882	+	146	2.43221	0	9.31512	1.45912	0	9.21712	3.8299	6.31692	0.989479	1.01063
CUFF.6933	chr16	85563752	85564252	+	501	13.467	13.5088	18.0972	0.850423	0	5.37206	1.34383	6.31692	0.296844	3.36878
CUFF.6963	chr16	86491228	86491782	+	555	1.27965	8.71029	9.80186	0.383839	0	2.42468	7.6598	6.31692	0.24737	4.04253
CUFF.6968	chr16	86506085	86506333	+	249	2.85223	17.473	16.3856	0.855546	0	5.40442	5.74485	6.31692	0.329826	3.0319
CUFF.6971	chr16	86512870	86513147	+	278	14.0508	8.69462	9.78423	1.5326	0	9.6813	0.696346	6.31692	0.989479	1.01063
CUFF.7004	chr16	88461523	88462045	+	523	4.75281	0	0.866799	0.407325	0	2.57304	0.182376	6.31692	2.96844	0.336878
CUFF.7230	chr17	7565978	7566324	+	347	1.02335	0	1.30644	0.613922	0	3.8781	1.27663	6.31692	2.96844	0.336878
CUFF.7293	chr17;chr17	16342697;16344597	16342941;16344712	-;-	361	10.8203	2.67823	6.27889	1.77034	0	11.1831	0.580288	6.31692	1.78106	0.561463
CUFF.7306	chr17	17189500	17189912	+	413	12.8972	0	2.19533	0.515813	0	3.25835	0.170218	6.31692	1.48422	0.673755
CUFF.7617	chr17	47565112	47565407	+	296	1.19967	0	0	0.719699	0	4.54628	0	6.31692	4.54628	0
CUFF.7619	chr17	47906719	47906943	+	225	3.15647	2.14854	2.01483	0.946804	0	5.98089	0.638317	6.31692	2.96844	0.336878
CUFF.7860	chr17	68290137	68290628	+	492	19.4873	12.7733	34.0923	0.43299	0	2.73516	1.74946	6.31692	0.0802281	12.4645
CUFF.7867	chr17	68377873	68378228	+	356	3.98992	8.14754	5.09366	0.598401	0	3.78006	1.27663	6.31692	0.742109	1.34751
CUFF.7902	chr17	75489460	75489855	+	396	0.896724	0	0	0.537957	0	3.39823	0	6.31692	3.39823	0
CUFF.7940	chr17	76892238	76892561	+	324	8.76797	7.4602	2.79837	0.657503	0	4.1534	0.319158	6.31692	1.48422	0.673755
CUFF.7978	chr17	78493341	78493832	+	492	46.914	27.5118	38.6994	0.43299	0	2.73516	0.824902	6.31692	0.0706771	14.1489
CUFF.7984	chr17	78675965	78676154	+	190	22.4275	20.3546	2.38598	1.12122	0	7.08263	0.106386	6.31692	2.96844	0.336878
CUFF.8016	chr17	79756644	79757135	+	492	0.721753	4.91281	3.68566	0.43299	0	2.73516	5.10654	6.31692	0.742109	1.34751
CUFF.8320	chr18	11857342	11857887	+	546	16.2593	16.8223	15.7754	0.390166	0	2.46465	0.970242	6.31692	0.156234	6.40067
CUFF.8530	chr19	577370	577803	+	434	0.818209	0	6.26732	0.490855	0	3.10069	7.6598	6.31692	0.49474	2.02127
CUFF.8538	chr19	784663	785287	+	625	4.54531	2.32042	9.42939	0.340849	0	2.15312	2.07453	6.31692	0.228341	4.37941
CUFF.8665	chr19;chr19;chr19	3781631;3783126;3783814	3781672;3783219;3784033	-;-;-	356	10.9723	5.43169	6.36708	0.598401	0	3.78006	0.580288	6.31692	0.593688	1.68439
CUFF.8755	chr19	10664340	10664632	+	293	1.21195	0	1.54722	0.727068	0	4.59283	1.27663	6.31692	2.96844	0.336878
CUFF.9003	chr19	39826691	39826931	+	241	1.47346	6.01769	0	0.883946	0	5.58382	0	6.31692	5.58382	0
CUFF.9151	chr19	49487936	49488306	+	371	6.70005	5.21208	13.4412	0.574207	20.0981	3.62722	2.00614	6.31692	0.269858	3.70565
CUFF.9279	chr19	58498655	58498982	+	328	5.41315	8.84306	8.29273	0.649484	0	4.10274	1.53196	6.31692	0.49474	2.02127
CUFF.9353	chr2	1704664	1704927	+	264	1.34509	5.49342	0	0.806935	0	5.09735	0	6.31692	5.09735	0
CUFF.9355	chr2	1714742	1714997	+	256	1.38712	0	0	0.832152	0	5.25664	0	6.31692	5.25664	0
CUFF.9577	chr2	46964768	46964994	+	227	3.12866	10.648	3.99415	0.938462	0	5.92819	1.27663	6.31692	1.48422	0.673755
CUFF.9597	chr2	53885005	53885181	+	177	16.0498	0	0	1.20356	0	7.60282	0	6.31692	7.60282	0
CUFF.9870	chr2	100830677	100830909	+	233	13.7164	2.07477	17.5108	0.914296	0	5.77554	1.27663	6.31692	0.329826	3.0319
CUFF.10114	chr2	142936694	142937047	+	354	7.0218	12.2904	10.2449	0.601782	0	3.80141	1.45901	6.31692	0.371055	2.69502
CUFF.10135	chr2	143003117	143003488	+	372	10.5003	14.2947	30.4661	0.572664	0	3.61747	2.90144	6.31692	0.118738	8.42194
CUFF.10228	chr2	156333761	156334181	+	421	4.21737	0	1.07681	0.506012	0	3.19644	0.255327	6.31692	2.96844	0.336878
CUFF.10282	chr2	173364027	173364525	+	499	9.25117	8.71901	8.1764	0.426916	0	2.69679	0.883823	6.31692	0.329826	3.0319
CUFF.10309	chr2	177221230	177221929	+	700	15.2187	19.3368	14.2477	2.43464	3.55066	15.3794	0.936198	6.31692	1.07943	0.926413
CUFF.10361	chr2	184671971	184672166	+	196	16.3057	0	13.8776	1.08689	0	6.86582	0.851089	6.31692	0.49474	2.02127
CUFF.10392	chr2	182331291	182331837	+	547	7.141	28.2806	24.0343	0.389453	0	2.46015	3.36567	6.31692	0.10236	9.76945
CUFF.10412	chr2	182502123	182502393	+	271	31.4482	32.1091	31.7837	0.786092	0	4.96568	1.01067	6.31692	0.156234	6.40067
CUFF.10485	chr2	210569121	210569451	+	331	9.65536	7.30243	15.0655	0.643598	0	4.06556	1.56033	6.31692	0.269858	3.70565
CUFF.10527	chr2	210627114	210627461	+	348	22.449	19.448	28.6592	0.612158	0	3.86695	1.27663	6.31692	0.134929	7.41131
CUFF.10632	chr2	229690364	229690562	+	199	1.78444	0	0	1.07051	0	6.76231	0	6.31692	6.76231	0
CUFF.10656	chr2	232460442	232460654	+	213	6.66859	24.9654	4.25668	1.00015	0	6.31784	0.638317	6.31692	1.48422	0.673755
CUFF.10742	chr2	235636054	235636255	+	202	1.75793	7.17952	2.24424	1.05461	0	6.66188	1.27663	6.31692	2.96844	0.336878
CUFF.10943	chr20	2493867	2494035	+	169	2.1012	0	0	1.26054	0	7.96272	0	6.31692	7.96272	0
CUFF.10946	chr20	2836657	2836890	+	234	1.51753	0	0	0.910388	0	5.75085	0	6.31692	5.75085	0
CUFF.10975	chr20	9403876	9404163	+	288	6.16498	0	4.72225	0.739691	0	4.67257	0.76598	6.31692	0.989479	1.01063
CUFF.11014	chr20;chr20;chr20;chr20	9068861;9217392;9307802;9337126	9068905;9217454;9307898;9337191	+;+;+;+	271	7.86205	0	8.36413	0.786092	0	4.96568	1.06386	6.31692	0.593688	1.68439
CUFF.11197	chr20	41155827	41156015	+	189	1.87885	0	4.79721	1.12715	0	7.12011	2.55327	6.31692	1.48422	0.673755
CUFF.11364	chr20	58820005	58820292	+	288	2.46599	0	9.4445	0.739691	0	4.67257	3.8299	6.31692	0.49474	2.02127
CUFF.11365	chr20	58831946	58832285	+	340	1.04442	0	2.66668	0.626561	0	3.95794	2.55327	6.31692	1.48422	0.673755
CUFF.11423	chr20	62646948	62647265	+	318	23.4502	16.7221	19.9582	0.669908	0	4.23176	0.851089	6.31692	0.212031	4.71629
CUFF.11474	chr20	63697627	63697985	+	359	0.989144	4.03973	12.6277	0.593401	0	3.74847	12.7663	6.31692	0.296844	3.36878
CUFF.11503	chr20	63911900	63912454	+	555	0.639825	4.35514	4.90093	0.383839	0	2.42468	7.6598	6.31692	0.49474	2.02127
CUFF.11557	chr21	16236592	16236945	+	354	6.01869	5.46238	2.56122	0.601782	0	3.80141	0.425545	6.31692	1.48422	0.673755
CUFF.11629	chr21;chr21	41236630;41237517	41236668;41237685	+;+	208	6.8289	16.269	10.8975	1.02419	0	6.46971	1.59579	6.31692	0.593688	1.68439
CUFF.11632	chr21	41277184	41277396	+	213	8.33574	18.1567	17.0267	1.00015	0	6.31784	2.04261	6.31692	0.371055	2.69502
CUFF.11675	chr21	43414889	43415453	+	565	6.9135	8.55612	9.62838	0.377046	0	2.38177	1.39269	6.31692	0.24737	4.04253
CUFF.11676	chr21	43416173	43417009	+	837	2.9698	1.15513	3.24972	0.254517	0	1.60777	1.09426	6.31692	0.49474	2.02127
CUFF.11698	chr21	44459424	44460186	+	763	0.465403	0	1.78245	0.279202	0	1.7637	3.8299	6.31692	0.989479	1.01063
CUFF.11714	chr21	45172526	45172905	+	380	4.6724	5.08864	8.35093	0.560608	0	3.54132	1.78729	6.31692	0.424063	2.35814
CUFF.11879	chr22	24577996	24578463	+	468	2.2763	0	2.906	0.455194	0	2.87543	1.27663	6.31692	0.989479	1.01063
CUFF.11909	chr22	28557005	28557430	+	426	1.66715	5.67395	10.6417	0.500073	0	3.15892	6.38317	6.31692	0.296844	3.36878
CUFF.11919	chr22	28801100	28801267	+	168	8.45483	0	0	1.26804	0	8.01012	0	6.31692	8.01012	0
CUFF.12030	chr22	38312606	38313068	+	463	11.5044	15.6616	9.79128	0.46011	0	2.90648	0.851089	6.31692	0.296844	3.36878
CUFF.12124	chr22	44047856	44048096	+	241	4.42037	0	1.88106	0.883946	0	5.58382	0.425545	6.31692	2.96844	0.336878
CUFF.12194	chr22	49557833	49558542	+	710	7.00202	5.447	10.216	0.300044	0	1.89535	1.45901	6.31692	0.185527	5.39004
CUFF.12285	chr3	4657680	4657928	+	249	17.1134	19.4145	14.565	0.855546	0	5.40442	0.851089	6.31692	0.371055	2.69502
CUFF.12287	chr3	4677195	4677973	+	779	5.47013	11.7908	5.23752	0.273467	0	1.72747	0.957475	6.31692	0.329826	3.0319
CUFF.12312	chr3	6564960	6565285	+	326	10.8927	2.96577	2.7812	1.30694	0	8.25583	0.255327	6.31692	2.96844	0.336878
CUFF.12332	chr3	9431146	9431412	+	267	1.32997	3.62113	6.79155	0.797868	0	5.04007	5.10654	6.31692	0.742109	1.34751
CUFF.12349	chr3	10122895	10123072	+	178	7.97984	8.14754	17.8278	1.1968	0	7.56011	2.23411	6.31692	0.424063	2.35814
CUFF.12494	chr3;chr3	37411192;37416554	37411309;37416633	+;+	198	1.79345	0	0	1.07591	0	6.79646	0	6.31692	6.79646	0
CUFF.12575	chr3	48426126	48426334	+	209	3.39811	0	4.33814	1.01929	0	6.43876	1.27663	6.31692	1.48422	0.673755
CUFF.12591	chr3;chr3	48630692;48630993	48630720;48631152	-;-	189	1.87885	0	0	1.12715	0	7.12011	0	6.31692	7.12011	0
CUFF.12594	chr3;chr3;chr3;chr3;chr3;chr3	48593230;48593356;48593537;48594369;48595075;48595268	48593263;48593449;48593697;48594548;48595160;48595296	-;-;-;-;-;-	584	18.2416	32.2832	21.7353	0.729558	0	4.60856	1.19152	6.31692	0.212031	4.71629
CUFF.12712	chr3	65429909	65430157	+	249	1.42612	0	0	0.855546	0	5.40442	0	6.31692	5.40442	0
CUFF.12733	chr3	75214773	75215047	+	275	6.45641	10.5474	8.24247	0.774658	9.03804	4.89345	1.27663	6.31692	0.593688	1.68439
CUFF.12764	chr3	99939299	99939484	+	186	1.90915	15.5942	0	1.14533	0	7.23495	0	6.31692	7.23495	0
CUFF.12845	chr3	114052772	114053099	+	328	4.33052	4.42153	0	0.649484	0	4.10274	0	6.31692	4.10274	0
CUFF.12861	chr3	114861199	114861490	+	292	1.21611	1.65555	0	0.729558	0	4.60856	0	6.31692	4.60856	0
CUFF.12882	chr3	121518857	121519144	+	288	7.39797	15.1069	4.72225	1.47938	0	9.34514	0.638317	6.31692	1.97896	0.505316
CUFF.12950	chr3;chr3	128483895;128485727	128484005;128486155	-;-	540	31.5647	16.114	10.0741	0.394502	0	2.49204	0.319158	6.31692	0.24737	4.04253
CUFF.13037	chr3	141909373	141909639	+	267	14.6297	18.1056	11.8852	0.797868	37.2354	5.04007	0.812403	6.31692	0.424063	2.35814
CUFF.13151	chr3	172276231	172276479	+	249	1.42612	0	5.46188	0.855546	0	5.40442	3.8299	6.31692	0.989479	1.01063
CUFF.13343	chr4	1117567	1118295	+	729	17.0488	7.95754	14.9246	0.292223	0	1.84595	0.875406	6.31692	0.123685	8.08506
CUFF.13352	chr4	1132472	1132792	+	321	7.74367	18.0718	1.41226	0.663648	0	4.19221	0.182376	6.31692	2.96844	0.336878
CUFF.13390	chr4	1737738	1738047	+	310	2.29098	0	0	0.687196	0	4.34097	0	6.31692	4.34097	0
CUFF.13394	chr4	1935525	1936395	+	871	1.63078	1.66505	0.520478	0.244582	0	1.54501	0.319158	6.31692	2.96844	0.336878
CUFF.13629	chr4	41952063	41952416	+	354	6.01869	6.82798	1.28061	0.601782	0	3.80141	0.212772	6.31692	2.96844	0.336878
CUFF.13637	chr4	41632857	41633205	+	349	2.03497	30.4735	22.0823	0.610404	0	3.85587	10.8514	6.31692	0.174614	5.72692
CUFF.13640	chr4	41640616	41640892	+	277	5.12784	12.2164	8.18296	0.769065	0	4.85812	1.59579	6.31692	0.593688	1.68439
CUFF.13656	chr4	41366860	41367257	+	398	10.7066	19.434	6.83421	0.535253	6.24487	3.38116	0.638317	6.31692	0.49474	2.02127
CUFF.13672	chr4	41408002	41408242	+	241	8.84073	18.0531	5.64319	0.883946	0	5.58382	0.638317	6.31692	0.989479	1.01063
CUFF.13676	chr4	41430484	41431037	+	554	0.64098	0	0.818296	0.384532	0	2.42906	1.27663	6.31692	2.96844	0.336878
CUFF.13732	chr4	74315316	74315617	+	302	1.17584	8.00366	0	0.7054	0	4.45596	0	6.31692	4.45596	0
CUFF.13849	chr4	109187882	109188494	+	613	2.89643	3.15446	4.43722	0.347522	0	2.19527	1.53196	6.31692	0.49474	2.02127
CUFF.13903	chr4	128291463	128291701	+	239	2.97157	12.1361	5.69041	0.891343	0	5.63054	1.91495	6.31692	0.989479	1.01063
CUFF.13953	chr4	141701598	141701984	+	387	0.917578	0	1.17141	0.550467	0	3.47726	1.27663	6.31692	2.96844	0.336878
CUFF.14007	chr4	165921901	165922171	+	271	18.3448	10.703	11.7098	0.786092	0	4.96568	0.638317	6.31692	0.424063	2.35814
CUFF.14075	chr4	185725389	185725920	+	532	10.6798	17.265	17.0427	0.400434	0	2.52951	1.59579	6.31692	0.148422	6.73755
CUFF.14102	chr4	185753812	185754149	+	338	6.3036	17.1629	8.04739	0.630269	0	3.98136	1.27663	6.31692	0.49474	2.02127
CUFF.14108	chr4	185761233	185761452	+	220	1.6141	30.7631	14.4243	0.968322	0	6.11682	8.93644	6.31692	0.424063	2.35814
CUFF.14111	chr4	185770177	185770626	+	450	13.415	11.817	8.05931	0.473402	0	2.99044	0.600769	6.31692	0.371055	2.69502
CUFF.14176	chr5	316239	316458	+	220	9.68462	6.5921	10.3031	0.968322	0	6.11682	1.06386	6.31692	0.593688	1.68439
CUFF.14240	chr5	1626288	1626750	+	463	2.30088	7.30874	7.83302	0.92022	0	5.81296	3.40436	6.31692	0.742109	1.34751
CUFF.14243	chr5	1804622	1804998	+	377	4.70958	1.28228	10.8223	0.565069	0	3.5695	2.29794	6.31692	0.329826	3.0319
CUFF.14305	chr5	10259385	10259868	+	484	15.4073	29.9641	23.4161	0.440146	0	2.78037	1.5198	6.31692	0.118738	8.42194
CUFF.14366	chr5	14711667	14711858	+	192	3.69899	42.8029	9.4445	1.10954	0	7.00885	2.55327	6.31692	0.742109	1.34751
CUFF.14441	chr5	17222291	17222768	+	478	22.2868	13.1474	5.69041	0.445671	0	2.81527	0.255327	6.31692	0.49474	2.02127
CUFF.14446	chr5	17228747	17228949	+	203	5.24782	0	29.0314	1.04941	0	6.62906	5.53208	6.31692	0.228341	4.37941
CUFF.14467	chr5	17252385	17252654	+	270	19.7279	17.9045	18.4692	0.789003	0	4.98407	0.936198	6.31692	0.269858	3.70565
CUFF.14600	chr5	38521815	38522081	+	267	1.32997	0	0	0.797868	0	5.04007	0	6.31692	5.04007	0
CUFF.14694	chr5	44827133	44827549	+	417	10.2188	22.0264	11.9585	1.02173	0	6.4542	1.17025	6.31692	0.539716	1.85283
CUFF.14719	chr5	59020468	59020960	+	493	12.2449	7.84456	7.35637	0.432111	0	2.72961	0.600769	6.31692	0.371055	2.69502
CUFF.14756	chr5	59174393	59174617	+	225	23.6735	6.44561	2.01483	0.946804	0	5.98089	0.0851089	6.31692	2.96844	0.336878
CUFF.14808	chr5	59585115	59585348	+	234	21.2455	4.1318	38.7467	0.910388	0	5.75085	1.82376	6.31692	0.148422	6.73755
CUFF.14813	chr5	59612972	59613368	+	397	4.47233	3.65305	6.85143	0.536602	0	3.38967	1.53196	6.31692	0.49474	2.02127
CUFF.14829	chr5	59649384	59649684	+	301	9.43794	8.03025	7.5305	0.707744	0	4.47076	0.797896	6.31692	0.593688	1.68439
CUFF.14839	chr5	59669083	59669420	+	338	19.9614	24.3141	16.0948	0.630269	0	3.98136	0.806295	6.31692	0.24737	4.04253
CUFF.14854	chr5	59747991	59748255	+	265	13.4001	9.12115	6.84281	0.80389	0	5.07811	0.510654	6.31692	0.742109	1.34751
CUFF.14857	chr5	59767960	59768230	+	271	1.31034	7.13536	5.01848	0.786092	0	4.96568	3.8299	6.31692	0.989479	1.01063
CUFF.14955	chr5	88278806	88279181	+	376	3.77769	3.85708	0	0.566572	0	3.57899	0	6.31692	3.57899	0
CUFF.15112	chr5	133303068	133303560	+	493	30.2522	30.3977	19.3105	0.432111	0	2.72961	0.638317	6.31692	0.141354	7.07443
CUFF.15144	chr5	133465463	133465704	+	242	17.6084	7.99043	13.113	0.880293	0	5.56074	0.744703	6.31692	0.424063	2.35814
CUFF.15160	chr5	133488823	133489183	+	361	2.95099	4.01735	2.51156	0.590113	0	3.7277	0.851089	6.31692	1.48422	0.673755
CUFF.15170	chr5	133520821	133520982	+	162	26.3039	8.95224	39.1772	1.31501	0	8.30679	1.48941	6.31692	0.212031	4.71629
CUFF.15194	chr5	133558091	133558699	+	609	5.24782	13.4945	16.3767	0.349804	0	2.20969	3.12066	6.31692	0.134929	7.41131
CUFF.15278	chr5	139148799	139149194	+	396	0.896724	0	0	0.537957	0	3.39823	0	6.31692	3.39823	0
CUFF.15288	chr5	139649919	139650071	+	153	34.814	15.7981	11.8519	1.39236	0	8.79542	0.340436	6.31692	0.742109	1.34751
CUFF.15372	chr5	159206822	159207038	+	217	6.54567	2.22775	0	0.981709	0	6.20138	0	6.31692	6.20138	0
CUFF.15406	chr5	172853319	172854102	+	784	0.905874	0.616608	2.31294	0.271723	0	1.71645	2.55327	6.31692	0.742109	1.34751
CUFF.15428	chr5	173314794	173315150	+	357	10.9415	20.3118	3.80955	0.596725	0	3.76947	0.348173	6.31692	0.989479	1.01063
CUFF.15568	chr5_KI270792v1_alt	76714	77167	+	454	2.34649	3.19441	0	0.469231	0	2.9641	0	6.31692	2.9641	0
CUFF.15583	chr6	1708089	1708486	+	398	6.24552	1.21463	1.13904	0.535253	0	3.38116	0.182376	6.31692	2.96844	0.336878
CUFF.15592	chr6	2076984	2077291	+	308	1.15293	7.84774	2.94374	0.691659	0	4.36916	2.55327	6.31692	1.48422	0.673755
CUFF.15682	chr6	10397072	10397604	+	533	10.6597	10.8838	9.3559	0.399683	0	2.52477	0.877686	6.31692	0.269858	3.70565
CUFF.15724	chr6	16735918	16736241	+	324	1.096	2.98408	0	0.657503	0	4.1534	0	6.31692	4.1534	0
CUFF.15807	chr6	26554112	26554310	+	199	5.35331	0	6.83421	1.07051	0	6.76231	1.27663	6.31692	0.989479	1.01063
CUFF.15845	chr6	34239383	34240064	+	682	2.60339	11.3413	12.6296	1.87417	3.64437	11.839	4.85121	6.31692	0.937401	1.06678
CUFF.15873	chr6	35886044	35886486	+	443	12.0238	18.5511	17.3966	1.44265	16.8316	9.11309	1.44685	6.31692	0.523842	1.90897
CUFF.15927	chr6	42613097	42613694	+	598	1.18763	0	0	0.356239	0	2.25033	0	6.31692	2.25033	0
CUFF.16087	chr6	71392101	71392414	+	314	38.4506	60.0427	82.2935	1.35688	7.91548	8.57134	2.14024	6.31692	0.104156	9.60101
CUFF.16221	chr6	135912419	135912879	+	461	3.08115	3.14591	8.85038	0.462106	0	2.91909	2.87243	6.31692	0.329826	3.0319
CUFF.16231	chr6	135971666	135972011	+	346	1.02631	0	0	0.615696	0	3.88931	0	6.31692	3.88931	0
CUFF.16238	chr6	136000970	136002026	+	1057	3.69549	14.1779	14.5822	0.201543	0	1.27313	3.94596	6.31692	0.087307	11.4538
CUFF.16241	chr6	136011049	136011304	+	256	1.38712	9.44181	3.54169	0.832152	0	5.25664	2.55327	6.31692	1.48422	0.673755
CUFF.16373	chr6	165780601	165781239	+	639	10.5586	13.6175	11.3511	0.333382	0	2.10595	1.07506	6.31692	0.185527	5.39004
CUFF.16413	chr6	165872994	165873670	+	677	5.76976	11.425	6.02662	0.314669	0	1.98774	1.04452	6.31692	0.329826	3.0319
CUFF.16437	chr6	165890584	165891640	+	1057	12.0943	5.94557	15.8689	0.201543	0	1.27313	1.3121	6.31692	0.0802281	12.4645
CUFF.16489	chr6	165924844	165925560	+	717	2.47631	6.06804	14.5422	0.297114	0	1.87685	5.87252	6.31692	0.129063	7.74818
CUFF.16501	chr6	165937863	165938374	+	512	36.7587	58.5392	33.646	0.416076	0	2.62832	0.915322	6.31692	0.0781168	12.8013
CUFF.16520	chr6	165970101	165970409	+	309	12.6412	14.0802	16.1382	0.68942	0	4.35502	1.27663	6.31692	0.269858	3.70565
CUFF.16537	chr6_GL000254v2_alt	2695858	2696212	+	355	20.0058	13.6175	3.83101	2.40035	0	15.1628	0.191495	6.31692	3.95792	0.252658
CUFF.16806	chr7	35849457	35849722	+	266	1.33497	0	0	0.800868	0	5.05902	0	6.31692	5.05902	0
CUFF.17049	chr7	77082643	77083238	+	596	1.78743	0	3.80316	0.357434	0	2.25789	2.12772	6.31692	0.593688	1.68439
CUFF.17156	chr7	99036147	99036467	+	321	1.10624	0	0	0.663648	0	4.19221	0	6.31692	4.19221	0
CUFF.17196	chr7	100347590	100347835	+	246	10.1045	17.6861	23.9568	0.865979	20.207	5.47033	2.37089	6.31692	0.228341	4.37941
CUFF.17247	chr7	101862588	101862948	+	361	0.983664	0	16.3251	0.590113	0	3.7277	16.5962	6.31692	0.228341	4.37941
CUFF.17251	chr7	101886705	101887022	+	318	15.6335	4.56057	9.9791	0.669908	0	4.23176	0.638317	6.31692	0.424063	2.35814
CUFF.17329	chr7	111217825	111218204	+	380	6.54136	19.0824	4.77196	0.560608	0	3.54132	0.729505	6.31692	0.742109	1.34751
CUFF.17368	chr7;chr7	112138306;112211399	112138958;112211410	-;-	665	0.533989	0.726949	0	0.320347	0	2.02361	0	6.31692	2.02361	0
CUFF.17377	chr7	116971096	116971387	+	292	2.43221	11.5889	3.10504	0.729558	0	4.60856	1.27663	6.31692	1.48422	0.673755
CUFF.17494	chr7	137998104	137998258	+	155	2.29098	3.11884	14.6237	1.37439	0	8.68194	6.38317	6.31692	0.593688	1.68439
CUFF.17591	chr7	152646672	152646947	+	276	15.4392	10.5091	13.1402	0.771851	0	4.87572	0.851089	6.31692	0.371055	2.69502
CUFF.17627	chr7	157372450	157372683	+	234	1.51753	0	1.93733	0.910388	0	5.75085	1.27663	6.31692	2.96844	0.336878
CUFF.17677	chr7	158976682	158977125	+	444	1.59956	1.08879	10.2103	0.479799	0	3.03086	6.38317	6.31692	0.296844	3.36878
CUFF.17697	chr7	159057746	159058208	+	463	0.76696	1.04411	4.89564	0.46011	0	2.90648	6.38317	6.31692	0.593688	1.68439
CUFF.17742	chr8	220962	221430	+	469	0.757149	0	22.2318	0.454224	0	2.8693	29.3626	6.31692	0.129063	7.74818
CUFF.17771	chr8	8235793	8236044	+	252	76.0934	19.1834	23.3864	0.845361	0	5.34008	0.307338	6.31692	0.228341	4.37941
CUFF.17826	chr8	19597581	19597844	+	264	1.34509	0	10.3031	0.806935	0	5.09735	7.6598	6.31692	0.49474	2.02127
CUFF.17830	chr8	19633766	19634092	+	327	1.08594	4.43505	2.7727	0.651471	0	4.11529	2.55327	6.31692	1.48422	0.673755
CUFF.18090	chr8	47967137	47967421	+	285	27.4114	25.4432	12.7252	4.48486	8.72091	28.3305	0.46423	6.31692	2.22633	0.44917
CUFF.18141	chr8	61660983	61661443	+	461	6.93259	6.29181	7.867	0.462106	0	2.91909	1.13479	6.31692	0.371055	2.69502
CUFF.18164	chr8	66521955	66522156	+	202	1.75793	0	0	1.05461	0	6.66188	0	6.31692	6.66188	0
CUFF.18199	chr8	80149817	80150242	+	426	2.50072	3.40437	2.12834	0.500073	0	3.15892	0.851089	6.31692	1.48422	0.673755
CUFF.18240	chr8	97714041	97714390	+	350	1.01458	5.52481	0	0.60866	0	3.84486	0	6.31692	3.84486	0
CUFF.18438	chr8	127128686	127129025	+	340	15.6663	44.0766	34.6669	0.626561	0	3.95794	2.21283	6.31692	0.114171	8.75882
CUFF.18452	chr8	127151633	127151958	+	326	5.44636	14.8289	18.0778	0.653469	0	4.12791	3.31925	6.31692	0.228341	4.37941
CUFF.18490	chr8	127203410	127203593	+	184	3.85981	0	0	1.15778	0	7.31359	0	6.31692	7.31359	0
CUFF.18623	chr8	139814071	139814295	+	225	1.57823	0	0	0.946804	0	5.98089	0	6.31692	5.98089	0
CUFF.19016	chr9	71889153	71889572	+	420	1.69097	5.75501	0	0.507216	0	3.20405	0	6.31692	3.20405	0
CUFF.19217	chr9	107485726	107486003	+	278	14.0508	0	9.78423	0.766298	0	4.84065	0.696346	6.31692	0.49474	2.02127
CUFF.19534	chr9	130463246	130464069	+	824	12.9285	8.21346	11.5535	0.517065	6.03267	3.26626	0.893644	6.31692	0.282708	3.53721
CUFF.19614	chr9;chr9;chr9	133104290;133105932;133106645	133104331;133106016;133106749	-;-;-	232	4.59184	6.25113	21.4944	2.75471	0	17.4013	4.68099	6.31692	0.809574	1.23522
CUFF.19690	chr9;chr9	134326592;134401635	134326662;134401785	+;+	222	7.99781	6.53271	4.08411	0.959599	0	6.06171	0.510654	6.31692	1.48422	0.673755
CUFF.19734	chr9;chr9	135944793;135945889	135945251;135945900	-;-	471	12.0629	9.23734	14.4375	1.80918	0	11.4285	1.19684	6.31692	0.791583	1.26329
CUFF.19769	chr9	136843551	136843897	+	347	26.6071	20.8972	28.7418	1.22784	0	7.7562	1.08023	6.31692	0.269858	3.70565
CUFF.19784	chr9	136897139	136897763	+	625	5.11348	2.32042	5.8027	0.340849	0	2.15312	1.13479	6.31692	0.371055	2.69502
CUFF.19892	chrUn_GL000195v1	81885	82541	+	657	0.540491	2.9432	0	0.324248	30.2644	2.04825	0	6.31692	2.04825	0
CUFF.20067	chrX	45816359	45816783	+	425	8.35536	0	2.13335	0.501249	0	3.16635	0.255327	6.31692	1.48422	0.673755
CUFF.20139	chrX	56766521	56766786	+	266	6.67486	1.81737	8.52135	0.800868	0	5.05902	1.27663	6.31692	0.593688	1.68439
CUFF.20141	chrX	57145254	57145441	+	188	1.88884	5.14277	4.82272	1.13314	0	7.15798	2.55327	6.31692	1.48422	0.673755
CUFF.20194	chrX	72344739	72344958	+	220	1.6141	13.1842	4.12124	0.968322	0	6.11682	2.55327	6.31692	1.48422	0.673755
CUFF.20280	chrX	102624197	102624592	+	396	0.896724	0	2.28958	0.537957	0	3.39823	2.55327	6.31692	1.48422	0.673755
CUFF.20322	chrX;chrX	108439921;108539746	108440209;108539784	+;+	328	7.57841	0	26.2603	0.649484	0	4.10274	3.46515	6.31692	0.156234	6.40067
CUFF.20328	chrX	115891244	115891394	+	151	25.8684	9.60439	15.0111	2.8216	0	17.8238	0.580288	6.31692	1.18738	0.842194
CUFF.20390	chrX	124057234	124057485	+	252	2.81828	3.83667	0	0.845361	0	5.34008	0	6.31692	5.34008	0
CUFF.20439	chrX	134501921	134502090	+	170	2.08884	8.53096	0	1.25312	0	7.91588	0	6.31692	7.91588	0
CUFF.20479	chrX	150459625	150459803	+	179	1.98381	21.6054	0	1.19012	0	7.51788	0	6.31692	7.51788	0
CUFF.20557	chrY	1416951	1417304	+	354	1.00311	5.46238	2.56122	0.601782	0	3.80141	2.55327	6.31692	1.48422	0.673755
CUFF.2	chr1	15275	16360	+	1086	0.653964	0	17.9498	0.392322	0	2.47827	27.4476	6.31692	0.138067	7.24287
CUFF.18	chr1	957409	957770	+	362	12.7523	5.34167	5.00924	0.588483	0	3.7174	0.39281	6.31692	0.742109	1.34751
CUFF.42	chr1	1352068	1352500	+	433	0.820099	3.34934	5.23483	0.491988	0	3.10785	6.38317	6.31692	0.593688	1.68439
CUFF.123	chr1	6935050	6935344	+	295	1.20374	0	1.53673	0.722139	0	4.56169	1.27663	6.31692	2.96844	0.336878
CUFF.590	chr1	50934314	50934558	+	245	1.4494	15.7852	1.85035	0.869514	0	5.49265	1.27663	6.31692	2.96844	0.336878
CUFF.620	chr1	53271711	53272007	+	297	13.152	14.6491	9.1583	0.717276	8.36855	4.53098	0.696346	6.31692	0.49474	2.02127
CUFF.665	chr1	61172157	61172616	+	460	0.771962	6.30549	0	0.463111	0	2.92543	0	6.31692	2.92543	0
CUFF.1219	chr1	173479884	173480602	+	719	0.493884	0	3.78305	0.296288	0	1.87163	7.6598	6.31692	0.49474	2.02127
CUFF.1311	chr1	197138990	197139632	+	643	3.31356	14.2846	0.705033	0.331308	0	2.09285	0.212772	6.31692	2.96844	0.336878
CUFF.1403	chr1	207333647	207334134	+	488	53.1199	77.2681	65.9567	1.74615	0	11.0303	1.24166	6.31692	0.167236	5.97958
CUFF.1566	chr1	228255494	228255923	+	430	7.43238	0	0	0.495421	0	3.12953	0	6.31692	3.12953	0
CUFF.1708	chr1	240518737	240518952	+	216	1.64399	0	0	0.986254	0	6.23009	0	6.31692	6.23009	0
CUFF.1713	chr1	240542904	240543336	+	433	0.820099	0	0	0.491988	0	3.10785	0	6.31692	3.10785	0
CUFF.1740	chr1	246090827	246091042	+	216	1.64399	13.4284	16.7902	0.986254	0	6.23009	10.2131	6.31692	0.371055	2.69502
CUFF.1826	chr10	132169	132426	+	258	1.37637	0	28.1139	0.825701	0	5.21589	20.4261	6.31692	0.185527	5.39004
CUFF.1854	chr10	1458164	1458562	+	399	0.889982	14.539	3.40854	0.533912	0	3.37268	3.8299	6.31692	0.989479	1.01063
CUFF.1888	chr10	1568475	1569127	+	653	2.71901	0	0.694236	0.326234	0	2.0608	0.255327	6.31692	2.96844	0.336878
CUFF.1899	chr10	1593399	1594126	+	728	6.34112	7.30444	2.49086	0.292625	0	1.84849	0.39281	6.31692	0.742109	1.34751
CUFF.1910	chr10	1627076	1628213	+	1138	3.43245	5.52238	9.95905	0.187198	0	1.18251	2.90144	6.31692	0.118738	8.42194
CUFF.1936	chr10	1668879	1669477	+	599	4.14978	7.26342	3.78411	0.355644	0	2.24658	0.911881	6.31692	0.593688	1.68439
CUFF.1955	chr10	1716093	1716387	+	295	15.6486	11.471	19.9775	0.722139	0	4.56169	1.27663	6.31692	0.228341	4.37941
CUFF.1966	chr10	1964969	1965400	+	432	1.64399	7.83321	9.4445	0.493127	0	3.11505	5.74485	6.31692	0.329826	3.0319
CUFF.1972	chr10	3123933	3124371	+	439	0.80889	1.10119	0	0.485264	0	3.06538	0	6.31692	3.06538	0
CUFF.1976	chr10	3943994	3944287	+	294	1.20783	8.22144	21.5874	0.724595	16.9079	4.57721	17.8729	6.31692	0.212031	4.71629
CUFF.2144	chr10	46811672	46812076	+	405	0.876797	0	4.47739	0.526002	0	3.32272	5.10654	6.31692	0.742109	1.34751
CUFF.2197	chr10	67960038	67960626	+	589	0.602891	4.10374	8.46638	0.361682	0	2.28472	14.043	6.31692	0.269858	3.70565
CUFF.2255	chr10	73704194	73704364	+	171	2.07662	0	5.30218	1.24579	0	7.86959	2.55327	6.31692	1.48422	0.673755
CUFF.2363	chr10	94609690	94610063	+	374	12.3431	25.8514	20.6062	0.569601	0	3.59813	1.66944	6.31692	0.174614	5.72692
CUFF.2366	chr10	94612691	94612873	+	183	13.5832	0	14.8635	1.1641	0	7.35355	1.09426	6.31692	0.49474	2.02127
CUFF.2611	chr10	133428293	133428893	+	601	2.95427	20.109	24.892	0.354461	0	2.2391	8.42578	6.31692	0.0899527	11.117
CUFF.2776	chr11	24497516	24497753	+	238	1.49203	14.2183	9.52387	0.895088	0	5.6542	6.38317	6.31692	0.593688	1.68439
CUFF.2801	chr11	31731218	31731480	+	263	1.3502	0	0	0.810003	0	5.11673	0	6.31692	5.11673	0
CUFF.3077	chr11	66101675	66101963	+	289	2.45746	3.34547	0	0.737131	0	4.6564	0	6.31692	4.6564	0
CUFF.3484	chr11	122418912	122419198	+	287	7.42375	0	14.2161	0.742268	0	4.68885	1.91495	6.31692	0.329826	3.0319
CUFF.3493	chr11	123136058	123136422	+	365	0.972884	9.27108	8.69412	0.583646	0	3.68685	8.93644	6.31692	0.424063	2.35814
CUFF.3528	chr11	126409615	126409877	+	263	1.3502	0	0	0.810003	0	5.11673	0	6.31692	5.11673	0
CUFF.3610	chr12	402231	403093	+	863	5.34917	6.1618	8.93014	0.246849	0	1.55933	1.66944	6.31692	0.174614	5.72692
CUFF.3818	chr12	21625829	21626063	+	235	15.1108	12.3427	34.7236	0.906514	0	5.72638	2.29794	6.31692	0.164913	6.0638
CUFF.3879	chr12	20401756	20402003	+	248	11.4549	0	7.31187	0.858996	0	5.42621	0.638317	6.31692	0.742109	1.34751
CUFF.3900	chr12	20466955	20467217	+	263	1.3502	9.19051	20.6845	0.810003	0	5.11673	15.3196	6.31692	0.24737	4.04253
CUFF.3906	chr12	20489735	20490515	+	781	10.0029	11.1416	3.48274	0.272767	0	1.72305	0.348173	6.31692	0.49474	2.02127
CUFF.3945	chr12	31564890	31565280	+	391	0.908191	0	0	0.544836	0	3.44169	0	6.31692	3.44169	0
CUFF.3959	chr12	38700332	38700726	+	395	0.898994	0	0	0.539319	0	3.40684	0	6.31692	3.40684	0
CUFF.4006	chr12	45372742	45373199	+	458	0.775333	1.0555	7.91853	0.465133	5.42677	2.93821	10.2131	6.31692	0.371055	2.69502
CUFF.4095	chr12	49025084	49025341	+	258	1.37637	1.87372	3.51423	0.825701	0	5.21589	2.55327	6.31692	1.48422	0.673755
CUFF.4237	chr12	53973169	53973379	+	211	20.1954	16.0377	17.1881	1.00963	0	6.37773	0.851089	6.31692	0.371055	2.69502
CUFF.4440	chr12	96388477	96388688	+	212	5.02504	9.12115	0	1.00486	0	6.34764	0	6.31692	6.34764	0
CUFF.4858	chr13	43597798	43598080	+	283	1.25478	13.6656	8.00947	0.752759	0	4.75512	6.38317	6.31692	0.593688	1.68439
CUFF.4867	chr13	45331235	45331964	+	730	2.91865	0	0.621008	0.291823	0	1.84342	0.212772	6.31692	2.96844	0.336878
CUFF.4897	chr13	50053420	50053662	+	243	1.46133	7.95754	3.73116	0.87667	10.2282	5.53786	2.55327	6.31692	1.48422	0.673755
CUFF.4946	chr13	87676053	87676928	+	876	0.810737	5.5185	7.2451	0.243186	0	1.53619	8.93644	6.31692	0.212031	4.71629
CUFF.5087	chr13;chr13	109265165;109270790	109265190;109270999	+;+	236	117.364	67.597	78.7575	5.41604	84.2529	34.2127	0.671051	6.31692	0.434406	2.302
CUFF.5295	chr14	34447875	34448109	+	235	3.02215	2.05711	0	0.906514	0	5.72638	0	6.31692	5.72638	0
CUFF.5458	chr14	69906779	69906997	+	219	43.7798	35.3184	53.8207	1.94549	0	12.2895	1.22935	6.31692	0.228341	4.37941
CUFF.5596	chr14	102942866	102943112	+	247	8.62598	0	0	0.862473	0	5.44818	0	6.31692	5.44818	0
CUFF.5618	chr14	104179936	104180179	+	244	4.36602	19.8123	0	0.873077	0	5.51516	0	6.31692	5.51516	0
CUFF.5747	chr15	42259939	42260154	+	216	1.64399	0	0	0.986254	0	6.23009	0	6.31692	6.23009	0
CUFF.5922	chr15	63506410	63506694	+	285	1.24597	10.1773	1.59065	0.747477	0	4.72175	1.27663	6.31692	2.96844	0.336878
CUFF.6053	chr15	74956124	74956575	+	452	10.9988	8.55612	12.0355	0.471307	0	2.97721	1.09426	6.31692	0.24737	4.04253
CUFF.6226	chr15	98804932	98805176	+	245	8.69639	5.91944	3.7007	0.869514	0	5.49265	0.425545	6.31692	1.48422	0.673755
CUFF.6952	chr16	86467946	86468160	+	215	6.60656	0	4.21708	0.990841	0	6.25907	0.638317	6.31692	1.48422	0.673755
CUFF.6956	chr16	86486129	86486637	+	509	11.86	11.397	5.34384	0.418528	0	2.64381	0.450577	6.31692	0.49474	2.02127
CUFF.6961	chr16	86489451	86489849	+	399	10.6798	0	7.95326	0.533912	0	3.37268	0.744703	6.31692	0.424063	2.35814
CUFF.7255	chr17	8139342	8139535	+	194	16.4738	12.4593	21.0311	8.78478	38.4349	55.4928	1.27663	6.31692	2.63861	0.378987
CUFF.7320	chr17	18066527	18066723	+	197	1.80255	0	4.6024	1.08138	0	6.83096	2.55327	6.31692	1.48422	0.673755
CUFF.7367	chr17	21226912	21227105	+	194	7.3217	14.9512	2.33678	1.0981	0	6.9366	0.319158	6.31692	2.96844	0.336878
CUFF.7461	chr17	32372734	32373036	+	303	2.34391	1.59545	1.49616	0.703072	0	4.44125	0.638317	6.31692	2.96844	0.336878
CUFF.7612	chr17	47437411	47437647	+	237	1.49832	44.8745	7.65124	0.898864	0	5.67806	5.10654	6.31692	0.742109	1.34751
CUFF.7975	chr17	78489942	78490456	+	515	33.0969	27.2218	18.4855	0.413652	0	2.61301	0.558527	6.31692	0.141354	7.07443
CUFF.8105	chr17	81720791	81721014	+	224	1.58528	0	2.02382	1.90206	0	12.0152	1.27663	6.31692	5.93688	0.168439
CUFF.8176	chr17;chr17;chr17;chr17	83079704;83084943;83093170;83094256	83079990;83085326;83093226;83094997	+;+;+;+	1470	5.0729	2.302	2.15874	0.144919	0	0.915442	0.425545	6.31692	0.424063	2.35814
CUFF.8370	chr18	24113834	24114091	+	258	5.50547	9.36862	7.02847	0.825701	0	5.21589	1.27663	6.31692	0.742109	1.34751
CUFF.8389	chr18	36179906	36180286	+	381	2.79608	3.80646	0	0.559136	0	3.53202	0	6.31692	3.53202	0
CUFF.8436	chr18	47901970	47902251	+	282	20.1477	23.9996	19.2909	0.755429	0	4.77199	0.957475	6.31692	0.24737	4.04253
CUFF.8585	chr19	1643145	1643345	+	201	14.1334	2.40508	27.0648	1.05986	0	6.69502	1.91495	6.31692	0.24737	4.04253
CUFF.8774	chr19;chr19;chr19	11411266;11415937;11416614	11411444;11416148;11416910	-;-;-	688	6.70979	9.83705	8.56594	0.309638	0	1.95596	1.27663	6.31692	0.228341	4.37941
CUFF.9091	chr19	46201202	46201697	+	496	2.86373	3.89856	0.913984	0.429498	10.022	2.7131	0.319158	6.31692	2.96844	0.336878
CUFF.9193	chr19;chr19	55353613;55353866	55353774;55354022	-;-	319	2.22635	1.51543	4.26335	0.667808	0	4.2185	1.91495	6.31692	0.989479	1.01063
CUFF.9603	chr2	55282425	55282714	+	290	1.22449	1.66697	0	0.734589	0	4.64034	0	6.31692	4.64034	0
CUFF.9622	chr2	61037385	61037865	+	481	5.90607	11.0554	9.42487	0.442892	0	2.79771	1.59579	6.31692	0.296844	3.36878
CUFF.9757	chr2;chr2	84870747;84880932	84870785;84881124	-;-	232	21.4286	0	17.5863	0.918237	0	5.80043	0.820693	6.31692	0.329826	3.0319
CUFF.9762	chr2;chr2;chr2	84823824;84832055;84839149	84824204;84832145;84839186	-;-;-	510	9.05164	1.89577	12.4445	0.417708	0	2.63863	1.37484	6.31692	0.212031	4.71629
CUFF.9765	chr2	84836804	84837241	+	438	19.4577	17.6592	21.7353	0.486372	0	3.07237	1.11705	6.31692	0.141354	7.07443
CUFF.10181	chr2	153440819	153441130	+	312	2.2763	4.64828	1.453	0.682791	0	4.31314	0.638317	6.31692	2.96844	0.336878
CUFF.10214	chr2	153657163	153657492	+	330	6.45641	19.0439	8.24247	0.645548	0	4.07788	1.27663	6.31692	0.49474	2.02127
CUFF.10388	chr2	189170928	189171260	+	333	1.06637	0	5.44548	0.639732	0	4.04114	5.10654	6.31692	0.742109	1.34751
CUFF.10441	chr2	201123256	201123499	+	244	1.45534	0	1.85793	0.873077	0	5.51516	1.27663	6.31692	2.96844	0.336878
CUFF.10461	chr2	204892878	204893189	+	312	1.13815	0	0	0.682791	0	4.31314	0	6.31692	4.31314	0
CUFF.10502	chr2	210586181	210586744	+	564	15.7404	23.1425	7.23409	0.377714	0	2.38599	0.459588	6.31692	0.329826	3.0319
CUFF.10604	chr2	223704236	223704518	+	283	5.01912	1.7082	6.40758	0.752759	0	4.75512	1.27663	6.31692	0.742109	1.34751
CUFF.10643	chr2;chr2	229366921;229388265	229367119;229388323	-;-	258	11.0109	14.9898	0	0.825701	0	5.21589	0	6.31692	5.21589	0
CUFF.10863	chr2	241073458	241074139	+	682	2.60339	1.41766	5.98244	0.312362	0	1.97317	2.29794	6.31692	0.329826	3.0319
CUFF.10870	chr2	241091446	241091675	+	230	6.1757	8.40732	3.94205	0.926221	54.0317	5.85087	0.638317	6.31692	1.48422	0.673755
CUFF.11085	chr20	34466816	34467427	+	612	2.32093	3.94952	12.5927	1.04427	0	6.59657	5.42569	6.31692	0.523842	1.90897
CUFF.11086	chr20	34465086	34465929	+	844	0.420738	0	5.37128	0.252406	0	1.59443	12.7663	6.31692	0.296844	3.36878
CUFF.11132	chr20	35866208	35866593	+	386	0.919955	0	0	0.551893	0	3.48627	0	6.31692	3.48627	0
CUFF.11185	chr20	38428618	38428831	+	214	34.8465	2.25898	12.7104	1.99094	0	12.5766	0.364753	6.31692	0.989479	1.01063
CUFF.11254	chr20	47273580	47274012	+	433	0.820099	2.23289	4.18786	0.491988	0	3.10785	5.10654	6.31692	0.742109	1.34751
CUFF.11461	chr20	63530574	63530831	+	258	4.1291	3.74745	3.51423	0.825701	0	5.21589	0.851089	6.31692	1.48422	0.673755
CUFF.11563	chr21	16491826	16492207	+	382	7.43671	5.062	0	0.557672	0	3.52277	0	6.31692	3.52277	0
CUFF.11643	chr21	41183971	41184406	+	436	4.88673	19.9577	13.5169	0.488603	5.7006	3.08647	2.76604	6.31692	0.228341	4.37941
CUFF.11794	chr22	19769528	19769822	+	295	2.40748	0	0	0.722139	0	4.56169	0	6.31692	4.56169	0
CUFF.11804	chr22	19794272	19794492	+	221	17.6748	26.2491	16.4104	0.963941	0	6.08914	0.928461	6.31692	0.371055	2.69502
CUFF.12117	chr22	43013736	43013971	+	236	1.50467	0	1.92092	0.902673	0	5.70212	1.27663	6.31692	2.96844	0.336878
CUFF.12125	chr22	44051173	44051601	+	429	0.827745	1.12686	2.11345	0.496575	0	3.13683	2.55327	6.31692	1.48422	0.673755
CUFF.12142	chr22	45561555	45561804	+	250	1.42041	1.93368	0	0.852124	0	5.3828	0	6.31692	5.3828	0
CUFF.12195	chr22	49564828	49565112	+	285	6.22987	1.69621	3.18131	0.747477	0	4.72175	0.510654	6.31692	1.48422	0.673755
CUFF.12414	chr3	16921693	16922057	+	365	5.8373	18.5422	7.4521	1.16729	0	7.3737	1.27663	6.31692	0.989479	1.01063
CUFF.12599	chr3	48798654	48799117	+	464	0.765307	5.20928	0	0.459118	0	2.90022	0	6.31692	2.90022	0
CUFF.12920	chr3	125914880	125915097	+	218	3.25782	0	6.23857	0.977206	0	6.17294	1.91495	6.31692	0.989479	1.01063
CUFF.12945	chr3	128246837	128247021	+	185	3.83895	10.4523	0	1.15152	0	7.27405	0	6.31692	7.27405	0
CUFF.13005	chr3	138786433	138786646	+	214	1.65936	0	0	0.995471	0	6.28832	0	6.31692	6.28832	0
CUFF.13035	chr3	141885661	141885892	+	232	16.8368	31.2557	7.81614	0.918237	0	5.80043	0.46423	6.31692	0.742109	1.34751
CUFF.13060	chr3	149372514	149372949	+	436	4.07228	0	1.03976	0.488603	0	3.08647	0.255327	6.31692	2.96844	0.336878
CUFF.13069	chr3	152420697	152420934	+	238	2.98406	0	7.61909	0.895088	0	5.6542	2.55327	6.31692	0.742109	1.34751
CUFF.13076	chr3	155179036	155179282	+	247	17.252	31.3147	12.8476	0.862473	0	5.44818	0.744703	6.31692	0.424063	2.35814
CUFF.13544	chr4	24336180	24336414	+	235	13.5997	4.11422	13.5036	0.906514	0	5.72638	0.992937	6.31692	0.424063	2.35814
CUFF.13653	chr4	41361590	41362360	+	771	2.76344	2.50802	7.05581	0.276305	0	1.7454	2.55327	6.31692	0.24737	4.04253
CUFF.13670	chr4	41398667	41398911	+	245	10.1458	13.812	12.9525	0.869514	0	5.49265	1.27663	6.31692	0.424063	2.35814
CUFF.13674	chr4	41418569	41418805	+	237	4.49497	30.5963	13.3897	0.898864	0	5.67806	2.97881	6.31692	0.424063	2.35814
CUFF.13808	chr4	101303528	101303714	+	187	1.89894	0	0	1.1392	0	7.19626	0	6.31692	7.19626	0
CUFF.13815	chr4	102701874	102702337	+	464	0.765307	2.08371	9.77017	0.459118	0	2.90022	12.7663	6.31692	0.296844	3.36878
CUFF.13921	chr4	138198188	138198437	+	250	1.42041	5.80105	16.3201	0.852124	0	5.3828	11.4897	6.31692	0.329826	3.0319
CUFF.14009	chr4	165950413	165950674	+	262	17.6196	16.6061	12.112	0.813095	0	5.13626	0.687418	6.31692	0.424063	2.35814
CUFF.14063	chr4	185635928	185636163	+	236	1.50467	18.4355	17.2882	0.902673	0	5.70212	11.4897	6.31692	0.329826	3.0319
CUFF.14155	chr5	228554	229110	+	557	5.10022	0.867901	8.13889	0.382461	0	2.41598	1.59579	6.31692	0.296844	3.36878
CUFF.14230	chr5	1092606	1093337	+	732	0.970226	0	1.85793	0.291026	0	1.83839	1.91495	6.31692	0.989479	1.01063
CUFF.14302	chr5	10363026	10363283	+	258	1.37637	0	1.75712	0.825701	0	5.21589	1.27663	6.31692	2.96844	0.336878
CUFF.14358	chr5	14701839	14702202	+	364	0.975557	5.31232	9.96343	0.58525	0	3.69698	10.2131	6.31692	0.371055	2.69502
CUFF.14470	chr5	17270238	17270713	+	476	2.23804	10.1559	10.4763	0.447544	0	2.8271	4.68099	6.31692	0.269858	3.70565
CUFF.14669	chr5	43055162	43055790	+	629	8.46827	36.8906	28.829	0.338682	0	2.13943	3.40436	6.31692	0.0742109	13.4751
CUFF.14672	chr5	43130887	43131526	+	640	1.1097	9.06414	2.83335	0.998582	0	6.30797	2.55327	6.31692	2.22633	0.44917
CUFF.14703	chr5	52910173	52910408	+	236	54.1682	14.3388	15.3673	0.902673	21.0632	5.70212	0.283696	6.31692	0.371055	2.69502
CUFF.14716	chr5	58995486	58995689	+	204	3.4814	28.4365	8.88894	1.04427	0	6.59657	2.55327	6.31692	0.742109	1.34751
CUFF.14763	chr5	59275706	59275987	+	282	27.703	18.8568	12.8606	0.755429	0	4.77199	0.46423	6.31692	0.371055	2.69502
CUFF.14771	chr5	59267528	59268298	+	771	16.1201	19.4372	8.81977	0.276305	3.22368	1.7454	0.547129	6.31692	0.197896	5.05316
CUFF.14774	chr5	59323362	59323686	+	325	4.37049	10.4121	5.57952	0.65548	0	4.14062	1.27663	6.31692	0.742109	1.34751
CUFF.14827	chr5	59645537	59645731	+	195	18.2104	89.2469	23.248	1.09247	0	6.90103	1.27663	6.31692	0.296844	3.36878
CUFF.14846	chr5	59684901	59685071	+	171	2.07662	14.1351	0	1.24579	14.5349	7.86959	0	6.31692	7.86959	0
CUFF.14851	chr5	59744040	59744274	+	235	1.51108	0	7.71636	0.906514	0	5.72638	5.10654	6.31692	0.742109	1.34751
CUFF.14897	chr5	73501127	73501560	+	434	6.54567	13.3665	7.31187	2.45427	0	15.5035	1.11705	6.31692	2.12031	0.471629
CUFF.14963	chr5	93952847	93953547	+	701	0.506566	4.82731	3.88019	0.303896	0	1.91969	7.6598	6.31692	0.49474	2.02127
CUFF.14969	chr5	94319718	94319931	+	214	6.63743	0	2.11839	0.995471	0	6.28832	0.319158	6.31692	2.96844	0.336878
CUFF.14970	chr5	94362814	94363042	+	229	3.10133	0	3.95927	0.930266	0	5.87642	1.27663	6.31692	1.48422	0.673755
CUFF.15110	chr5	133295163	133295719	+	557	16.5757	26.9049	21.975	0.382461	0	2.41598	1.32574	6.31692	0.109942	9.09569
CUFF.15319	chr5	146493667	146493956	+	290	9.79594	25.0045	10.9426	0.734589	0	4.64034	1.11705	6.31692	0.424063	2.35814
CUFF.15390	chr5	170864409	170864623	+	215	1.65164	0	0	0.990841	0	6.25907	0	6.31692	6.25907	0
CUFF.15684	chr6	10398951	10399241	+	291	30.5071	43.1922	42.0621	0.732065	0	4.6244	1.37876	6.31692	0.109942	9.09569
CUFF.15699	chr6	13787991	13788353	+	363	0.978244	0	2.49772	0.586862	0	3.70716	2.55327	6.31692	1.48422	0.673755
CUFF.15760	chr6	20872961	20873143	+	183	17.4641	13.2082	9.90899	1.1641	0	7.35355	0.567393	6.31692	0.742109	1.34751
CUFF.15909	chr6	37833571	37833735	+	165	2.15214	0	2.74749	1.2911	0	8.15576	1.27663	6.31692	2.96844	0.336878
CUFF.16066	chr6	63657617	63657832	+	216	3.28799	0	0	0.986254	0	6.23009	0	6.31692	6.23009	0
CUFF.16112	chr6	83290862	83291293	+	432	0.821997	3.35709	5.24695	0.986254	0	6.23009	6.38317	6.31692	1.18738	0.842194
CUFF.16368	chr6	165761986	165762326	+	341	4.16543	21.2648	15.9532	0.624724	0	3.94633	3.8299	6.31692	0.24737	4.04253
CUFF.16383	chr6	165806124	165807103	+	980	6.15994	8.38587	8.78917	0.217378	0	1.37316	1.42683	6.31692	0.156234	6.40067
CUFF.16387	chr6	165811464	165811845	+	382	13.0142	7.593	20.1746	0.557672	0	3.52277	1.5502	6.31692	0.174614	5.72692
CUFF.16431	chr6	165884212	165884746	+	535	11.9474	21.6862	17.7945	0.398189	0	2.51533	1.48941	6.31692	0.141354	7.07443
CUFF.16685	chr7	8005329	8005758	+	430	3.30328	0	3.16281	0.495421	0	3.12953	0.957475	6.31692	0.989479	1.01063
CUFF.16712	chr7	22863214	22863703	+	490	0.724699	6.90601	0	0.434757	0	2.74633	0	6.31692	2.74633	0
CUFF.17111	chr7	92639445	92639747	+	303	8.20369	4.78634	8.97695	0.703072	0	4.44125	1.09426	6.31692	0.49474	2.02127
CUFF.17219	chr7	100366869	100367123	+	255	1.39256	3.79154	3.55558	0.835415	0	5.27725	2.55327	6.31692	1.48422	0.673755
CUFF.17225	chr7	101087546	101087997	+	452	0.785625	0	0	0.471307	0	2.97721	0	6.31692	2.97721	0
CUFF.17241	chr7	101839141	101839528	+	388	3.66085	12.4593	7.01035	1.64715	0	10.4049	1.91495	6.31692	1.48422	0.673755
CUFF.17248	chr7	101866455	101866787	+	333	1.06637	8.71029	6.80685	0.639732	0	4.04114	6.38317	6.31692	0.593688	1.68439
CUFF.17253	chr7	101899421	101900224	+	804	3.97503	0	0.563851	0.264964	0	1.67376	0.141848	6.31692	2.96844	0.336878
CUFF.17324	chr7	111147281	111147569	+	289	1.22873	0	1.56864	0.737131	0	4.6564	1.27663	6.31692	2.96844	0.336878
CUFF.17360	chr7	114228592	114228838	+	247	7.18831	0	0	0.862473	0	5.44818	0	6.31692	5.44818	0
CUFF.17425	chr7	129904238	129904927	+	690	4.11713	0.70061	0	0.30874	0	1.95029	0	6.31692	1.95029	0
CUFF.17532	chr7	143288416	143288757	+	342	1.03831	1.41351	1.32554	0.622897	0	3.9348	1.27663	6.31692	2.96844	0.336878
CUFF.17575	chr7	151493862	151494043	+	182	5.85334	7.96848	7.47257	2.341	0	14.7879	1.27663	6.31692	1.97896	0.505316
CUFF.17597	chr7	152884548	152884830	+	283	8.78346	0	4.80568	0.752759	0	4.75512	0.547129	6.31692	0.989479	1.01063
CUFF.17685	chr7	159024978	159025447	+	470	4.53323	0	37.6172	0.453257	0	2.86319	8.29812	6.31692	0.0761138	13.1382
CUFF.17840	chr8	19679640	19679839	+	200	5.32654	24.171	13.6001	1.06515	0	6.7285	2.55327	6.31692	0.49474	2.02127
CUFF.17851	chr8	19743488	19744030	+	543	0.653964	0	1.66975	0.392322	0	2.47827	2.55327	6.31692	1.48422	0.673755
CUFF.17991	chr8	38071365	38071664	+	300	11.8368	1.6114	3.02224	0.710103	0	4.48567	0.255327	6.31692	1.48422	0.673755
CUFF.18010	chr8	40154607	40154832	+	226	1.57125	0	10.0296	0.942615	0	5.95442	6.38317	6.31692	0.593688	1.68439
CUFF.18215	chr8	89773987	89774129	+	143	2.48324	0	6.34036	1.48973	0	9.41049	2.55327	6.31692	1.48422	0.673755
CUFF.18339	chr8	117833235	117833460	+	226	1.57125	0	0	0.942615	0	5.95442	0	6.31692	5.95442	0
CUFF.18395	chr8	119808507	119808987	+	481	1.47652	0	0.942487	0.442892	0	2.79771	0.638317	6.31692	2.96844	0.336878
CUFF.18476	chr8	127183396	127183853	+	458	14.7313	11.6105	12.8676	0.465133	0	2.93821	0.873486	6.31692	0.228341	4.37941
CUFF.18569	chr8	130281689	130281903	+	215	1.65164	0	6.32562	0.990841	0	6.25907	3.8299	6.31692	0.989479	1.01063
CUFF.18695	chr8	142737048	142737413	+	366	0.970226	0	6.19312	0.582052	0	3.67678	6.38317	6.31692	0.593688	1.68439
CUFF.18806	chr9	743293	743554	+	262	1.35535	0	0	0.813095	0	5.13626	0	6.31692	5.13626	0
CUFF.18895	chr9	21535879	21536089	+	211	5.04885	18.3288	10.7426	1.00963	0	6.37773	2.12772	6.31692	0.593688	1.68439
CUFF.19001	chr9	67634998	67635497	+	500	1.42041	0	0.906672	0.426062	0	2.6914	0.638317	6.31692	2.96844	0.336878
CUFF.19188	chr9	100175261	100175489	+	229	7.75333	0	7.91853	0.930266	0	5.87642	1.02131	6.31692	0.742109	1.34751
CUFF.19191	chr9	100177986	100178214	+	229	1.55067	6.33302	0	1.86053	0	11.7528	0	6.31692	11.7528	0
CUFF.19243	chr9	110472753	110473000	+	248	10.0231	5.84783	25.5916	0.858996	0	5.42621	2.55327	6.31692	0.212031	4.71629
CUFF.19250	chr9	110550770	110550934	+	165	2.15214	14.6491	5.49498	1.2911	0	8.15576	2.55327	6.31692	1.48422	0.673755
CUFF.19326	chr9	120489107	120489570	+	464	26.0205	14.586	14.6553	0.459118	0	2.90022	0.563221	6.31692	0.197896	5.05316
CUFF.19347	chr9	121844866	121845232	+	367	0.967582	0	22.2345	0.580466	0	3.66676	22.9794	6.31692	0.164913	6.0638
CUFF.19456	chr9	128644525	128644778	+	254	1.39804	0	0	0.838704	0	5.29803	0	6.31692	5.29803	0
CUFF.19513	chr9	130494197	130494496	+	300	7.10205	4.83421	27.2002	0.710103	0	4.48567	3.8299	6.31692	0.164913	6.0638
CUFF.19521	chr9;chr9	130452477;130453310	130452797;130453499	+;+	511	32.6611	18.9206	39.0348	0.41689	0	2.63346	1.19515	6.31692	0.0674645	14.8226
CUFF.19532	chr9	130460787	130461165	+	379	10.3064	24.2348	19.1382	0.562087	0	3.55066	1.85692	6.31692	0.185527	5.39004
CUFF.19586	chr9	131477092	131477292	+	201	14.1334	7.21524	4.51081	1.05986	0	6.69502	0.319158	6.31692	1.48422	0.673755
CUFF.19627	chr9	133348536	133348876	+	341	1.04136	1.41766	0	0.624724	0	3.94633	0	6.31692	3.94633	0
CUFF.19695	chr9	135239859	135240287	+	429	9.93294	5.63428	8.45382	0.496575	0	3.13683	0.851089	6.31692	0.371055	2.69502
CUFF.19725	chr9	135117235	135117869	+	635	2.23687	8.37422	10.7087	0.335482	0	2.11921	4.78738	6.31692	0.197896	5.05316
CUFF.19779	chr9	136889974	136890401	+	428	7.46711	10.1654	21.1839	0.497736	0	3.14416	2.83696	6.31692	0.148422	6.73755
CUFF.19939	chrX	9518267	9518671	+	405	3.50719	4.77453	2.2387	1.052	0	6.64543	0.638317	6.31692	2.96844	0.336878
CUFF.20059	chrX	45064850	45065429	+	580	1.22449	17.5032	9.37937	0.367295	0	2.32017	7.6598	6.31692	0.24737	4.04253
CUFF.20169	chrX	70135385	70135639	+	255	9.74792	13.2704	12.4445	1.67083	0	10.5545	1.27663	6.31692	0.848125	1.17907
CUFF.20228	chrX	74213471	74213715	+	245	34.7856	35.5166	20.3539	0.869514	0	5.49265	0.585124	6.31692	0.269858	3.70565
CUFF.20268	chrX	97440423	97440808	+	386	0.919955	1.25239	0	0.551893	0	3.48627	0	6.31692	3.48627	0
CUFF.20325	chrX	115650207	115650449	+	243	17.5359	0	3.73116	0.87667	0	5.53786	0.212772	6.31692	1.48422	0.673755
CUFF.20412	chrX	131746529	131746930	+	402	2.65002	4.81016	3.38311	0.529928	0	3.34751	1.27663	6.31692	0.989479	1.01063
CUFF.20424	chrX	131796063	131796257	+	195	3.64208	22.3117	9.2992	2.18493	0	13.8021	2.55327	6.31692	1.48422	0.673755
CUFF.20470	chrX	150413555	150413959	+	405	7.89117	10.7427	8.95479	0.526002	0	3.32272	1.13479	6.31692	0.371055	2.69502
CUFF.1629	chr1	230095882	230096527	+	646	1.64908	0	7.71934	0.329769	0	2.08313	4.68099	6.31692	0.269858	3.70565
CUFF.2290	chr10	79688147	79688469	+	323	1.09939	5.98664	7.01759	0.659538	0	4.16625	6.38317	6.31692	0.593688	1.68439
CUFF.19996	chrX	20151910	20152232	+	323	3.29817	4.48998	7.01759	0.659538	0	4.16625	2.12772	6.31692	0.593688	1.68439
CUFF.10851	chr2	241053435	241055943	+	2509	38.7796	58.3804	58.903	2.03776	7.92494	12.5148	1.51891	6.14145	0.212465	4.70666
CUFF.7480	chr17	39154319	39154567	+	249	8.55669	3.8829	7.28251	8.55546	0	52.2427	0.851089	6.10636	7.17373	0.139398
CUFF.5247	chr14;chr14;chr14	22909508;22911328;22918999	22909595;22911403;22919073	-;-;-	239	25.2583	36.4083	15.1744	8.02208	0	48.798	0.600769	6.08296	3.21581	0.310964
CUFF.1313	chr1	197142459	197143153	+	695	18.3938	12.5203	7.82739	3.98475	3.5762	23.8805	0.425545	5.99298	3.05089	0.327773
CUFF.117	chr1;chr1;chr1	6186461;6192930;6197652	6186817;6193054;6197757	-;-;-	588	310.413	222.801	127.212	105.791	59.1776	631.655	0.409814	5.97079	4.96539	0.201394
CUFF.5473	chr14	70031982	70032360	+	379	34.667	34.439	23.9227	3.37252	0	20.1204	0.690072	5.96598	0.841057	1.18898
CUFF.17210	chr7	100605983	100606628	+	646	17.5902	15.7149	12.6317	1.97862	0	11.8044	0.718107	5.96598	0.934508	1.07008
CUFF.4158	chr12	50476554	50476928	+	375	23.6735	1.28912	4.83558	2.84041	0	16.7465	0.204261	5.8958	3.46318	0.288752
CUFF.15013	chr5	102820729	102821788	+	1060	0.335003	2.28029	0	1.00486	4.68955	5.92447	0	5.8958	5.92447	0
CUFF.19581	chr9;chr9;chr9	131529495;131530486;131531067	131529584;131530645;131531117	-;-;-	301	14.1569	16.0605	7.5305	3.53872	0	20.8636	0.531931	5.8958	2.77054	0.36094
CUFF.13059	chr3;chr3;chr3;chr3;chr3	149369024;149371687;149375443;149375680;149377371	149369880;149371867;149375590;149375769;149377648	-;-;-;-;-	1554	19.6518	32.9747	29.1722	5.07216	1.5994	29.7313	1.48446	5.86165	1.01916	0.981197
CUFF.8657	chr19;chr19;chr19;chr19	3543999;3544809;3546074;3546255	3544736;3544939;3546170;3546470	-;-;-;-	1182	32.4459	34.3548	29.532	3.60458	2.10276	20.8724	0.910193	5.79051	0.706771	1.41489
CUFF.8852	chr19	16654297	16655580	+	1284	0.829679	0.376496	1.76533	0.663648	0	3.84286	2.12772	5.79051	2.17685	0.459378
CUFF.9154	chr19	49858928	49859477	+	550	5.81077	4.39473	4.12124	1.54932	0	8.97133	0.709241	5.79051	2.17685	0.459378
CUFF.19543	chr9	130474828	130475711	+	884	24.5037	29.5302	30.7694	0.963941	28.1161	5.58171	1.25571	5.79051	0.181405	5.51254
CUFF.7267	chr17;chr17;chr17	8377578;8379796;8382143	8377692;8379936;8382316	-;-;-	430	777.097	523.893	248.808	269.013	184.964	1540.77	0.320176	5.7275	6.19263	0.161482
CUFF.15816	chr6	27230405	27230640	+	236	36.1121	22.5323	38.4183	20.7615	0	117.844	1.06386	5.67608	3.06739	0.32601
CUFF.8792	chr19	12796853	12797214	+	362	8.82852	18.6958	12.5231	9.41573	6.86591	53.2828	1.41848	5.65891	4.25476	0.235031
CUFF.8311	chr18;chr18	12028970;12030346	12028996;12030774	+;+	456	20.2471	23.3229	6.95911	2.80304	0	15.7392	0.343709	5.61504	2.26167	0.442152
CUFF.13900	chr4	128270519	128270883	+	365	15.5661	17.2177	6.21008	3.50188	0	19.6632	0.398948	5.61504	3.16633	0.315823
CUFF.597	chr1	51797303	51797624	+	322	3.30841	6.00523	8.44726	1.98476	0	11.1445	2.55327	5.61504	1.31931	0.757974
CUFF.5312	chr14	44981123	44981273	+	151	2.35167	12.8059	3.00223	4.2324	0	23.7651	1.27663	5.61504	7.91583	0.126329
CUFF.6197	chr15;chr15	94367625;94370087	94367791;94370168	+;+	249	54.1924	38.829	43.695	2.56664	39.9271	14.4118	0.806295	5.61504	0.329826	3.0319
CUFF.7924	chr17	76452762	76453070	+	309	12.6412	0	0	2.06826	0	11.6134	0	5.61504	11.6134	0
CUFF.8123	chr17	82238887	82239164	+	278	31.9337	46.9509	17.9378	2.29889	0	12.9084	0.561719	5.61504	0.719621	1.38962
CUFF.16106	chr6	81745804	81746077	+	274	41.4718	33.5219	24.8177	6.99736	27.2131	39.2905	0.598422	5.61504	1.58317	0.631645
CUFF.16862	chr7	44578247	44578776	+	530	12.0601	10.0333	5.98746	1.20584	0	6.77082	0.496469	5.61504	1.13083	0.884303
CUFF.19793	chr9	137062210	137062628	+	419	16.95	24.2287	17.3112	1.52528	29.6594	8.56452	1.02131	5.61504	0.49474	2.02127
CUFF.20277	chrX	101627492	101627688	+	197	16.223	7.36174	9.20479	3.24413	0	18.2159	0.567393	5.61504	1.97896	0.505316
CUFF.1623	chr1	230079409	230080295	+	887	3.20273	4.36005	3.06653	1.44102	11.2084	8.09139	0.957475	5.61504	2.63861	0.378987
CUFF.19626	chr9;chr9;chr9;chr9;chr9;chr9;chr9	133348226;133348926;133349553;133349912;133350240;133350597;133351002	133348250;133349054;133349703;133350055;133350322;133350730;133351049	+;+;+;+;+;+;+	714	501.321	221.399	184.128	110.991	97.469	618.821	0.367286	5.57542	3.36082	0.297547
CUFF.5607	chr14;chr14;chr14	103519713;103520122;103520469	103520042;103520311;103520589	-;-;-	641	31.577	19.6083	12.7302	3.65576	0	20.294	0.403148	5.55124	1.59416	0.627289
CUFF.13127	chr3	169483460	169484177	+	718	16.8154	18.8521	8.20803	6.23071	13.8466	34.361	0.488125	5.51478	4.18626	0.238877
CUFF.7246	chr17	7906061	7906325	+	265	96.4807	54.7269	99.2207	57.8801	56.2746	318.228	1.0284	5.49806	3.20728	0.311791
CUFF.18817	chr9	2823683	2825284	+	1602	2.43828	10.8634	38.7684	3.72339	7.75737	20.4403	15.8999	5.48971	0.527241	1.89667
CUFF.16600	chr7;chr7	1738652;1742209	1739202;1742280	-;-	623	15.9597	30.2623	39.294	1.70972	0	9.36014	2.46208	5.47467	0.238208	4.19801
CUFF.8676	chr19;chr19;chr19	4429458;4429708;4430549	4429606;4429788;4430633	+;+;+	315	57.4928	79.8028	40.2965	3.38144	0	18.5123	0.700897	5.47467	0.459401	2.17675
CUFF.19396	chr9;chr9;chr9;chr9	124857888;124860183;124861419;124861910	124858067;124860264;124861555;124861942	-;-;-;-	432	560.602	242.829	219.322	150.897	97.8075	823.411	0.391226	5.45678	3.75434	0.266358
CUFF.12634	chr3;chr3	51387818;51388908	51387881;51388986	+;+	143	94.3629	54.089	25.3615	13.4075	52.1425	72.1471	0.268765	5.38108	2.84475	0.351524
CUFF.995	chr1	151697757	151698055	+	299	1.18763	0	1.51617	1.42496	0	7.50111	1.27663	5.2641	4.9474	0.202127
CUFF.1225	chr1	174002952	174003221	+	270	7.89117	5.37134	3.35805	1.57801	0	8.30679	0.425545	5.2641	2.4737	0.404253
CUFF.1355	chr1	201869370	201869848	+	479	4.44805	2.01846	6.62495	0.889482	0	4.68232	1.48941	5.2641	0.706771	1.41489
CUFF.1569	chr1	228396531	228396804	+	274	1.296	3.52862	9.92707	1.55497	0	8.18552	7.6598	5.2641	0.824566	1.21276
CUFF.1651	chr1	230146826	230147301	+	476	0.746014	3.04677	1.90477	0.895088	0	4.71183	2.55327	5.2641	2.4737	0.404253
CUFF.2242	chr10	72276040	72276485	+	446	3.98097	1.0839	9.14804	1.91059	5.57278	10.0575	2.29794	5.2641	1.09942	0.909569
CUFF.3053	chr11	65321084	65321392	+	309	2.2984	0	5.86843	1.37884	0	7.25836	2.55327	5.2641	1.23685	0.808506
CUFF.3947	chr12	31587062	31587413	+	352	6.05289	4.12006	5.15155	1.2104	0	6.37169	0.851089	5.2641	1.23685	0.808506
CUFF.4513	chr12	110733466	110733664	+	199	1.78444	12.1463	2.27807	2.14101	0	11.2705	1.27663	5.2641	4.9474	0.202127
CUFF.8211	chr18	703353	703839	+	487	1.45833	10.9192	14.894	1.74974	0	9.21081	10.2131	5.2641	0.618425	1.61701
CUFF.8306	chr18	11848013	11848699	+	687	0.516889	0	2.63951	0.620177	0	3.26468	5.10654	5.2641	1.23685	0.808506
CUFF.8437	chr18	47906801	47907071	+	271	31.4482	60.6506	30.1109	1.57218	0	8.27614	0.957475	5.2641	0.274855	3.63828
CUFF.9214	chr19;chr19	55648760;55649205	55649077;55649258	+;+	372	0.954577	1.29952	7.31187	1.14533	0	6.02912	7.6598	5.2641	0.824566	1.21276
CUFF.9891	chr2	101004904	101005275	+	372	4.77289	0	6.09323	1.14533	0	6.02912	1.27663	5.2641	0.989479	1.01063
CUFF.10421	chr2	196777249	196777487	+	239	1.48579	0	3.79361	1.78269	0	9.38424	2.55327	5.2641	2.4737	0.404253
CUFF.10889	chr2	241327496	241327659	+	164	34.6442	14.7384	35.9352	2.59794	0	13.6758	1.03726	5.2641	0.380569	2.62764
CUFF.11154	chr20;chr20	36855381;36862821	36855702;36863142	-;-	644	3.85981	0.750653	2.81575	0.661587	0	3.48266	0.729505	5.2641	1.23685	0.808506
CUFF.13118	chr3	160408535	160408796	+	262	1.35535	11.0707	6.92116	1.62619	0	8.56043	5.10654	5.2641	1.23685	0.808506
CUFF.13904	chr4	128485615	128486003	+	389	0.91286	2.48545	0	1.09527	0	5.76564	0	5.2641	5.76564	0
CUFF.14545	chr5	36182317	36182690	+	374	27.5347	21.9737	19.3941	2.27841	0	11.9938	0.70435	5.2641	0.618425	1.61701
CUFF.14552	chr5	36892282	36892555	+	274	19.4399	0	6.61804	3.10994	0	16.371	0.340436	5.2641	2.4737	0.404253
CUFF.15450	chr5	176912007	176912358	+	352	1.00881	0	0	1.2104	0	6.37169	0	5.2641	6.37169	0
CUFF.15967	chr6;chr6	43998526;43998704	43998552;43999135	+;+	459	3.86822	2.10641	9.8766	0.928239	0	4.88635	2.55327	5.2641	0.49474	2.02127
CUFF.16764	chr7;chr7	27531162;27538341	27531350;27538360	-;-	209	1.69906	9.25207	4.33814	2.03857	0	10.7313	2.55327	5.2641	2.4737	0.404253
CUFF.18858	chr9	13121773	13121938	+	166	12.835	20.3852	8.19282	5.13327	0	27.0221	0.638317	5.2641	3.29826	0.30319
CUFF.18940	chr9	33322984	33323264	+	281	3.79113	17.2036	8.06648	1.51623	0	7.98161	2.12772	5.2641	0.989479	1.01063
CUFF.19426	chr9	127935279	127935688	+	410	12.9916	11.7908	13.2684	3.11753	0	16.411	1.02131	5.2641	1.23685	0.808506
CUFF.1471	chr1	220209046	220209281	+	236	1.50467	0	9.60458	1.80535	0	9.50353	6.38317	5.2641	0.989479	1.01063
CUFF.1625	chr1	233938371	233938699	+	329	8.63472	2.93873	1.37792	2.59004	30.2184	13.6342	0.159579	5.2641	9.89479	0.101063
CUFF.1772	chr1	246772018	246772429	+	412	10.3428	11.7335	8.80264	1.03413	0	5.44377	0.851089	5.2641	0.618425	1.61701
CUFF.2174	chr10	58542925	58543232	+	308	1.15293	0	4.41561	1.38332	0	7.28193	3.8299	5.2641	1.64913	0.60638
CUFF.3721	chr12	7117206	7117855	+	650	5.46312	2.23117	6.9744	0.65548	0	3.45051	1.27663	5.2641	0.49474	2.02127
CUFF.5449	chr14;chr14	69879443;69952141	69879780;69952230	+;+	428	20.742	14.6833	23.3023	3.98189	5.80715	20.9611	1.12344	5.2641	0.899527	1.1117
CUFF.11339	chr20	51835927	51836500	+	574	19.7967	12.6329	15.0059	0.742268	0	3.90738	0.758001	5.2641	0.260389	3.8404
CUFF.11978	chr22	35432181	35432398	+	218	4.88673	4.43505	6.23857	1.95441	0	10.2882	1.27663	5.2641	1.64913	0.60638
CUFF.14429	chr5	21486819	21487476	+	658	11.3331	12.4896	6.88961	0.64751	0	3.40856	0.607921	5.2641	0.49474	2.02127
CUFF.14634	chr5	39383484	39384020	+	537	22.4832	14.4036	10.1304	0.793411	0	4.1766	0.450577	5.2641	0.412283	2.42552
CUFF.15380	chr5	168313984	168314173	+	190	1.86896	7.63296	9.54392	2.24243	0	11.8044	5.10654	5.2641	1.23685	0.808506
CUFF.15534	chr5	181246839	181247544	+	706	1.50893	4.10839	12.8424	0.603487	0	3.17682	8.51089	5.2641	0.24737	4.04253
CUFF.15817	chr6	27688211	27688513	+	303	4.68782	1.59545	5.98463	2.81229	0	14.8042	1.27663	5.2641	2.4737	0.404253
CUFF.17648	chr7;chr7;chr7;chr7	158734140;158734422;158735503;158737048	158734252;158734471;158735608;158737160	-;-;-;-	382	39.0427	27.841	18.9879	2.23069	19.5193	11.7426	0.486337	5.2641	0.618425	1.61701
CUFF.17882	chr8	23006784	23007230	+	447	23.8324	27.037	3.04252	0.953158	0	5.01752	0.127663	5.2641	1.64913	0.60638
CUFF.18065	chr8	47736925	47737618	+	694	19.9553	9.75201	8.49189	1.84177	3.58135	9.69525	0.425545	5.2641	1.14171	0.875882
CUFF.18985	chr9	41137035	41137318	+	284	1.25036	6.80874	0	1.50022	0	7.8973	0	5.2641	7.8973	0
CUFF.19300	chr9	114402492	114402671	+	180	29.5919	40.2851	10.0741	2.36701	0	12.4602	0.340436	5.2641	1.23685	0.808506
CUFF.19527	chr9	130456413	130456863	+	451	22.0463	31.0847	39.202	0.944705	0	4.97302	1.77817	5.2641	0.126856	7.88293
CUFF.20303	chrX;chrX;chrX;chrX	103676670;103678499;103685171;103686631	103677052;103678604;103685260;103686655	-;-;-;-	604	45.8576	29.6135	24.7684	11.9918	0	62.3834	0.540114	5.20217	2.51867	0.397034
CUFF.1614	chr1;chr1;chr1	230067217;230178218;230203137	230067406;230178311;230203232	+;+;+	380	18.6896	34.3483	38.1757	10.0909	0	51.9393	2.04261	5.14712	1.36053	0.735005
CUFF.9989	chr2;chr2	113602424;113603495	113602688;113603705	+;+	476	0.746014	0	50.4765	3.13281	0	16.0202	67.6616	5.1137	0.31738	3.1508
CUFF.5548	chr14	95533358	95533628	+	271	66.8274	62.4344	81.9685	44.8072	100.886	226.766	1.22657	5.06093	2.7665	0.361467
CUFF.13274	chr3	196917284	196917619	+	336	1.05685	25.8975	20.2382	3.1701	7.3972	16.0202	19.1495	5.05354	0.791583	1.26329
CUFF.18460	chr8	127160352	127160739	+	388	13.7282	11.2134	9.34714	2.74524	0	13.8732	0.680871	5.05354	1.48422	0.673755
CUFF.15819	chr6	27810055	27810443	+	389	16.4315	3.72818	16.3154	16.9768	0	85.3314	0.992937	5.02637	5.2301	0.191201
CUFF.14475	chr5	27489030	27489831	+	802	53.5753	50.6326	37.307	3.45312	3.09908	17.3386	0.696346	5.02115	0.464755	2.15167
CUFF.808	chr1;chr1	93562148;93567283	93562423;93567539	-;-	533	19.3208	19.0466	11.057	1.19905	9.3263	5.89112	0.572284	4.91316	0.532797	1.87689
CUFF.1012	chr1;chr1	153951385;153952018	153951666;153952082	-;-	347	9.21016	25.0766	5.22578	1.84177	0	9.0489	0.567393	4.91316	1.73159	0.577504
CUFF.2361	chr10	94578113	94578619	+	507	16.8096	10.4884	11.624	1.26054	0	6.19323	0.69151	4.91316	0.532797	1.87689
CUFF.5970	chr15	66708303	66708556	+	254	8.38825	26.6452	32.1262	2.51611	0	12.3621	3.8299	4.91316	0.384798	2.59877
CUFF.6747	chr16	67599859	67600050	+	192	9.24747	0	0	3.32861	0	16.354	0	4.91316	16.354	0
CUFF.8438	chr18	47917200	47917921	+	722	13.2795	21.4259	13.8136	0.88517	0	4.34898	1.04022	4.91316	0.314834	3.17627
CUFF.10569	chr2	217801308	217801980	+	673	1.58292	5.74646	6.06244	0.949618	0	4.66563	3.8299	4.91316	0.769595	1.29938
CUFF.10867	chr2	241077916	241078582	+	667	2.66194	11.5963	6.11698	0.95816	0	4.7076	2.29794	4.91316	0.769595	1.29938
CUFF.12857	chr3	114594548	114594986	+	439	4.85334	8.80949	7.22859	1.45579	0	7.15254	1.48941	4.91316	0.989479	1.01063
CUFF.15414	chr5	172917302	172917674	+	373	3.80807	9.07224	7.29227	1.71339	0	8.41814	1.91495	4.91316	1.15439	0.866256
CUFF.16707	chr7	21897987	21898356	+	370	1.91947	27.4374	8.57663	1.72728	0	8.4864	4.46822	4.91316	0.989479	1.01063
CUFF.17869	chr8;chr8	22194748;22195462	22194919;22195526	+;+	237	10.4883	8.159	5.73843	2.69659	0	13.2488	0.547129	4.91316	2.30879	0.433128
CUFF.19908	chrUn_KI270743v1	170098	171097	+	1000	0.355103	0	4.08002	0.639093	0	3.13997	11.4897	4.91316	0.769595	1.29938
CUFF.171	chr1	11012664	11012967	+	304	1.1681	11.1314	7.45619	4.20456	0	20.6577	6.38317	4.91316	2.77054	0.36094
CUFF.12515	chr3;chr3;chr3	40461441;40461611;40461942	40461509;40461664;40462185	+;+;+	367	239.96	135.674	87.7026	119.576	74.4961	586.681	0.365488	4.90635	6.68944	0.149489
CUFF.15298	chr5	140726161	140726374	+	214	56.4182	27.1077	61.4334	18.914	0	92.2287	1.08889	4.87622	1.50128	0.666099
CUFF.12586	chr3;chr3;chr3;chr3;chr3;chr3;chr3;chr3;chr3;chr3	48581263;48581452;48581572;48581706;48581911;48582323;48582478;48582609;48583395;48583558	48581344;48581487;48581632;48581759;48581946;48582361;48582516;48583173;48583430;48583621	-;-;-;-;-;-;-;-;-;-	1012	33.3347	34.8713	56.891	3.36808	2.45599	16.4002	1.70666	4.8693	0.288274	3.46893
CUFF.14655	chr5;chr5;chr5;chr5	40832480;40834181;40834471;40835183	40832573;40834267;40834606;40835223	-;-;-;-	358	601.096	441.56	211.472	226.717	118.025	1075.06	0.351812	4.74184	5.08367	0.196708
CUFF.56	chr1;chr1;chr1	1517220;1517716;1518921	1517412;1517775;1519000	+;+;+	333	23.4602	17.4206	6.80685	2.55893	0	12.1234	0.290144	4.73769	1.78106	0.561463
CUFF.8609	chr19	2233467	2233799	+	333	6.39825	4.35514	4.08411	2.55893	0	12.1234	0.638317	4.73769	2.96844	0.336878
CUFF.11836	chr22	20559245	20559778	+	534	2.65995	0	0	1.59574	0	7.56011	0	4.73769	7.56011	0
CUFF.20043	chrX	40072359	40072533	+	175	18.2624	2.7624	0	4.86928	0	23.0691	0	4.73769	23.0691	0
CUFF.3614	chr11;chr11	134225051;134234897	134225347;134235035	+;+	436	3.25782	2.21753	5.19881	1.95441	11.4012	9.2594	1.59579	4.73769	1.78106	0.561463
CUFF.4131	chr12	49507003	49507368	+	366	3.8809	2.64164	3.71587	2.32821	0	11.0303	0.957475	4.73769	2.96844	0.336878
CUFF.7674	chr17	50664056	50664647	+	592	4.19885	4.08295	12.2523	1.4394	0	6.81943	2.91802	4.73769	0.556582	1.79668
CUFF.9981	chr2	113584236	113585011	+	776	0.457607	0.622965	58.4196	1.0981	0	5.20245	127.663	4.73769	0.0890531	11.2293
CUFF.10681	chr2	233471482	233471791	+	310	1.14549	6.23769	7.31187	2.74879	0	13.0229	6.38317	4.73769	1.78106	0.561463
CUFF.11111	chr20	35635571	35635945	+	375	12.3102	2.57824	4.83558	2.27233	0	10.7656	0.39281	4.73769	2.22633	0.44917
CUFF.12745	chr3	81530057	81530310	+	254	1.39804	5.70969	8.92394	3.35482	0	15.8941	6.38317	4.73769	1.78106	0.561463
CUFF.4792	chr13	27255404	27255548	+	145	41.6327	16.6697	15.6323	30.8527	0	145.397	0.375481	4.71263	9.30111	0.107514
CUFF.10453	chr2	203190820	203191134	+	315	36.0739	9.20802	14.3916	12.8495	31.5614	59.8089	0.398948	4.65458	4.15581	0.240627
CUFF.202	chr1	15919365	15919768	+	404	21.0952	4.78634	30.2972	2.63652	0	12.2134	1.43621	4.63241	0.403121	2.48064
CUFF.11883	chr22	25057930	25058305	+	376	0.944422	0	0	2.83286	0	13.123	0	4.63241	13.123	0
CUFF.16107	chr6	81746561	81746947	+	387	18.3516	6.24575	25.771	2.75234	0	12.75	1.4043	4.63241	0.49474	2.02127
CUFF.8799	chr19;chr19	12954290;12956863	12954526;12956984	-;-	359	84.0772	39.0507	27.781	21.9558	20.7699	101.209	0.330423	4.60965	3.64308	0.274493
CUFF.15820	chr6	27838573	27839086	+	514	24.1801	12.2266	6.17384	12.0193	14.5066	54.98	0.255327	4.57432	8.90531	0.112293
CUFF.4728	chr12;chr12;chr12;chr12	132661657;132664004;132664370;132665302	132661684;132664148;132664462;132665337	-;-;-;-	302	25.8684	3.20146	12.0089	4.2324	8.23	19.3092	0.46423	4.56222	1.6079	0.621928
CUFF.4234	chr12	53675739	53676061	+	323	15.3914	7.48329	12.6317	3.95723	0	18.0538	0.820693	4.56222	1.42925	0.699669
CUFF.4256	chr12	54237237	54237737	+	501	13.467	0	6.33404	2.55127	4.961	11.6395	0.470339	4.56222	1.8376	0.544187
CUFF.7721	chr17	57993849	57994132	+	284	5.00145	0	6.38502	4.50065	17.5032	20.533	1.27663	4.56222	3.21581	0.310964
CUFF.12588	chr3;chr3;chr3;chr3;chr3;chr3;chr3;chr3;chr3;chr3;chr3;chr3;chr3	48571267;48572001;48572380;48572503;48572616;48572862;48573021;48573174;48573316;48573513;48573690;48573855;48574262	48571278;48572171;48572421;48572538;48572739;48572945;48573059;48573240;48573348;48573557;48573725;48573890;48574322	-;-;-;-;-;-;-;-;-;-;-;-;-	786	20.7821	33.2121	35.7593	3.25238	6.32433	14.8381	1.72068	4.56222	0.414943	2.40997
CUFF.12667	chr3	53242160	53242453	+	294	60.3916	18.0872	21.5874	8.69514	0	39.6692	0.357457	4.56222	1.8376	0.544187
CUFF.13863	chr4	112246913	112247816	+	904	0.392813	0	0	1.41392	0	6.45063	0	4.56222	6.45063	0
CUFF.9075	chr19	45478561	45478688	+	128	516.009	203.943	134.584	141.466	116.506	644.815	0.260818	4.55809	4.79116	0.208718
CUFF.18084	chr8;chr8;chr8	47957201;47957355;47959974	47957263;47957432;47960159	-;-;-	327	121.625	103.485	44.3632	34.5279	22.8024	156.381	0.364753	4.52912	3.52502	0.283686
CUFF.14993	chr5	96773525	96774460	+	936	18.2104	13.9448	5.32767	1.59318	0	7.18857	0.292562	4.51209	1.34929	0.741131
CUFF.17514	chr7	139568573	139568948	+	376	7.55538	2.57139	8.43977	3.966	19.8308	17.8949	1.11705	4.51209	2.12031	0.471629
CUFF.12070	chr22;chr22	40177929;40246015	40178140;40246104	+;+	302	17.6375	20.8095	4.50334	4.9378	0	22.2798	0.255327	4.51209	4.9474	0.202127
CUFF.8654	chr19	3556631	3557584	+	954	41.317	23.8163	26.6109	3.34954	18.2371	15.0463	0.644068	4.49204	0.565417	1.76861
CUFF.4019	chr12	46183525	46183955	+	431	58.4972	66.1759	22.0883	8.89688	0	39.5488	0.377596	4.44524	1.79049	0.558507
CUFF.7742	chr17	59783559	59784053	+	495	0.717379	4.88304	3.66332	3.87329	0	17.2177	5.10654	4.44524	4.70003	0.212765
CUFF.17853	chr8	19823833	19824025	+	193	104.875	32.562	28.1867	9.93408	0	44.1594	0.268765	4.44524	1.56668	0.638294
CUFF.3707	chr12	6867534	6867680	+	147	132.862	55.9058	33.9231	43.4757	0	192.243	0.255327	4.42185	5.66702	0.17646
CUFF.1004	chr1;chr1	153618883;153626322	153619040;153626577	-;-	414	43.7445	18.6829	32.8504	13.3788	12.0071	58.5087	0.750961	4.37326	1.78106	0.561463
CUFF.2760	chr11	18407404	18407831	+	428	51.4401	49.6975	43.4271	17.4208	5.80715	75.4598	0.844226	4.33161	1.73762	0.575499
CUFF.18247	chr8;chr8;chr8	97699770;97706629;97713662	97699855;97706750;97713768	+;+;+	315	52.9836	35.2974	18.7091	12.1732	0	52.6888	0.353111	4.32826	2.81621	0.355087
CUFF.289	chr1;chr1;chr1;chr1;chr1;chr1	23691793;23692614;23693810;23694662;23695798;23696344	23691834;23692762;23693915;23694791;23695908;23696393	+;+;+;+;+;+	588	174.532	119.211	71.7011	88.4006	33.8158	381.434	0.41082	4.31484	5.31978	0.187978
CUFF.15842	chr6;chr6;chr6;chr6;chr6	34418378;34421730;34424669;34425072;34426032	34418424;34421808;34424840;34425221;34426070	-;-;-;-;-	487	387.915	181.655	132.184	103.235	45.9325	444.882	0.340756	4.30943	3.36562	0.297122
CUFF.23	chr1	1037691	1038009	+	319	1.11317	0	0	0.667808	0	2.81233	0	4.21128	2.81233	0
CUFF.93	chr1	3458611	3459076	+	466	16.0025	12.4486	16.538	0.457148	0	1.92518	1.03347	4.21128	0.116409	8.59038
CUFF.114	chr1	6844881	6845308	+	428	0.829679	7.90642	1.0592	0.497736	0	2.09611	1.27663	4.21128	1.97896	0.505316
CUFF.510	chr1	44011413	44011718	+	306	1.16047	4.73942	4.44447	1.39236	16.2448	5.86362	3.8299	4.21128	1.31931	0.757974
CUFF.588	chr1	50909982	50910274	+	293	1.21195	0	4.64167	0.727068	0	3.06189	3.8299	4.21128	0.659653	1.51595
CUFF.644	chr1	58624374	58624970	+	597	0.594812	0	2.27807	0.356836	0	1.50274	3.8299	4.21128	0.659653	1.51595
CUFF.655	chr1	61121680	61121900	+	221	1.6068	8.7497	0	0.963941	0	4.05943	0	4.21128	4.05943	0
CUFF.1239	chr1	176055003	176055310	+	308	2.30586	10.9868	4.41561	0.691659	0	2.91277	1.91495	4.21128	0.659653	1.51595
CUFF.1371	chr1	204469507	204469724	+	218	8.14456	11.0876	8.31809	0.977206	0	4.11529	1.02131	4.21128	0.49474	2.02127
CUFF.1408	chr1	207365405	207365625	+	221	9.6408	30.6239	24.6155	0.963941	0	4.05943	2.55327	4.21128	0.164913	6.0638
CUFF.1517	chr1	225859736	225860265	+	530	6.70005	0	2.56605	0.401945	0	1.6927	0.38299	4.21128	0.659653	1.51595
CUFF.1520	chr1	226179189	226179450	+	262	1.35535	0	0	0.813095	28.4595	3.42417	0	4.21128	3.42417	0
CUFF.1534	chr1	227209840	227210077	+	238	1.49203	0	3.80955	0.895088	0	3.76947	2.55327	4.21128	0.989479	1.01063
CUFF.1628	chr1	233957389	233957742	+	354	1.00311	0	0	0.601782	0	2.53427	0	4.21128	2.53427	0
CUFF.1645	chr1	230127586	230128126	+	541	0.656382	0	4.1898	0.393772	0	1.65829	6.38317	4.21128	0.395792	2.52658
CUFF.1705	chr1	240490898	240491169	+	272	3.91657	3.55457	1.66668	0.783202	0	3.29828	0.425545	4.21128	1.97896	0.505316
CUFF.1721	chr1	240598651	240598993	+	343	1.03528	0	0	0.621081	0	2.61555	0	4.21128	2.61555	0
CUFF.1734	chr1	245097298	245097543	+	246	5.77403	0	1.84283	0.865979	0	3.64688	0.319158	4.21128	1.97896	0.505316
CUFF.1745	chr1	246219743	246220014	+	272	1.30552	0	0	0.783202	0	3.29828	0	4.21128	3.29828	0
CUFF.1859	chr10;chr10	1079838;1129959	1079846;1130176	+;+	227	6.25732	0	1.99708	0.938462	0	3.95213	0.319158	4.21128	1.97896	0.505316
CUFF.1868	chr10	1522340	1522787	+	448	3.9632	15.1069	12.1429	0.475515	0	2.00253	3.06392	4.21128	0.164913	6.0638
CUFF.1898	chr10	1590729	1591351	+	623	5.12989	5.43169	6.549	0.341944	0	1.44002	1.27663	4.21128	0.219884	4.54785
CUFF.1906	chr10	1611742	1612677	+	936	6.8289	2.0659	7.74933	0.227597	0	0.958476	1.13479	4.21128	0.123685	8.08506
CUFF.1929	chr10	1659281	1660264	+	984	12.6307	9.82563	19.8104	0.216495	0	0.911721	1.56844	4.21128	0.0460223	21.7286
CUFF.1941	chr10;chr10	1679243;1679619	1679589;1680043	-;-	772	5.97971	7.51431	13.5061	0.275947	0	1.16209	2.25866	4.21128	0.0860417	11.6223
CUFF.1942	chr10	1685041	1685597	+	557	2.55011	6.94321	2.44167	0.382461	0	1.61065	0.957475	4.21128	0.659653	1.51595
CUFF.1951	chr10	1710267	1710585	+	319	3.33952	0	22.7379	0.667808	0	2.81233	6.80871	4.21128	0.123685	8.08506
CUFF.2056	chr10	24540379	24540588	+	210	1.69097	0	0	1.01443	0	4.27206	0	4.21128	4.27206	0
CUFF.2088	chr10	30435272	30435575	+	304	1.1681	6.3608	7.45619	0.700759	0	2.9511	6.38317	4.21128	0.395792	2.52658
CUFF.2171	chr10	58522346	58522696	+	351	1.01169	4.1318	10.3324	0.606926	0	2.55594	10.2131	4.21128	0.24737	4.04253
CUFF.2193	chr10;chr10;chr10	60911353;60941804;60944650	60911552;60941854;60944852	-;-;-	454	7.03948	6.38882	0	1.40769	0	5.92819	0	4.21128	5.92819	0
CUFF.2312	chr10	79732746	79732987	+	242	1.46737	0	7.49316	0.880293	0	3.70716	5.10654	4.21128	0.49474	2.02127
CUFF.2476	chr10	110891265	110891562	+	298	1.19162	0	3.04252	0.714869	0	3.01051	2.55327	4.21128	0.989479	1.01063
CUFF.2503	chr10	113729357	113729835	+	479	4.44805	0	0.946422	0.444741	0	1.87293	0.212772	4.21128	1.97896	0.505316
CUFF.2585	chr10	129637067	129637242	+	176	2.01763	0	0	1.2104	0	5.09735	0	4.21128	5.09735	0
CUFF.2860	chr11	47026600	47026812	+	213	1.66715	2.26958	0	1.00015	0	4.21189	0	4.21128	4.21189	0
CUFF.3013	chr11	63843081	63843232	+	152	7.00861	0	2.98247	1.40152	0	5.90219	0.425545	4.21128	1.97896	0.505316
CUFF.3079	chr11	66112809	66113117	+	309	1.1492	0	1.46711	0.68942	0	2.90334	1.27663	4.21128	1.97896	0.505316
CUFF.3105	chr11	65409336	65409668	+	333	1.06637	0	2.72274	0.639732	0	2.69409	2.55327	4.21128	0.989479	1.01063
CUFF.3158	chr11	68051392	68051749	+	358	11.9029	12.153	3.79891	0.595058	0	2.50596	0.319158	4.21128	0.659653	1.51595
CUFF.3285	chr11	74976402	74976616	+	215	1.65164	0	6.32562	0.990841	0	4.17271	3.8299	4.21128	0.659653	1.51595
CUFF.3296	chr11	75324129	75324355	+	227	4.69299	4.25921	3.99415	0.938462	0	3.95213	0.851089	4.21128	0.989479	1.01063
CUFF.3468	chr11	122242635	122243095	+	461	2.31086	6.29181	0	0.462106	0	1.94606	0	4.21128	1.94606	0
CUFF.3471	chr11	122249984	122250341	+	358	0.991907	24.3061	10.1304	0.595058	0	2.50596	10.2131	4.21128	0.24737	4.04253
CUFF.3483	chr11	122415944	122416301	+	358	0.991907	0	3.79891	0.595058	0	2.50596	3.8299	4.21128	0.659653	1.51595
CUFF.3494	chr11	123146500	123146794	+	295	7.22243	4.91614	3.07346	0.722139	0	3.04113	0.425545	4.21128	0.989479	1.01063
CUFF.3500	chr11	123488601	123488998	+	398	6.24552	7.28775	3.41711	0.535253	0	2.2541	0.547129	4.21128	0.659653	1.51595
CUFF.3510	chr11	123519847	123520297	+	451	11.0231	0	8.04144	0.472352	0	1.98921	0.729505	4.21128	0.24737	4.04253
CUFF.3514	chr11	123551285	123551642	+	358	1.98381	10.8027	7.59781	0.595058	0	2.50596	3.8299	4.21128	0.329826	3.0319
CUFF.3668	chr12	5666028	5666328	+	301	1.17974	0	0	0.707744	0	2.98051	0	4.21128	2.98051	0
CUFF.3744	chr12	12465561	12465825	+	265	14.7401	0	3.4214	0.80389	0	3.38541	0.232115	4.21128	0.989479	1.01063
CUFF.3896	chr12	20453212	20453629	+	418	16.141	23.1302	13.0144	0.509643	0	2.14625	0.806295	4.21128	0.164913	6.0638
CUFF.3963	chr12	39759879	39760112	+	234	44.0084	22.7249	11.624	0.910388	0	3.8339	0.264131	4.21128	0.329826	3.0319
CUFF.4004	chr12	45272884	45273060	+	177	4.01246	16.3871	0	1.20356	0	5.06855	0	4.21128	5.06855	0
CUFF.4029	chr12	46197076	46197414	+	339	6.285	5.70408	12.0355	1.88523	0	7.93923	1.91495	4.21128	0.659653	1.51595
CUFF.4189	chr12	52070551	52070734	+	184	9.64953	10.5091	14.7827	1.15778	0	4.87572	1.53196	4.21128	0.329826	3.0319
CUFF.4216	chr12;chr12	53159924;53160118	53159940;53160264	-;-	164	17.3221	26.5292	27.6424	1.29897	0	5.47033	1.59579	4.21128	0.197896	5.05316
CUFF.4245	chr12	53989857	53990149	+	293	9.69564	28.0483	7.73611	0.727068	8.4828	3.06189	0.797896	4.21128	0.395792	2.52658
CUFF.4329	chr12	62471327	62471653	+	327	4.34376	2.9567	11.0908	1.95441	0	8.23058	2.55327	4.21128	0.742109	1.34751
CUFF.4371	chr12	68624713	68624989	+	277	10.2557	0	0	1.53813	0	6.4775	0	4.21128	6.4775	0
CUFF.4383	chr12	69269757	69270112	+	356	3.98992	12.2213	2.54683	0.598401	0	2.52004	0.638317	4.21128	0.989479	1.01063
CUFF.4528	chr12	112068133	112068413	+	281	1.26371	6.88144	0	0.758117	0	3.19265	0	4.21128	3.19265	0
CUFF.4565	chr12	117019834	117020183	+	350	7.10205	0	1.29525	0.60866	0	2.56324	0.182376	4.21128	1.97896	0.505316
CUFF.4950	chr13	87775529	87776013	+	485	5.85736	4.98372	20.5637	0.439239	0	1.84976	3.51074	4.21128	0.0899527	11.117
CUFF.4993	chr13	92291642	92291991	+	350	1.01458	0	10.362	0.60866	0	2.56324	10.2131	4.21128	0.24737	4.04253
CUFF.5007	chr13	95219778	95220219	+	442	0.8034	0	0	0.48197	0	2.02971	0	4.21128	2.02971	0
CUFF.5055	chr13	108210801	108211226	+	426	1.66715	2.26958	1.06417	0.500073	0	2.10595	0.638317	4.21128	1.97896	0.505316
CUFF.5113	chr13	112708599	112708917	+	319	1.11317	0	0	0.667808	0	2.81233	0	4.21128	2.81233	0
CUFF.5119	chr13;chr13;chr13	113075075;113075969;113077055	113075192;113076160;113077084	+;+;+	340	36.5547	7.10913	2.66668	1.25312	21.9305	5.27725	0.0729505	4.21128	1.97896	0.505316
CUFF.5122	chr13	113214056	113214579	+	524	6.09909	1.84512	3.46058	0.406547	0	1.71209	0.567393	4.21128	0.49474	2.02127
CUFF.5123	chr13	113216645	113217061	+	417	5.96096	10.4335	0	1.5326	0	6.4542	0	4.21128	6.4542	0
CUFF.5180	chr13	114092742	114092967	+	226	1.57125	0	6.01774	0.942615	21.9952	3.96962	3.8299	4.21128	0.659653	1.51595
CUFF.5278	chr14	31336789	31336967	+	179	1.98381	2.70068	2.5326	1.19012	0	5.01192	1.27663	4.21128	1.97896	0.505316
CUFF.5362	chr14	59402411	59402807	+	397	0.894465	9.74148	10.2771	0.536602	0	2.25978	11.4897	4.21128	0.219884	4.54785
CUFF.5363	chr14	59403994	59404585	+	592	2.39934	20.4147	7.6577	0.359849	0	1.51543	3.19158	4.21128	0.197896	5.05316
CUFF.5426	chr14	68511186	68511427	+	242	1.46737	0	1.87329	0.880293	0	3.70716	1.27663	4.21128	1.97896	0.505316
CUFF.5463	chr14	69993062	69993527	+	466	12.1924	20.7477	19.4565	0.457148	0	1.92518	1.59579	4.21128	0.0989479	10.1063
CUFF.5491	chr14	71656019	71656260	+	242	1.46737	0	0	0.880293	0	3.70716	0	4.21128	3.70716	0
CUFF.5510	chr14	75445413	75445646	+	234	1.51753	2.0659	7.74933	1.82078	0	7.66781	5.10654	4.21128	0.989479	1.01063
CUFF.5568	chr14	96875225	96875662	+	438	0.810737	1.1037	3.10504	0.486372	0	2.04825	3.8299	4.21128	0.659653	1.51595
CUFF.5627	chr14	104729906	104730203	+	298	1.19162	0	0	0.714869	0	3.01051	0	4.21128	3.01051	0
CUFF.5832	chr15	46861963	46862518	+	556	6.38674	0	0	0.383149	0	1.61355	0	4.21128	1.61355	0
CUFF.5847	chr15;chr15	48762521;48767060	48762672;48767183	-;-	276	36.0249	29.7759	34.493	6.17481	0	26.0039	0.957475	4.21128	0.753889	1.32646
CUFF.6034	chr15	74035116	74035263	+	148	9.59737	0	0	1.4394	0	6.06171	0	4.21128	6.06171	0
CUFF.6094	chr15	80816551	80816933	+	383	1.85432	5.04878	2.36729	0.556216	0	2.34238	1.27663	4.21128	0.989479	1.01063
CUFF.6100	chr15	80883084	80883340	+	257	1.38172	0	0	0.828914	0	3.49079	0	4.21128	3.49079	0
CUFF.6170	chr15	90563300	90563517	+	218	11.4024	11.0876	27.0338	0.977206	0	4.11529	2.37089	4.21128	0.152228	6.56911
CUFF.6263	chr15;chr15	100919331;100924520	100919460;100924720	+;+	331	1.07282	2.92097	8.21757	0.643598	0	2.71037	7.6598	4.21128	0.329826	3.0319
CUFF.6267	chr15	101066731	101067117	+	387	1.83516	0	5.85706	0.550467	0	2.31817	3.19158	4.21128	0.395792	2.52658
CUFF.6424	chr16	3263362	3263560	+	199	1.78444	0	4.55614	2.14101	0	9.01642	2.55327	4.21128	1.97896	0.505316
CUFF.6674	chr16	54006447	54006669	+	223	1.59239	2.16781	0	0.955295	0	4.02302	0	4.21128	4.02302	0
CUFF.6815	chr16	72761409	72761686	+	278	1.27735	8.69462	0	0.766298	0	3.2271	0	4.21128	3.2271	0
CUFF.6874	chr16	80617551	80617858	+	308	20.7528	0	19.1343	0.691659	0	2.91277	0.922013	4.21128	0.152228	6.56911
CUFF.6939	chr16	85628532	85628750	+	219	4.86442	13.2444	4.14006	0.972744	0	4.0965	0.851089	4.21128	0.989479	1.01063
CUFF.6954	chr16	86478353	86478828	+	476	2.98406	4.06236	12.381	0.447544	0	1.88473	4.14906	4.21128	0.152228	6.56911
CUFF.6972	chr16	86513578	86513744	+	167	14.8845	11.5789	10.8583	1.27563	0	5.37206	0.729505	4.21128	0.49474	2.02127
CUFF.6985	chr16	87525147	87525388	+	242	1.46737	0	78.6782	0.880293	0	3.70716	53.6186	4.21128	0.0471181	21.2233
CUFF.7265	chr17	9864869	9865307	+	439	0.80889	0	0	0.485264	0	2.04358	0	4.21128	2.04358	0
CUFF.7566	chr17;chr17	43261050;43264465	43261322;43264675	-;-	484	4.4021	30.9629	24.3528	0.440146	0	1.85358	5.53208	4.21128	0.0761138	13.1382
CUFF.7781	chr17	62973373	62973676	+	304	1.1681	0	0	0.700759	0	2.9511	0	4.21128	2.9511	0
CUFF.7824	chr17	67431566	67431783	+	218	1.62891	28.8278	0	0.977206	0	4.11529	0	4.21128	4.11529	0
CUFF.7889	chr17;chr17;chr17	74763370;74766936;74768147	74763520;74766976;74768230	+;+;+	276	7.71962	0	3.28504	1.5437	0	6.50097	0.425545	4.21128	1.97896	0.505316
CUFF.8024	chr17	80061121	80061366	+	246	4.33052	0	7.37132	0.865979	0	3.64688	1.70218	4.21128	0.49474	2.02127
CUFF.8103	chr17	81707405	81707754	+	350	1.01458	0	0	0.60866	0	2.56324	0	4.21128	2.56324	0
CUFF.8116	chr17	82140205	82140469	+	265	1.34001	14.5938	5.13211	0.80389	0	3.38541	3.8299	4.21128	0.659653	1.51595
CUFF.8128	chr17	82247524	82247785	+	262	2.71071	0	12.112	0.813095	0	3.42417	4.46822	4.21128	0.282708	3.53721
CUFF.8158	chr17	82679508	82679808	+	301	1.17974	0	0	0.707744	0	2.98051	0	4.21128	2.98051	0
CUFF.8309	chr18	11855417	11855767	+	351	12.1403	23.4135	3.87467	0.606926	0	2.55594	0.319158	4.21128	0.659653	1.51595
CUFF.8527	chr19	573482	573831	+	350	10.1458	16.5744	14.2477	0.60866	0	2.56324	1.4043	4.21128	0.179905	5.55848
CUFF.8555	chr19	1224696	1224918	+	223	1.59239	4.33561	8.13159	0.955295	0	4.02302	5.10654	4.21128	0.49474	2.02127
CUFF.8653	chr19	3555415	3555729	+	315	9.01848	49.1094	18.7091	0.676289	0	2.84804	2.07453	4.21128	0.152228	6.56911
CUFF.8667	chr19;chr19;chr19;chr19;chr19;chr19;chr19	3573773;3574383;3575439;3576263;3576895;3577981;3578509	3573800;3574588;3575663;3576628;3577109;3578113;3578780	+;+;+;+;+;+;+	1445	56.03	34.7929	35.7649	8.55072	3.44008	36.0095	0.638317	4.21128	1.00684	0.993208
CUFF.8733	chr19	9153890	9154167	+	278	1.27735	6.9557	6.52282	0.766298	0	3.2271	5.10654	4.21128	0.49474	2.02127
CUFF.9116	chr19	47923780	47923898	+	119	2.98406	0	3.80955	1.79018	0	7.53894	1.27663	4.21128	1.97896	0.505316
CUFF.9135	chr19	49103161	49103349	+	189	3.7577	0	11.993	1.12715	0	4.74674	3.19158	4.21128	0.395792	2.52658
CUFF.9190	chr19	55347207	55347478	+	272	9.13867	0	6.66671	0.783202	0	3.29828	0.729505	4.21128	0.49474	2.02127
CUFF.9239	chr19	57819767	57820151	+	385	11.9905	12.5564	9.41997	1.65998	0	6.99065	0.785621	4.21128	0.742109	1.34751
CUFF.9242	chr19	57842126	57842397	+	272	13.0552	23.1047	8.33338	0.783202	0	3.29828	0.638317	4.21128	0.395792	2.52658
CUFF.9321	chr1_KI270706v1_random	149686	150628	+	943	0.376567	0.512641	21.1525	0.225908	0	0.951361	56.1719	4.21128	0.0449763	22.2339
CUFF.9502	chr2	37256689	37256901	+	213	10.0029	0	10.6417	1.00015	0	4.21189	1.06386	4.21128	0.395792	2.52658
CUFF.9672	chr2	65419092	65419380	+	289	2.45746	0	1.56864	0.737131	0	3.10427	0.638317	4.21128	1.97896	0.505316
CUFF.9782	chr2	87490166	87490368	+	203	5.24782	0	0	1.04941	0	4.41938	0	4.21128	4.41938	0
CUFF.10050	chr2	131046815	131047027	+	213	5.00145	24.9654	8.51335	1.00015	0	4.21189	1.70218	4.21128	0.49474	2.02127
CUFF.10101	chr2	142888353	142888818	+	466	12.9544	0	4.86412	0.457148	0	1.92518	0.375481	4.21128	0.395792	2.52658
CUFF.10142	chr2	143012155	143012708	+	554	22.4343	12.2164	8.18296	0.384532	0	1.61937	0.364753	4.21128	0.197896	5.05316
CUFF.10294	chr2	174127196	174127421	+	226	7.85625	0	8.02365	0.942615	0	3.96962	1.02131	4.21128	0.49474	2.02127
[truncated: 18,553 more rows]

## Sheet: Sheet2_25-fold > enriched
Supplementary Table6: Filtration Procedure in U2OS experiment 2
Geneid	Chr	Start	End	Strand	Length	HeLaInpFPKM	HeLaNegaFPKM	HeLaTelFPKM	U2OSInpFPKM	U2OSNegaFPKM	U2OSTelFPKM	HeLa enrichment	U2OS enrichment	U2OSTel FPKM/HeLaTel FPKM	HeLaTel FPKM/U2OSTel FPKM
CUFF.14015	chr4	167023552	167023985	+	434	0.818209	0	1.04455	0.490855	5.72687	178.807	1.27663	364.276	171.18	0.00584181
CUFF.11576	chr21	29049871	29053169	+	3299	0.107639	1.31882	1.23675	2.19553	6.02718	120.334	11.4897	54.8086	97.2988	0.0102776
CUFF.606	chr1;chr1	51828848;51834610	51830727;51834616	-;-	1887	0.188184	1.79329	2.16218	1.46762	0	94.848	11.4897	64.627	43.8669	0.0227962
CUFF.605	chr1	51828848	51832869	+	4022	0.0882901	1.32214	1.23986	0.847463	0	52.0837	14.043	61.4584	42.0079	0.023805
CUFF.1044	chr1;chr1	154925441;154975963	154925447;154976335	+;+	380	3.73792	11.4494	8.35093	5.60608	0	302.192	2.23411	53.9044	36.1867	0.0276345
CUFF.1045	chr1	154974675	154976335	+	1661	1.9241	7.56709	4.6398	4.10415	1.49636	135.029	2.41142	32.9006	29.1023	0.0343615
CUFF.15019	chr5	102837513	102839238	+	1726	0.205737	0.840245	4.20242	1.35767	5.76005	68.6104	20.4261	50.5354	16.3264	0.0612505
CUFF.846	chr1	108361902	108365537	+	3636	0.878967	0.398862	1.8702	0.87884	0	26.4008	2.12772	30.0405	14.1166	0.0708387
CUFF.20219	chrX	74024940	74025722	+	783	0.453516	0	0.578973	0.27207	0	8.02035	1.27663	29.479	13.8527	0.072188
CUFF.13291	chr3_KI270784v1_alt;chr3_KI270784v1_alt;chr3_KI270784v1_alt	61665;62092;62736	61678;62594;62762	-;-;-	544	0.652762	490.53	415.003	0.391601	959.461	4540.09	635.764	11593.7	10.9399	0.0914085
CUFF.6293	chr16	10005	10585	+	581	0.611192	16.641	5.46188	1.09999	29.9453	53.2721	8.93644	48.4298	9.75344	0.102528
CUFF.15798	chr6	26271102	26271417	+	316	76.4145	47.4242	35.8652	0.674148	0	255.513	0.469351	379.015	7.12425	0.140366
CUFF.19853	chr9	138128964	138129145	+	182	1.95111	31.8739	44.8354	1.1705	40.9691	305.617	22.9794	261.1	6.81641	0.146705
CUFF.17129	chr7;chr7	93921922;93926091	93922233;93926142	+;+	364	22.4378	7.96848	12.4543	1.75575	6.82819	66.5456	0.555058	37.9015	5.34319	0.187154
CUFF.13445	chr4	6423028	6424274	+	1247	0.284766	0.775334	1.81771	0.170835	5.97945	9.35263	6.38317	54.7467	5.14529	0.194352
CUFF.15797	chr6	26251767	26252052	+	286	32.2821	13.5223	14.2658	0.744863	0	65.8734	0.441912	88.4369	4.61757	0.216564
CUFF.10389	chr2;chr2	182264303;182522276	182264414;182522380	-;-	217	58.911	15.5942	16.7129	0.981709	0	66.1481	0.283696	67.3805	3.95792	0.252658
CUFF.11695	chr21;chr21;chr21	44425616;44431285;44460834	44425622;44432795;44461060	-;-;-	1745	0.203497	0	5.45562	0.244161	0	20.3076	26.8093	83.1728	3.72233	0.268649
CUFF.1	chr1;chr1	10040;10454	10184;10612	-;-	304	1.1681	671.064	496.582	0.700759	2060.32	1847.39	425.119	2636.26	3.7202	0.268802
CUFF.17373	chr7	116210528	116210731	+	204	15.6663	18.9577	11.1112	1.04427	0	37.3806	0.709241	35.7959	3.36423	0.297245
CUFF.946	chr1	149811909	149812374	+	466	42.6733	8.29907	12.6467	0.457148	0	42.3539	0.296361	92.6482	3.34901	0.298596
CUFF.11696	chr21	44431060	44432664	+	1605	0.221248	0	5.9315	0.265459	0	19.5637	26.8093	73.6975	3.29826	0.30319
CUFF.15796	chr6	26250236	26250614	+	379	31.8562	6.37758	14.3536	0.562087	0	44.975	0.450577	80.0144	3.13335	0.319147
CUFF.10403	chr2	182426712	182427046	+	335	20.1402	11.5444	9.47269	0.635913	7.41928	29.4581	0.470339	46.3241	3.10979	0.321565
CUFF.10478	chr2;chr2	210556605;210573301	210556862;210573380	+;+	338	136.578	61.5003	40.2369	0.630269	36.7672	122.095	0.294608	193.719	3.0344	0.329554
CUFF.13021	chr3	141913739	141914435	+	697	12.7368	9.71003	4.55287	0.30564	0	13.5149	0.357457	44.2185	2.96844	0.336878
CUFF.19883	chr9;chr9;chr9	138159538;138159842;138237084	138159810;138160206;138237485	+;+;+	1040	0.341445	24.171	52.308	0.204837	71.696	147.941	153.196	722.235	2.82826	0.353574
CUFF.8865	chr19;chr19	17404376;17405295	17404441;17405514	-;-	286	106.779	55.7793	42.7975	0.744863	17.3808	119.2	0.400804	160.029	2.7852	0.359041
CUFF.14459	chr5	17245362	17245924	+	563	8.83026	43.7912	4.83129	0.378385	4.41467	12.7479	0.547129	33.6903	2.63861	0.378987
CUFF.15232	chr5	136080469	136080620	+	152	28.0344	9.5412	26.8423	1.40152	0	70.8263	0.957475	50.5354	2.63861	0.378987
CUFF.3229	chr11;chr11	72192244;72195274	72192344;72195375	+;+	203	111.954	42.8649	58.0627	1.04941	12.2436	148.049	0.518632	141.078	2.54981	0.392186
CUFF.2530	chr10	122086404	122086617	+	214	9.95615	36.1436	10.592	0.995471	0	25.1533	1.06386	25.2677	2.37475	0.421097
CUFF.7521	chr17	40456583	40457269	+	687	29.9796	23.9248	4.61914	0.310089	0	10.447	0.154076	33.6903	2.26167	0.442152
CUFF.18693	chr8;chr8	142700438;142701603	142700633;142701688	+;+	282	52.8876	25.7139	43.4045	0.755429	8.81369	92.2584	0.820693	122.127	2.12555	0.470467
CUFF.13654	chr4	41365305	41365824	+	520	17.7551	17.6635	6.1026	0.409675	0	12.9394	0.343709	31.5846	2.12031	0.471629
CUFF.3230	chr11;chr11;chr11	72195430;72195614;72195900	72195461;72195750;72196296	+;+;+	566	75.2868	28.1853	30.436	1.8819	0	64.1942	0.404267	34.1114	2.10915	0.474124
CUFF.19240	chr9	110411017	110411195	+	179	91.2554	29.7074	22.7934	1.19012	0	47.6132	0.249776	40.0072	2.0889	0.478721
CUFF.12260	chr22;chr22;chr22;chr22	50786182;50786203;50807908;50808380	50786201;50786219;50808187;50808471	+;+;+;+	409	4.34111	17709.3	4778.32	2.60429	43990.8	9911.24	1100.71	3805.74	2.07421	0.482111
CUFF.17744	chr8;chr8	200153;205446	200163;205493	-;-	59	6.01869	917.68	261.245	3.61069	2822.47	539.801	43.4056	149.501	2.06627	0.483965
CUFF.770	chr1;chr1;chr1;chr1	78128738;78131739;78133142;78133677	78128775;78131748;78133148;78133683	-;-;-;-	62	5.72746	14105	1710.98	3.43598	33593.8	3385.95	298.732	985.44	1.97896	0.505316
CUFF.16211	chr6	135852230	135852643	+	414	14.5815	19.8506	8.76012	0.514567	0	17.3359	0.600769	33.6903	1.97896	0.505316
CUFF.14417	chr5	17276498	17277019	+	522	12.2449	10.187	7.81614	0.408105	0	15.4678	0.638317	37.9015	1.97896	0.505316
CUFF.1402	chr1;chr1	207331120;207336696	207331299;207336794	+;+	279	336.011	280.696	144.613	2.29065	89.0846	281.359	0.43038	122.829	1.94561	0.513979
CUFF.13290	chr3;chr3;chr3	198172901;198173365;198173889	198172914;198173463;198175652	+;+;+	1877	0.189186	19.0587	43.2324	0.113495	60.9116	81.9704	228.517	722.235	1.89604	0.527415
CUFF.1400	chr1;chr1;chr1;chr1	207321666;207322382;207324559;207325625	207321865;207322570;207324753;207325647	+;+;+;+	607	94.187	69.2877	50.7856	3.15861	4.09466	94.5907	0.539199	29.9469	1.86255	0.536899
CUFF.3778	chr12	16347929	16348309	+	381	2.79608	0	8.32901	0.559136	0	15.3054	2.97881	27.3733	1.8376	0.544187
CUFF.10517	chr2;chr2;chr2;chr2;chr2;chr2;chr2;chr2;chr2;chr2;chr2;chr2	210599483;210600558;210602205;210605103;210606734;210608361;210612120;210616426;210637705;210639150;210639999;210642487	210599564;210600933;210602333;210605249;210606944;210608562;210612296;210616544;210637843;210639218;210640062;210642700	+;+;+;+;+;+;+;+;+;+;+;+	1929	146.901	78.44	53.5825	2.20872	15.4616	95.8058	0.364753	43.3762	1.78801	0.559282
CUFF.2630	chr11;chr11;chr11;chr11;chr11	172849;174386;175542;175555;176187	172963;174392;175546;176035;177567	-;-;-;-;-	1989	0.178533	49.0955	83.6472	0.107105	124.96	147.267	468.525	1374.98	1.76057	0.567997
CUFF.6096	chr15;chr15	80463038;80468571	80463502;80468580	+;+	475	0.747585	50.8864	17.1791	0.448486	167.442	30.2192	22.9794	67.3805	1.75907	0.568481
CUFF.10489	chr2;chr2	210594554;210595490	210594609;210595581	+;+	148	568.644	120.855	174.596	1.4394	134.349	306.116	0.307039	212.67	1.75329	0.570357
CUFF.6859	chr16;chr16;chr16	75332333;75334202;75341277	75332339;75334786;75341283	-;-;-	599	0.592826	566.547	231.587	0.355644	1443.97	401.389	390.65	1128.62	1.73321	0.576966
CUFF.10494	chr2	210677747	210678030	+	284	113.783	71.4918	71.8314	3.00044	0	121.618	0.631302	40.5336	1.69311	0.590629
CUFF.16479	chr6_GL000251v2_alt	2204542	2205134	+	593	11.9765	6.5217	12.2317	0.359243	4.19133	20.4238	1.02131	56.8523	1.66975	0.598893
CUFF.6410	chr16;chr16;chr16	2817742;2818680;2820955	2817969;2818969;2820971	+;+;+	535	37.1696	17.1682	11.863	0.398189	0	19.2842	0.319158	48.4298	1.62557	0.615168
CUFF.10087	chr2	136114544	136114873	+	330	11.8368	19.0439	15.1112	0.645548	0	24.4673	1.27663	37.9015	1.61915	0.617609
CUFF.19040	chr9;chr9;chr9	72231074;72241155;72245148	72231184;72241298;72245189	+;+;+	297	54.9991	63.4795	24.4221	0.717276	16.7371	39.2685	0.444047	54.7467	1.6079	0.621928
CUFF.6860	chr16	75333222	75334992	+	1771	0.20051	190.802	86.0084	0.481154	488.391	136.014	428.949	282.682	1.5814	0.632351
CUFF.1424	chr1;chr1;chr1	207336990;207339400;207359549	207337412;207339420;207359919	+;+;+	815	106.313	110.92	53.9553	2.0911	15.2482	84.7598	0.507514	40.5336	1.57093	0.636567
CUFF.3353	chr11	86808805	86809062	+	258	16.5164	63.7066	21.0854	0.825701	0	33.034	1.27663	40.0072	1.56668	0.638294
CUFF.11536	chr20;chr20	64287023;64288263	64287078;64288270	+;+	64	5.54848	800.666	177.084	3.32861	2446.62	273.345	31.9158	82.12	1.54359	0.647841
CUFF.10347	chr2;chr2;chr2;chr2;chr2	181268365;181270489;181270826;181272751;181275803	181268371;181270495;181270832;181272757;181275873	-;-;-;-;-	99	3.5869	2968.89	8086.78	4.30365	19557.3	12170.2	2254.54	2827.88	1.50495	0.664474
CUFF.10131	chr2	142999676	142999911	+	236	43.6355	32.7743	19.2092	0.902673	0	28.5106	0.440219	31.5846	1.48422	0.673755
CUFF.10496	chr2;chr2;chr2;chr2;chr2;chr2	210582619;210588060;210590109;210590802;210591834;210592881	210582711;210588150;210590236;210590909;210591971;210593044	+;+;+;+;+;+	722	228.21	117.842	102.974	2.0654	24.0973	150.972	0.451224	73.0958	1.46612	0.682073
CUFF.10926	chr2;chr2	242182906;242183428	242182912;242183535	+;+	115	3.08785	344.7	8238.89	1.85244	1059.02	12025.5	2668.16	6491.69	1.4596	0.685119
CUFF.10510	chr2;chr2;chr2;chr2;chr2;chr2;chr2;chr2;chr2	210647878;210648473;210650363;210654025;210656527;210658602;210660487;210663123;210668186	210648057;210648543;210650441;210654104;210656889;210658690;210660655;210663197;210668242	+;+;+;+;+;+;+;+;+	1163	139.232	83.5491	56.9106	0.549521	32.0567	82.5394	0.408747	150.202	1.45033	0.689497
CUFF.10231	chr2;chr2	156329383;156332480	156330188;156332677	-;-	1004	7.07376	6.74093	4.96683	0.212182	0	7.14847	0.702149	33.6903	1.43924	0.69481
CUFF.19435	chr9;chr9;chr9	128154267;128154395;128156319	128154305;128154401;128156325	+;+;+	53	6.70005	830.024	3122.03	4.01945	2532.36	4417.96	465.971	1099.14	1.41509	0.706668
CUFF.14635	chr5	39385159	39385921	+	763	6.51565	3.80147	7.72394	0.279202	0	10.5822	1.18545	37.9015	1.37005	0.729901
CUFF.1407	chr1	207359992	207360442	+	451	70.0757	122.195	47.2434	0.944705	0	63.6547	0.674177	67.3805	1.34738	0.742183
CUFF.17834	chr8;chr8;chr8;chr8	19319438;19332955;19334689;19361203	19319728;19333117;19334857;19361259	+;+;+;+	680	15.1441	20.6165	13.3334	0.313281	0	17.8107	0.880437	56.8523	1.3358	0.748617
CUFF.10107	chr2;chr2	142877690;142885352	142877739;142885526	+;+	225	112.055	184.774	104.771	0.946804	0	139.554	0.934999	147.395	1.33199	0.750756
CUFF.947	chr1	149812977	149813538	+	562	5.05484	0	7.25983	0.379059	0	9.57794	1.43621	25.2677	1.31931	0.757974
CUFF.15173	chr5	133526243	133526630	+	388	24.7108	7.47558	11.6839	0.549049	0	15.0293	0.472827	27.3733	1.28632	0.77741
CUFF.14437	chr5;chr5	17217629;17275208	17217813;17276402	+;+	1380	120.426	83.3726	53.8747	0.15437	12.6074	67.61	0.447367	437.973	1.25495	0.796845
CUFF.9766	chr2;chr2	84841902;84870225	84842007;84870627	-;-	509	25.1153	25.6431	13.3596	0.418528	0	16.7441	0.531931	40.0072	1.25334	0.797868
CUFF.13079	chr3;chr3;chr3;chr3	155148608;155160393;155166905;155168492	155148656;155160451;155167021;155168612	+;+;+;+	346	35.9208	9.78019	17.0329	0.615696	0	20.743	0.474178	33.6903	1.21782	0.821139
CUFF.18457	chr8	127158747	127159297	+	551	17.4007	12.2829	12.3413	0.386626	0	14.6537	0.709241	37.9015	1.18738	0.842194
CUFF.14091	chr4;chr4;chr4;chr4;chr4;chr4	185649494;185651784;185652396;185657424;185662104;185678423	185649656;185651828;185652728;185657596;185662242;185678506	-;-;-;-;-;-	937	39.0348	17.5414	16.9336	0.227354	0	20.1065	0.433808	88.4369	1.18738	0.842194
CUFF.4201	chr12	52248648	52249016	+	369	46.1922	11.7908	14.7426	0.577319	0	17.0188	0.319158	29.479	1.15439	0.866256
CUFF.3798	chr12	20622646	20623401	+	756	13.152	14.0678	9.59441	0.281787	0	10.6802	0.729505	37.9015	1.11316	0.89834
CUFF.14130	chr4	190122385	190123095	+	711	0.499441	254.289	1259.27	0.599243	618.743	1367.15	2521.35	2281.46	1.08567	0.921089
CUFF.16164	chr6	113860336	113860763	+	428	18.2529	9.0359	12.7104	0.497736	0	13.6247	0.696346	27.3733	1.07194	0.932892
CUFF.14384	chr5;chr5;chr5	16702937;16704579;16710918	16703162;16704695;16710992	-;-;-	418	67.9622	57.8255	41.2124	1.01929	0	43.9982	0.606401	43.1657	1.0676	0.936684
CUFF.6407	chr16	2821060	2821333	+	274	32.3999	45.8721	21.5086	0.777485	0	22.9195	0.66385	29.479	1.06559	0.938445
CUFF.16411	chr6	165864416	165864902	+	487	0.729164	2.97795	12.1014	0.437435	0	12.8951	16.5962	29.479	1.06559	0.938445
CUFF.11224	chr20	44727229	44727709	+	481	19.1947	9.0453	16.9648	0.442892	0	17.7188	0.883823	40.0072	1.04445	0.957441
CUFF.4204	chr12;chr12;chr12;chr12	52238758;52241475;52243015;52245412	52238778;52241639;52243417;52245634	+;+;+;+	812	43.7319	33.3394	24.0067	0.262353	18.3655	24.859	0.548953	94.7539	1.0355	0.965716
CUFF.14131	chr4;chr4	190122562;190122899	190122573;190123077	+;+	191	1.85918	903.567	2169.37	1.11534	1964.94	2242.83	1166.84	2010.89	1.03387	0.967244
CUFF.11535	chr20	64286991	64287414	+	424	0.837506	129.976	48.1135	0.502431	422.059	49.7232	57.4485	98.9651	1.03346	0.967627
CUFF.16205	chr6	134174181	134174549	+	369	22.1338	15.721	30.7138	0.577319	0	31.6063	1.38765	54.7467	1.02906	0.971762
CUFF.6915	chr16;chr16;chr16;chr16	84319488;84324419;84326882;84329325	84319571;84324460;84326958;84329590	+;+;+;+	469	77.2292	45.3529	40.5973	0.454224	0	41.1266	0.525673	90.5426	1.01304	0.987129
CUFF.11606	chr21;chr21	34708459;34712855	34708465;34712917	-;-	70	5.0729	22064.7	2888.4	3.0433	48963.6	2902.87	569.379	953.856	1.00501	0.995016
CUFF.11626	chr21;chr21;chr21	37828041;37829462;37835807	37828048;37829468;37835848	-;-;-	57	6.22987	1068.61	135.205	3.73738	2311.04	133.783	21.7028	35.7959	0.989479	1.01063
CUFF.11531	chr20	64286728	64286841	+	114	3.11494	29.6837	47.7196	1.86869	130.814	47.2175	15.3196	25.2677	0.989479	1.01063
CUFF.10657	chr2	232486048	232486516	+	469	12.8715	5.15374	12.5658	0.454224	0	12.4336	0.976249	27.3733	0.989479	1.01063
CUFF.11633	chr21	41279582	41280197	+	616	8.64698	17.265	10.3031	0.345829	0	10.1947	1.19152	29.479	0.989479	1.01063
CUFF.15575	chr6	1312184	1312910	+	727	19.538	4.65467	8.10642	0.293027	0	8.02114	0.414906	27.3733	0.989479	1.01063
CUFF.3607	chr11	135076448	135076632	+	185	1.91947	44.4225	117.622	1.15152	147.784	116.385	61.2784	101.071	0.989479	1.01063
CUFF.14129	chr5;chr5	10378;11589	10526;11809	-;-	370	0.959737	514.778	1411.47	0.575759	1021.05	1395.41	1470.68	2423.59	0.98862	1.01151
CUFF.19709	chr9;chr9;chr9;chr9;chr9;chr9	135087901;135090195;135095864;135098286;135106260;135119504	135088141;135090347;135096022;135099335;135106858;135121175	+;+;+;+;+;+	3874	86.8049	68.0084	53.4782	0.549899	4.49102	51.9893	0.616074	94.5433	0.972158	1.02864
CUFF.13295	chr4;chr4	10043;29014	10196;29025	-;-	166	4.27835	29244	1458.32	3.84996	71060.2	1407.85	340.861	365.68	0.965391	1.03585
CUFF.10495	chr2	210678098	210679099	+	1002	130.063	86.3596	88.6765	0.637817	4.961	81.4762	0.681799	127.742	0.918802	1.08837
CUFF.7	chr1;chr1;chr1	176819;178437;180966	176825;178443;181130	-;-;-	179	1.98381	156.639	1701.91	1.19012	749.804	1531.14	857.898	1286.55	0.899661	1.11153
CUFF.10666	chr2;chr2;chr2;chr2;chr2;chr2;chr2;chr2;chr2	232456644;232456902;232457152;232457568;232457798;232458001;232458220;232458632;232458860	232456698;232457075;232457325;232457702;232457870;232458135;232458410;232458751;232460238	+;+;+;+;+;+;+;+;+	2436	194.607	139.509	102.726	0.0874511	21.4264	91.8862	0.527867	1050.72	0.894475	1.11797
CUFF.6584	chr16	25759782	25760412	+	631	0.562762	21.4513	33.7667	0.337608	51.206	29.8571	60.0018	88.4369	0.884216	1.13095
CUFF.6585	chr16;chr16	25759796;25760109	25759802;25760163	-;-	62	5.72746	218.319	336.346	3.43598	521.145	296.633	58.7252	86.3313	0.881927	1.13388
CUFF.7855	chr17;chr17	68269103;68270839	68269346;68271508	-;-	914	17.4832	15.8672	18.8477	0.233075	0	16.1955	1.07805	69.4862	0.859285	1.16376
CUFF.14755	chr5	59171402	59171791	+	390	20.0314	18.5931	16.2736	0.546233	0	13.8021	0.812403	25.2677	0.848125	1.17907
CUFF.15186	chr5	133543471	133543667	+	197	54.0765	78.5252	34.518	1.08138	0	27.3239	0.638317	25.2677	0.791583	1.26329
CUFF.6583	chr16;chr16	25735650;25760106	25735657;25760412	+;+	315	1.12731	42.9707	64.7623	0.676289	102.575	51.2648	57.4485	75.8031	0.791583	1.26329
CUFF.14770	chr5;chr5	59215763;59275338	59215968;59275631	-;-	500	41.9021	35.7731	30.8269	0.426062	24.8546	24.2226	0.735687	56.8523	0.785763	1.27265
CUFF.18478	chr8	127189246	127190260	+	1015	41.6327	58.582	50.0233	0.629648	0	38.0066	1.20154	60.3617	0.759779	1.31617
CUFF.2308	chr10;chr10;chr10;chr10	80422426;80425869;80427332;80431989	80422511;80426006;80427499;80432436	+;+;+;+	840	24.9417	14.963	16.1906	0.253608	2.95888	12.2822	0.649136	48.4298	0.758601	1.31822
CUFF.16512	chr6	165956214	165956598	+	385	23.0586	18.8346	20.0174	0.553327	0	15.1464	0.868111	27.3733	0.756661	1.3216
CUFF.10484	chr2	210567782	210568278	+	497	25.7217	52.5246	22.8036	0.428634	0	17.1484	0.886551	40.0072	0.752004	1.32978
CUFF.10395	chr2	182383075	182383601	+	527	24.2575	22.0154	24.9464	0.404233	14.1487	18.7257	1.0284	46.3241	0.750639	1.3322
CUFF.14835	chr5	59663251	59663785	+	535	5.30995	5.42154	13.5577	0.398189	0	10.0613	2.55327	25.2677	0.742109	1.34751
CUFF.13914	chr4	134200501	134201214	+	714	9.44951	8.12472	13.3334	0.298363	0	9.42367	1.41102	31.5846	0.706771	1.41489
CUFF.1824	chr1	248945019	248945560	+	542	0.655171	0	35.1294	0.393046	0	24.8284	53.6186	63.1692	0.706771	1.41489
CUFF.1483	chr1;chr1;chr1	220787157;220791494;220796643	220787222;220791664;220796797	+;+;+	392	42.5761	35.7633	40.4764	0.543446	0	28.6076	0.950685	52.641	0.706771	1.41489
CUFF.8058	chr17;chr17;chr17	80471847;80473202;80475511	80471913;80473444;80476615	-;-;-	1415	45.423	24.9397	22.7469	0.150552	5.26953	15.8504	0.500779	105.282	0.696816	1.4351
CUFF.19032	chr9	72251064	72251472	+	409	44.2793	22.4572	25.4932	0.520858	0	17.5478	0.575737	33.6903	0.688333	1.45278
CUFF.14103	chr4	185755730	185756319	+	590	9.02803	18.8452	14.599	0.361069	0	9.88367	1.61707	27.3733	0.677012	1.47708
CUFF.15162	chr5	133504204	133504856	+	653	30.4529	25.9108	16.6617	0.326234	0	10.9909	0.547129	33.6903	0.659653	1.51595
CUFF.10660	chr2;chr2;chr2	232479977;232480399;232480718	232480252;232480475;232480813	-;-;-	449	29.2624	19.3799	21.2028	0.474456	0	13.9865	0.724576	29.479	0.659653	1.51595
CUFF.20263	chrX;chrX;chrX	77664493;77676226;77681520	77664778;77676298;77681575	-;-;-	415	29.9484	34.9461	25.1247	0.513327	0	16.2133	0.838931	31.5846	0.645313	1.54964
CUFF.20420	chrX;chrX;chrX;chrX;chrX;chrX	131755683;131768562;131777623;131783887;131784968;131785158	131755700;131768696;131777745;131784040;131785102;131785210	-;-;-;-;-;-	618	51.1394	49.2808	46.2139	0.68942	8.04356	29.7593	0.903685	43.1657	0.643947	1.55292
CUFF.11754	chr21	46699013	46699755	+	743	0.477931	0	34.168	0.286717	0	21.7341	71.4915	75.8031	0.636094	1.5721
CUFF.18485	chr8;chr8	127184549;127187785	127185770;127187969	-;-	1407	33.5669	49.1323	43.4971	0.151408	7.06598	27.0989	1.29583	178.98	0.623005	1.60512
CUFF.7508	chr17	41754614	41755586	+	973	32.4811	33.7848	22.364	0.218942	5.10886	13.8304	0.688522	63.1692	0.618425	1.61701
CUFF.12112	chr22;chr22	42865080;42865813	42865086;42866649	-;-	844	0.841476	2913.7	56.9356	0.252406	7052.93	35.0775	67.6616	138.972	0.616091	1.62314
CUFF.13541	chr4	24330875	24333018	+	2144	17.5564	22.5476	15.8583	0.0993614	5.79632	9.6241	0.903279	96.8595	0.606881	1.64777
CUFF.12113	chr22	42865517	42866649	+	1133	0.626836	2170.49	43.213	0.188024	5253.91	26.1301	68.9382	138.972	0.604682	1.65376
CUFF.14800	chr5	59555487	59556463	+	977	2.9077	7.42202	11.1362	0.218046	0	6.42777	3.8299	29.479	0.577196	1.73251
CUFF.18471	chr8	127175483	127176532	+	1050	13.1895	31.7677	17.2699	0.202887	0	9.82575	1.30937	48.4298	0.568951	1.75762
CUFF.10659	chr2;chr2;chr2	232484539;232484801;232484981	232484596;232484893;232485187	-;-;-	358	81.3364	27.0068	45.5869	0.595058	20.8279	23.8066	0.560473	40.0072	0.522225	1.91488
CUFF.10111	chr2	142933178	142933904	+	727	22.4687	29.2579	26.19	0.293027	0	13.5742	1.16562	46.3241	0.518299	1.92939
CUFF.3866	chr12;chr12;chr12;chr12;chr12	20370028;20556663;20613446;20616228;20621299	20370247;20556713;20613697;20616831;20621340	+;+;+;+;+	1169	20.3523	22.7444	17.0631	0.182233	0	8.82552	0.838386	48.4298	0.517228	1.93338
CUFF.10088	chr2	136114949	136115183	+	235	48.3544	30.8566	52.0854	0.906514	0	26.7231	1.07716	29.479	0.513063	1.94908
CUFF.1945	chr10	1692847	1693659	+	813	4.36781	14.8653	16.1707	0.262031	0	8.27614	3.70224	31.5846	0.5118	1.95389
CUFF.14066	chr4;chr4	185620089;185626836	185620155;185627212	-;-	444	26.3928	22.8645	33.6939	0.479799	0	17.1749	1.27663	35.7959	0.509732	1.96182
CUFF.16454	chr6	165911425	165912582	+	1158	19.3191	38.4065	36.4078	0.183964	6.43902	18.2061	1.88455	98.9651	0.500059	1.99976
CUFF.16498	chr6	165933372	165935124	+	1753	8.91302	16.2703	8.7926	0.121524	0	4.35005	0.98649	35.7959	0.49474	2.02127
CUFF.18479	chr8	127190360	127190678	+	319	21.1503	33.3394	42.6335	0.667808	0	21.0925	2.01574	31.5846	0.49474	2.02127
CUFF.16507	chr6	165947951	165948883	+	933	13.7017	6.21763	16.5203	0.228329	0	8.17324	1.20571	35.7959	0.49474	2.02127
CUFF.6962	chr16;chr16	86490080;86490854	86490514;86490935	-;-	517	39.1506	30.8566	30.6901	0.412052	4.80747	14.7498	0.783898	35.7959	0.480604	2.08071
CUFF.2617	chr10	133786540	133787043	+	504	0.704569	0	138.519	0.42268	24.6573	65.861	196.602	155.817	0.475464	2.10321
CUFF.10128	chr2	142997268	142997661	+	394	35.1498	126.377	57.53	0.540688	0	27.3239	1.63671	50.5354	0.47495	2.10548
CUFF.14231	chr5;chr5;chr5;chr5;chr5	1053293;1057471;1060344;1063844;1064083	1053482;1057649;1060451;1063975;1064161	-;-;-;-;-	688	16.5164	23.1873	16.473	0.309638	0	7.82384	0.99737	25.2677	0.47495	2.10548
CUFF.18484	chr8	127184549	127186692	+	2144	32.6284	56.369	41.443	0.0993614	4.63705	19.6666	1.27015	197.93	0.474546	2.10728
CUFF.18009	chr8	40153485	40154271	+	787	110.095	108.724	118.662	0.270687	3.15814	55.8571	1.07781	206.353	0.470723	2.12439
CUFF.9038	chr19	43325836	43326441	+	606	48.0502	61.4248	45.6328	0.703072	0	21.4661	0.949691	30.5318	0.470408	2.12581
CUFF.13658	chr4	41373006	41373343	+	338	66.1878	57.2096	40.2369	0.630269	22.0603	18.5797	0.607921	29.479	0.461757	2.16564
CUFF.10002	chr2	113624779	113625597	+	819	1.73432	0.590257	24.9086	0.260111	0	11.5017	14.3621	44.2185	0.461757	2.16564
CUFF.10143	chr2	143021404	143021829	+	426	31.6758	13.6175	29.7967	0.500073	0	13.6887	0.940678	27.3733	0.459401	2.17675
CUFF.20500	chrX	151957414	151958465	+	1052	14.5147	32.6263	25.4247	0.202501	0	11.5126	1.75166	56.8523	0.452813	2.20842
CUFF.7970	chr17	78485808	78486487	+	680	27.6771	21.3274	18.0001	0.313281	14.6204	7.91588	0.650361	25.2677	0.439769	2.27392
CUFF.16503	chr6	165939605	165940347	+	743	14.3379	24.7241	21.9651	0.286717	0	9.65958	1.53196	33.6903	0.439769	2.27392
CUFF.13534	chr4	24326074	24326630	+	557	25.5011	11.2827	26.0444	0.382461	0	11.2746	1.02131	29.479	0.432897	2.31002
CUFF.14074	chr4	185724182	185725120	+	939	12.1015	11.3262	14.4836	0.22687	0	6.21019	1.19684	27.3733	0.428774	2.33223
CUFF.16444	chr6	165899708	165900664	+	957	21.8924	18.6903	17.5271	0.222603	0	7.49955	0.800601	33.6903	0.427883	2.33709
CUFF.16531	chr6	165979642	165980032	+	391	15.4392	38.3275	42.8988	0.544836	0	18.3557	2.77856	33.6903	0.427883	2.33709
CUFF.18463	chr8	127164877	127165811	+	935	21.648	38.7771	24.7274	0.227841	0	10.5545	1.14225	46.3241	0.426834	2.34283
CUFF.18461	chr8	127162152	127163401	+	1250	12.4996	20.1103	12.6934	0.170425	0	5.3828	1.0155	31.5846	0.424063	2.35814
CUFF.13536	chr4	24326804	24328242	+	1439	48.8605	40.9849	29.6133	0.148041	0	12.4688	0.606079	84.2257	0.421055	2.37499
CUFF.16511	chr6	165955225	165955837	+	613	52.1358	78.8615	51.028	0.347522	0	21.2209	0.978753	61.0636	0.415868	2.40461
CUFF.16536	chr6	165985127	165985851	+	725	45.0613	39.3405	49.398	0.293836	34.2822	20.4175	1.09624	69.4862	0.413327	2.41939
CUFF.18447	chr8	127139303	127139515	+	213	43.3459	81.7049	61.7218	1.00015	0	25.2714	1.42394	25.2677	0.40944	2.44236
CUFF.8047	chr17;chr17	80470240;80471732	80471034;80471775	-;-	839	30.4736	17.8618	24.8551	0.25391	0	10.1582	0.815627	40.0072	0.408698	2.44679
CUFF.16517	chr6	165962395	165962969	+	575	12.3514	10.9295	25.2291	0.370488	0	10.1415	2.04261	27.3733	0.401976	2.48771
CUFF.18514	chr8	127214623	127217328	+	2706	79.6553	91.289	82.5923	0.0787254	3.674	32.9877	1.03687	419.023	0.399404	2.50373
CUFF.10124	chr2	142988534	142989186	+	653	31.5405	47.3797	45.1253	0.326234	0	17.8602	1.43071	54.7467	0.395792	2.52658
CUFF.8045	chr17	80469556	80470059	+	504	39.4559	28.7751	26.9843	0.42268	0	10.6802	0.683911	25.2677	0.395792	2.52658
CUFF.18468	chr8	127170677	127171737	+	1061	61.9171	89.7586	56.8272	0.200783	0	22.4072	0.917796	111.599	0.394304	2.53612
CUFF.18483	chr8	127196273	127199033	+	2761	33.1824	29.9402	36.4508	0.231471	4.50101	14.2969	1.0985	61.7655	0.392226	2.54955
CUFF.16435	chr6	165888266	165888692	+	427	24.117	31.6997	40.3437	0.498901	0	15.7576	1.67283	31.5846	0.390584	2.56027
CUFF.13532	chr4	24323614	24323836	+	223	66.8803	110.558	63.0198	0.955295	0	24.1381	0.942277	25.2677	0.383024	2.6108
CUFF.16448	chr6	165902205	165903045	+	841	15.6228	18.3941	29.6474	0.253307	0	11.2008	1.8977	44.2185	0.377801	2.64689
CUFF.16510	chr6	165953793	165954104	+	312	42.1115	65.0759	65.385	0.682791	39.8311	24.4411	1.55266	35.7959	0.373803	2.6752
CUFF.10513	chr2	210651840	210653407	+	1568	52.7672	63.819	50.5955	0.135862	1.58511	18.881	0.958845	138.972	0.373175	2.67971
CUFF.18482	chr8	127199088	127201012	+	1925	47.9619	48.4676	54.4003	0.110665	9.03804	20.2729	1.13424	183.191	0.372661	2.6834
CUFF.18475	chr8	127179721	127182203	+	2483	31.892	35.6287	37.4281	0.171592	7.00694	13.7298	1.17359	80.0144	0.366831	2.72605
CUFF.18455	chr8	127152715	127153795	+	1081	29.236	37.1174	31.8719	0.197068	0	11.6187	1.09016	58.958	0.364545	2.74315
CUFF.8044	chr17	80468152	80469468	+	1317	31.8163	29.732	29.2586	0.161755	0	10.5585	0.919609	65.2749	0.360869	2.77109
CUFF.18464	chr8	127166410	127166786	+	377	31.0833	84.6307	45.6944	0.565069	0	15.4678	1.47006	27.3733	0.338506	2.95416
CUFF.15680	chr6;chr6;chr6;chr6;chr6;chr6;chr6;chr6;chr6	10318497;10400448;10402492;10404511;10406793;10406811;10409901;10411570;10414960	10318503;10400589;10402613;10404757;10406805;10406844;10410354;10411808;10414992	-;-;-;-;-;-;-;-;-	1291	48.1355	36.3221	40.3824	0.330025	1.92522	13.5508	0.838931	41.06	0.335563	2.98007
CUFF.18451	chr8	127150299	127150686	+	388	18.3043	46.0994	64.2616	0.549049	0	20.8098	3.51074	37.9015	0.32383	3.08804
CUFF.10512	chr2	210650884	210651394	+	511	24.3221	47.3015	35.4862	0.41689	0	11.4117	1.45901	27.3733	0.321581	3.10964
CUFF.15188	chr5	133549207	133549447	+	241	55.9913	56.1651	77.1236	0.883946	0	24.1965	1.37742	27.3733	0.313737	3.18738
CUFF.13535	chr4;chr4	24324562;24325680	24325629;24325974	-;-	1363	37.5163	36.5314	33.9254	0.156296	5.47057	10.5313	0.904282	67.3805	0.310425	3.22139
CUFF.15562	chr6	147370	147989	+	620	0.572746	20.2725	29.2475	0.343598	56.1233	8.68194	51.0654	25.2677	0.296844	3.36878
CUFF.18487	chr8	127201080	127201826	+	747	53.717	50.4777	58.8669	0.285182	3.32726	17.4142	1.09587	61.0636	0.295824	3.38039
CUFF.17745	chr8	204037	205493	+	1457	0.243722	37.1607	78.7193	0.73106	114.294	22.4745	322.988	30.7424	0.285502	3.5026
CUFF.13663	chr4	41383196	41384341	+	1146	13.3241	9.28033	16.6144	0.185891	0	4.69703	1.24694	25.2677	0.282708	3.53721
CUFF.18474	chr8	127182772	127183312	+	541	27.568	40.2106	35.1943	0.393772	9.18839	9.94972	1.27663	25.2677	0.282708	3.53721
CUFF.18477	chr8	127188165	127189053	+	889	29.958	48.3965	41.3051	0.23963	8.38738	11.6052	1.37876	48.4298	0.280963	3.55918
CUFF.18465	chr8	127166954	127168418	+	1465	27.6326	45.5373	34.9672	0.145414	3.39312	9.79804	1.26544	67.3805	0.280207	3.5688
CUFF.18467	chr8	127170075	127170548	+	474	85.4044	82.6099	50.6895	0.449432	5.24359	14.1951	0.593523	31.5846	0.280041	3.5709
CUFF.10530	chr2	210636956	210637449	+	494	31.6286	50.8864	45.8842	0.431237	0	12.7124	1.45072	29.479	0.277054	3.6094
CUFF.10515	chr2	210659203	210660156	+	954	35.7336	38.0048	28.9869	0.223303	0	7.99333	0.811194	35.7959	0.275757	3.62639
CUFF.16518	chr6	165963279	165966949	+	3671	26.9882	25.5472	25.8097	0.174092	2.70821	7.08713	0.956331	40.7091	0.274592	3.64176
CUFF.16519	chr6	165967068	165969447	+	2380	12.6822	17.4681	20.0001	0.0895088	0	5.46573	1.57702	61.0636	0.273285	3.65919
CUFF.16528	chr6	165976124	165977547	+	1424	13.9647	19.0109	19.7379	0.1496	0	5.35508	1.41342	35.7959	0.271309	3.68584
CUFF.16443	chr6	165898737	165899389	+	653	18.4893	33.3138	33.3233	0.326234	0	8.93012	1.80231	27.3733	0.267984	3.73157
CUFF.16460	chr6	165919426	165919946	+	521	55.8895	77.0133	87.0127	0.408888	0	23.2463	1.55687	56.8523	0.267159	3.74308
CUFF.16487	chr6;chr6	165923459;165987529	165924659;165988068	-;-	1741	43.2405	51.3687	55.2023	0.122361	0	14.686	1.27663	120.022	0.266039	3.75884
CUFF.10140	chr2	143009797	143010796	+	1000	9.94287	53.1763	27.2002	0.213031	0	7.17707	2.73564	33.6903	0.263861	3.78987
CUFF.18466	chr8	127168625	127169530	+	906	24.6926	38.9511	43.5323	0.235133	0	11.3875	1.76297	48.4298	0.261586	3.82283
CUFF.10829	chr2	240612918	240614481	+	1564	0.227048	0	47.2467	0.136209	0	12.3327	208.091	90.5426	0.261028	3.831
CUFF.15182	chr5	133538550	133539227	+	678	10.475	61.3189	36.7751	0.314205	10.9976	9.26244	3.51074	29.479	0.251867	3.97034
CUFF.16524	chr6	165972997	165973834	+	838	14.8313	16.7294	30.2945	0.254213	0	7.49395	2.04261	29.479	0.24737	4.04253
CUFF.16516	chr6	165960275	165962211	+	1937	19.7992	21.9623	25.0423	0.10998	0	6.02103	1.26481	54.7467	0.240434	4.15914
CUFF.16506	chr6	165946792	165947847	+	1056	15.4685	36.165	34.3436	0.201734	0	8.0708	2.22023	40.0072	0.235001	4.25529
CUFF.16509	chr6	165950374	165953677	+	3304	27.8364	43.8941	35.6741	0.128953	5.26581	7.87435	1.28156	61.0636	0.22073	4.53042
CUFF.10855	chr2	241061113	241062645	+	1533	14.13	26.8042	25.7275	0.138963	4.86391	5.55953	1.82077	40.0072	0.216093	4.62763
CUFF.16523	chr6	165972036	165972928	+	893	23.4614	31.9393	37.5665	0.238556	2.78327	8.03703	1.6012	33.6903	0.213941	4.67418
CUFF.16434	chr6	165887216	165888089	+	874	16.2518	50.3333	38.3831	0.243742	0	8.21175	2.36177	33.6903	0.213941	4.67418
CUFF.18512	chr8;chr8;chr8	127204876;127218810;127227399	127209717;127227309;127229303	-;-;-	15247	91.3201	99.3031	195.196	0.391216	7.66161	39.9524	2.13749	102.124	0.204678	4.88572
CUFF.18481	chr8	127193251	127195611	+	2361	52.3404	76.3727	81.4123	0.0902291	4.21086	16.5291	1.55544	183.191	0.20303	4.92538
CUFF.19518	chr9	130445295	130447480	+	2186	21.4426	23.8836	31.522	0.0974524	0	6.36119	1.47006	65.2749	0.201802	4.95536
CUFF.16504	chr6	165940414	165942834	+	2421	20.6813	24.9598	34.0798	0.0879929	8.213	6.85542	1.64785	77.9087	0.201158	4.97122
CUFF.1928	chr10	1657876	1658957	+	1082	47.5877	61.2095	64.1039	0.196886	9.18839	12.8517	1.34707	65.2749	0.200483	4.98796
CUFF.10138	chr2	143006753	143008675	+	1923	16.9888	52.2889	44.7914	0.11078	0	8.63077	2.63653	77.9087	0.192688	5.18973
CUFF.16453	chr6	165909299	165910729	+	1431	21.5891	35.809	31.0461	0.148869	3.47374	5.95581	1.43805	40.0072	0.191838	5.21274
CUFF.16450	chr6	165906100	165907001	+	902	23.621	32.1566	44.2279	0.236176	0	8.45414	1.8724	35.7959	0.191149	5.23151
CUFF.3883	chr12	20413376	20413969	+	594	60.3794	53.7134	53.4234	0.358638	0	9.81712	0.884796	27.3733	0.18376	5.44187
CUFF.16439	chr6	165891725	165894691	+	2967	14.8408	23.6252	21.2382	0.0718001	6.70161	3.77963	1.43107	52.641	0.177964	5.61912
CUFF.9999	chr2;chr2	113623282;113626830	113623645;113626839	-;-	374	2.84842	3.87771	103.031	0.569601	0	17.9906	36.1713	31.5846	0.174614	5.72692
CUFF.18480	chr8	127191180	127192959	+	1780	30.3234	67.0814	61.3786	0.11968	16.7559	10.3322	2.02414	86.3313	0.168335	5.94055
CUFF.9997	chr2	113622667	113624560	+	1894	0.374976	0.765714	31.5947	0.112477	0	5.21038	84.2578	46.3241	0.164913	6.0638
CUFF.18513	chr8	127218469	127229303	+	10835	77.9686	89.9917	222.212	0.334243	7.79932	35.107	2.85002	105.034	0.157989	6.32956
CUFF.16505	chr6	165943490	165945338	+	1849	8.6423	26.9293	26.9697	0.115214	0	4.12419	3.12066	35.7959	0.15292	6.53939
CUFF.19531	chr9	130459181	130460711	+	1531	28.0649	28.7337	37.0131	0.139145	6.49369	5.27381	1.31884	37.9015	0.142485	7.01828
CUFF.13370	chr4	1143220	1148409	+	5190	21.6893	40.5179	44.8095	0.0410464	0	4.32145	2.06597	105.282	0.0964405	10.3691
CUFF.9310	chr19	58586650	58588653	+	2004	1.59477	0.241228	44.3383	0.106303	3.72075	3.1337	27.8022	29.479	0.0706771	14.1489
CUFF.13133	chr3	169764610	169765071	+	462	147.575	80.5701	4125.16	0.461106	0	68.9356	27.953	149.501	0.016711	59.8408

## Sheet: Sheet3_50-fold > HeLa FPKM
			Supplementary Table6: Filtration Procedure in U2OS experiment 2
Geneid	Chr	Start	End	Strand	Length	HeLaInpFPKM	HeLaNegaFPKM	HeLaTelFPKM	U2OSInpFPKM	U2OSNegaFPKM	U2OSTelFPKM	HeLa enrichment	U2OS enrichment	U2OSTel FPKM/HeLaTel FPKM	HeLaTel FPKM/U2OSTel FPKM
CUFF.14015	chr4	167023552	167023985	+	434	0.818209	0	1.04455	0.490855	5.72687	178.807	1.27663	364.276	171.18	0.00584181
CUFF.11576	chr21	29049871	29053169	+	3299	0.107639	1.31882	1.23675	2.19553	6.02718	120.334	11.4897	54.8086	97.2988	0.0102776
