# Supplementary material for: Telomere-specific chromatin capture using a pyrrole–imidazole polyamide probe for the identification of proteins and non-coding RNAs
Source: Epigenetics Chromatin. 2021 Oct 9;14:46. doi: 10.1186/s13072-021-00421-8 (PMC8502363; doi:10.1186/s13072-021-00421-8)
Supplement: Supplementary file 13 — Additional file 13: Table S7. Filtration procedure to identify RNAs enriched in the U2-OS or HeLa1.3 cell line. RNAs in HeLa1.3 experiment 2. Sheet 1: Non-filtrated count data. Sheet 2: Enriched more than 25-fold. Sheet 3: 50 times more than another cell line. [file 13072_2021_421_MOESM13_ESM.xlsx]

## Sheet: Sheet1_No filtration_HeLaexp2
Supplementary Table7: Filtration Procedure HeLa1.3 experiment 2
Geneid	Chr	Start	End	Strand	Length	HeLaInpFPKM	HeLaNegaFPKM	HeLaTelFPKM	U2OSInpFPKM	U2OSNegaFPKM	U2OSTelFPKM	HeLa enrichment	U2OS enrichment	U2OSTel FPKM/HeLaTel FPKM	HeLaTel FPKM/U2OSTel FPKM
CUFF.10926	chr2;chr2	242182906;242183428	242182912;242183535	+;+	115	3.08785	344.7	8238.89	1.85244	1059.02	12025.5	2668.16	6491.69	1.4596	0.685119
CUFF.14130	chr4	190122385	190123095	+	711	0.499441	254.289	1259.27	0.599243	618.743	1367.15	2521.35	2281.46	1.08567	0.921089
CUFF.10347	chr2;chr2;chr2;chr2;chr2	181268365;181270489;181270826;181272751;181275803	181268371;181270495;181270832;181272757;181275873	-;-;-;-;-	99	3.5869	2968.89	8086.78	4.30365	19557.3	12170.2	2254.54	2827.88	1.50495	0.664474
CUFF.14129	chr5;chr5	10378;11589	10526;11809	-;-	370	0.959737	514.778	1411.47	0.575759	1021.05	1395.41	1470.68	2423.59	0.98862	1.01151
CUFF.14131	chr4;chr4	190122562;190122899	190122573;190123077	+;+	191	1.85918	903.567	2169.37	1.11534	1964.94	2242.83	1166.84	2010.89	1.03387	0.967244
CUFF.12260	chr22;chr22;chr22;chr22	50786182;50786203;50807908;50808380	50786201;50786219;50808187;50808471	+;+;+;+	409	4.34111	17709.3	4778.32	2.60429	43990.8	9911.24	1100.71	3805.74	2.07421	0.482111
CUFF.7	chr1;chr1;chr1	176819;178437;180966	176825;178443;181130	-;-;-	179	1.98381	156.639	1701.91	1.19012	749.804	1531.14	857.898	1286.55	0.899661	1.11153
CUFF.13291	chr3_KI270784v1_alt;chr3_KI270784v1_alt;chr3_KI270784v1_alt	61665;62092;62736	61678;62594;62762	-;-;-	544	0.652762	490.53	415.003	0.391601	959.461	4540.09	635.764	11593.7	10.9399	0.0914085
CUFF.11606	chr21;chr21	34708459;34712855	34708465;34712917	-;-	70	5.0729	22064.7	2888.4	3.0433	48963.6	2902.87	569.379	953.856	1.00501	0.995016
CUFF.2630	chr11;chr11;chr11;chr11;chr11	172849;174386;175542;175555;176187	172963;174392;175546;176035;177567	-;-;-;-;-	1989	0.178533	49.0955	83.6472	0.107105	124.96	147.267	468.525	1374.98	1.76057	0.567997
CUFF.19435	chr9;chr9;chr9	128154267;128154395;128156319	128154305;128154401;128156325	+;+;+	53	6.70005	830.024	3122.03	4.01945	2532.36	4417.96	465.971	1099.14	1.41509	0.706668
CUFF.6860	chr16	75333222	75334992	+	1771	0.20051	190.802	86.0084	0.481154	488.391	136.014	428.949	282.682	1.5814	0.632351
CUFF.1	chr1;chr1	10040;10454	10184;10612	-;-	304	1.1681	671.064	496.582	0.700759	2060.32	1847.39	425.119	2636.26	3.7202	0.268802
CUFF.6859	chr16;chr16;chr16	75332333;75334202;75341277	75332339;75334786;75341283	-;-;-	599	0.592826	566.547	231.587	0.355644	1443.97	401.389	390.65	1128.62	1.73321	0.576966
CUFF.13295	chr4;chr4	10043;29014	10196;29025	-;-	166	4.27835	29244	1458.32	3.84996	71060.2	1407.85	340.861	365.68	0.965391	1.03585
CUFF.17745	chr8	204037	205493	+	1457	0.243722	37.1607	78.7193	0.73106	114.294	22.4745	322.988	30.7424	0.285502	3.5026
CUFF.17736	chr8	205753	207370	+	1618	0.21947	0	69.7656	0.263326	0	4.713	317.882	17.898	0.0675548	14.8028
CUFF.770	chr1;chr1;chr1;chr1	78128738;78131739;78133142;78133677	78128775;78131748;78133148;78133683	-;-;-;-	62	5.72746	14105	1710.98	3.43598	33593.8	3385.95	298.732	985.44	1.97896	0.505316
CUFF.13290	chr3;chr3;chr3	198172901;198173365;198173889	198172914;198173463;198175652	+;+;+	1877	0.189186	19.0587	43.2324	0.113495	60.9116	81.9704	228.517	722.235	1.89604	0.527415
CUFF.10829	chr2	240612918	240614481	+	1564	0.227048	0	47.2467	0.136209	0	12.3327	208.091	90.5426	0.261028	3.831
CUFF.2617	chr10	133786540	133787043	+	504	0.704569	0	138.519	0.42268	24.6573	65.861	196.602	155.817	0.475464	2.10321
CUFF.18696	chr8	143219744	143220161	+	418	0.849528	1.15651	156.173	0.509643	0	4.2925	183.835	8.42257	0.0274855	36.3828
CUFF.14137	chr5	13301	13633	+	333	1.06637	0	178.339	0.639732	0	1.34705	167.239	2.10564	0.00755328	132.393
CUFF.19883	chr9;chr9;chr9	138159538;138159842;138237084	138159810;138160206;138237485	+;+;+	1040	0.341445	24.171	52.308	0.204837	71.696	147.941	153.196	722.235	2.82826	0.353574
CUFF.3608	chr12	30093	31397	+	1305	0.272109	0	37.5175	0.163242	0	0.343729	137.876	2.10564	0.00916185	109.148
CUFF.18795	chr8	145056079	145056805	+	727	0.488449	2.65981	62.9807	2.34422	0	0.617011	128.94	0.263205	0.00979682	102.074
CUFF.9981	chr2	113584236	113585011	+	776	0.457607	0.622965	58.4196	1.0981	0	5.20245	127.663	4.73769	0.0890531	11.2293
CUFF.18798	chr8	145074158	145075472	+	1315	0.27004	0	29.9926	0.162001	0	0.341115	111.067	2.10564	0.0113733	87.925
CUFF.17729	chr7	159335120	159335815	+	696	0.510205	0	55.3643	0.306079	0	7.08942	108.514	23.1621	0.12805	7.80943
CUFF.5193	chr13	114315440	114315744	+	305	1.16427	0	105.531	0.698462	0	0	90.641	0	0	105.531
CUFF.8853	chr19	16874478	16875193	+	716	0.495953	0	43.6874	0.297529	0	0.62649	88.0877	2.10564	0.0143403	69.7336
CUFF.19858	chr9	137623988	137625531	+	1544	0.229989	0	20.2592	1.24176	0	0	88.0877	0	0	20.2592
CUFF.9997	chr2	113622667	113624560	+	1894	0.374976	0.765714	31.5947	0.112477	0	5.21038	84.2578	46.3241	0.164913	6.0638
CUFF.6282	chr15	101961744	101967850	+	6107	0.988496	1.97896	81.6554	0.837194	0	1.24867	82.6057	1.4915	0.015292	65.3939
CUFF.15645	chr6	6882527	6883102	+	576	0.616498	0	50.3707	0.369845	0	0	81.7046	0	0	50.3707
CUFF.1812	chr1	248859158	248859714	+	557	0.637527	0	48.0194	0.382461	0	0	75.3214	0	0	48.0194
CUFF.11754	chr21	46699013	46699755	+	743	0.477931	0	34.168	0.286717	0	21.7341	71.4915	75.8031	0.636094	1.5721
CUFF.12113	chr22	42865517	42866649	+	1133	0.626836	2170.49	43.213	0.188024	5253.91	26.1301	68.9382	138.972	0.604682	1.65376
CUFF.12112	chr22;chr22	42865080;42865813	42865086;42866649	-;-	844	0.841476	2913.7	56.9356	0.252406	7052.93	35.0775	67.6616	138.972	0.616091	1.62314
CUFF.9989	chr2;chr2	113602424;113603495	113602688;113603705	+;+	476	0.746014	0	50.4765	3.13281	0	16.0202	67.6616	5.1137	0.31738	3.1508
CUFF.5658	chr15	22232023	22232270	+	248	1.43187	0	96.8823	0.858996	0	1.80874	67.6616	2.10564	0.0186694	53.5635
CUFF.16581	chr7	1062382	1064749	+	2368	0.299918	0.816589	19.91	0.719699	0	8.33485	66.385	11.581	0.418626	2.38877
CUFF.19860	chr9	137628343	137630154	+	1812	0.195973	0.266789	13.0096	1.17567	0	0.990213	66.385	0.842257	0.0761138	13.1382
CUFF.9283	chr19	58478208	58479314	+	1107	0.320779	1.74678	20.0664	0.19244	0	0	62.5551	0	0	20.0664
CUFF.3607	chr11	135076448	135076632	+	185	1.91947	44.4225	117.622	1.15152	147.784	116.385	61.2784	101.071	0.989479	1.01063
CUFF.6584	chr16	25759782	25760412	+	631	0.562762	21.4513	33.7667	0.337608	51.206	29.8571	60.0018	88.4369	0.884216	1.13095
CUFF.2906	chr11;chr11	55048683;55064455	55048701;55071289	+;+	6854	0.0518096	0.141062	3.10867	26.6677	19.9446	226.312	60.0018	8.48637	72.8004	0.0137362
CUFF.2042	chr10	18569892	18570251	+	360	0.986396	0	59.1855	0.591752	0	0	60.0018	0	0	59.1855
CUFF.6585	chr16;chr16	25759796;25760109	25759802;25760163	-;-	62	5.72746	218.319	336.346	3.43598	521.145	296.633	58.7252	86.3313	0.881927	1.13388
CUFF.9282	chr19;chr19	58417219;58478531	58417225;58479387	+;+	864	0.410998	2.23806	24.1359	0.246564	0	0	58.7252	0	0	24.1359
CUFF.11535	chr20	64286991	64287414	+	424	0.837506	129.976	48.1135	0.502431	422.059	49.7232	57.4485	98.9651	1.03346	0.967627
CUFF.6583	chr16;chr16	25735650;25760106	25735657;25760412	+;+	315	1.12731	42.9707	64.7623	0.676289	102.575	51.2648	57.4485	75.8031	0.791583	1.26329
CUFF.17609	chr7	155771232	155772833	+	1602	0.664986	0	38.2025	0.132978	0	3.08005	57.4485	23.1621	0.0806242	12.4032
CUFF.17691	chr7	159030419	159031610	+	1192	0.297905	0	17.1142	0.178717	0	0.752629	57.4485	4.21128	0.0439769	22.7392
CUFF.9321	chr1_KI270706v1_random	149686	150628	+	943	0.376567	0.512641	21.1525	0.225908	0	0.951361	56.1719	4.21128	0.0449763	22.2339
CUFF.2907	chr11;chr11;chr11	55057973;55066937;55084364	55058190;55071280;55084371	+;+;+	4570	0.077703	0.211563	4.26553	31.6983	21.7546	317.727	54.8953	10.0235	74.4871	0.0134251
CUFF.6984	chr16	87524344	87524637	+	294	1.20783	0	66.3043	0.724595	0	3.05147	54.8953	4.21128	0.0460223	21.7286
CUFF.1824	chr1	248945019	248945560	+	542	0.655171	0	35.1294	0.393046	0	24.8284	53.6186	63.1692	0.706771	1.41489
CUFF.6985	chr16	87525147	87525388	+	242	1.46737	0	78.6782	0.880293	0	3.70716	53.6186	4.21128	0.0471181	21.2233
CUFF.17689	chr7	159029087	159030312	+	1226	0.289643	3.15446	15.1605	0.173761	0	1.46351	52.342	8.42257	0.0965346	10.359
CUFF.5194	chr13	114319377	114319898	+	522	0.680273	0.926094	35.6069	1.63242	0	3.43729	52.342	2.10564	0.0965346	10.359
CUFF.15562	chr6	147370	147989	+	620	0.572746	20.2725	29.2475	0.343598	56.1233	8.68194	51.0654	25.2677	0.296844	3.36878
CUFF.9323	chr1_KI270706v1_random	153628	154123	+	496	0.715933	0	36.5594	0.429498	0	4.52184	51.0654	10.5282	0.123685	8.08506
CUFF.15543	chr5	181251058	181251644	+	587	0.604945	14.8238	30.8917	2.17749	0	1.52834	51.0654	0.70188	0.049474	20.2127
CUFF.17741	chr8	219714	220208	+	495	0.717379	0	34.8016	0.430365	0	3.62478	48.5121	8.42257	0.104156	9.60101
CUFF.2045	chr10	18572521	18573564	+	1044	0.680273	3.24133	32.5672	0.81621	0	0.429662	47.8738	0.52641	0.0131931	75.7974
CUFF.5190	chr13	114280786	114281110	+	325	1.09262	0	51.6106	1.31096	0	5.52082	47.2355	4.21128	0.106971	9.34835
CUFF.5645	chr14	106882904	106883380	+	477	0.74445	0	35.1644	0.446606	0	0	47.2355	0	0	35.1644
CUFF.17684	chr7	159021919	159023419	+	1501	0.94631	3.54272	43.7933	0.141926	0	0	46.278	0	0	43.7933
CUFF.4411	chr12	88054655	88055526	+	872	0.407228	3.88067	18.7157	0.977206	2.8503	1.54323	45.9588	1.57923	0.0824566	12.1276
CUFF.13647	chr4	49272501	49273123	+	623	0.569988	0	26.196	0.341944	0	0	45.9588	0	0	26.196
CUFF.19889	chrUn_GL000214v1	109713	110150	+	438	0.810737	0	37.2605	0.486372	0	0	45.9588	0	0	37.2605
CUFF.9985	chr2	113599176	113600269	+	1094	0.324591	0	14.5034	0.973633	0	0.410024	44.6822	0.421128	0.0282708	35.3721
CUFF.17744	chr8;chr8	200153;205446	200163;205493	-;-	59	6.01869	917.68	261.245	3.61069	2822.47	539.801	43.4056	149.501	2.06627	0.483965
CUFF.14248	chr5	2184799	2185070	+	272	1.30552	0	56.667	0.783202	0	1.64914	43.4056	2.10564	0.0291023	34.3615
CUFF.9986	chr2	113601030	113601530	+	501	0.708788	0	30.7653	2.55127	0	2.68603	43.4056	1.05282	0.087307	11.4538
CUFF.17749	chr8	233859	234469	+	611	0.581183	3.95598	25.2266	0.348659	0	0	43.4056	0	0	25.2266
CUFF.15567	chr6	1114571	1115200	+	630	0.563655	6.13868	23.7462	0.338144	35.5066	3.56005	42.1289	10.5282	0.149921	6.67017
CUFF.9982	chr2	113585094	113585486	+	393	1.80714	0	76.1328	1.62619	0	4.56556	42.1289	2.80752	0.0599684	16.6754
CUFF.181	chr1	11441608	11441978	+	371	0.95715	0	40.3237	0.574207	0	0	42.1289	0	0	40.3237
CUFF.11758	chr22	12159560	12159987	+	428	1.65936	7.90642	67.7886	0.497736	0	2.09611	40.8523	4.21128	0.0309212	32.3402
CUFF.9280	chr19	58499623	58499932	+	310	1.14549	3.11884	46.796	0.687196	0	1.44699	40.8523	2.10564	0.0309212	32.3402
CUFF.2036	chr10	18565260	18565897	+	638	0.556587	0	22.7379	2.00343	0	0	40.8523	0	0	22.7379
CUFF.7118	chr16;chr16	90072613;90121775	90072620;90122499	+;+	733	0.484451	3.29755	18.554	0.290629	6.78161	5.50764	38.299	18.9508	0.296844	3.36878
CUFF.2038	chr10	18567471	18567725	+	255	1.39256	0	53.3337	3.34166	0	0	38.299	0	0	53.3337
CUFF.6978	chr16	87523950	87524260	+	311	1.14181	0	43.7302	0.684987	0	0	38.299	0	0	43.7302
CUFF.4715	chr12	131993616	131994296	+	681	0.521443	7.09869	19.3051	6.88206	0	17.7846	37.0224	2.5842	0.921239	1.08549
CUFF.9304	chr19	58571505	58571810	+	306	1.16047	12.6385	42.9632	0.696179	0	1.4659	37.0224	2.10564	0.03412	29.3083
CUFF.5659	chr15	22232401	22233014	+	614	0.578343	0	21.4116	0.346956	4.04798	0.730565	37.0224	2.10564	0.03412	29.3083
CUFF.8170	chr17	83194677	83195192	+	516	0.688183	1.87372	25.4782	0.412851	0	0	37.0224	0	0	25.4782
CUFF.17987	chr8	37622594	37623106	+	513	0.692208	0	25.6272	0.415265	0	0	37.0224	0	0	25.6272
CUFF.14643	chr5	40728502	40730272	+	1771	0.601529	25.1128	22.0141	0.481154	82.8019	5.82554	36.5968	12.1074	0.264628	3.77889
CUFF.9999	chr2;chr2	113623282;113626830	113623645;113626839	-;-	374	2.84842	3.87771	103.031	0.569601	0	17.9906	36.1713	31.5846	0.174614	5.72692
CUFF.11507	chr20	63915982	63916456	+	475	0.747585	1.01773	26.723	2.24243	0	3.7774	35.7457	1.68451	0.141354	7.07443
CUFF.8186	chr18	105885	106339	+	455	0.780445	0	27.8976	0.4682	0	0	35.7457	0	0	27.8976
CUFF.17687	chr7	159026275	159027721	+	1447	0.736218	2.00451	26.0034	0.147222	0	0	35.3202	0	0	26.0034
CUFF.17676	chr7	158972557	158973325	+	769	0.461772	0	15.9169	0.277023	0	0.583312	34.4691	2.10564	0.0366474	27.2871
CUFF.14170	chr5	295160	295441	+	282	1.25923	6.85703	43.4045	1.51086	0	0	34.4691	0	0	43.4045
CUFF.17748	chr8	232436	233243	+	808	0.878967	1.19659	29.7362	0.527304	0	0.555157	33.8308	1.05282	0.0186694	53.5635
CUFF.14141	chr5	51138	51801	+	664	0.534793	0	17.7511	0.32083	0	2.70221	33.1925	8.42257	0.152228	6.56911
CUFF.17688	chr7	159027937	159028711	+	775	1.37459	0.623769	45.0411	0.274879	0	0	32.7669	0	0	45.0411
CUFF.11536	chr20;chr20	64287023;64288263	64287078;64288270	+;+	64	5.54848	800.666	177.084	3.32861	2446.62	273.345	31.9158	82.12	1.54359	0.647841
CUFF.16582	chr7;chr7;chr7	1062382;1081672;1114614	1064167;1081681;1114623	-;-;-	1806	0.786495	1.0707	25.1017	0.707744	0	10.4318	31.9158	14.7395	0.415581	2.40627
CUFF.13351	chr4;chr4;chr4	1085514;1090782;1113649	1085958;1090973;1113658	-;-;-	647	0.548845	8.2189	17.5168	0.329259	0	2.77321	31.9158	8.42257	0.158317	6.31645
CUFF.13801	chr4	101056680	101058481	+	1802	0.19706	0.536538	6.28935	0.709315	0	1.74249	31.9158	2.45658	0.277054	3.6094
CUFF.9998	chr2	113626023	113626958	+	936	0.379383	0	12.1083	1.36558	0	2.87543	31.9158	2.10564	0.237475	4.21097
CUFF.14426	chr5	21483763	21484363	+	601	0.590853	5.63053	18.8576	1.06338	0	1.49273	31.9158	1.40376	0.0791583	12.6329
CUFF.2037	chr10	18566085	18567064	+	980	1.08705	2.46643	34.2315	0.217378	0	1.83088	31.4903	8.42257	0.0534854	18.6967
CUFF.9306	chr19	58583894	58584273	+	380	0.934481	0	28.6318	0.560608	0	5.90219	30.6392	10.5282	0.206142	4.85104
CUFF.14138	chr5	13922	14302	+	381	0.932028	0	28.5566	0.559136	0	1.17734	30.6392	2.10564	0.0412283	24.2552
CUFF.6862	chr16	75338938	75339433	+	496	0.715933	10.721	21.9356	6.01297	0	8.13931	30.6392	1.35363	0.371055	2.69502
CUFF.1823	chr1	248943726	248944830	+	1105	0.32136	0	9.84621	0.192788	0	0	30.6392	0	0	9.84621
CUFF.5185	chr13	114238076	114238682	+	607	0.585013	0	17.9243	1.05287	0	0	30.6392	0	0	17.9243
CUFF.5197	chr13	114323059	114323368	+	310	1.14549	3.11884	35.097	0.687196	0	0	30.6392	0	0	35.097
CUFF.9307	chr19	58585724	58586305	+	582	0.610142	0	18.6943	4.02636	0	0	30.6392	0	0	18.6943
CUFF.17679	chr7	159014767	159015063	+	297	1.19563	0	36.6332	0.717276	0	0	30.6392	0	0	36.6332
CUFF.1503	chr1;chr1;chr1;chr1	224012091;224012624;224014910;224042836	224012471;224014766;224014932;224042846	+;+;+;+	2558	2.91523	8.50428	88.7887	0.166561	0	1.57823	30.4568	9.47539	0.0177751	56.2585
CUFF.17742	chr8	220962	221430	+	469	0.757149	0	22.2318	0.454224	0	2.8693	29.3626	6.31692	0.129063	7.74818
CUFF.10922	chr2	242181730	242182124	+	395	0.898994	0	26.3968	0.539319	0	1.13561	29.3626	2.10564	0.0430208	23.2445
CUFF.11760	chr22	12166413	12166884	+	472	0.752336	0	22.0905	0.451337	0	0.950353	29.3626	2.10564	0.0430208	23.2445
CUFF.12243	chr22	50784969	50786124	+	1156	0.614364	0	18.0393	1.84283	0	3.4923	29.3626	1.89508	0.193594	5.16546
CUFF.2039	chr10	18567828	18568334	+	507	1.4008	0	41.1311	2.52108	0	4.42373	29.3626	1.7547	0.107552	9.29782
CUFF.18793	chr8	144950213	144950432	+	220	1.6141	4.39473	47.3942	2.90497	0	4.07788	29.3626	1.40376	0.0860417	11.6223
CUFF.1817	chr1	248906741	248907161	+	421	1.68695	0	49.5332	0.506012	0	0	29.3626	0	0	49.5332
CUFF.4753	chr12	132963861	132964442	+	582	0.610142	0	17.9153	0.366032	0	0	29.3626	0	0	17.9153
CUFF.8174	chr17	83200140	83200647	+	508	0.699021	1.90323	20.5251	0.419352	0	0	29.3626	0	0	20.5251
CUFF.11506	chr20	63914851	63915494	+	644	0.551402	6.75588	16.1906	0.330793	0	0	29.3626	0	0	16.1906
CUFF.19503	chr9	130482497	130482696	+	200	1.77551	0	52.1336	2.13031	0	0	29.3626	0	0	52.1336
CUFF.1504	chr1;chr1	224012624;224013766	224013711;224016464	-;-	3787	2.25045	3.95723	65.3608	0.337519	2.62525	0.947593	29.0434	2.80752	0.0144979	68.9757
CUFF.5743	chr15	41950579	41951163	+	585	0.607013	9.91632	17.0485	1.09247	16.9946	9.20137	28.0859	8.42257	0.539716	1.85283
CUFF.9325	chr1_KI270706v1_random	156121	156594	+	474	0.749162	0	21.0409	0.449432	0	1.89269	28.0859	4.21128	0.0899527	11.117
CUFF.7089	chr16;chr16	89833931;89834479	89834412;89834860	-;-	864	0.410998	0	11.5433	0.246564	0	0.519174	28.0859	2.10564	0.0449763	22.2339
CUFF.1690	chr1	235490131	235490472	+	342	1.03831	16.9621	29.162	8.72056	0	5.24639	28.0859	0.601612	0.179905	5.55848
CUFF.7008	chr16	87842906	87843173	+	268	1.32501	7.21524	37.2142	7.94891	0	1.67376	28.0859	0.210564	0.0449763	22.2339
CUFF.10827	chr2	240612501	240612769	+	269	1.32008	0	37.0758	0.791936	0	0	28.0859	0	0	37.0758
CUFF.18786	chr8	145005040	145005314	+	275	1.29128	0	36.2669	0.774658	0	0	28.0859	0	0	36.2669
CUFF.13133	chr3	169764610	169765071	+	462	147.575	80.5701	4125.16	0.461106	0	68.9356	27.953	149.501	0.016711	59.8408
CUFF.9310	chr19	58586650	58588653	+	2004	1.59477	0.241228	44.3383	0.106303	3.72075	3.1337	27.8022	29.479	0.0706771	14.1489
CUFF.2043	chr10	18570378	18571439	+	1062	1.67186	1.82079	46.102	0.802376	2.34036	0	27.5753	0	0	46.102
CUFF.2	chr1	15275	16360	+	1086	0.653964	0	17.9498	0.392322	0	2.47827	27.4476	6.31692	0.138067	7.24287
CUFF.9298	chr19	58558961	58559439	+	479	1.48268	0	40.6961	0.444741	0	0.936465	27.4476	2.10564	0.0230111	43.4572
CUFF.11695	chr21;chr21;chr21	44425616;44431285;44460834	44425622;44432795;44461060	-;-;-	1745	0.203497	0	5.45562	0.244161	0	20.3076	26.8093	83.1728	3.72233	0.268649
CUFF.11696	chr21	44431060	44432664	+	1605	0.221248	0	5.9315	0.265459	0	19.5637	26.8093	73.6975	3.29826	0.30319
CUFF.8025	chr17	80061506	80062480	+	975	0.364208	0	9.76416	0.218493	0	2.30034	26.8093	10.5282	0.23559	4.24466
CUFF.9315	chr19	58605707	58606586	+	880	0.403526	0	10.8182	0.242081	0	1.01947	26.8093	4.21128	0.0942361	10.6116
CUFF.8942	chr19	33081230	33081511	+	282	1.25923	0	33.7591	1.51086	0	1.59066	26.8093	1.05282	0.0471181	21.2233
CUFF.16151	chr6;chr6	100867942;100881061	100868038;100881356	-;-	393	0.903569	8.61055	24.2241	13.0095	12.6487	7.98974	26.8093	0.614145	0.329826	3.0319
CUFF.1821	chr1	248926747	248927331	+	585	0.607013	1.65272	16.2736	0.364155	0	0	26.8093	0	0	16.2736
CUFF.4760	chr12	133058390	133058652	+	263	1.3502	16.5429	36.1979	11.34	0	0	26.8093	0	0	36.1979
CUFF.17667	chr7	158937106	158937534	+	429	0.827745	6.76113	22.1913	0.496575	17.3808	0	26.8093	0	0	22.1913
CUFF.5202	chr13	114353616	114353979	+	364	0.975557	0	24.9086	0.58525	6.82819	4.9293	25.5327	8.42257	0.197896	5.05316
CUFF.5085	chr13	110098419	110098871	+	453	0.783891	0	20.0148	0.470267	0	0.990213	25.5327	2.10564	0.049474	20.2127
CUFF.2207	chr10	68518149	68518440	+	292	1.21611	3.3111	31.0504	5.1069	8.51185	0	25.5327	0	0	31.0504
CUFF.9271	chr19	58486163	58486536	+	374	0.949472	1.29257	24.2426	0.569601	0	0	25.5327	0	0	24.2426
CUFF.17752	chr8	350820	351345	+	526	0.6751	0	17.2371	0.405002	0	0	25.5327	0	0	17.2371
CUFF.11497	chr20	63902651	63902976	+	326	1.08927	0	26.4214	0.653469	0	6.87986	24.256	10.5282	0.260389	3.8404
CUFF.8169	chr17	83154549	83154865	+	317	1.1202	0	27.1716	0.672022	0	2.83007	24.256	4.21128	0.104156	9.60101
CUFF.3941	chr12	31553630	31554081	+	452	0.785625	13.9037	19.0562	1.41392	0	3.96962	24.256	2.80752	0.208311	4.8005
CUFF.244	chr1	20775626	20775869	+	244	1.45534	23.7748	35.3008	11.35	0	18.3839	24.256	1.61972	0.520779	1.9202
CUFF.6488	chr16	18788237	18788782	+	546	0.650371	19.4785	15.7754	1.1705	0	1.6431	24.256	1.40376	0.104156	9.60101
CUFF.14150	chr5	242263	242861	+	599	0.592826	4.84228	14.3796	0.711288	0	0	24.256	0	0	14.3796
CUFF.17233	chr7	101823209	101823595	+	387	0.917578	9.9932	22.2568	2.20187	0	0	24.256	0	0	22.2568
CUFF.17693	chr7	159033661	159033969	+	309	1.1492	1.56447	27.875	0.68942	0	0	24.256	0	0	27.875
CUFF.17713	chr7	159117954	159118766	+	813	0.436781	1.18923	10.5946	0.262031	0	0	24.256	0	0	10.5946
CUFF.17743	chr8	222074	222639	+	566	0.62739	0	15.218	0.37638	0	0	24.256	0	0	15.218
CUFF.18784	chr8	144943356	144943681	+	326	1.08927	5.93154	26.4214	3.92081	0	0	24.256	0	0	26.4214
CUFF.19853	chr9	138128964	138129145	+	182	1.95111	31.8739	44.8354	1.1705	40.9691	305.617	22.9794	261.1	6.81641	0.146705
CUFF.6096	chr15;chr15	80463038;80468571	80463502;80468580	+;+	475	0.747585	50.8864	17.1791	0.448486	167.442	30.2192	22.9794	67.3805	1.75907	0.568481
CUFF.8515	chr19	246016	246641	+	626	0.567257	0	13.0352	0.340305	0	5.01592	22.9794	14.7395	0.384798	2.59877
CUFF.5133	chr13	113246372	113246652	+	281	1.26371	15.4832	29.0393	0.758117	0	6.38529	22.9794	8.42257	0.219884	4.54785
CUFF.19347	chr9	121844866	121845232	+	367	0.967582	0	22.2345	0.580466	0	3.66676	22.9794	6.31692	0.164913	6.0638
CUFF.7462	chr17	32380895	32381080	+	186	1.90915	18.1933	43.8712	6.87196	0	19.2932	22.9794	2.80752	0.439769	2.27392
CUFF.17735	chr8	209019	209547	+	529	0.671272	1.82768	15.4254	0.402705	0	0.847952	22.9794	2.10564	0.0549711	18.1914
CUFF.5274	chr14	30625821	30626267	+	447	0.794413	0	18.2551	0.476579	0	1.0035	22.9794	2.10564	0.0549711	18.1914
CUFF.10921	chr2	242181332	242181625	+	294	1.20783	0	27.7553	0.724595	0	1.52574	22.9794	2.10564	0.0549711	18.1914
CUFF.14766	chr5	59304726	59305149	+	424	0.837506	28.5036	19.2454	0.502431	0	1.05794	22.9794	2.10564	0.0549711	18.1914
CUFF.14209	chr5	869789	870057	+	269	1.32008	19.7681	30.3348	6.33549	9.23963	6.67014	22.9794	1.05282	0.219884	4.54785
CUFF.20211	chrX	73952566	73952940	+	375	0.94694	2.57824	21.7601	2.27233	0	2.39236	22.9794	1.05282	0.109942	9.09569
CUFF.18314	chr8	105844332	105844691	+	360	0.986396	4.02851	22.6668	26.0371	0	12.4602	22.9794	0.478555	0.549711	1.81914
CUFF.4759	chr12	133057220	133058168	+	949	0.748372	9.1692	17.1972	7.18334	7.85709	2.36336	22.9794	0.329006	0.137428	7.27655
CUFF.3799	chr12	20624423	20624718	+	296	1.19967	3.26636	27.5677	0.719699	0	0	22.9794	0	0	27.5677
CUFF.12242	chr22	50783043	50783354	+	312	1.13815	1.54943	26.154	1.36558	0	0	22.9794	0	0	26.154
CUFF.12277	chr3	4568580	4569193	+	614	0.578343	6.29864	13.29	0.346956	0	0	22.9794	0	0	13.29
CUFF.14177	chr5	358725	359553	+	829	0.428351	4.08196	9.84324	0.256973	0	0	22.9794	0	0	9.84324
CUFF.17671	chr7	158949430	158949682	+	253	1.40357	0	32.2532	0.842019	0	0	22.9794	0	0	32.2532
CUFF.17682	chr7	159020783	159021303	+	521	1.36316	0	30.4544	0.408888	0	0	22.3411	0	0	30.4544
CUFF.20553	chrX_KI270880v1_alt	4990	5329	+	340	2.08884	4.26548	46.6669	3.13281	0	0	22.3411	0	0	46.6669
CUFF.11626	chr21;chr21;chr21	37828041;37829462;37835807	37828048;37829468;37835848	-;-;-	57	6.22987	1068.61	135.205	3.73738	2311.04	133.783	21.7028	35.7959	0.989479	1.01063
CUFF.2616	chr10	133567000	133567947	+	948	0.374581	0.509938	8.12944	0.224716	2.62179	3.78537	21.7028	16.8451	0.465637	2.14759
CUFF.11498	chr20	63903059	63903518	+	460	0.771962	0	16.7537	0.463111	0	5.85087	21.7028	12.6338	0.349228	2.86346
CUFF.17746	chr8	228159	228824	+	666	1.06637	0	23.1433	0.319866	0	1.34705	21.7028	4.21128	0.0582047	17.1808
CUFF.2211	chr10	68520296	68520771	+	476	0.746014	1.01559	16.1906	1.79018	0	3.76947	21.7028	2.10564	0.232819	4.29519
CUFF.5189	chr13	114280466	114280729	+	264	2.69017	0	58.3842	0.806935	0	1.69912	21.7028	2.10564	0.0291023	34.3615
CUFF.4025	chr12	46190466	46191265	+	800	0.443878	15.7112	9.63339	3.99433	0	3.36425	21.7028	0.842257	0.349228	2.86346
CUFF.7110	chr16	90167517	90168267	+	751	0.47284	0.643703	10.2619	0.283663	0	0	21.7028	0	0	10.2619
CUFF.8066	chr17	80863818	80864316	+	499	0.711629	15.5005	15.4443	1.28075	0	0	21.7028	0	0	15.4443
CUFF.8516	chr19	247151	247898	+	748	0.474736	0	10.3031	0.284801	0	0	21.7028	0	0	10.3031
CUFF.8722	chr19	7904329	7904975	+	647	0.548845	0	11.9115	0.329259	0	0	21.7028	0	0	11.9115
CUFF.17680	chr7	159015808	159016202	+	395	1.79799	4.8954	39.0213	0.539319	0	0	21.7028	0	0	39.0213
CUFF.17719	chr7	159127747	159128465	+	719	0.987768	6.05116	21.4373	0.296288	0	0	21.7028	0	0	21.4373
CUFF.19190	chr9	98010579	98010825	+	247	1.43766	29.3575	31.2013	3.44989	0	0	21.7028	0	0	31.2013
CUFF.19875	chr9	137661598	137662146	+	549	0.646817	2.64164	14.0377	0.388034	0	0	21.7028	0	0	14.0377
CUFF.9311	chr19;chr19	58575527;58581248	58575591;58581487	+;+	305	3.49281	3.16997	74.3174	3.49231	0	2.94142	21.2772	0.842257	0.0395792	25.2658
CUFF.15019	chr5	102837513	102839238	+	1726	0.205737	0.840245	4.20242	1.35767	5.76005	68.6104	20.4261	50.5354	16.3264	0.0612505
CUFF.16307	chr6	157022452	157023165	+	714	0.497343	0	10.1588	0.298363	0	6.91069	20.4261	23.1621	0.680267	1.47001
CUFF.1826	chr10	132169	132426	+	258	1.37637	0	28.1139	0.825701	0	5.21589	20.4261	6.31692	0.185527	5.39004
CUFF.8097	chr17	81666119	81666562	+	444	0.799781	9.79907	16.3364	2.399	0	6.06171	20.4261	2.52677	0.371055	2.69502
CUFF.4800	chr13;chr13	27990563;27991227	27991064;27991471	+;+	747	0.475372	0	9.71001	0.285182	0	0.600491	20.4261	2.10564	0.0618425	16.1701
CUFF.3935	chr12	31528081	31528309	+	229	1.55067	2.11101	31.6741	0.930266	0	1.95881	20.4261	2.10564	0.0618425	16.1701
CUFF.9292	chr19	58516924	58517245	+	322	1.1028	13.5118	22.526	0.661587	0	1.39306	20.4261	2.10564	0.0618425	16.1701
CUFF.9344	chr2	1686423	1686671	+	249	1.42612	17.473	29.13	4.27773	0	3.60295	20.4261	0.842257	0.123685	8.08506
CUFF.6861	chr16	75336587	75336832	+	246	1.44351	5.89538	29.4853	6.06185	0	1.82344	20.4261	0.300806	0.0618425	16.1701
CUFF.6405	chr16;chr16	2603703;2610465	2603730;2610900	+;+	464	0.765307	11.4604	15.6323	6.88677	0	1.93348	20.4261	0.280752	0.123685	8.08506
CUFF.4764	chr12	133202670	133202926	+	257	1.38172	0	28.2233	5.8024	0	0	20.4261	0	0	28.2233
CUFF.11743	chr21	46457571	46458169	+	599	0.592826	4.03523	12.1091	0.711288	0	0	20.4261	0	0	12.1091
CUFF.13317	chr4	705015	705406	+	392	0.905874	0	18.5035	0.543446	0	0	20.4261	0	0	18.5035
CUFF.17683	chr7;chr7	159016318;159016928	159016897;159017251	+;+	904	1.57125	5.34758	30.5902	0.235654	0	0.496202	19.4687	2.10564	0.016221	61.6486
CUFF.16446	chr6	165901288	165901543	+	256	1.38712	0	26.5627	0.832152	0	10.5133	19.1495	12.6338	0.395792	2.52658
CUFF.1978	chr10	4069016	4069238	+	223	1.59239	30.3493	30.4935	0.955295	111.456	12.0691	19.1495	12.6338	0.395792	2.52658
CUFF.13274	chr3	196917284	196917619	+	336	1.05685	25.8975	20.2382	3.1701	7.3972	16.0202	19.1495	5.05354	0.791583	1.26329
CUFF.10344	chr2	182177398	182177770	+	373	0.952018	11.6643	18.2307	0.571128	0	2.40518	19.1495	4.21128	0.131931	7.57974
CUFF.16084	chr6	71359600	71359858	+	259	1.37105	3.73298	26.255	1.64503	0	6.92767	19.1495	4.21128	0.263861	3.78987
CUFF.5836	chr15	46995350	46995822	+	473	0.750746	9.19828	14.3764	0.450382	0	1.89669	19.1495	4.21128	0.131931	7.57974
CUFF.5306	chr14	37502247	37502652	+	406	0.874637	0	16.7489	1.04941	0	3.31453	19.1495	3.15846	0.197896	5.05316
CUFF.14311	chr5	10421931	10422295	+	365	0.972884	13.2444	18.6302	3.50188	6.80948	8.60265	19.1495	2.45658	0.461757	2.16564
CUFF.5863	chr15	51647430	51647694	+	265	1.34001	0	25.6605	0.80389	0	1.6927	19.1495	2.10564	0.0659653	15.1595
CUFF.18778	chr8	144522972	144523564	+	593	0.598824	11.413	11.4672	5.38864	20.9567	6.80793	19.1495	1.26338	0.593688	1.68439
CUFF.9358	chr2	1734365	1734600	+	236	1.50467	24.5807	28.8137	1.80535	0	1.90071	19.1495	1.05282	0.0659653	15.1595
CUFF.6271	chr15	101220516	101221152	+	637	0.557461	6.83012	10.6751	3.67871	0	3.52093	19.1495	0.95711	0.329826	3.0319
CUFF.20342	chrX	115941474	115942066	+	593	0.598824	7.33691	11.4672	1.79621	0	0.756436	19.1495	0.421128	0.0659653	15.1595
CUFF.18519	chr8	127836862	127837235	+	374	0.949472	1.29257	18.1819	9.11362	0	2.39875	19.1495	0.263205	0.131931	7.57974
CUFF.1807	chr1	248837871	248838091	+	221	1.6068	6.56227	30.7694	0.963941	0	0	19.1495	0	0	30.7694
CUFF.3076	chr11	66093982	66094312	+	331	1.07282	1.46049	20.5439	0.643598	0	0	19.1495	0	0	20.5439
CUFF.6511	chr16	20805489	20806015	+	527	0.673819	11.0077	12.9033	4.04233	0	0	19.1495	0	0	12.9033
CUFF.9329	chr2	258731	259076	+	346	1.02631	2.79434	19.6533	1.84709	0	0	19.1495	0	0	19.6533
CUFF.9983	chr2	113593688	113594108	+	421	0.843474	2.29654	16.1521	3.03607	5.90371	0	19.1495	0	0	16.1521
CUFF.11504	chr20	63912560	63912979	+	420	0.845483	0	16.1906	1.01443	0	0	19.1495	0	0	16.1906
CUFF.11529	chr20	64284646	64285301	+	656	0.541315	0	10.3659	0.324742	18.9441	0	19.1495	0	0	10.3659
CUFF.13327	chr4	771802	772038	+	237	1.49832	10.1988	28.6922	1.79773	0	0	19.1495	0	0	28.6922
CUFF.10841	chr2	241041471	241041913	+	443	1.60317	24.0074	29.6766	0.480882	0	6.0754	18.5112	12.6338	0.20472	4.88472
CUFF.11530	chr20	64286032	64286298	+	267	1.32997	0	23.7704	0.797868	0	11.7602	17.8729	14.7395	0.49474	2.02127
CUFF.12168	chr22	46105989	46106941	+	953	0.372616	9.63798	6.65971	0.447074	0	3.76551	17.8729	8.42257	0.565417	1.76861
CUFF.1976	chr10	3943994	3944287	+	294	1.20783	8.22144	21.5874	0.724595	16.9079	4.57721	17.8729	6.31692	0.212031	4.71629
CUFF.14089	chr4	183957833	183958140	+	308	1.15293	10.9868	20.6062	1.38332	0	5.82554	17.8729	4.21128	0.282708	3.53721
CUFF.11417	chr20	62384385	62384677	+	293	1.21195	11.5493	21.6611	1.45414	0	4.59283	17.8729	3.15846	0.212031	4.71629
CUFF.5196	chr13	114319993	114320282	+	290	1.22449	0	21.8852	1.46918	0	4.64034	17.8729	3.15846	0.212031	4.71629
CUFF.17716	chr7	159122865	159123204	+	340	1.04442	0	18.6668	0.626561	0	1.31931	17.8729	2.10564	0.0706771	14.1489
CUFF.9978	chr2	113490181	113490478	+	298	1.19162	6.48887	21.2977	4.28921	0	7.52629	17.8729	1.7547	0.353385	2.82977
CUFF.20276	chrX	101345572	101345941	+	370	0.959737	3.91963	17.1533	4.03031	0	4.84937	17.8729	1.20322	0.282708	3.53721
CUFF.11304	chr20;chr20;chr20;chr20	50579170;50579706;50581265;50582694	50579332;50579926;50581462;50582944	+;+;+;+	833	0.426294	0	7.61909	12.787	0	7.53894	17.8729	0.58958	0.989479	1.01063
CUFF.16074	chr6;chr6	63563099;63577639	63563425;63577649	-;-	338	1.0506	0	18.7772	3.15134	0	1.32712	17.8729	0.421128	0.0706771	14.1489
CUFF.4135	chr12	49744554	49745105	+	552	0.643302	10.5091	11.4977	2.70148	0	0.812621	17.8729	0.300806	0.0706771	14.1489
CUFF.180	chr1	11440874	11441078	+	205	1.73221	0	30.9595	1.03918	0	0	17.8729	0	0	30.9595
CUFF.1233	chr1	176006384	176006936	+	553	0.642139	1.74836	11.4769	0.385228	0	0	17.8729	0	0	11.4769
CUFF.3306	chr11	76481779	76482185	+	407	0.872488	15.441	15.5939	2.61709	12.2136	0	17.8729	0	0	15.5939
CUFF.4769	chr12_KI270904v1_alt	351907	352218	+	312	1.13815	0	20.342	4.09675	0	0	17.8729	0	0	20.342
CUFF.5134	chr13	113247575	113248032	+	458	0.775333	0	13.8574	0.465133	0	0	17.8729	0	0	13.8574
CUFF.9324	chr1_KI270706v1_random	154687	155175	+	489	0.726181	0	12.9789	0.435646	0	0	17.8729	0	0	12.9789
CUFF.10832	chr2	240981109	240981460	+	352	1.00881	0	18.0304	0.605201	0	0	17.8729	0	0	18.0304
CUFF.14561	chr5	37078599	37078775	+	177	2.00623	5.46238	35.8571	1.20356	0	0	17.8729	0	0	35.8571
CUFF.16371	chr6	165772499	165772752	+	254	1.39804	15.2259	24.987	0.838704	0	0	17.8729	0	0	24.987
CUFF.17751	chr8	238062	238316	+	255	1.39256	0	24.889	0.835415	0	0	17.8729	0	0	24.889
CUFF.18366	chr8	118021346	118021585	+	240	1.47959	2.01425	26.4446	13.3144	0	0	17.8729	0	0	26.4446
CUFF.18803	chr9	12015	12858	+	844	0.420738	0	7.51979	0.252406	0	0	17.8729	0	0	7.51979
CUFF.18819	chr9;chr9	2823785;2825626	2824700;2825632	+;+	923	3.46254	17.2837	60.9032	3.69284	13.464	30.6172	17.5892	8.29096	0.502719	1.98918
CUFF.16411	chr6	165864416	165864902	+	487	0.729164	2.97795	12.1014	0.437435	0	12.8951	16.5962	29.479	1.06559	0.938445
CUFF.7983	chr17	78504037	78504328	+	292	1.21611	0	20.1828	0.729558	0	6.14475	16.5962	8.42257	0.304455	3.28456
CUFF.1791	chr1	247352163	247353095	+	933	0.380603	0	6.31658	0.228329	0	1.44234	16.5962	6.31692	0.228341	4.37941
CUFF.17247	chr7	101862588	101862948	+	361	0.983664	0	16.3251	0.590113	0	3.7277	16.5962	6.31692	0.228341	4.37941
CUFF.13468	chr4	7923443	7923681	+	239	1.48579	14.1588	24.6584	0.891343	0	3.7537	16.5962	4.21128	0.152228	6.56911
CUFF.14140	chr5	50020	50633	+	614	0.578343	0	9.59832	0.346956	0	1.46113	16.5962	4.21128	0.152228	6.56911
CUFF.17723	chr7	159138920	159139856	+	937	0.757957	0.515924	12.5792	0.227354	0	0.957453	16.5962	4.21128	0.0761138	13.1382
CUFF.13304	chr4	466223	466610	+	388	0.915213	1.24593	15.1891	0.549049	0	1.1561	16.5962	2.10564	0.0761138	13.1382
CUFF.13366	chr4	1180145	1180514	+	370	0.959737	5.22617	15.928	0.575759	0	1.21234	16.5962	2.10564	0.0761138	13.1382
CUFF.8346	chr18	20561821	20562395	+	575	0.61757	0	10.2493	9.26221	21.6127	13.262	16.5962	1.43184	1.29393	0.772837
CUFF.15277	chr5	138829822	138830536	+	715	0.496647	0.676113	8.24247	5.95891	0	5.01893	16.5962	0.842257	0.60891	1.64228
CUFF.18910	chr9	21896134	21896332	+	199	1.78444	26.7218	29.6149	3.21152	0	2.2541	16.5962	0.70188	0.0761138	13.1382
CUFF.6851	chr16	75361803	75362058	+	256	1.38712	9.44181	23.021	9.98582	0	3.50443	16.5962	0.35094	0.152228	6.56911
CUFF.18553	chr8	127957794	127958264	+	471	0.753933	3.07911	12.5125	5.87983	0	1.90474	16.5962	0.323945	0.152228	6.56911
CUFF.7061	chr16	89521083	89521406	+	324	1.096	1.49204	18.1894	13.1501	0	4.1534	16.5962	0.315846	0.228341	4.37941
CUFF.11274	chr20	49647970	49648233	+	264	1.34509	9.1557	22.3234	5.64855	9.41462	1.69912	16.5962	0.300806	0.0761138	13.1382
CUFF.3525	chr11	123588616	123588922	+	307	1.15669	0	19.1966	0.693912	0	0	16.5962	0	0	19.1966
CUFF.6313	chr16	137934	138400	+	467	0.760391	1.03516	12.6196	4.10552	0	0	16.5962	0	0	12.6196
CUFF.9270	chr19	58485329	58486031	+	703	0.505125	0	8.38317	0.303031	0	0	16.5962	0	0	8.38317
CUFF.9341	chr2	1664672	1664928	+	257	1.38172	0	22.9314	0.828914	0	0	16.5962	0	0	22.9314
CUFF.10831	chr2	240976247	240977517	+	1271	0.279388	0	4.6368	0.167609	0	0	16.5962	0	0	4.6368
CUFF.11806	chr22	19796457	19797195	+	739	0.480518	9.81233	7.97479	0.288269	0	0	16.5962	0	0	7.97479
CUFF.14139	chr5	15987	16302	+	316	1.12374	0	18.6499	0.674148	0	0	16.5962	0	0	18.6499
CUFF.18783	chr8	144942046	144942677	+	632	0.561871	0.764906	9.32495	1.3483	0	0	16.5962	0	0	9.32495
CUFF.19231	chr9	107285949	107286405	+	457	0.77703	14.8094	12.8958	2.33075	0	0	16.5962	0	0	12.8958
CUFF.4024	chr12	46194318	46194567	+	250	2.84082	56.0768	45.3336	8.52124	0	1.79427	15.9579	0.210564	0.0395792	25.2658
CUFF.18817	chr9	2823683	2825284	+	1602	2.43828	10.8634	38.7684	3.72339	7.75737	20.4403	15.8999	5.48971	0.527241	1.89667
CUFF.11531	chr20	64286728	64286841	+	114	3.11494	29.6837	47.7196	1.86869	130.814	47.2175	15.3196	25.2677	0.989479	1.01063
CUFF.5739	chr15	41770159	41770524	+	366	0.970226	22.454	14.8635	2.32821	0	19.6095	15.3196	8.42257	1.31931	0.757974
CUFF.3900	chr12	20466955	20467217	+	263	1.3502	9.19051	20.6845	0.810003	0	5.11673	15.3196	6.31692	0.24737	4.04253
CUFF.1173	chr1	164675878	164676073	+	196	1.81175	12.3322	27.7553	1.08689	0	4.57721	15.3196	4.21128	0.164913	6.0638
CUFF.362	chr1	29180701	29180913	+	213	1.66715	2.26958	25.5401	5.00073	0	10.5297	15.3196	2.10564	0.412283	2.42552
CUFF.3476	chr11	122348784	122349128	+	345	1.02928	4.20366	15.7682	0.617481	0	1.30019	15.3196	2.10564	0.0824566	12.1276
CUFF.9340	chr2	1652790	1653113	+	324	1.096	2.98408	16.7902	0.657503	0	1.38447	15.3196	2.10564	0.0824566	12.1276
CUFF.14456	chr5	17239091	17239492	+	402	0.88334	0	13.5324	0.529928	0	1.11584	15.3196	2.10564	0.0824566	12.1276
CUFF.2878	chr11	47470145	47470586	+	442	0.8034	16.4057	12.3078	5.78364	0	6.08914	15.3196	1.05282	0.49474	2.02127
CUFF.12626	chr3;chr3;chr3	50288057;50288409;50288583	50288271;50288504;50288658	-;-;-	387	0.917578	4.9966	14.0569	7.70654	0	8.11361	15.3196	1.05282	0.577196	1.73251
CUFF.13380	chr4	1235502	1235948	+	447	0.794413	6.48887	12.1701	1.90632	0	2.00701	15.3196	1.05282	0.164913	6.0638
CUFF.8490	chr18	74823275	74823590	+	316	1.12374	0	17.2153	4.04489	0	2.83903	15.3196	0.70188	0.164913	6.0638
CUFF.7761	chr17	61980319	61980899	+	581	0.611192	18.3051	9.36322	12.4665	0	8.49266	15.3196	0.681237	0.907023	1.10251
CUFF.4309	chr12;chr12	57492440;57492696	57492669;57492770	+;+	305	1.16427	3.16997	17.8362	15.3662	0	5.88284	15.3196	0.382844	0.329826	3.0319
CUFF.14527	chr5	34174567	34174835	+	269	1.32008	14.3768	20.2232	4.75162	0	1.66753	15.3196	0.35094	0.0824566	12.1276
CUFF.12728	chr3;chr3	69042839;69043750	69042912;69043870	-;-	195	1.82104	34.7071	27.8976	20.7569	0	2.30034	15.3196	0.110823	0.0824566	12.1276
CUFF.1646	chr1	230136122	230136762	+	641	0.553982	4.525	8.48679	0.664683	0	0	15.3196	0	0	8.48679
CUFF.1815	chr1	248904571	248904746	+	176	2.01763	0	30.9093	1.2104	0	0	15.3196	0	0	30.9093
CUFF.1818	chr1	248842099	248842497	+	399	0.889982	0	13.6342	0.533912	0	0	15.3196	0	0	13.6342
CUFF.1828	chr10	152092	152368	+	277	1.28196	0	19.6391	2.30719	0	0	15.3196	0	0	19.6391
CUFF.6986	chr16	87525731	87525988	+	258	1.37637	0	21.0854	0.825701	0	0	15.3196	0	0	21.0854
CUFF.8193	chr18	195278	195467	+	190	1.86896	0	28.6318	5.60608	0	0	15.3196	0	0	28.6318
CUFF.9233	chr19	57754508	57754816	+	309	1.1492	0	17.6053	1.37884	0	0	15.3196	0	0	17.6053
CUFF.9268	chr19	58482037	58482228	+	192	1.84949	12.5891	28.3335	1.10954	0	0	15.3196	0	0	28.3335
CUFF.9269	chr19	58484320	58485139	+	820	0.433052	0	6.63419	0.259794	0	0	15.3196	0	0	6.63419
CUFF.9286	chr19	58459614	58459985	+	372	0.954577	0	14.6237	0.572664	0	0	15.3196	0	0	14.6237
CUFF.9294	chr19	58520631	58520838	+	208	1.70722	16.269	26.154	1.02419	0	0	15.3196	0	0	26.154
CUFF.10866	chr2	241076627	241077125	+	499	0.711629	1.93756	10.9019	0.426916	0	0	15.3196	0	0	10.9019
CUFF.10919	chr2	242140007	242140984	+	978	0.363091	3.46007	5.56241	0.217823	0	0	15.3196	0	0	5.56241
CUFF.12411	chr3	16899090	16899447	+	358	0.991907	17.5544	15.1956	0.595058	0	0	15.3196	0	0	15.1956
CUFF.14127	chr4	190115059	190115236	+	178	1.99496	0	30.562	1.1968	0	0	15.3196	0	0	30.562
CUFF.14128	chr4	190118566	190118909	+	344	1.03228	0	15.814	0.619276	0	0	15.3196	0	0	15.814
CUFF.14724	chr5	59083437	59083584	+	148	2.39934	22.8645	36.757	1.4394	0	0	15.3196	0	0	36.757
CUFF.16584	chr7	1101236	1101900	+	665	0.533989	0.726949	8.1805	1.28139	0	0	15.3196	0	0	8.1805
CUFF.17656	chr7	158867847	158868163	+	317	1.1202	0	17.161	0.672022	0	0	15.3196	0	0	17.161
CUFF.17690	chr7	159031686	159032248	+	563	1.8922	6.01056	27.3773	0.378385	0	0	14.4685	0	0	27.3773
CUFF.10002	chr2	113624779	113625597	+	819	1.73432	0.590257	24.9086	0.260111	0	11.5017	14.3621	44.2185	0.461757	2.16564
CUFF.605	chr1	51828848	51832869	+	4022	0.0882901	1.32214	1.23986	0.847463	0	52.0837	14.043	61.4584	42.0079	0.023805
CUFF.10012	chr2	121467950	121469198	+	1249	0.28431	3.09637	3.99255	0.170561	0	2.15484	14.043	12.6338	0.539716	1.85283
CUFF.2197	chr10	67960038	67960626	+	589	0.602891	4.10374	8.46638	0.361682	0	2.28472	14.043	6.31692	0.269858	3.70565
CUFF.10918	chr2	242127216	242127587	+	372	0.954577	6.49759	13.4051	0.572664	0	2.41165	14.043	4.21128	0.179905	5.55848
CUFF.17328	chr7	111216960	111217448	+	489	0.726181	0	10.1977	0.435646	0	1.83463	14.043	4.21128	0.179905	5.55848
CUFF.13061	chr3	149373502	149374207	+	706	0.502978	3.42366	7.06331	0.301743	0	1.27073	14.043	4.21128	0.179905	5.55848
CUFF.20499	chrX	151955916	151956236	+	321	1.10624	9.0359	15.5349	0.663648	0	2.79481	14.043	4.21128	0.179905	5.55848
CUFF.12155	chr22	46077347	46077630	+	284	1.25036	8.51093	17.5588	3.00044	0	11.0562	14.043	3.68487	0.629669	1.58814
CUFF.9362	chr2	1741965	1742605	+	641	0.553982	0.754167	7.77956	0.997024	0	2.09938	14.043	2.10564	0.269858	3.70565
CUFF.10516	chr2	210666220	210666743	+	524	0.677677	20.2963	9.5166	0.406547	0	0.856043	14.043	2.10564	0.0899527	11.117
CUFF.10580	chr2	218761856	218762329	+	474	0.749162	0	10.5205	0.449432	0	0.946343	14.043	2.10564	0.0899527	11.117
CUFF.11495	chr20	63901434	63901883	+	450	0.789117	3.22281	11.0815	0.473402	0	0.996815	14.043	2.10564	0.0899527	11.117
CUFF.18097	chr8	51899525	51900084	+	560	0.634112	0.863252	8.90482	0.760825	0	1.60202	14.043	2.10564	0.179905	5.55848
CUFF.6162	chr15	90594864	90595612	+	749	0.474102	6.45422	6.65781	1.13768	16.5919	1.79666	14.043	1.57923	0.269858	3.70565
CUFF.11067	chr20	33671950	33672211	+	262	1.35535	9.22559	19.0332	1.62619	0	1.71209	14.043	1.05282	0.0899527	11.117
CUFF.16841	chr7	43704542	43704979	+	438	0.810737	5.5185	11.3852	5.83646	0	6.14475	14.043	1.05282	0.539716	1.85283
CUFF.5740	chr15	41776107	41776434	+	328	1.08263	7.36922	15.2033	3.24742	0	2.73516	14.043	0.842257	0.179905	5.55848
CUFF.5764	chr15	43795065	43795444	+	380	0.934481	3.81648	13.1229	10.0909	0	8.26307	14.043	0.818861	0.629669	1.58814
CUFF.634	chr1	55195024	55195261	+	238	1.49203	0	20.9525	2.68526	0	1.88473	14.043	0.70188	0.0899527	11.117
CUFF.16359	chr6	165652926	165653209	+	284	1.25036	0	17.5588	2.25033	0	1.57946	14.043	0.70188	0.0899527	11.117
CUFF.5486	chr14	71346349	71346689	+	341	1.04136	1.41766	14.6237	7.49669	0	3.94633	14.043	0.52641	0.269858	3.70565
CUFF.17257	chr7	101919375	101919773	+	399	0.889982	0	12.498	2.13565	0	1.12423	14.043	0.52641	0.0899527	11.117
CUFF.15538	chr5	181236199	181236930	+	732	0.970226	3.96247	13.6249	2.61923	3.39544	1.22559	14.043	0.46792	0.0899527	11.117
CUFF.9162	chr19	49922401	49922611	+	211	1.68295	0	23.6336	6.05775	0	2.12591	14.043	0.35094	0.0899527	11.117
CUFF.18772	chr8	144850248	144850829	+	582	0.610142	3.32248	8.56821	5.85652	0	1.54147	14.043	0.263205	0.179905	5.55848
CUFF.8868	chr19	18280041	18280325	+	285	1.24597	27.1394	17.4972	9.7172	0	1.57392	14.043	0.161972	0.0899527	11.117
CUFF.9	chr1	789479	789677	+	199	1.78444	0	25.0588	1.07051	0	0	14.043	0	0	25.0588
CUFF.682	chr1	66057602	66057930	+	329	1.07934	29.3873	15.1571	0.64751	0	0	14.043	0	0	15.1571
CUFF.1182	chr1	165892631	165892801	+	171	2.07662	8.48107	29.162	1.24579	58.1394	0	14.043	0	0	29.162
CUFF.1793	chr1	247354296	247354466	+	171	2.07662	0	29.162	1.24579	0	0	14.043	0	0	29.162
CUFF.2216	chr10	68333473	68333710	+	238	1.49203	12.1871	20.9525	9.84597	10.4431	0	14.043	0	0	20.9525
CUFF.2301	chr10	80489611	80489935	+	325	1.09262	4.46235	15.3437	0.65548	0	0	14.043	0	0	15.3437
CUFF.4177	chr12	51055850	51056019	+	170	2.08884	25.5929	29.3335	5.01249	43.8611	0	14.043	0	0	29.3335
CUFF.4424	chr12	79639892	79640156	+	265	1.34001	0	18.8177	0.80389	0	0	14.043	0	0	18.8177
CUFF.4618	chr12	121760484	121760762	+	279	1.27277	0	17.8735	3.05421	0	0	14.043	0	0	17.8735
CUFF.5744	chr15	41951394	41951689	+	296	1.19967	0	16.8469	0.719699	0	0	14.043	0	0	16.8469
CUFF.8171	chr17	83195302	83195571	+	270	1.3152	0	18.4692	0.789003	0	0	14.043	0	0	18.4692
CUFF.9330	chr2	262207	262549	+	343	1.03528	0	14.5385	0.621081	0	0	14.043	0	0	14.5385
CUFF.9987	chr2;chr2	113596817;113597489	113596832;113598854	+;+	1382	0.256948	0	3.60832	0.308294	0	0	14.043	0	0	3.60832
CUFF.10390	chr2	182322087	182322359	+	273	1.30074	1.77077	18.2663	0.780333	0	0	14.043	0	0	18.2663
CUFF.10907	chr2	241688365	241688915	+	551	0.644469	1.7547	9.05027	0.386626	0	0	14.043	0	0	9.05027
CUFF.13563	chr4	24385001	24385400	+	400	0.887757	20.5454	12.4667	0.532577	0	0	14.043	0	0	12.4667
CUFF.15829	chr6	33650027	33650418	+	392	0.905874	6.16608	12.7212	0.543446	0	0	14.043	0	0	12.7212
CUFF.17672	chr7	158951093	158951541	+	449	0.790875	0	11.1062	0.948913	5.53555	0	14.043	0	0	11.1062
CUFF.17750	chr8	234801	235199	+	399	0.889982	8.48107	12.498	0.533912	0	0	14.043	0	0	12.498
CUFF.18846	chr9	5786995	5787313	+	319	1.11317	19.7005	15.6323	3.33904	0	0	14.043	0	0	15.6323
CUFF.11501	chr20	63904365	63906712	+	2348	2.26854	0.823545	31.664	1.08874	0	0.764168	13.9579	0.70188	0.0241336	41.4359
CUFF.17675	chr7	158971027	158971649	+	623	3.98992	0.775956	52.392	0.341944	0	1.44002	13.1311	4.21128	0.0274855	36.3828
CUFF.15548	chr5	181242550	181243209	+	660	2.15214	1.46491	28.1618	4.51884	0	0.679646	13.0855	0.150403	0.0241336	41.4359
CUFF.17681	chr7	159018945	159019405	+	461	3.08115	9.43772	40.3184	0.462106	0	0	13.0855	0	0	40.3184
CUFF.17595	chr7	152675166	152675540	+	375	0.94694	0	12.089	0.568082	0	10.7656	12.7663	18.9508	0.890531	1.12293
CUFF.11474	chr20	63697627	63697985	+	359	0.989144	4.03973	12.6277	0.593401	0	3.74847	12.7663	6.31692	0.296844	3.36878
CUFF.11086	chr20	34465086	34465929	+	844	0.420738	0	5.37128	0.252406	0	1.59443	12.7663	6.31692	0.296844	3.36878
CUFF.13815	chr4	102701874	102702337	+	464	0.765307	2.08371	9.77017	0.459118	0	2.90022	12.7663	6.31692	0.296844	3.36878
CUFF.12281	chr3;chr3	4627784;4639384	4627878;4639440	+;+	152	2.3362	31.804	29.8247	2.80304	0	11.8044	12.7663	4.21128	0.395792	2.52658
CUFF.10218	chr2	153699305	153699779	+	475	0.747585	9.15955	9.54392	0.448486	0	1.8887	12.7663	4.21128	0.197896	5.05316
CUFF.14653	chr5	41826783	41826999	+	217	1.63642	8.91098	20.8911	0.981709	0	4.13426	12.7663	4.21128	0.197896	5.05316
CUFF.2566	chr10	125892171	125892465	+	295	1.20374	6.55486	15.3673	6.49925	0	16.7262	12.7663	2.57356	1.08843	0.918757
CUFF.1954	chr10	1715091	1715487	+	397	0.894465	6.08842	11.419	0.536602	0	1.12989	12.7663	2.10564	0.0989479	10.1063
CUFF.4663	chr12	124267606	124267818	+	213	1.66715	0	21.2834	1.00015	0	2.10595	12.7663	2.10564	0.0989479	10.1063
CUFF.11187	chr20	38432651	38432939	+	289	1.22873	13.3819	15.6864	0.737131	0	1.55213	12.7663	2.10564	0.0989479	10.1063
CUFF.17660	chr7	158933316	158933548	+	233	1.52405	4.14954	19.4565	0.914296	0	1.92518	12.7663	2.10564	0.0989479	10.1063
CUFF.1710	chr1	241635716	241635908	+	193	1.83991	2.50477	23.4889	6.62272	0	13.9451	12.7663	2.10564	0.593688	1.68439
CUFF.9256	chr19	58272237	58272559	+	323	1.09939	5.98664	14.0352	0.659538	0	1.38875	12.7663	2.10564	0.0989479	10.1063
CUFF.9273	chr19	58492011	58492414	+	404	0.878967	0	11.2212	0.527304	0	1.11031	12.7663	2.10564	0.0989479	10.1063
CUFF.13609	chr4	40623685	40624008	+	324	1.096	7.4602	13.9919	0.657503	0	1.38447	12.7663	2.10564	0.0989479	10.1063
CUFF.6195	chr15	94377670	94377946	+	277	1.28196	0	16.3659	2.30719	0	3.23875	12.7663	1.40376	0.197896	5.05316
CUFF.16798	chr7	32870039	32870260	+	222	1.59956	21.7757	20.4205	10.5556	22.3915	12.1234	12.7663	1.14853	0.593688	1.68439
CUFF.15550	chr5	181258090	181258464	+	375	0.94694	1.28912	12.089	1.13616	0	1.19618	12.7663	1.05282	0.0989479	10.1063
CUFF.9962	chr2	112521100	112521383	+	284	1.25036	6.80874	15.9625	12.7518	43.7581	9.47676	12.7663	0.743168	0.593688	1.68439
CUFF.11001	chr20	17968396	17968661	+	266	1.33497	5.45211	17.0427	2.4026	18.6877	1.68634	12.7663	0.70188	0.0989479	10.1063
CUFF.8506	chr18	80125283	80125573	+	291	1.22028	0	15.5786	5.85652	0	3.08293	12.7663	0.52641	0.197896	5.05316
CUFF.19872	chr9	137653007	137653504	+	498	0.713058	21.3559	9.10313	2.13886	0	0.900736	12.7663	0.421128	0.0989479	10.1063
CUFF.6314	chr16	211560	212127	+	568	0.625181	2.55328	7.98127	2.25033	0	0.78973	12.7663	0.35094	0.0989479	10.1063
CUFF.14953	chr5	87392455	87392685	+	231	1.53724	8.37092	19.6249	5.53327	0	1.94185	12.7663	0.35094	0.0989479	10.1063
CUFF.18369	chr8	118030694	118031208	+	515	0.68952	3.75472	8.80264	2.89557	0	0.871003	12.7663	0.300806	0.0989479	10.1063
CUFF.6991	chr16	87741817	87742147	+	331	1.07282	7.30243	13.696	18.0207	0	4.06556	12.7663	0.225604	0.296844	3.36878
CUFF.1340	chr1	201468439	201468933	+	495	0.717379	8.78947	9.1583	16.7843	35.1479	3.62478	12.7663	0.215963	0.395792	2.52658
CUFF.7763	chr17	61996470	61996825	+	356	0.997479	0	12.7342	11.968	0	2.52004	12.7663	0.210564	0.197896	5.05316
CUFF.18979	chr9	41003734	41005866	+	2133	0.16648	1.81311	2.12534	17.0784	1.16524	2.31328	12.7663	0.135451	1.08843	0.918757
CUFF.633	chr1	55194140	55194913	+	774	0.458789	0	5.85706	0.550467	0	0	12.7663	0	0	5.85706
CUFF.1753	chr1	246254576	246254816	+	241	1.47346	24.0707	18.8106	0.883946	0	0	12.7663	0	0	18.8106
CUFF.1804	chr1	248808646	248808938	+	293	1.21195	0	15.4722	1.45414	0	0	12.7663	0	0	15.4722
CUFF.1847	chr10	1206169	1206561	+	393	0.903569	1.23008	11.5353	0.542063	0	0	12.7663	0	0	11.5353
CUFF.2083	chr10	29599377	29599804	+	428	0.829679	0	10.592	0.497736	0	0	12.7663	0	0	10.592
CUFF.2479	chr10	110949033	110949419	+	387	0.917578	7.4949	11.7141	4.40374	0	0	12.7663	0	0	11.7141
CUFF.3800	chr12	20636112	20636378	+	267	1.32997	0	16.9789	0.797868	0	0	12.7663	0	0	16.9789
CUFF.4100	chr12	48967409	48967780	+	372	0.954577	9.09663	12.1865	0.572664	0	0	12.7663	0	0	12.1865
CUFF.4742	chr12	132873510	132873957	+	448	0.79264	0	10.1191	0.475515	0	0	12.7663	0	0	10.1191
CUFF.4751	chr12	132962707	132962989	+	283	1.25478	0	16.0189	0.752759	0	0	12.7663	0	0	16.0189
CUFF.6243	chr15	98880456	98880900	+	445	0.797984	21.7268	10.1873	0.957442	0	0	12.7663	0	0	10.1873
CUFF.6624	chr16	30923064	30923214	+	151	2.35167	9.60439	30.0223	2.8216	32.92	0	12.7663	0	0	30.0223
CUFF.8348	chr18	21402386	21402568	+	183	1.94045	0	24.7725	1.1641	0	0	12.7663	0	0	24.7725
CUFF.8514	chr19	243881	244332	+	452	0.785625	0	10.0296	0.471307	0	0	12.7663	0	0	10.0296
CUFF.9265	chr19	58403861	58404214	+	354	1.00311	2.73119	12.8061	0.601782	0	0	12.7663	0	0	12.8061
CUFF.9274	chr19	58494883	58495032	+	150	2.36735	9.66842	30.2224	1.42021	0	0	12.7663	0	0	30.2224
CUFF.9314	chr19	58592253	58592486	+	234	1.51753	0	19.3733	0.910388	0	0	12.7663	0	0	19.3733
CUFF.10458	chr2	204806732	204807071	+	340	1.04442	8.53096	13.3334	3.13281	0	0	12.7663	0	0	13.3334
CUFF.10558	chr2	216506550	216506721	+	172	2.06455	5.62117	26.3567	6.19276	0	0	12.7663	0	0	26.3567
CUFF.10767	chr2	238855913	238856346	+	434	0.818209	3.34162	10.4455	0.490855	0	0	12.7663	0	0	10.4455
CUFF.11069	chr20	33680825	33681363	+	539	0.658818	1.79377	8.41069	0.790467	0	0	12.7663	0	0	8.41069
CUFF.13638	chr4	41633387	41633799	+	413	0.859813	5.85255	10.9767	0.515813	0	0	12.7663	0	0	10.9767
CUFF.14163	chr5	277724	278219	+	496	0.715933	0	9.13984	2.14749	0	0	12.7663	0	0	9.13984
CUFF.14203	chr5	673569	674177	+	609	0.583091	5.55656	7.44394	2.79844	0	0	12.7663	0	0	7.44394
CUFF.14244	chr5	1806281	1806558	+	278	1.27735	17.3892	16.3071	0.766298	0	0	12.7663	0	0	16.3071
CUFF.15175	chr5	133529263	133529462	+	200	1.77551	0	22.6668	1.06515	0	0	12.7663	0	0	22.6668
CUFF.17692	chr7	159032642	159033037	+	396	0.896724	2.44152	11.4479	0.537957	25.1057	0	12.7663	0	0	11.4479
CUFF.17724	chr7	159140186	159140612	+	427	0.831622	0	10.6168	0.498901	0	0	12.7663	0	0	10.6168
CUFF.17740	chr8	218513	218680	+	168	2.11371	0	26.9843	1.26804	0	0	12.7663	0	0	26.9843
CUFF.20250	chrX	75155646	75155950	+	305	1.16427	0	14.8635	0.698462	0	0	12.7663	0	0	14.8635
CUFF.20429	chrX	131818585	131818990	+	406	0.874637	1.19069	11.1659	0.524707	0	0	12.7663	0	0	11.1659
CUFF.653	chr1	61093878	61094334	+	457	1.55406	0	18.8477	1.8646	0	2.94464	12.128	1.57923	0.156234	6.40067
CUFF.1892	chr10	1581031	1581291	+	261	2.72109	0	33.0015	0.81621	0	0	12.128	0	0	33.0015
CUFF.606	chr1;chr1	51828848;51834610	51830727;51834616	-;-	1887	0.188184	1.79329	2.16218	1.46762	0	94.848	11.4897	64.627	43.8669	0.0227962
CUFF.11576	chr21	29049871	29053169	+	3299	0.107639	1.31882	1.23675	2.19553	6.02718	120.334	11.4897	54.8086	97.2988	0.0102776
CUFF.19651	chr9	133865197	133865678	+	482	0.736728	7.02063	8.46478	0.441973	0	4.65318	11.4897	10.5282	0.549711	1.81914
CUFF.14737	chr5	59113726	59113979	+	254	1.39804	1.90323	16.0631	0.838704	0	7.06404	11.4897	8.42257	0.439769	2.27392
CUFF.13921	chr4	138198188	138198437	+	250	1.42041	5.80105	16.3201	0.852124	0	5.3828	11.4897	6.31692	0.329826	3.0319
CUFF.14063	chr4	185635928	185636163	+	236	1.50467	18.4355	17.2882	0.902673	0	5.70212	11.4897	6.31692	0.329826	3.0319
CUFF.19908	chrUn_KI270743v1	170098	171097	+	1000	0.355103	0	4.08002	0.639093	0	3.13997	11.4897	4.91316	0.769595	1.29938
CUFF.5362	chr14	59402411	59402807	+	397	0.894465	9.74148	10.2771	0.536602	0	2.25978	11.4897	4.21128	0.219884	4.54785
CUFF.19247	chr9	110505599	110505821	+	223	1.59239	13.0068	18.2961	0.955295	22.2911	4.02302	11.4897	4.21128	0.219884	4.54785
CUFF.19625	chr9	133368454	133368868	+	415	0.855669	0	9.83138	0.513327	0	2.16177	11.4897	4.21128	0.219884	4.54785
CUFF.19701	chr9	135247398	135248082	+	685	0.518398	7.76296	5.95624	0.310994	0	1.30968	11.4897	4.21128	0.219884	4.54785
CUFF.5182	chr13	114125044	114125259	+	216	1.64399	11.1903	18.889	0.986254	23.0135	4.1534	11.4897	4.21128	0.219884	4.54785
CUFF.5	chr1	191581	192257	+	677	0.524524	0	6.02662	1.88801	0	5.96322	11.4897	3.15846	0.989479	1.01063
CUFF.14842	chr5	59677924	59678098	+	175	2.02916	11.0496	23.3144	1.21732	0	2.56324	11.4897	2.10564	0.109942	9.09569
CUFF.2820	chr11	34154041	34154430	+	390	0.91052	2.47908	10.4616	1.09247	0	2.30034	11.4897	2.10564	0.219884	4.54785
CUFF.6294	chr16	11592	11999	+	408	0.87035	0	10.0001	0.522135	0	1.09943	11.4897	2.10564	0.109942	9.09569
CUFF.9297	chr19	58555235	58555470	+	236	1.50467	8.19357	17.2882	0.902673	0	1.90071	11.4897	2.10564	0.109942	9.09569
CUFF.11802	chr22	19791896	19792291	+	396	0.896724	2.44152	10.3031	0.537957	0	1.13274	11.4897	2.10564	0.109942	9.09569
CUFF.13575	chr4	30720593	30720883	+	291	1.22028	9.96744	14.0207	0.732065	0	1.54147	11.4897	2.10564	0.109942	9.09569
CUFF.15028	chr5	107643268	107643692	+	425	0.835536	0	9.60006	1.0025	0	2.1109	11.4897	2.10564	0.219884	4.54785
CUFF.16814	chr7	37718182	37718534	+	353	1.00596	20.542	11.5581	0.603487	0	1.27073	11.4897	2.10564	0.109942	9.09569
CUFF.11082	chr20	34425974	34426366	+	393	0.903569	22.1414	10.3817	5.42063	0	7.98974	11.4897	1.47395	0.769595	1.29938
CUFF.5995	chr15	68198772	68198997	+	226	1.57125	4.27806	18.0532	1.88523	0	1.98481	11.4897	1.05282	0.109942	9.09569
CUFF.18782	chr8	144940594	144940882	+	289	1.22873	10.0364	14.1177	1.47426	0	1.55213	11.4897	1.05282	0.109942	9.09569
CUFF.2210	chr10	68518878	68519460	+	583	0.609095	1.65839	6.99833	2.92324	8.52645	2.30823	11.4897	0.789616	0.329826	3.0319
CUFF.18343	chr8	117926267	117926534	+	268	1.32501	12.6267	15.224	23.0518	0	16.7376	11.4897	0.726083	1.09942	0.909569
CUFF.11262	chr20	48930316	48930518	+	203	1.74927	4.76277	20.0986	3.14824	0	2.20969	11.4897	0.70188	0.109942	9.09569
CUFF.11317	chr20	51806218	51806557	+	340	1.04442	0	12.0001	1.87968	0	1.31931	11.4897	0.70188	0.109942	9.09569
CUFF.13456	chr4	7762363	7762534	+	172	2.06455	33.727	23.7211	9.90841	0	5.21589	11.4897	0.52641	0.219884	4.54785
CUFF.7813	chr17	66315740	66316918	+	1179	0.30119	1.23008	3.46058	1.80688	14.7568	0.760927	11.4897	0.421128	0.219884	4.54785
CUFF.5813	chr15	44535959	44536504	+	546	0.650371	4.42693	7.47257	3.90166	0	1.6431	11.4897	0.421128	0.219884	4.54785
CUFF.16130	chr6	89751168	89751617	+	450	0.789117	3.22281	9.06672	3.31381	0	0.996815	11.4897	0.300806	0.109942	9.09569
CUFF.1803	chr1	248803840	248804283	+	444	0.799781	3.26636	9.18924	0.479799	0	0	11.4897	0	0	9.18924
CUFF.1895	chr10	1587633	1587905	+	273	1.30074	7.08309	14.9451	0.780333	0	0	11.4897	0	0	14.9451
CUFF.2403	chr10	100348530	100348824	+	295	1.20374	8.19357	13.8306	1.44428	0	0	11.4897	0	0	13.8306
CUFF.2874	chr11	47285501	47286125	+	625	0.568164	6.96126	6.52804	1.02255	11.9302	0	11.4897	0	0	6.52804
CUFF.3828	chr12	25959345	25959510	+	166	2.13917	2.91217	24.5785	1.28332	0	0	11.4897	0	0	24.5785
CUFF.4224	chr12	53299701	53300078	+	378	0.939425	5.11556	10.7937	3.94502	6.57529	0	11.4897	0	0	10.7937
CUFF.5558	chr14	96212782	96213110	+	329	1.07934	0	12.4013	0.64751	0	0	11.4897	0	0	12.4013
CUFF.6276	chr15	101273733	101274124	+	392	0.905874	1.23322	10.4082	0.543446	0	0	11.4897	0	0	10.4082
CUFF.6279	chr15	101648920	101649587	+	668	0.531591	0	6.10782	2.23236	0	0	11.4897	0	0	6.10782
CUFF.6619	chr16	30917904	30918401	+	498	0.713058	2.91217	8.19282	2.13886	0	0	11.4897	0	0	8.19282
CUFF.6826	chr16	72950510	72950821	+	312	1.13815	10.846	13.077	12.2902	0	0	11.4897	0	0	13.077
CUFF.8145	chr17	82099467	82099959	+	493	0.720289	3.92228	8.27591	1.29633	0	0	11.4897	0	0	8.27591
CUFF.8337	chr18	13127137	13127616	+	480	0.739797	3.02138	8.50005	0.443814	0	0	11.4897	0	0	8.50005
CUFF.8513	chr18	80162927	80163304	+	378	0.939425	0	10.7937	0.563574	0	0	11.4897	0	0	10.7937
CUFF.9293	chr19	58517344	58517779	+	436	1.62891	0	18.7157	0.488603	0	0	11.4897	0	0	18.7157
CUFF.9695	chr2	70225784	70226150	+	367	0.967582	2.63445	11.1172	10.4484	0	0	11.4897	0	0	11.1172
CUFF.10105	chr2	142905776	142906259	+	484	0.733683	0.998803	8.4298	0.440146	0	0	11.4897	0	0	8.4298
CUFF.10837	chr2	241018395	241018835	+	441	0.805221	0	9.25176	0.483063	0	0	11.4897	0	0	9.25176
CUFF.11499	chr20	63903619	63904213	+	595	0.596811	1.62494	6.85718	1.43214	0	0	11.4897	0	0	6.85718
CUFF.12268	chr3	4496479	4496649	+	171	2.07662	0	23.8598	1.24579	0	0	11.4897	0	0	23.8598
CUFF.14165	chr5	281992	282139	+	148	2.39934	45.729	27.5677	2.8788	0	0	11.4897	0	0	27.5677
CUFF.14658	chr5	43014489	43014900	+	412	0.8619	5.86676	9.90297	3.10239	6.03267	0	11.4897	0	0	9.90297
CUFF.15554	chr5	181264051	181264413	+	363	0.978244	0	11.2397	0.586862	0	0	11.4897	0	0	11.2397
CUFF.17634	chr7	158622325	158622682	+	358	0.991907	0	11.3967	0.595058	0	0	11.4897	0	0	11.3967
CUFF.17728	chr7	159332805	159332952	+	148	2.39934	0	27.5677	1.4394	0	0	11.4897	0	0	27.5677
CUFF.17732	chr8	70372	70788	+	417	0.851565	2.31857	9.78423	2.04346	0	0	11.4897	0	0	9.78423
CUFF.17734	chr8	195315	195551	+	237	1.49832	0	17.2153	1.79773	0	0	11.4897	0	0	17.2153
CUFF.18599	chr8	128045135	128045381	+	247	1.43766	0	16.5183	6.03731	0	0	11.4897	0	0	16.5183
CUFF.19862	chr9	137631528	137631944	+	417	0.851565	0	9.78423	0.510865	0	0	11.4897	0	0	9.78423
CUFF.6284	chr15;chr15	101968833;101969386	101969059;101970498	+;+	1340	1.06001	0.721524	11.8409	2.86161	0	1.339	11.1705	0.46792	0.113083	8.84303
CUFF.17737	chr8	207469	208380	+	912	5.8405	0	64.1232	0.467173	0	0.983699	10.9791	2.10564	0.0153408	65.1858
CUFF.1487	chr1	224010878	224011968	+	1091	4.55677	5.31719	49.8628	0.195262	0	1.23346	10.9426	6.31692	0.024737	40.4253
CUFF.6969	chr16	86508591	86508857	+	267	2.65995	18.1056	28.8641	0.797868	0	6.7201	10.8514	8.42257	0.232819	4.29519
CUFF.13637	chr4	41632857	41633205	+	349	2.03497	30.4735	22.0823	0.610404	0	3.85587	10.8514	6.31692	0.174614	5.72692
CUFF.18037	chr8	47318238	47318614	+	377	1.88383	19.2343	20.4422	2.26027	39.5564	3.5695	10.8514	1.57923	0.174614	5.72692
CUFF.1816	chr1;chr1	248838200;248844483	248838551;248844543	+;+	413	1.71963	3.51153	18.6603	6.18976	0	8.68894	10.8514	1.40376	0.465637	2.14759
CUFF.5078	chr13	109272327	109272873	+	547	1.29836	7.95391	14.0891	0.389453	0	0	10.8514	0	0	14.0891
CUFF.18035	chr8	47314550	47315021	+	472	1.50467	1.0242	16.3278	2.25668	31.5948	0	10.8514	0	0	16.3278
CUFF.19876	chr9;chr9	137662206;137718926	137662671;137718940	+;+	481	1.47652	0	16.0223	0.442892	0	0	10.8514	0	0	16.0223
CUFF.2044	chr10	18571668	18572282	+	615	2.88701	14.1489	30.9595	0.346392	0	0	10.7237	0	0	30.9595
CUFF.9300	chr19	58560670	58561869	+	1200	1.47959	3.22281	15.489	0.355051	0	0	10.4684	0	0	15.489
CUFF.15564	chr6	591377	591712	+	336	1.05685	0	10.7937	0.63402	0	12.0152	10.2131	18.9508	1.11316	0.89834
CUFF.10402	chr2	182415789	182416289	+	501	0.708788	8.68421	7.2389	0.425211	0	5.37206	10.2131	12.6338	0.742109	1.34751
CUFF.20417	chrX	131790102	131790444	+	343	1.03528	7.04695	10.5734	0.621081	0	5.2311	10.2131	8.42257	0.49474	2.02127
CUFF.9313	chr19	58591522	58591831	+	310	1.14549	0	11.699	0.687196	0	5.78796	10.2131	8.42257	0.49474	2.02127
CUFF.1740	chr1	246090827	246091042	+	216	1.64399	13.4284	16.7902	0.986254	0	6.23009	10.2131	6.31692	0.371055	2.69502
CUFF.4006	chr12	45372742	45373199	+	458	0.775333	1.0555	7.91853	0.465133	5.42677	2.93821	10.2131	6.31692	0.371055	2.69502
CUFF.14358	chr5	14701839	14702202	+	364	0.975557	5.31232	9.96343	0.58525	0	3.69698	10.2131	6.31692	0.371055	2.69502
CUFF.8211	chr18	703353	703839	+	487	1.45833	10.9192	14.894	1.74974	0	9.21081	10.2131	5.2641	0.618425	1.61701
CUFF.2171	chr10	58522346	58522696	+	351	1.01169	4.1318	10.3324	0.606926	0	2.55594	10.2131	4.21128	0.24737	4.04253
CUFF.3471	chr11	122249984	122250341	+	358	0.991907	24.3061	10.1304	0.595058	0	2.50596	10.2131	4.21128	0.24737	4.04253
CUFF.4993	chr13	92291642	92291991	+	350	1.01458	0	10.362	0.60866	0	2.56324	10.2131	4.21128	0.24737	4.04253
CUFF.20037	chrX	31249028	31249367	+	340	1.04442	5.6873	10.6667	0.626561	0	2.63863	10.2131	4.21128	0.24737	4.04253
CUFF.3792	chr12	19446221	19446490	+	270	1.3152	1.79045	13.4322	0.789003	0	3.32272	10.2131	4.21128	0.24737	4.04253
CUFF.7856	chr17	68277364	68277722	+	359	0.989144	10.7726	10.1022	0.593401	0	2.49898	10.2131	4.21128	0.24737	4.04253
CUFF.10487	chr2	210571929	210572218	+	290	1.22449	20.0036	12.5058	0.734589	0	3.09356	10.2131	4.21128	0.24737	4.04253
CUFF.4622	chr12	121797258	121797771	+	514	0.690861	3.76203	7.05581	0.828914	0	2.61809	10.2131	3.15846	0.371055	2.69502
CUFF.7893	chr17	75221488	75221833	+	346	1.02631	18.1632	10.4818	2.46278	0	7.77861	10.2131	3.15846	0.742109	1.34751
CUFF.16986	chr7	73454672	73454875	+	204	1.7407	7.10913	17.7779	5.22135	0	15.392	10.2131	2.9479	0.865794	1.15501
CUFF.17186	chr7	100153969	100154187	+	219	1.62147	8.8296	16.5602	4.86372	34.0474	12.2895	10.2131	2.52677	0.742109	1.34751
CUFF.3499	chr11	123450817	123451019	+	203	1.74927	0	17.8655	1.04941	12.2436	2.20969	10.2131	2.10564	0.123685	8.08506
CUFF.10788	chr2	239215232	239215886	+	655	0.542141	0	5.53693	0.325238	0	0.684835	10.2131	2.10564	0.123685	8.08506
CUFF.11646	chr21	41188606	41188902	+	297	1.19563	13.0214	12.2111	0.717276	0	1.51033	10.2131	2.10564	0.123685	8.08506
CUFF.11859	chr22	22289244	22289584	+	341	1.04136	5.67063	10.6355	0.624724	21.8662	1.31544	10.2131	2.10564	0.123685	8.08506
CUFF.11874	chr22	24380311	24380607	+	297	1.19563	9.76608	12.2111	0.717276	0	1.51033	10.2131	2.10564	0.123685	8.08506
CUFF.15469	chr5	177443260	177443545	+	286	1.24162	5.07085	12.6807	0.744863	0	1.56841	10.2131	2.10564	0.123685	8.08506
CUFF.17661	chr7	158935877	158936313	+	437	0.812592	0	8.29906	0.487485	0	1.02647	10.2131	2.10564	0.123685	8.08506
CUFF.18698	chr8	143257390	143257556	+	167	2.12636	2.89474	21.7167	8.92944	0	16.1162	10.2131	1.80484	0.742109	1.34751
CUFF.6737	chr16	67068409	67068615	+	207	1.71547	4.67073	17.5202	5.14567	0	8.66796	10.2131	1.68451	0.49474	2.02127
CUFF.10019	chr2	122158894	122159781	+	888	0.39989	0	4.08411	8.15659	0	13.6389	10.2131	1.67213	3.33949	0.299447
CUFF.6480	chr16	11915730	11915956	+	227	3.12866	14.9073	31.9532	14.0769	0	21.7367	10.2131	1.54414	0.680267	1.47001
CUFF.11469	chr20	62934343	62934615	+	273	1.30074	14.1662	13.2846	4.682	0	6.57241	10.2131	1.40376	0.49474	2.02127
CUFF.12893	chr3	121804220	121804832	+	613	1.15857	0	11.8326	1.39009	0	1.46351	10.2131	1.05282	0.123685	8.08506
CUFF.10935	chr20	510271	510593	+	323	1.09939	0	11.2281	1.31908	0	1.38875	10.2131	1.05282	0.123685	8.08506
CUFF.9684	chr2	69322917	69323280	+	364	0.975557	1.32808	9.96343	8.77875	0	8.62628	10.2131	0.982633	0.865794	1.15501
CUFF.9875	chr2	100845156	100845738	+	583	1.21819	0.829195	12.4415	1.82702	8.52645	1.53882	10.2131	0.842257	0.123685	8.08506
CUFF.14039	chr4	182246854	182247270	+	417	0.851565	3.47785	8.6971	1.5326	0	1.0757	10.2131	0.70188	0.123685	8.08506
CUFF.2727	chr11	12979650	12980043	+	394	1.80255	38.0356	18.4096	21.6275	0	14.8004	10.2131	0.684333	0.803952	1.24386
CUFF.5410	chr14;chr14	67557021;67559611	67557421;67559659	+;+	450	1.57823	9.66842	16.1186	9.46804	0	5.98089	10.2131	0.631692	0.371055	2.69502
CUFF.6328	chr16	536741	537111	+	371	0.95715	6.51511	9.77544	2.29683	0	1.20907	10.2131	0.52641	0.123685	8.08506
CUFF.7096	chr16;chr16	89912469;89913232	89912645;89913447	+;+	393	0.903569	1.23008	9.22822	14.0936	25.2973	5.70696	10.2131	0.404931	0.618425	1.61701
CUFF.7903	chr17;chr17	75498752;75499627	75498951;75499634	-;-	208	1.70722	4.64828	17.436	6.14512	0	2.15657	10.2131	0.35094	0.123685	8.08506
CUFF.6813	chr16	72084823	72085220	+	398	0.892218	2.42925	9.11228	3.74677	0	1.12705	10.2131	0.300806	0.123685	8.08506
CUFF.8641	chr19	3467985	3468219	+	235	1.51108	4.11422	15.4327	13.5977	31.7293	3.81759	10.2131	0.280752	0.24737	4.04253
CUFF.10563	chr2	216500979	216501275	+	297	1.19563	8.1384	12.2111	10.7591	0	3.02065	10.2131	0.280752	0.24737	4.04253
CUFF.25	chr1	1041230	1041676	+	447	0.794413	7.57035	8.1134	14.774	0	2.00701	10.2131	0.135848	0.24737	4.04253
CUFF.7058	chr16	89515930	89516651	+	722	0.491832	2.67823	5.02311	5.90113	3.44247	0.621283	10.2131	0.105282	0.123685	8.08506
CUFF.208	chr1	16643675	16643973	+	299	1.18763	3.23358	12.1294	2.13743	0	0	10.2131	0	0	12.1294
CUFF.898	chr1	119198084	119198405	+	322	1.1028	0	11.263	0.661587	0	0	10.2131	0	0	11.263
CUFF.2333	chr10;chr10	87224393;87356749	87224527;87356934	+;+	321	1.10624	0	11.2981	0.663648	0	0	10.2131	0	0	11.2981
CUFF.2583	chr10	129583914	129584211	+	298	1.19162	0	12.1701	0.714869	0	0	10.2131	0	0	12.1701
CUFF.2590	chr10	129740613	129740930	+	318	1.11668	0	11.4047	0.669908	0	0	10.2131	0	0	11.4047
CUFF.3919	chr12	20603873	20604098	+	226	1.57125	10.6952	16.0473	0.942615	0	0	10.2131	0	0	16.0473
CUFF.4762	chr12	133106283	133106429	+	147	2.41566	3.28858	24.6714	5.79676	0	0	10.2131	0	0	24.6714
CUFF.4765	chr12	133203026	133203593	+	568	2.50072	4.25547	25.5401	7.12603	0	0	10.2131	0	0	25.5401
CUFF.5808	chr15	44351076	44351502	+	427	0.831622	0	8.49342	3.99121	0	0	10.2131	0	0	8.49342
CUFF.6707	chr16	57934260	57934858	+	599	0.592826	1.61409	6.05457	0.355644	0	0	10.2131	0	0	6.05457
CUFF.6932	chr16	85559937	85560102	+	166	2.13917	40.7704	21.8475	1.28332	0	0	10.2131	0	0	21.8475
CUFF.7084	chr16	89822194	89822588	+	395	0.898994	0	9.18149	0.539319	0	0	10.2131	0	0	9.18149
CUFF.7242	chr17	7871532	7871850	+	319	1.11317	13.6388	11.3689	0.667808	0	0	10.2131	0	0	11.3689
CUFF.8081	chr17	81195244	81195608	+	365	0.972884	0	9.93613	0.583646	0	0	10.2131	0	0	9.93613
CUFF.8187	chr18	160305	160516	+	212	1.67501	0	17.107	1.00486	0	0	10.2131	0	0	17.107
CUFF.8206	chr18	661689	662095	+	407	0.872488	0	8.91078	0.523417	0	0	10.2131	0	0	8.91078
CUFF.8394	chr18	36220408	36220607	+	200	1.77551	2.4171	18.1334	1.06515	0	0	10.2131	0	0	18.1334
CUFF.9322	chr1_KI270706v1_random	151493	151981	+	489	0.726181	0	7.41654	0.435646	0	0	10.2131	0	0	7.41654
CUFF.10727	chr2	235546443	235546861	+	419	0.8475	0	8.65558	2.54213	0	0	10.2131	0	0	8.65558
CUFF.10783	chr2	239162079	239162421	+	343	1.03528	11.2751	10.5734	0.621081	0	0	10.2131	0	0	10.5734
CUFF.10828	chr2	240975092	240975716	+	625	0.568164	0	5.8027	0.340849	0	0	10.2131	0	0	5.8027
CUFF.11244	chr20	45911584	45911938	+	355	1.00029	1.36175	10.216	0.600087	0	0	10.2131	0	0	10.216
CUFF.11333	chr20;chr20	56370150;56370485	56370340;56370503	-;-	210	1.69097	4.60401	17.2699	16.2309	23.671	0	10.2131	0	0	17.2699
CUFF.11756	chr22	11832258	11832699	+	442	0.8034	0	8.20518	0.48197	0	0	10.2131	0	0	8.20518
CUFF.11795	chr22	19773956	19774237	+	282	1.25923	3.42852	12.8606	0.755429	0	0	10.2131	0	0	12.8606
CUFF.12227	chr22	50384798	50385189	+	392	0.905874	0	9.25176	0.543446	0	0	10.2131	0	0	9.25176
CUFF.13126	chr3	169313678	169313992	+	315	1.12731	0	11.5133	0.676289	0	0	10.2131	0	0	11.5133
CUFF.14211	chr5	875335	875687	+	353	1.00596	12.3252	10.2739	0.603487	0	0	10.2131	0	0	10.2739
CUFF.14424	chr5	21476314	21476504	+	191	1.85918	0	18.9879	1.11534	39.0386	0	10.2131	0	0	18.9879
CUFF.14919	chr5	77369077	77369489	+	413	0.859813	1.17051	8.78133	0.515813	0	0	10.2131	0	0	8.78133
CUFF.15252	chr5	137420027	137420613	+	587	0.604945	6.58836	6.17835	0.362915	0	0	10.2131	0	0	6.17835
CUFF.15551	chr5	181261424	181261794	+	371	0.95715	0	9.77544	0.574207	0	0	10.2131	0	0	9.77544
CUFF.15561	chr6	143807	144000	+	194	1.83043	0	18.6943	1.0981	0	0	10.2131	0	0	18.6943
CUFF.16134	chr6	97242048	97242491	+	444	0.799781	7.6215	8.16822	3.3586	0	0	10.2131	0	0	8.16822
CUFF.16692	chr7	8041275	8041532	+	258	1.37637	0	14.0569	2.4771	0	0	10.2131	0	0	14.0569
CUFF.17391	chr7;chr7	124747253;124763954	124747343;124764256	-;-	394	0.901276	0	9.20479	0.540688	0	0	10.2131	0	0	9.20479
CUFF.17479	chr7	135169939	135170162	+	224	1.58528	0	16.1906	0.951031	0	0	10.2131	0	0	16.1906
CUFF.17501	chr7	138850357	138850622	+	266	1.33497	0	13.6342	0.800868	0	0	10.2131	0	0	13.6342
CUFF.17576	chr7	151512259	151512574	+	316	1.12374	18.3578	11.4769	1.3483	0	0	10.2131	0	0	11.4769
CUFF.17608	chr7	155773284	155773554	+	271	1.31034	0	13.3826	0.786092	0	0	10.2131	0	0	13.3826
CUFF.17747	chr8	229450	229813	+	364	0.975557	0	9.96343	0.58525	0	0	10.2131	0	0	9.96343
CUFF.18516	chr8	127833927	127834193	+	267	2.65995	12.674	27.1662	6.38295	27.9265	0	10.2131	0	0	27.1662
CUFF.18761	chr8	144514477	144514698	+	222	1.59956	17.4206	16.3364	6.71719	0	0	10.2131	0	0	16.3364
CUFF.19101	chr9	92235554	92235915	+	362	0.980947	24.0375	10.0185	4.70786	0	0	10.2131	0	0	10.0185
CUFF.19253	chr9	110563662	110564092	+	431	0.823904	0	8.41459	0.494271	0	0	10.2131	0	0	8.41459
CUFF.19830	chr9	137602489	137602681	+	193	1.83991	0	18.7911	1.10379	0	0	10.2131	0	0	18.7911
CUFF.19856	chr9	137621416	137621733	+	318	1.11668	0	11.4047	0.669908	0	0	10.2131	0	0	11.4047
CUFF.12160	chr22	46087367	46087839	+	473	2.25224	13.2864	22.0438	0.450382	0	0.948344	9.78753	2.10564	0.0430208	23.2445
CUFF.11092	chr20;chr20	34457258;34462096	34457477;34464715	+;+	2840	1.3754	1.19153	13.2489	2.25033	3.50065	7.8973	9.63278	3.5094	0.596072	1.67765
CUFF.15802	chr6	26522206	26522506	+	301	2.35949	30.5149	22.5915	0.707744	8.25734	8.94153	9.57475	12.6338	0.395792	2.52658
CUFF.4888	chr13	49119059	49119576	+	518	1.37105	9.33245	13.1275	0.411257	0	0.865959	9.57475	2.10564	0.0659653	15.1595
CUFF.6357	chr16	1315958	1316598	+	641	1.10796	1.50833	10.6085	5.98215	7.75495	1.39958	9.57475	0.23396	0.131931	7.57974
CUFF.10202	chr2	153528652	153529178	+	527	1.34764	7.33846	12.9033	0.404233	0	0	9.57475	0	0	12.9033
CUFF.18134	chr8	61533204	61533405	+	202	3.51587	28.7181	33.6636	1.05461	12.3043	0	9.57475	0	0	33.6636
CUFF.4169	chr12	50764791	50765233	+	443	2.40476	4.36497	22.5133	0.961765	0	0	9.36198	0	0	22.5133
CUFF.6293	chr16	10005	10585	+	581	0.611192	16.641	5.46188	1.09999	29.9453	53.2721	8.93644	48.4298	9.75344	0.102528
CUFF.16593	chr7	1733627	1733897	+	271	1.31034	1.78384	11.7098	0.786092	0	13.2418	8.93644	16.8451	1.13083	0.884303
CUFF.1843	chr10	1017309	1017555	+	247	2.87533	0	25.6952	1.72495	0	25.4248	8.93644	14.7395	0.989479	1.01063
CUFF.15280	chr5	139283060	139283218	+	159	2.23335	27.3634	19.9582	1.33982	0	16.927	8.93644	12.6338	0.848125	1.17907
CUFF.14789	chr5	59456171	59456476	+	306	1.16047	9.47884	10.3704	0.696179	0	7.32952	8.93644	10.5282	0.706771	1.41489
CUFF.13823	chr4	105402993	105403150	+	158	2.24749	0	20.0845	1.3483	0	14.1951	8.93644	10.5282	0.706771	1.41489
CUFF.14479	chr5	27496089	27496339	+	251	1.41475	7.70392	12.6428	0.848729	0	8.93559	8.93644	10.5282	0.706771	1.41489
CUFF.11622	chr21	38508774	38509211	+	438	0.810737	5.5185	7.2451	0.486372	0	4.0965	8.93644	8.42257	0.565417	1.76861
CUFF.3801	chr12	20637237	20637467	+	231	1.53724	0	13.7375	0.922212	0	7.76739	8.93644	8.42257	0.565417	1.76861
CUFF.11538	chr21	8815776	8816403	+	628	0.56545	0	5.05311	0.678442	0	5.71423	8.93644	8.42257	1.13083	0.884303
CUFF.19452	chr9	128702918	128703298	+	381	0.932028	0	8.32901	0.559136	0	4.70936	8.93644	8.42257	0.565417	1.76861
CUFF.1320	chr1	198176458	198176722	+	265	1.34001	10.9454	11.9749	0.80389	9.37909	5.07811	8.93644	6.31692	0.424063	2.35814
CUFF.3482	chr11	122414326	122414505	+	180	1.97279	16.114	17.6297	1.1835	0	7.47611	8.93644	6.31692	0.424063	2.35814
CUFF.14108	chr4	185761233	185761452	+	220	1.6141	30.7631	14.4243	0.968322	0	6.11682	8.93644	6.31692	0.424063	2.35814
CUFF.3493	chr11	123136058	123136422	+	365	0.972884	9.27108	8.69412	0.583646	0	3.68685	8.93644	6.31692	0.424063	2.35814
CUFF.4946	chr13	87676053	87676928	+	876	0.810737	5.5185	7.2451	0.243186	0	1.53619	8.93644	6.31692	0.212031	4.71629
CUFF.1609	chr1	230263323	230263772	+	450	2.36735	16.114	21.1557	0.473402	0	1.99363	8.93644	4.21128	0.0942361	10.6116
CUFF.1770	chr1	246738847	246739093	+	247	1.43766	3.91434	12.8476	0.862473	0	3.63212	8.93644	4.21128	0.282708	3.53721
CUFF.1946	chr10	1694390	1694595	+	206	1.7238	4.69341	15.4046	1.03413	0	4.35502	8.93644	4.21128	0.282708	3.53721
CUFF.2402	chr10	100267752	100267941	+	190	1.86896	0	16.7019	1.12122	0	4.72175	8.93644	4.21128	0.282708	3.53721
CUFF.3918	chr12	20579478	20579901	+	424	0.837506	25.0832	7.48432	0.502431	0	2.11588	8.93644	4.21128	0.282708	3.53721
CUFF.14010	chr4	165960431	165961073	+	643	0.552259	1.50364	4.93523	0.331308	0	1.39523	8.93644	4.21128	0.282708	3.53721
CUFF.17821	chr8	19547129	19547583	+	455	0.780445	0	6.9744	0.4682	0	1.97172	8.93644	4.21128	0.282708	3.53721
CUFF.17841	chr8	19686414	19686939	+	526	1.3502	0	12.066	0.405002	0	1.70558	8.93644	4.21128	0.141354	7.07443
CUFF.19936	chrX	9507326	9507788	+	463	0.76696	11.4852	6.85389	0.46011	0	1.93765	8.93644	4.21128	0.282708	3.53721
CUFF.9240	chr19;chr19	57821356;57852329	57821741;57852718	+;+	776	0.457607	2.49186	4.08937	0.823573	0	2.89025	8.93644	3.5094	0.706771	1.41489
CUFF.1787	chr1	247156632	247157111	+	480	0.739797	0	6.61115	2.21907	5.17804	5.60708	8.93644	2.52677	0.848125	1.17907
CUFF.20	chr1	1009098	1009403	+	306	1.16047	0	10.3704	0.696179	0	1.4659	8.93644	2.10564	0.141354	7.07443
CUFF.3375	chr11	103263724	103264362	+	639	0.555716	3.02611	4.96612	0.333382	0	0.701982	8.93644	2.10564	0.141354	7.07443
CUFF.7085	chr16	89830596	89830837	+	242	1.46737	0	13.113	1.76059	0	3.70716	8.93644	2.10564	0.282708	3.53721
CUFF.13624	chr4	41588919	41589222	+	304	1.1681	1.5902	10.4387	0.700759	0	1.47555	8.93644	2.10564	0.141354	7.07443
CUFF.3313	chr11	76722344	76722614	+	271	1.31034	3.56768	11.7098	0.786092	0	1.65523	8.93644	2.10564	0.141354	7.07443
CUFF.8656	chr19	3548975	3549541	+	567	0.626283	11.9363	5.59674	0.375716	0	0.791123	8.93644	2.10564	0.141354	7.07443
CUFF.10726	chr2	235546124	235546336	+	213	1.66715	2.26958	14.8984	6.00087	81.6818	12.6357	8.93644	2.10564	0.848125	1.17907
CUFF.11799	chr22	19786425	19786966	+	542	0.655171	0	5.85489	0.393046	0	0.827614	8.93644	2.10564	0.141354	7.07443
CUFF.11816	chr22	19947288	19947759	+	472	0.752336	7.16938	6.7232	3.15936	0	6.65247	8.93644	2.10564	0.989479	1.01063
CUFF.12590	chr3	48577641	48578054	+	414	0.857736	8.17378	7.6651	0.514567	0	1.08349	8.93644	2.10564	0.141354	7.07443
CUFF.13972	chr4	151293620	151293862	+	243	1.46133	3.97877	13.0591	2.63001	0	5.53786	8.93644	2.10564	0.424063	2.35814
CUFF.14874	chr5	65500644	65501045	+	402	0.88334	7.21524	7.89391	0.529928	0	1.11584	8.93644	2.10564	0.141354	7.07443
CUFF.15209	chr5	134582999	134583410	+	412	0.8619	0	7.70231	0.517065	0	1.08875	8.93644	2.10564	0.141354	7.07443
CUFF.15582	chr6	1693131	1693554	+	424	1.67501	9.12115	14.9686	0.502431	0	1.05794	8.93644	2.10564	0.0706771	14.1489
CUFF.16243	chr6	136085459	136085840	+	382	0.929588	0	8.30721	0.557672	0	1.17426	8.93644	2.10564	0.141354	7.07443
CUFF.16775	chr7	30079538	30079821	+	284	1.25036	1.70219	11.1738	2.25033	0	4.73838	8.93644	2.10564	0.424063	2.35814
CUFF.19778	chr9	136885926	136886228	+	303	1.17196	3.1909	10.4731	0.703072	0	1.48042	8.93644	2.10564	0.141354	7.07443
CUFF.19880	chr9	137692940	137693275	+	336	1.05685	1.43875	9.4445	0.63402	0	1.33502	8.93644	2.10564	0.141354	7.07443
CUFF.49	chr1	1490355	1490597	+	243	1.46133	5.96816	13.0591	4.38335	0	7.38381	8.93644	1.68451	0.565417	1.76861
CUFF.3922	chr12	31076705	31077228	+	524	0.677677	2.76768	6.05602	2.03274	14.2297	3.42417	8.93644	1.68451	0.565417	1.76861
CUFF.901	chr1	119731867	119732124	+	258	1.37637	7.4949	12.2998	4.12851	0	6.95452	8.93644	1.68451	0.565417	1.76861
CUFF.17670	chr7	158942025	158942326	+	302	1.17584	1.60073	10.5078	2.8216	0	4.45596	8.93644	1.57923	0.424063	2.35814
CUFF.1059	chr1	155315696	155316007	+	312	1.13815	0	10.171	2.73117	0	4.31314	8.93644	1.57923	0.424063	2.35814
CUFF.586	chr1	50885251	50885545	+	295	1.20374	4.91614	10.7571	2.16642	0	3.04113	8.93644	1.40376	0.282708	3.53721
CUFF.5382	chr14	61729255	61729724	+	470	0.755538	8.22844	6.75181	2.71954	0	3.81759	8.93644	1.40376	0.565417	1.76861
CUFF.8195	chr18	218120	218497	+	378	0.939425	0	8.39511	1.69072	0	2.37337	8.93644	1.40376	0.282708	3.53721
CUFF.20147	chrX	57428026	57428800	+	775	0.458197	3.11884	4.09465	0.824636	0	1.15759	8.93644	1.40376	0.282708	3.53721
CUFF.13405	chr4	2556738	2557023	+	286	1.24162	0	11.0956	3.72432	0	4.70524	8.93644	1.26338	0.424063	2.35814
CUFF.4754	chr12	132989709	132990191	+	483	0.735202	0	6.57009	5.29269	0	6.50097	8.93644	1.22829	0.989479	1.01063
CUFF.35	chr1	1233735	1234163	+	429	0.827745	0	7.39709	0.993151	0	1.04561	8.93644	1.05282	0.141354	7.07443
CUFF.15091	chr5	132952313	132952809	+	497	0.714492	5.83607	6.38502	9.42994	0	9.92804	8.93644	1.05282	1.5549	0.64313
CUFF.16092	chr6	73451597	73451916	+	320	1.1097	1.51069	9.91673	1.33144	0	1.40177	8.93644	1.05282	0.141354	7.07443
CUFF.2149	chr10	48350709	48351096	+	388	0.915213	3.73779	8.17874	4.39239	0	4.6244	8.93644	1.05282	0.565417	1.76861
CUFF.2608	chr10	133417432	133417944	+	513	0.692208	4.7117	6.18587	0.83053	0	0.874399	8.93644	1.05282	0.141354	7.07443
CUFF.11079	chr20	34295983	34296551	+	569	0.624082	6.79678	5.57707	1.49758	0	1.57668	8.93644	1.05282	0.282708	3.53721
CUFF.18048	chr8	47452107	47452280	+	174	2.04082	33.3394	18.2377	2.44863	0	2.57797	8.93644	1.05282	0.141354	7.07443
CUFF.15843	chr6	34419816	34420386	+	571	0.621896	4.23311	5.55754	4.10392	0	3.9279	8.93644	0.95711	0.706771	1.41489
CUFF.3439	chr11	119009595	119010354	+	760	0.934481	6.3608	8.35093	7.2879	0	6.49241	8.93644	0.890848	0.777448	1.28626
CUFF.10053	chr2	131147279	131147844	+	566	0.62739	5.1246	5.60663	14.3024	17.5651	12.6803	8.93644	0.886586	2.26167	0.442152
CUFF.17176	chr7	100033980	100034292	+	313	1.13451	7.72238	10.1385	6.8061	0	5.73248	8.93644	0.842257	0.565417	1.76861
CUFF.4766	chr12	133203773	133204083	+	311	1.14181	0	10.2037	5.47989	0	4.32701	8.93644	0.789616	0.424063	2.35814
CUFF.3149	chr11	67607995	67608215	+	221	1.6068	24.0617	14.3591	2.89182	0	2.02971	8.93644	0.70188	0.141354	7.07443
CUFF.15218	chr5	134922998	134923292	+	295	1.20374	3.27743	10.7571	2.16642	0	1.52056	8.93644	0.70188	0.141354	7.07443
CUFF.2206	chr10	68517665	68518087	+	423	0.839486	7.99987	7.50202	3.52533	0	2.12088	8.93644	0.601612	0.282708	3.53721
CUFF.14346	chr5	14425942	14427317	+	1376	0.258069	2.10794	2.30622	4.79939	0	2.60795	8.93644	0.543391	1.13083	0.884303
CUFF.10753	chr2	238061436	238061856	+	421	0.843474	8.03788	7.53765	2.02405	0	1.06548	8.93644	0.52641	0.141354	7.07443
CUFF.19079	chr9	89323085	89323510	+	426	0.833574	11.3479	7.44918	8.00116	29.1721	4.21189	8.93644	0.52641	0.565417	1.76861
CUFF.9254	chr19	58262601	58263072	+	472	1.50467	20.4839	13.4464	5.41604	10.5316	2.85106	8.93644	0.52641	0.212031	4.71629
CUFF.13379	chr4	1232273	1232560	+	288	1.233	15.1069	11.0186	2.95876	0	1.55752	8.93644	0.52641	0.141354	7.07443
CUFF.9026	chr19	42249125	42249435	+	311	1.14181	9.32645	10.2037	6.16488	0	2.88467	8.93644	0.46792	0.282708	3.53721
CUFF.20061	chrX	45751270	45751950	+	681	0.521443	2.83948	4.65984	15.641	0	7.24557	8.93644	0.463241	1.5549	0.64313
CUFF.7720	chr17	57989877	57990180	+	304	1.1681	3.1804	10.4387	3.5038	0	1.47555	8.93644	0.421128	0.141354	7.07443
CUFF.11096	chr20	34822199	34822631	+	433	1.6402	5.58223	14.6575	7.37982	0	3.10785	8.93644	0.421128	0.212031	4.71629
CUFF.18529	chr8	127870405	127870745	+	341	1.04136	5.67063	9.30602	12.4945	0	5.26178	8.93644	0.421128	0.565417	1.76861
CUFF.7097	chr16	89913019	89913442	+	424	0.837506	1.14014	7.48432	14.5705	23.4477	5.2897	8.93644	0.363042	0.706771	1.41489
CUFF.6187	chr15	93025646	93026098	+	453	0.783891	2.13431	7.00519	8.93507	0	2.97064	8.93644	0.33247	0.424063	2.35814
CUFF.10161	chr2	150485997	150486203	+	207	1.71547	4.67073	15.3302	13.3788	36.0212	4.33398	8.93644	0.323945	0.282708	3.53721
CUFF.484	chr1	42301907	42302474	+	568	0.625181	0	5.58689	2.62538	0	0.78973	8.93644	0.300806	0.141354	7.07443
CUFF.20110	chrX;chrX;chrX	53193500;53193773;53194139	53193641;53193851;53194188	-;-;-	271	2.62068	3.56768	23.4196	23.5828	18.3429	6.62091	8.93644	0.280752	0.282708	3.53721
CUFF.2176	chr10;chr10	59793032;59794473	59793111;59794562	-;-	170	2.08884	28.4365	18.6668	38.8468	0	10.5545	8.93644	0.271696	0.565417	1.76861
CUFF.9747	chr2	81582459	81582752	+	294	1.20783	3.28858	10.7937	5.79676	8.45395	1.52574	8.93644	0.263205	0.141354	7.07443
CUFF.1036	chr1;chr1	154602553;154606006	154602626;154606153	-;-	222	1.59956	2.17757	14.2944	16.3132	33.5873	4.04114	8.93644	0.247723	0.282708	3.53721
CUFF.17136	chr7	96681877	96682391	+	515	0.68952	1.87736	6.16185	4.13652	0	0.871003	8.93644	0.210564	0.141354	7.07443
CUFF.17086	chr7	92348909	92349366	+	458	2.326	17.9436	20.7862	9.76779	0	1.95881	8.93644	0.200537	0.0942361	10.6116
CUFF.5164	chr13;chr13;chr13;chr13	113846528;113848026;113863575;113863833	113846589;113848050;113863741;113864076	-;-;-;-	498	0.713058	5.82435	6.37219	17.9665	4.99088	3.60295	8.93644	0.200537	0.565417	1.76861
CUFF.11541	chr21	8989291	8992709	+	3419	0.103862	1.55532	0.928152	66.2957	26.1704	12.4638	8.93644	0.188004	13.4286	0.0744677
CUFF.11293	chr20	49287203	49287437	+	235	1.51108	20.5711	13.5036	20.8498	0	3.81759	8.93644	0.183099	0.282708	3.53721
CUFF.4851	chr13	42302901	42303147	+	247	1.43766	31.3147	12.8476	10.3497	0	1.81606	8.93644	0.17547	0.141354	7.07443
CUFF.2605	chr10	133395653	133395877	+	225	1.57823	6.44561	14.1038	12.3085	0	1.99363	8.93644	0.161972	0.141354	7.07443
CUFF.18318	chr8	106036074	106036485	+	412	0.8619	4.69341	7.70231	10.3413	0	1.08875	8.93644	0.105282	0.141354	7.07443
CUFF.9917	chr2	105388983	105389358	+	376	0.944422	11.5712	8.43977	12.4646	6.61027	1.193	8.93644	0.095711	0.141354	7.07443
CUFF.508	chr1	43986234	43986647	+	414	0.857736	1.16768	7.6651	2.05827	0	0	8.93644	0	0	7.6651
CUFF.621	chr1	53294970	53295512	+	543	0.653964	0.890278	5.84411	0.392322	0	0	8.93644	0	0	5.84411
CUFF.657	chr1	61132578	61132923	+	346	1.02631	13.9717	9.17154	0.615696	0	0	8.93644	0	0	9.17154
CUFF.732	chr1	72173573	72173777	+	205	1.73221	0	15.4798	7.27423	0	0	8.93644	0	0	15.4798
CUFF.951	chr1	149952700	149953136	+	437	0.812592	6.63736	7.26168	0.97497	0	0	8.93644	0	0	7.26168
CUFF.1506	chr1	225461144	225461730	+	587	0.604945	4.11772	5.40605	0.362915	0	0	8.93644	0	0	5.40605
CUFF.1788	chr1	247345234	247345420	+	187	1.89894	0	16.9698	2.27841	0	0	8.93644	0	0	16.9698
CUFF.1860	chr10	1112406	1112625	+	220	1.6141	15.3816	14.4243	0.968322	0	0	8.93644	0	0	14.4243
CUFF.2237	chr10	72008281	72008759	+	479	0.741342	0	6.62495	4.89215	0	0	8.93644	0	0	6.62495
CUFF.2321	chr10	87115830	87116055	+	226	1.57125	8.55612	14.0414	5.65569	0	0	8.93644	0	0	14.0414
CUFF.2618	chr11	179283	179571	+	289	1.22873	0	10.9805	0.737131	0	0	8.93644	0	0	10.9805
CUFF.2753	chr11	17376946	17377249	+	304	1.1681	15.902	10.4387	1.40152	0	0	8.93644	0	0	10.4387
CUFF.2815	chr11	34085223	34085539	+	317	1.1202	0	10.0106	1.34404	0	0	8.93644	0	0	10.0106
CUFF.2889	chr11	47805741	47806135	+	395	0.898994	0	8.0338	3.77523	0	0	8.93644	0	0	8.0338
CUFF.3074	chr11	66078591	66079181	+	591	0.600851	0.817971	5.36946	1.44183	0	0	8.93644	0	0	5.36946
CUFF.3371	chr11	95875331	95875987	+	657	0.540491	4.4148	4.83006	1.29699	0	0	8.93644	0	0	4.83006
CUFF.3913	chr12	20539620	20539835	+	216	1.64399	20.1425	14.6914	0.986254	0	0	8.93644	0	0	14.6914
CUFF.3991	chr12	40084114	40084547	+	434	0.818209	0	7.31187	0.490855	0	0	8.93644	0	0	7.31187
CUFF.4049	chr12	46427852	46428257	+	406	0.874637	2.38138	7.81614	0.524707	0	0	8.93644	0	0	7.81614
CUFF.4438	chr12	96281329	96281566	+	238	1.49203	0	13.3334	1.79018	0	0	8.93644	0	0	13.3334
CUFF.4752	chr12	132968395	132968712	+	318	1.11668	0	9.9791	0.669908	0	0	8.93644	0	0	9.9791
CUFF.4767	chr12	133259718	133260006	+	289	1.22873	0	10.9805	0.737131	0	0	8.93644	0	0	10.9805
CUFF.4796	chr13	27991631	27991977	+	347	1.02335	0	9.14511	0.613922	0	0	8.93644	0	0	9.14511
CUFF.5099	chr13	110903650	110903990	+	341	1.04136	12.7589	9.30602	5.62252	0	0	8.93644	0	0	9.30602
CUFF.5427	chr14	68582249	68582520	+	272	1.30552	3.55457	11.6667	0.783202	0	0	8.93644	0	0	11.6667
CUFF.6077	chr15	78453019	78453188	+	170	2.08884	8.53096	18.6668	6.26561	0	0	8.93644	0	0	18.6668
CUFF.6590	chr16	29801550	29801856	+	307	1.15669	1.57466	10.3367	4.16347	0	0	8.93644	0	0	10.3367
CUFF.7088	chr16	89837627	89837861	+	235	1.51108	12.3427	13.5036	1.81303	0	0	8.93644	0	0	13.5036
CUFF.7283	chr17	15683055	15683295	+	241	1.47346	10.0295	13.1674	4.41973	0	0	8.93644	0	0	13.1674
CUFF.7606	chr17	47382327	47382537	+	211	1.68295	18.3288	15.0396	1.00963	0	0	8.93644	0	0	15.0396
CUFF.7639	chr17	48599651	48600111	+	461	0.770288	0	6.88363	2.31053	5.39145	0	8.93644	0	0	6.88363
CUFF.7823	chr17	67414533	67414783	+	251	1.41475	0	12.6428	0.848729	0	0	8.93644	0	0	12.6428
CUFF.7910	chr17	75893391	75893618	+	228	1.55747	0	13.9182	0.934346	0	0	8.93644	0	0	13.9182
CUFF.7964	chr17	78357585	78357867	+	283	1.25478	3.4164	11.2133	0.752759	0	0	8.93644	0	0	11.2133
CUFF.8162	chr17	82838151	82838455	+	305	1.16427	14.2649	10.4044	4.88923	0	0	8.93644	0	0	10.4044
CUFF.8398	chr18	36276628	36277115	+	488	0.727669	2.97185	6.50277	0.873077	0	0	8.93644	0	0	6.50277
CUFF.8709	chr19	6379938	6380263	+	326	1.08927	5.93154	9.73421	7.84163	0	0	8.93644	0	0	9.73421
CUFF.8886	chr19	18772981	18773537	+	557	0.637527	6.94321	5.69722	0.382461	0	0	8.93644	0	0	5.69722
CUFF.9281	chr19	58514464	58514819	+	356	0.997479	5.43169	8.91391	0.598401	0	0	8.93644	0	0	8.91391
CUFF.9377	chr2	10171583	10172182	+	600	0.591838	0	5.28892	6.03588	0	0	8.93644	0	0	5.28892
CUFF.10599	chr2	223628988	223629406	+	419	0.8475	0	7.57363	0.508427	0	0	8.93644	0	0	7.57363
CUFF.10845	chr2	241045156	241045325	+	170	4.17768	56.873	37.3336	1.25312	0	0	8.93644	0	0	37.3336
CUFF.10917	chr2	242123216	242123500	+	285	1.24597	0	11.1346	0.747477	0	0	8.93644	0	0	11.1346
CUFF.10974	chr20	9402004	9402161	+	158	2.24749	0	20.0845	1.3483	0	0	8.93644	0	0	20.0845
CUFF.11020	chr20	25677043	25677385	+	343	1.03528	2.81878	9.25176	1.86324	0	0	8.93644	0	0	9.25176
CUFF.11407	chr20	57703251	57703896	+	646	0.549695	2.24499	4.91231	3.29769	0	0	8.93644	0	0	4.91231
CUFF.11452	chr20	63236097	63236286	+	190	1.86896	27.9875	16.7019	1.12122	0	0	8.93644	0	0	16.7019
CUFF.11459	chr20	63528654	63529068	+	415	0.855669	1.16487	7.64663	0.513327	0	0	8.93644	0	0	7.64663
CUFF.11869	chr22	24112553	24112932	+	380	0.934481	0	8.35093	2.80304	0	0	8.93644	0	0	8.35093
CUFF.12035	chr22	38612380	38612687	+	308	1.15293	0	10.3031	4.14995	0	0	8.93644	0	0	10.3031
CUFF.12241	chr22	50772336	50772618	+	283	1.25478	0	11.2133	0.752759	0	0	8.93644	0	0	11.2133
CUFF.12348	chr3	10096361	10096670	+	310	1.14549	1.55942	10.2366	2.74879	0	0	8.93644	0	0	10.2366
CUFF.12730	chr3	72446201	72446592	+	392	0.905874	12.3322	8.09529	14.673	0	0	8.93644	0	0	8.09529
CUFF.13089	chr3	156810530	156810934	+	405	0.876797	0	7.83544	0.526002	0	0	8.93644	0	0	7.83544
CUFF.13362	chr4	1173472	1173750	+	279	1.27277	19.0596	11.374	0.763552	0	0	8.93644	0	0	11.374
CUFF.13371	chr4	1196558	1197155	+	598	0.593817	1.61679	5.30661	0.356239	0	0	8.93644	0	0	5.30661
CUFF.13498	chr4	16233753	16233989	+	237	1.49832	6.11925	13.3897	0.898864	0	0	8.93644	0	0	13.3897
CUFF.13619	chr4	41537155	41537388	+	234	1.51753	0	13.5613	0.910388	0	0	8.93644	0	0	13.5613
CUFF.13933	chr4	139542932	139543300	+	369	0.962338	0	8.59987	0.577319	0	0	8.93644	0	0	8.59987
CUFF.14174	chr5	298250	298604	+	355	1.00029	4.08525	8.93902	0.600087	0	0	8.93644	0	0	8.93902
CUFF.14197	chr5	662199	662625	+	427	0.831622	5.66067	7.43174	0.498901	0	0	8.93644	0	0	7.43174
CUFF.14253	chr5	4973308	4973517	+	210	1.69097	0	15.1112	1.01443	0	0	8.93644	0	0	15.1112
CUFF.14264	chr5	5477067	5477243	+	177	2.00623	2.73119	17.9285	1.20356	0	0	8.93644	0	0	17.9285
CUFF.14280	chr5	6719614	6719877	+	264	1.34509	9.1557	12.0203	1.61387	0	0	8.93644	0	0	12.0203
CUFF.14352	chr5	14459075	14459298	+	224	1.58528	0	14.1668	16.1675	0	0	8.93644	0	0	14.1668
CUFF.14683	chr5	43483075	43483328	+	254	1.39804	9.51616	12.4935	5.03223	0	0	8.93644	0	0	12.4935
CUFF.15141	chr5	133454793	133455075	+	283	1.25478	3.4164	11.2133	0.752759	0	0	8.93644	0	0	11.2133
CUFF.15410	chr5	171398261	171398682	+	422	0.841476	10.3099	7.51979	1.00963	0	0	8.93644	0	0	7.51979
CUFF.16817	chr7	38751104	38751312	+	209	1.69906	0	15.1835	5.09643	0	0	8.93644	0	0	15.1835
CUFF.16842	chr7	43705038	43705353	+	316	1.12374	10.7087	10.0423	3.37074	0	0	8.93644	0	0	10.0423
CUFF.17010	chr7	74882148	74882619	+	472	0.752336	5.12098	6.7232	1.35401	0	0	8.93644	0	0	6.7232
CUFF.17456	chr7	131499075	131499228	+	154	2.30586	12.5564	20.6062	2.76663	0	0	8.93644	0	0	20.6062
CUFF.17496	chr7	137999191	137999392	+	202	1.75793	21.5386	15.7097	1.05461	0	0	8.93644	0	0	15.7097
CUFF.17559	chr7;chr7	149621407;149624542	149621559;149624643	-;-	255	1.39256	9.47884	12.4445	2.50625	0	0	8.93644	0	0	12.4445
CUFF.17635	chr7	158632421	158633066	+	646	0.549695	0	4.91231	1.64885	0	0	8.93644	0	0	4.91231
CUFF.17653	chr7	158797219	158797420	+	202	1.75793	0	15.7097	1.05461	0	0	8.93644	0	0	15.7097
CUFF.17696	chr7	159048971	159049332	+	362	0.980947	0	8.76617	0.588483	0	0	8.93644	0	0	8.76617
CUFF.17710	chr7	159102552	159103034	+	483	0.735202	8.00697	6.57009	0.441058	0	0	8.93644	0	0	6.57009
CUFF.17727	chr7	159317740	159318074	+	335	1.06001	0	9.47269	0.635913	0	0	8.93644	0	0	9.47269
CUFF.17755	chr8	655712	656099	+	388	0.915213	4.98372	8.17874	0.549049	0	0	8.93644	0	0	8.17874
CUFF.17894	chr8	23064957	23065744	+	788	0.450638	7.36174	4.0271	1.35172	0	0	8.93644	0	0	4.0271
CUFF.18043	chr8	47401162	47401761	+	600	0.591838	2.4171	5.28892	2.84041	0	0	8.93644	0	0	5.28892
CUFF.18213	chr8	89709670	89709941	+	272	1.30552	8.88641	11.6667	0.783202	0	0	8.93644	0	0	11.6667
CUFF.18909	chr9	21895825	21895979	+	155	2.29098	6.23769	20.4732	2.74879	0	0	8.93644	0	0	20.4732
CUFF.19315	chr9	116375261	116375632	+	372	0.954577	0	8.53052	0.572664	0	0	8.93644	0	0	8.53052
CUFF.19450	chr9	128682133	128682341	+	209	1.69906	4.62604	15.1835	1.01929	0	0	8.93644	0	0	15.1835
CUFF.19465	chr9	128762117	128762332	+	216	1.64399	0	14.6914	0.986254	0	0	8.93644	0	0	14.6914
CUFF.19478	chr9	129487292	129487619	+	328	1.08263	1.47384	9.67486	0.649484	0	0	8.93644	0	0	9.67486
CUFF.19737	chr9	136072061	136072514	+	454	0.782164	0	6.98976	0.469231	0	0	8.93644	0	0	6.98976
CUFF.20021	chrX	24776272	24776636	+	365	0.972884	6.6222	8.69412	0.583646	0	0	8.93644	0	0	8.69412
CUFF.20107	chrX	53149284	53149472	+	189	1.87885	17.9045	16.7902	1.12715	0	0	8.93644	0	0	16.7902
CUFF.20108	chrX	53157962	53158189	+	228	1.55747	0	13.9182	0.934346	0	0	8.93644	0	0	13.9182
CUFF.20201	chrX	72476459	72476857	+	399	0.889982	0	7.95326	3.73738	0	0	8.93644	0	0	7.95326
CUFF.20301	chrX	107759606	107759906	+	301	1.17974	3.2121	10.5427	0.707744	0	0	8.93644	0	0	10.5427
CUFF.20540	chrX	154475594	154475853	+	260	1.36578	0	12.2052	6.5548	0	0	8.93644	0	0	12.2052
CUFF.15534	chr5	181246839	181247544	+	706	1.50893	4.10839	12.8424	0.603487	0	3.17682	8.51089	5.2641	0.24737	4.04253
CUFF.14413	chr5	17203645	17204038	+	394	2.70383	1.22696	23.012	0.540688	0	2.27699	8.51089	4.21128	0.0989479	10.1063
CUFF.18499	chr8	127800651	127801092	+	442	2.4102	9.84341	20.5129	18.7968	0	8.11885	8.51089	0.431926	0.395792	2.52658
CUFF.15549	chr5	181256935	181257264	+	330	3.22821	10.2544	27.4749	3.87329	0	1.35929	8.51089	0.35094	0.049474	20.2127
CUFF.2611	chr10	133428293	133428893	+	601	2.95427	20.109	24.892	0.354461	0	2.2391	8.42578	6.31692	0.0899527	11.117
CUFF.19859	chr9	137626674	137628160	+	1487	3.34327	0	28.0477	0.143262	0	3.01659	8.38931	21.0564	0.107552	9.29782
CUFF.16018	chr6	55875027	55875595	+	569	1.24816	20.3903	10.3574	0.374395	0	7.09508	8.29812	18.9508	0.685024	1.4598
CUFF.17685	chr7	159024978	159025447	+	470	4.53323	0	37.6172	0.453257	0	2.86319	8.29812	6.31692	0.0761138	13.1382
CUFF.13855	chr4	109283742	109284035	+	294	2.41566	19.7315	20.0455	0.724595	0	3.05147	8.29812	4.21128	0.152228	6.56911
CUFF.3929	chr12	31435281	31435505	+	225	3.15647	0	26.1928	1.89361	0	3.98726	8.29812	2.10564	0.152228	6.56911
CUFF.20360	chrX	118022844	118023224	+	381	1.86406	0	15.4682	0.559136	0	1.17734	8.29812	2.10564	0.0761138	13.1382
CUFF.11855	chr22	22280029	22280618	+	590	1.20374	12.2904	9.98876	1.08321	0	1.52056	8.29812	1.40376	0.152228	6.56911
CUFF.733	chr1	72178892	72179500	+	609	1.16618	4.76277	9.67712	2.44863	0	2.20969	8.29812	0.902418	0.228341	4.37941
CUFF.16561	chr7	722953	723321	+	369	1.92468	6.55042	15.9712	3.46392	0	2.43126	8.29812	0.70188	0.152228	6.56911
CUFF.1829	chr10	169636	169928	+	293	2.42391	6.5996	20.1139	5.08948	67.8624	0	8.29812	0	0	20.1139
CUFF.1840	chr10	930254	930685	+	432	1.64399	1.11903	13.6421	0.986254	0	0	8.29812	0	0	13.6421
CUFF.3475	chr11	122348200	122348708	+	509	1.3953	0	11.5783	0.418528	0	0	8.29812	0	0	11.5783
CUFF.17739	chr8	213166	213718	+	553	1.28428	2.62254	10.6571	3.08182	0	0	8.29812	0	0	10.6571
CUFF.9088	chr19	46196862	46197228	+	367	2.90275	35.565	23.4697	6.96559	0	18.3338	8.08535	2.63205	0.781168	1.28013
CUFF.18888	chr9	21525379	21525934	+	556	2.5547	12.1725	20.3838	0.383149	0	1.61355	7.97896	4.21128	0.0791583	12.6329
CUFF.14633	chr5	39380780	39381253	+	474	2.99665	14.2783	23.9101	3.14603	0	10.4098	7.97896	3.30887	0.435371	2.29689
CUFF.6285	chr15;chr15;chr15	101974542;101975926;101976135	101975167;101975943;101976495	+;+;+	1005	1.76668	1.92406	13.9835	1.05986	0	0.89267	7.91513	0.842257	0.0638374	15.6648
CUFF.2041	chr10	18568403	18569222	+	820	5.62968	0	43.6751	1.55876	0	0.547033	7.75801	0.35094	0.0125251	79.84
CUFF.20350	chrX	115967676	115967859	+	184	1.92991	28.9002	14.7827	1.15778	0	24.3786	7.6598	21.0564	1.64913	0.60638
CUFF.11066	chr20	33668552	33668776	+	225	1.57823	4.29707	12.089	0.946804	0	11.9618	7.6598	12.6338	0.989479	1.01063
CUFF.9936	chr2	109993611	109994404	+	794	0.447233	7.30611	3.42571	0.268301	0	2.82473	7.6598	10.5282	0.824566	1.21276
CUFF.11483	chr20	63860309	63860599	+	291	1.22028	0	9.34714	0.732065	0	7.70733	7.6598	10.5282	0.824566	1.21276
CUFF.6264	chr15	100975286	100975600	+	315	1.12731	0	8.63497	0.676289	0	5.69608	7.6598	8.42257	0.659653	1.51595
CUFF.3761	chr12	15137872	15138275	+	404	0.878967	4.78634	6.73271	0.527304	0	4.44125	7.6598	8.42257	0.659653	1.51595
CUFF.15291	chr5	140453304	140453785	+	482	0.736728	0	5.64319	0.441973	0	3.72254	7.6598	8.42257	0.659653	1.51595
CUFF.1136	chr1	161890804	161891349	+	546	0.650371	0	4.98172	0.390166	0	2.46465	7.6598	6.31692	0.49474	2.02127
CUFF.4961	chr13	91537344	91537702	+	359	0.989144	0	7.57665	0.593401	0	3.74847	7.6598	6.31692	0.49474	2.02127
CUFF.6232	chr15	98830964	98831313	+	350	1.01458	2.7624	7.77148	1.21732	0	7.68971	7.6598	6.31692	0.989479	1.01063
CUFF.6963	chr16	86491228	86491782	+	555	1.27965	8.71029	9.80186	0.383839	0	2.42468	7.6598	6.31692	0.24737	4.04253
CUFF.8530	chr19	577370	577803	+	434	0.818209	0	6.26732	0.490855	0	3.10069	7.6598	6.31692	0.49474	2.02127
CUFF.11503	chr20	63911900	63912454	+	555	0.639825	4.35514	4.90093	0.383839	0	2.42468	7.6598	6.31692	0.49474	2.02127
CUFF.17826	chr8	19597581	19597844	+	264	1.34509	0	10.3031	0.806935	0	5.09735	7.6598	6.31692	0.49474	2.02127
CUFF.1219	chr1	173479884	173480602	+	719	0.493884	0	3.78305	0.296288	0	1.87163	7.6598	6.31692	0.49474	2.02127
CUFF.14963	chr5	93952847	93953547	+	701	0.506566	4.82731	3.88019	0.303896	0	1.91969	7.6598	6.31692	0.49474	2.02127
CUFF.20059	chrX	45064850	45065429	+	580	1.22449	17.5032	9.37937	0.367295	0	2.32017	7.6598	6.31692	0.24737	4.04253
CUFF.1569	chr1	228396531	228396804	+	274	1.296	3.52862	9.92707	1.55497	0	8.18552	7.6598	5.2641	0.824566	1.21276
CUFF.9214	chr19;chr19	55648760;55649205	55649077;55649258	+;+	372	0.954577	1.29952	7.31187	1.14533	0	6.02912	7.6598	5.2641	0.824566	1.21276
CUFF.6263	chr15;chr15	100919331;100924520	100919460;100924720	+;+	331	1.07282	2.92097	8.21757	0.643598	0	2.71037	7.6598	4.21128	0.329826	3.0319
CUFF.18808	chr9	2799407	2799636	+	230	1.54392	10.5091	11.8262	0.926221	43.2254	3.90058	7.6598	4.21128	0.329826	3.0319
CUFF.847	chr1	108605249	108605508	+	260	1.36578	1.85931	10.4616	0.81935	0	3.45051	7.6598	4.21128	0.329826	3.0319
CUFF.2354	chr10	93416048	93416313	+	266	1.33497	0	10.2256	0.800868	0	3.37268	7.6598	4.21128	0.329826	3.0319
CUFF.4949	chr13	87769167	87769631	+	465	0.763662	4.15846	5.8495	0.458131	0	1.92932	7.6598	4.21128	0.329826	3.0319
CUFF.8210	chr18	701614	702239	+	626	0.567257	0	4.34507	0.340305	0	1.43312	7.6598	4.21128	0.329826	3.0319
CUFF.15039	chr5	112162982	112163521	+	540	0.657598	4.47612	5.03707	1.97251	0	8.30679	7.6598	4.21128	1.64913	0.60638
CUFF.15602	chr6	2949221	2949827	+	607	0.585013	0	4.48108	0.350957	0	1.47798	7.6598	4.21128	0.329826	3.0319
CUFF.16430	chr6	165882833	165883149	+	317	1.1202	1.52499	8.58049	0.672022	0	2.83007	7.6598	4.21128	0.329826	3.0319
CUFF.17107	chr7	93674378	93674719	+	342	1.03831	2.82702	7.95326	1.24579	0	5.24639	7.6598	4.21128	0.659653	1.51595
CUFF.6171	chr15	90583497	90583792	+	296	1.19967	0	9.18924	1.4394	0	4.54628	7.6598	3.15846	0.49474	2.02127
CUFF.12101	chr22	41940707	41941185	+	479	0.741342	7.06461	5.67853	0.889482	0	2.80939	7.6598	3.15846	0.49474	2.02127
CUFF.19436	chr9	128325492	128326049	+	558	0.636385	0.866346	4.87458	0.763552	0	2.41165	7.6598	3.15846	0.49474	2.02127
CUFF.14594	chr5	37661200	37661653	+	454	0.782164	6.38882	5.99123	4.22308	16.4237	9.88032	7.6598	2.3396	1.64913	0.60638
CUFF.1952	chr10	1710777	1711096	+	320	1.1097	40.7886	8.50005	0.665722	0	1.40177	7.6598	2.10564	0.164913	6.0638
CUFF.3087	chr11	66152643	66152923	+	281	1.26371	1.72036	9.67977	0.758117	0	1.59632	7.6598	2.10564	0.164913	6.0638
CUFF.4693	chr12	130152593	130153221	+	629	0.564551	8.4541	4.32435	0.338682	0	0.713143	7.6598	2.10564	0.164913	6.0638
CUFF.5841	chr15	48331130	48331731	+	602	0.589872	0.803025	4.5183	1.41549	0	2.98051	7.6598	2.10564	0.659653	1.51595
CUFF.7440	chr17	30625265	30625463	+	199	1.78444	2.42925	13.6684	1.07051	0	2.2541	7.6598	2.10564	0.164913	6.0638
CUFF.11268	chr20	49059775	49060414	+	640	0.554848	5.28742	4.25003	1.33144	0	2.80354	7.6598	2.10564	0.659653	1.51595
CUFF.11741	chr21	46301486	46301793	+	308	1.15293	9.41729	8.83122	0.691659	8.06968	1.45639	7.6598	2.10564	0.164913	6.0638
CUFF.11873	chr22	24376227	24376534	+	308	1.15293	0	8.83122	0.691659	0	1.45639	7.6598	2.10564	0.164913	6.0638
CUFF.12041	chr22	38740423	38740776	+	354	1.00311	4.09679	7.68366	4.21248	14.0421	8.86996	7.6598	2.10564	1.15439	0.866256
CUFF.18419	chr8	125204154	125204434	+	281	1.26371	0	9.67977	0.758117	0	1.59632	7.6598	2.10564	0.164913	6.0638
CUFF.18440	chr8	127129987	127130212	+	226	1.57125	4.27806	12.0355	2.82784	0	5.95442	7.6598	2.10564	0.49474	2.02127
CUFF.751	chr1	77708155	77708699	+	545	0.651565	12.4182	4.99086	0.390882	0	0.823058	7.6598	2.10564	0.164913	6.0638
CUFF.7772	chr17	62659265	62659621	+	357	0.994685	4.06236	7.61909	0.596725	0	1.25649	7.6598	2.10564	0.164913	6.0638
CUFF.11853	chr22	21976058	21976310	+	253	1.40357	0	10.7511	0.842019	0	1.77299	7.6598	2.10564	0.164913	6.0638
CUFF.12326	chr3	6673755	6673955	+	201	1.76668	0	13.5324	1.05986	0	2.23167	7.6598	2.10564	0.164913	6.0638
CUFF.13115	chr3	164505293	164505453	+	161	2.20561	0	16.8945	1.32317	0	2.78613	7.6598	2.10564	0.164913	6.0638
CUFF.14373	chr5	14760048	14760307	+	260	1.36578	1.85931	10.4616	0.81935	0	1.72526	7.6598	2.10564	0.164913	6.0638
CUFF.14816	chr5	59619866	59620359	+	494	0.718831	7.82868	5.50611	0.431237	0	0.90803	7.6598	2.10564	0.164913	6.0638
CUFF.15201	chr5	133581757	133582127	+	371	0.95715	5.21208	7.33158	0.574207	0	1.20907	7.6598	2.10564	0.164913	6.0638
CUFF.15506	chr5	179774229	179774465	+	237	1.49832	4.0795	11.4769	0.898864	0	1.89269	7.6598	2.10564	0.164913	6.0638
CUFF.16932	chr7	65715726	65715992	+	267	1.32997	1.81056	10.1873	0.797868	0	1.68002	7.6598	2.10564	0.164913	6.0638
CUFF.17850	chr8	19742321	19742610	+	290	1.22449	26.6715	9.37937	0.734589	0	1.54678	7.6598	2.10564	0.164913	6.0638
CUFF.19501	chr9	130480926	130481200	+	275	3.87385	28.1263	29.6729	0.774658	0	1.63115	7.6598	2.10564	0.0549711	18.1914
CUFF.9487	chr2	36366383	36366746	+	364	0.975557	0	7.47257	4.682	0	8.62628	7.6598	1.84244	1.15439	0.866256
CUFF.17787	chr8	11866497	11866922	+	426	0.833574	0	6.38502	3.00044	0	5.26487	7.6598	1.7547	0.824566	1.21276
CUFF.4621	chr12	121781122	121781606	+	485	1.46434	4.98372	11.2166	4.83163	0	8.32392	7.6598	1.7228	0.742109	1.34751
CUFF.15453	chr5	177135459	177135836	+	378	0.939425	5.11556	7.19581	2.81787	0	4.74674	7.6598	1.68451	0.659653	1.51595
CUFF.80	chr1	1881720	1882132	+	413	0.859813	5.85255	6.586	2.06325	6.01806	3.25835	7.6598	1.57923	0.49474	2.02127
CUFF.9593	chr2	53778651	53779010	+	360	0.986396	2.68567	7.5556	2.36701	0	3.73806	7.6598	1.57923	0.49474	2.02127
CUFF.13924	chr4	139018212	139018877	+	666	0.533187	0	4.08411	1.27946	29.8554	2.02057	7.6598	1.57923	0.49474	2.02127
CUFF.19178	chr9;chr9;chr9;chr9;chr9	98777442;98778230;98780189;98782467;98783953	98777458;98778424;98780337;98782573;98784030	-;-;-;-;-	546	0.650371	0	4.98172	2.73117	0	4.10775	7.6598	1.50403	0.824566	1.21276
CUFF.6133	chr15;chr15;chr15	85669821;85682161;85684744	85669833;85682215;85684861	+;+;+	186	1.90915	23.3913	14.6237	11.4533	0	16.8815	7.6598	1.47395	1.15439	0.866256
CUFF.802	chr1	93341132	93341354	+	223	3.18478	4.33561	24.3948	5.73177	0	8.04604	7.6598	1.40376	0.329826	3.0319
CUFF.12998	chr3	136933370	136933667	+	298	1.19162	0	9.12757	2.14461	0	3.01051	7.6598	1.40376	0.329826	3.0319
CUFF.10671	chr2	231712047	231712412	+	366	1.94045	6.60411	14.8635	2.91026	0	3.67678	7.6598	1.26338	0.24737	4.04253
CUFF.12991	chr3	136431824	136432122	+	299	1.18763	14.5511	9.09705	3.56239	0	4.50067	7.6598	1.26338	0.49474	2.02127
CUFF.395	chr1	32677606	32678022	+	417	0.851565	2.31857	6.52282	3.57606	0	4.3028	7.6598	1.20322	0.659653	1.51595
CUFF.19913	chrUn_KI270544v1;chrUn_KI270544v1	593;995	654;1170	+;+	238	1.49203	0	11.4286	33.1182	0	39.5794	7.6598	1.19509	3.46318	0.288752
CUFF.3993	chr12	43954753	43955810	+	1058	0.671272	6.85379	5.14181	0.402705	0	0.423976	7.6598	1.05282	0.0824566	12.1276
CUFF.12880	chr3	121488292	121488443	+	152	2.3362	3.1804	17.8948	8.40911	0	8.85329	7.6598	1.05282	0.49474	2.02127
CUFF.9261	chr19	58361362	58361683	+	322	1.1028	0	8.44726	1.32317	0	1.39306	7.6598	1.05282	0.164913	6.0638
CUFF.14588	chr5	37525074	37525367	+	294	1.20783	14.7986	9.25176	1.44919	0	1.52574	7.6598	1.05282	0.164913	6.0638
CUFF.14677	chr5	43164268	43164541	+	274	1.296	5.29293	9.92707	6.21988	0	6.54842	7.6598	1.05282	0.659653	1.51595
CUFF.5709	chr15	40548123	40548321	+	199	1.78444	2.42925	13.6684	5.35253	0	4.50821	7.6598	0.842257	0.329826	3.0319
CUFF.4530	chr12	112100861	112101355	+	495	1.43476	14.6491	10.99	2.15183	0	1.81239	7.6598	0.842257	0.164913	6.0638
CUFF.8922	chr19	27778034	27778536	+	503	0.70597	2.88323	5.40759	8.47041	0	7.13426	7.6598	0.842257	1.31931	0.757974
CUFF.11371	chr20	58906846	58907203	+	358	0.991907	12.153	7.59781	2.97529	0	2.50596	7.6598	0.842257	0.329826	3.0319
CUFF.15765	chr6	18245646	18246046	+	401	1.77109	12.0554	13.5662	2.65625	0	2.23724	7.6598	0.842257	0.164913	6.0638
CUFF.2220	chr10	68972969	68973392	+	424	0.837506	5.70072	6.41513	4.01945	0	3.17382	7.6598	0.789616	0.49474	2.02127
CUFF.15010	chr5;chr5	102802893;102803189	102803148;102803527	+;+	595	1.19362	3.24989	9.14291	5.01249	8.35449	3.76947	7.6598	0.752015	0.412283	2.42552
CUFF.4761	chr12	133084702	133084920	+	219	1.62147	4.4148	12.4202	2.91823	0	2.04825	7.6598	0.70188	0.164913	6.0638
CUFF.6146	chr15	89333125	89333356	+	232	1.53061	14.586	11.7242	5.50942	0	3.86695	7.6598	0.70188	0.329826	3.0319
CUFF.979	chr1;chr1	151161892;151165079	151162100;151165390	-;-	521	0.681579	10.2066	5.22076	1.22667	0	0.860972	7.6598	0.70188	0.164913	6.0638
CUFF.3992	chr12	43948633	43949020	+	388	0.915213	4.98372	7.01035	1.64715	0	1.1561	7.6598	0.70188	0.164913	6.0638
CUFF.9010	chr19	40281527	40281907	+	381	0.932028	0	7.13915	1.67741	0	1.17734	7.6598	0.70188	0.164913	6.0638
CUFF.12174	chr22	46360236	46360650	+	415	1.71134	9.31896	13.1085	1.53998	0	1.08088	7.6598	0.70188	0.0824566	12.1276
CUFF.18190	chr8	80105333	80105719	+	387	0.917578	1.24915	7.02847	3.85327	0	2.31817	7.6598	0.601612	0.329826	3.0319
CUFF.4038	chr12	46265055	46265480	+	426	0.833574	0	6.38502	2.00029	0	1.05297	7.6598	0.52641	0.164913	6.0638
CUFF.9160	chr19	49919907	49920115	+	209	1.69906	11.5651	13.0144	4.07715	0	2.14625	7.6598	0.52641	0.164913	6.0638
CUFF.9276	chr19	58390129	58390386	+	258	2.75273	1.87372	21.0854	3.3028	0	1.73863	7.6598	0.52641	0.0824566	12.1276
CUFF.18559	chr8	127987073	127987485	+	413	0.859813	2.34102	6.586	2.06325	0	1.08612	7.6598	0.52641	0.164913	6.0638
CUFF.14896	chr5	72871248	72871671	+	424	1.67501	13.6817	12.8303	6.53161	0	3.17382	7.6598	0.485917	0.24737	4.04253
CUFF.78	chr1	1856053	1856754	+	702	1.01169	3.44317	7.74933	1.51731	0	0.638984	7.6598	0.421128	0.0824566	12.1276
CUFF.5231	chr14	21252761	21253147	+	387	0.917578	0	7.02847	2.75234	0	1.15909	7.6598	0.421128	0.164913	6.0638
CUFF.11018	chr20;chr20;chr20	25467446;25469991;25476044	25467459;25470096;25476313	-;-;-	390	0.91052	12.3954	6.9744	5.46233	0	2.30034	7.6598	0.421128	0.329826	3.0319
CUFF.16961	chr7	69935580	69935765	+	186	1.90915	12.9952	14.6237	5.72664	0	2.41165	7.6598	0.421128	0.164913	6.0638
CUFF.5112	chr13	112690479	112690890	+	412	0.8619	0	6.60198	2.58533	0	1.08875	7.6598	0.421128	0.164913	6.0638
CUFF.13298	chr4	440663	440850	+	188	3.77769	5.14277	28.9363	5.66572	0	2.38599	7.6598	0.421128	0.0824566	12.1276
CUFF.929	chr1	145823671	145824157	+	487	0.729164	2.97795	5.58525	9.18614	0	3.68433	7.6598	0.401075	0.659653	1.51595
CUFF.10246	chr2	160384765	160385048	+	284	1.25036	25.5328	9.57752	4.50065	0	1.57946	7.6598	0.35094	0.164913	6.0638
CUFF.2559	chr10	125156170	125156374	+	205	1.73221	0	13.2684	7.27423	24.2484	2.18813	7.6598	0.300806	0.164913	6.0638
CUFF.3057	chr11	65578177	65578461	+	285	1.24597	8.48107	9.54392	5.23234	0	1.57392	7.6598	0.300806	0.164913	6.0638
CUFF.14309	chr5	10412321	10412495	+	175	2.02916	24.8616	15.543	8.52124	0	2.56324	7.6598	0.300806	0.164913	6.0638
CUFF.17933	chr8	26410468	26410741	+	274	2.59199	5.29293	19.8541	25.657	0	4.91131	7.6598	0.191422	0.24737	4.04253
CUFF.7641	chr17	48634347	48634790	+	444	0.799781	2.17757	6.12616	5.27779	0	1.01029	7.6598	0.191422	0.164913	6.0638
CUFF.1652	chr1	234028392	234028897	+	506	0.701784	0	5.37553	5.05212	24.5599	0.886495	7.6598	0.17547	0.164913	6.0638
CUFF.16139	chr6	98909391	98909615	+	225	1.57823	27.931	12.089	12.3085	0	1.99363	7.6598	0.161972	0.164913	6.0638
CUFF.5602	chr14	103488324	103488662	+	339	1.0475	0	8.02365	8.16933	0	1.32321	7.6598	0.161972	0.164913	6.0638
CUFF.18000	chr8	38851758	38852072	+	315	1.12731	1.53467	8.63497	10.8206	0	1.42402	7.6598	0.131603	0.164913	6.0638
CUFF.4068	chr12	47783443	47783850	+	408	0.87035	3.55457	6.66671	9.39842	0	1.09943	7.6598	0.11698	0.164913	6.0638
CUFF.10034	chr2;chr2	130059014;130063208	130059260;130063936	+;+	976	0.363835	0.495308	2.7869	29.6846	10.1863	3.21718	7.6598	0.108379	1.15439	0.866256
CUFF.448	chr1;chr1;chr1	39349431;39350785;39353007	39349627;39351018;39353043	+;+;+	468	0.758766	5.16475	5.812	19.1182	10.6216	1.91695	7.6598	0.100269	0.329826	3.0319
CUFF.18563	chr8	128001950	128002378	+	429	1.65549	9.01484	12.6807	10.9247	0	1.04561	7.6598	0.095711	0.0824566	12.1276
CUFF.10068	chr2	131689845	131690825	+	981	0.36198	2.46392	2.7727	4.77745	0	0.457255	7.6598	0.095711	0.164913	6.0638
CUFF.729	chr1	72095717	72096064	+	348	1.02041	2.77828	7.81614	1.22432	0	0	7.6598	0	0	7.81614
CUFF.899	chr1	119231273	119231543	+	271	1.31034	0	10.037	0.786092	0	0	7.6598	0	0	10.037
CUFF.1008	chr1	153917051	153917412	+	362	0.980947	0	7.51386	2.35393	0	0	7.6598	0	0	7.51386
CUFF.1448	chr1	214522834	214523099	+	266	1.33497	3.63474	10.2256	1.60174	0	0	7.6598	0	0	10.2256
CUFF.1634	chr1	230107224	230107479	+	256	1.38712	1.88836	10.6251	0.832152	0	0	7.6598	0	0	10.6251
CUFF.1699	chr1	237620437	237620696	+	260	1.36578	20.4524	10.4616	0.81935	0	0	7.6598	0	0	10.4616
CUFF.1796	chr1;chr1	247302226;247316189	247302469;247316206	+;+	262	1.35535	0	10.3817	5.69166	0	0	7.6598	0	0	10.3817
CUFF.1813	chr1	248859823	248860346	+	524	0.677677	0	5.19087	0.406547	0	0	7.6598	0	0	5.19087
CUFF.1819	chr1	248842561	248842804	+	244	2.91068	0	22.2952	0.873077	0	0	7.6598	0	0	22.2952
CUFF.1926	chr10	1655013	1655301	+	289	1.22873	0	9.41182	0.737131	0	0	7.6598	0	0	9.41182
CUFF.2782	chr11	24829162	24829499	+	338	1.0506	0	8.04739	0.630269	0	0	7.6598	0	0	8.04739
CUFF.2905	chr11	47752496	47752864	+	369	0.962338	0	7.37132	9.23711	0	0	7.6598	0	0	7.37132
CUFF.3258	chr11	73297211	73297585	+	375	0.94694	2.57824	7.25338	0.568082	0	0	7.6598	0	0	7.25338
CUFF.3339	chr11	80886495	80886990	+	496	0.715933	0	5.4839	0.429498	0	0	7.6598	0	0	5.4839
CUFF.3354	chr11	86839311	86839610	+	300	1.18368	8.05701	9.06672	0.710103	0	0	7.6598	0	0	9.06672
CUFF.3496	chr11	123186235	123186688	+	454	0.782164	1.0648	5.99123	0.469231	0	0	7.6598	0	0	5.99123
CUFF.3660	chr12	4673610	4673837	+	228	1.55747	4.24053	11.9299	1.86869	0	0	7.6598	0	0	11.9299
CUFF.4756	chr12	132998297	132998648	+	352	1.00881	0	7.72732	4.23641	0	0	7.6598	0	0	7.72732
CUFF.4798	chr13	27993218	27993551	+	334	1.06318	0	8.14376	0.637817	0	0	7.6598	0	0	8.14376
CUFF.5416	chr14	67569096	67569510	+	415	0.855669	0	6.55426	0.513327	0	0	7.6598	0	0	6.55426
CUFF.5519	chr14	75124637	75125097	+	461	0.770288	0	5.90025	0.462106	0	0	7.6598	0	0	5.90025
CUFF.5656	chr15	20415569	20415944	+	376	0.944422	0	7.23409	0.566572	0	0	7.6598	0	0	7.23409
CUFF.5909	chr15	59314040	59314275	+	236	1.50467	0	11.5255	0.902673	0	0	7.6598	0	0	11.5255
CUFF.6078	chr15	78454968	78455219	+	252	1.40914	0	10.7937	4.2268	0	0	7.6598	0	0	10.7937
CUFF.6312	chr16	133536	133854	+	319	1.11317	0	8.5267	2.00343	0	0	7.6598	0	0	8.5267
CUFF.7182	chr17	4339930	4340210	+	281	1.26371	20.6443	9.67977	0.758117	0	0	7.6598	0	0	9.67977
CUFF.7636	chr17	48597652	48598058	+	407	0.872488	11.8777	6.68309	0.523417	0	0	7.6598	0	0	6.68309
CUFF.7771	chr17	62640349	62640818	+	470	0.755538	1.02855	5.78727	1.35977	0	0	7.6598	0	0	5.78727
CUFF.7800	chr17	64395785	64396111	+	327	1.08594	0	8.31809	0.651471	0	0	7.6598	0	0	8.31809
CUFF.8070	chr17	80926150	80926418	+	269	1.32008	0	10.1116	0.791936	0	0	7.6598	0	0	10.1116
CUFF.8168	chr17	83152276	83152585	+	310	1.14549	3.11884	8.77425	0.687196	0	0	7.6598	0	0	8.77425
CUFF.8209	chr18	699688	700079	+	392	2.71762	1.23322	20.8165	0.543446	0	0	7.6598	0	0	20.8165
CUFF.8517	chr19	248130	248371	+	242	1.46737	0	11.2397	0.880293	0	0	7.6598	0	0	11.2397
CUFF.8643	chr19	3537389	3537708	+	320	1.1097	0	8.50005	2.66289	0	0	7.6598	0	0	8.50005
CUFF.8850	chr19	16652191	16652537	+	347	1.02335	8.35886	7.83866	2.45569	7.16271	0	7.6598	0	0	7.83866
CUFF.8979	chr19	37638398	37638677	+	280	1.26822	0	9.71434	0.760825	0	0	7.6598	0	0	9.71434
CUFF.9199	chr19	55384776	55385170	+	395	0.898994	0	6.88612	0.539319	0	0	7.6598	0	0	6.88612
CUFF.9260	chr19	58329112	58329647	+	536	0.662505	0	5.07466	0.397446	0	0	7.6598	0	0	5.07466
CUFF.9262	chr19	58379967	58380414	+	448	0.79264	0	6.07147	0.475515	0	0	7.6598	0	0	6.07147
CUFF.9526	chr2	39113883	39114159	+	277	1.28196	0	9.81955	2.30719	0	0	7.6598	0	0	9.81955
CUFF.9830	chr2	95824352	95824775	+	424	0.837506	9.12115	6.41513	7.03404	0	0	7.6598	0	0	6.41513
CUFF.9932	chr2	109552107	109552496	+	390	0.91052	0	6.9744	4.9161	0	0	7.6598	0	0	6.9744
CUFF.10045	chr2	130953885	130954174	+	290	1.22449	0	9.37937	0.734589	0	0	7.6598	0	0	9.37937
CUFF.10136	chr2	143005219	143005559	+	341	4.16543	35.4414	31.9064	0.624724	0	0	7.6598	0	0	31.9064
CUFF.10360	chr2	184650024	184650499	+	476	0.746014	15.2339	5.71432	0.447544	0	0	7.6598	0	0	5.71432
CUFF.10383	chr2	189854457	189854712	+	256	1.38712	7.55345	10.6251	2.49646	0	0	7.6598	0	0	10.6251
CUFF.10446	chr2;chr2	201161195;201167503	201161202;201167760	-;-	266	1.33497	32.7127	10.2256	0.800868	0	0	7.6598	0	0	10.2256
CUFF.10455	chr2	203240423	203240967	+	545	0.651565	7.09609	4.99086	2.73618	0	0	7.6598	0	0	4.99086
CUFF.10539	chr2	212467590	212467803	+	214	1.65936	0	12.7104	0.995471	0	0	7.6598	0	0	12.7104
CUFF.10679	chr2	233453983	233454498	+	516	0.688183	1.87372	5.27135	0.825701	0	0	7.6598	0	0	5.27135
CUFF.10728	chr2	235549912	235550179	+	268	1.32501	0	10.1493	2.38467	0	0	7.6598	0	0	10.1493
CUFF.10811	chr2	239370349	239370973	+	625	0.568164	1.54695	4.35203	0.340849	0	0	7.6598	0	0	4.35203
CUFF.10840	chr2	241038939	241039169	+	231	1.53724	2.09273	11.775	0.922212	0	0	7.6598	0	0	11.775
CUFF.10979	chr20	10289766	10290024	+	259	1.37105	16.7984	10.502	1.64503	0	0	7.6598	0	0	10.502
CUFF.11051	chr20	32374030	32374473	+	444	0.799781	0	6.12616	1.9192	0	0	7.6598	0	0	6.12616
CUFF.11489	chr20	63891764	63892039	+	276	1.2866	0	9.85513	4.63111	0	0	7.6598	0	0	9.85513
CUFF.11751	chr21	46660736	46660892	+	157	2.2618	3.07911	17.3249	1.35688	0	0	7.6598	0	0	17.3249
CUFF.11943	chr22	30827660	30827844	+	185	1.91947	0	14.7028	1.15152	0	0	7.6598	0	0	14.7028
CUFF.12055	chr22	40256544	40256755	+	212	1.67501	4.56057	12.8303	2.00973	0	0	7.6598	0	0	12.8303
CUFF.12069	chr22	41448216	41448529	+	314	1.1309	4.61867	8.66247	2.03533	0	0	7.6598	0	0	8.66247
CUFF.12270	chr3	4502016	4502180	+	165	2.15214	0	16.4849	2.58219	0	0	7.6598	0	0	16.4849
CUFF.12445	chr3	24465296	24465729	+	434	0.818209	4.45549	6.26732	0.490855	0	0	7.6598	0	0	6.26732
CUFF.12484	chr3	37262152	37262404	+	253	1.40357	5.73226	10.7511	8.42019	0	0	7.6598	0	0	10.7511
CUFF.12654	chr3	52482101	52482395	+	295	1.20374	4.91614	9.22039	5.77711	0	0	7.6598	0	0	9.22039
CUFF.12841	chr3	113440834	113441164	+	331	1.07282	1.46049	8.21757	0.643598	0	0	7.6598	0	0	8.21757
CUFF.13062	chr3	149376938	149377202	+	265	1.34001	16.4181	10.2642	0.80389	0	0	7.6598	0	0	10.2642
CUFF.13165	chr3	173568143	173568312	+	170	2.08884	0	16.0001	1.25312	0	0	7.6598	0	0	16.0001
CUFF.13386	chr4	1353114	1353725	+	612	0.580233	0	4.44447	1.39236	0	0	7.6598	0	0	4.44447
CUFF.13479	chr4	8469805	8470021	+	217	1.63642	0	12.5346	0.981709	0	0	7.6598	0	0	12.5346
CUFF.13878	chr4	119542884	119543079	+	196	1.81175	0	13.8776	1.08689	0	0	7.6598	0	0	13.8776
CUFF.14064	chr4	185636638	185637074	+	437	0.812592	0	6.22429	0.487485	0	0	7.6598	0	0	6.22429
CUFF.14430	chr5	21533963	21534246	+	284	1.25036	3.40437	9.57752	0.750109	0	0	7.6598	0	0	9.57752
CUFF.14555	chr5	36904219	36904457	+	239	1.48579	0	11.3808	0.891343	0	0	7.6598	0	0	11.3808
CUFF.14590	chr5	37526558	37526846	+	289	1.22873	8.36368	9.41182	1.47426	0	0	7.6598	0	0	9.41182
CUFF.14779	chr5	59340038	59340194	+	157	2.2618	0	17.3249	1.35688	0	0	7.6598	0	0	17.3249
CUFF.14859	chr5	60574698	60575215	+	518	0.685526	0	5.251	0.411257	0	0	7.6598	0	0	5.251
CUFF.16086	chr6	71376338	71376603	+	266	1.33497	9.08686	10.2256	0.800868	0	0	7.6598	0	0	10.2256
CUFF.17586	chr7	152394183	152394591	+	409	0.868222	1.18196	6.65041	1.56257	0	0	7.6598	0	0	6.65041
CUFF.17598	chr7	152901053	152901242	+	190	1.86896	0	14.3159	1.12122	0	0	7.6598	0	0	14.3159
CUFF.17694	chr7	159040547	159040904	+	358	0.991907	0	7.59781	0.595058	0	0	7.6598	0	0	7.59781
CUFF.17835	chr8	19356490	19356813	+	324	1.096	0	8.39511	0.657503	0	0	7.6598	0	0	8.39511
CUFF.18020	chr8	42027286	42027785	+	500	0.710205	9.66842	5.44003	2.13031	0	0	7.6598	0	0	5.44003
CUFF.18133	chr8	60744012	60744427	+	416	0.853612	1.16207	6.5385	3.07256	0	0	7.6598	0	0	6.5385
CUFF.18154	chr8	61713817	61714072	+	256	1.38712	1.88836	10.6251	4.99291	0	0	7.6598	0	0	10.6251
CUFF.18201	chr8	85184507	85184893	+	387	0.917578	7.4949	7.02847	2.20187	12.8448	0	7.6598	0	0	7.02847
CUFF.18253	chr8	98587832	98588082	+	251	1.41475	7.70392	10.8367	2.54619	0	0	7.6598	0	0	10.8367
CUFF.18597	chr8	128037392	128037621	+	230	1.54392	0	11.8262	7.40977	10.8063	0	7.6598	0	0	11.8262
CUFF.18788	chr8	145050707	145050907	+	201	1.76668	0	13.5324	1.05986	0	0	7.6598	0	0	13.5324
CUFF.18942	chr9	33585944	33586175	+	232	1.53061	4.16742	11.7242	0.918237	0	0	7.6598	0	0	11.7242
CUFF.18959	chr9	35769517	35769811	+	295	1.20374	6.55486	9.22039	0.722139	0	0	7.6598	0	0	9.22039
CUFF.19087	chr9	91414275	91414661	+	387	0.917578	0	7.02847	0.550467	0	0	7.6598	0	0	7.02847
CUFF.19119	chr9	93555116	93555459	+	344	1.03228	0	7.90702	1.23855	0	0	7.6598	0	0	7.90702
CUFF.19203	chr9	105564501	105564805	+	305	1.16427	12.6799	8.91809	2.09539	0	0	7.6598	0	0	8.91809
CUFF.19207	chr9	105567897	105568293	+	397	0.894465	7.30611	6.85143	1.0732	0	0	7.6598	0	0	6.85143
CUFF.19379	chr9	124371849	124372184	+	336	2.11371	5.75501	16.1906	2.53608	0	0	7.6598	0	0	16.1906
CUFF.19400	chr9	125264254	125264562	+	309	1.1492	0	8.80264	3.4471	0	0	7.6598	0	0	8.80264
CUFF.19773	chr9	136868921	136869235	+	315	1.12731	9.20802	8.63497	0.676289	0	0	7.6598	0	0	8.63497
CUFF.19843	chr9	137752855	137753110	+	256	1.38712	0	10.6251	0.832152	0	0	7.6598	0	0	10.6251
CUFF.19890	chrUn_GL000214v1	110345	110570	+	226	1.57125	0	12.0355	0.942615	0	0	7.6598	0	0	12.0355
CUFF.20016	chrX	24749555	24749982	+	428	0.829679	10.1654	6.35518	0.497736	0	0	7.6598	0	0	6.35518
CUFF.20483	chrX	150474065	150474471	+	407	0.872488	0	6.68309	0.523417	0	0	7.6598	0	0	6.68309
CUFF.17686	chr7	159025637	159026091	+	455	5.46312	0	40.8501	0.4682	0	0	7.47743	0	0	40.8501
CUFF.1789	chr1	247345879	247346494	+	616	1.7294	2.35432	12.5109	0.345829	0	2.91277	7.23426	8.42257	0.232819	4.29519
CUFF.4132	chr12	49513662	49514086	+	425	2.50661	5.6873	18.1334	1.0025	0	4.2218	7.23426	4.21128	0.232819	4.29519
CUFF.20240	chrX	74271052	74271465	+	414	2.57321	4.67073	18.6152	3.60197	0	4.33398	7.23426	1.20322	0.232819	4.29519
CUFF.12948	chr3	128491880	128492237	+	358	2.97572	12.153	21.5271	0.595058	0	0	7.23426	0	0	21.5271
CUFF.15537	chr5;chr5	181247685;181248663	181248624;181249172	+;+	1450	1.95919	5.66769	14.0691	6.02363	20.5693	3.40292	7.18107	0.564928	0.241873	4.13441
CUFF.15597	chr6	2632780	2633810	+	1031	1.72213	0.468885	12.3117	0.413251	0	3.04555	7.14915	7.36975	0.24737	4.04253
CUFF.3882	chr12	20412426	20412757	+	332	2.13917	11.6487	15.0202	0.641659	0	8.10663	7.02149	12.6338	0.539716	1.85283
CUFF.14361	chr5	14708474	14709149	+	676	2.1012	4.29072	14.7535	0.945403	0	9.9534	7.02149	10.5282	0.674645	1.48226
CUFF.1811	chr1	248858422	248858891	+	470	1.51108	6.17133	10.61	0.453257	0	1.90879	7.02149	4.21128	0.179905	5.55848
CUFF.17408	chr7	128656084	128656620	+	537	1.32254	0.900225	9.28621	0.396706	0	1.67064	7.02149	4.21128	0.179905	5.55848
CUFF.6102	chr15	81003081	81003392	+	312	2.2763	3.09885	15.983	8.1935	31.8649	10.064	7.02149	1.22829	0.629669	1.58814
CUFF.17226	chr7	101088188	101088655	+	468	1.51753	9.29655	10.6553	10.0143	10.6216	11.5017	7.02149	1.14853	1.07943	0.926413
CUFF.6278	chr15	101642063	101642445	+	383	1.85432	6.31098	13.0201	3.3373	0	2.34238	7.02149	0.70188	0.179905	5.55848
CUFF.12148	chr22	45826268	45826536	+	269	2.64017	8.98552	18.5379	29.3016	27.7189	13.3403	7.02149	0.455274	0.719621	1.38962
CUFF.11366	chr20	58889867	58890190	+	324	4.38398	34.3169	30.7821	9.20504	0	4.1534	7.02149	0.451209	0.134929	7.41131
CUFF.12553	chr3	47160049	47160330	+	282	2.51846	23.9996	17.6833	3.77714	0	1.59066	7.02149	0.421128	0.0899527	11.117
CUFF.18675	chr8	140970218	140970840	+	623	1.13998	8.53552	8.00433	11.968	0	3.60005	7.02149	0.300806	0.449763	2.22339
CUFF.8943	chr19;chr19	32598095;32599704	32598378;32599776	-;-	357	1.98937	6.7706	13.9683	9.5476	0	1.25649	7.02149	0.131603	0.0899527	11.117
CUFF.14405	chr5	17177437	17177801	+	365	1.94577	14.5688	13.6622	0.583646	0	0	7.02149	0	0	13.6622
CUFF.15305	chr5	141931259	141931530	+	272	2.61105	5.33185	18.3334	0.783202	0	0	7.02149	0	0	18.3334
CUFF.17607	chr7	155770665	155771039	+	375	1.89388	0	13.2979	0.568082	0	0	7.02149	0	0	13.2979
CUFF.17658	chr7	158891470	158891864	+	395	1.79799	0	12.6245	0.539319	0	0	7.02149	0	0	12.6245
CUFF.14304	chr5	10250569	10251142	+	574	4.94917	32.0035	34.7505	4.45361	0	5.47033	7.02149	1.22829	0.157417	6.35255
CUFF.2184	chr10	63438632	63439182	+	551	1.28894	2.63206	9.05027	5.02614	4.51082	4.07048	7.02149	0.809862	0.449763	2.22339
CUFF.5111	chr13	112538009	112538469	+	461	3.08115	23.07	21.6343	7.3937	0	1.94606	7.02149	0.263205	0.0899527	11.117
CUFF.15536	chr5	181249371	181250189	+	819	2.60148	10.6246	18.2663	2.60111	0	0.5477	7.02149	0.210564	0.0299842	33.3509
CUFF.10158	chr2	148706637	148707514	+	878	0.80889	3.30356	5.67961	4.36738	0	0	7.02149	0	0	5.67961
CUFF.17127	chr7	94530969	94531469	+	501	1.41758	3.85965	9.95349	6.80338	0	0	7.02149	0	0	9.95349
CUFF.12159	chr22	46084529	46085073	+	545	1.95469	4.43505	13.3089	0.390882	0	4.11529	6.80871	10.5282	0.309212	3.23402
CUFF.1951	chr10	1710267	1710585	+	319	3.33952	0	22.7379	0.667808	0	2.81233	6.80871	4.21128	0.123685	8.08506
CUFF.15501	chr5	179618700	179619070	+	371	2.87145	19.5453	19.5509	6.31628	20.0981	19.3452	6.80871	3.06275	0.989479	1.01063
CUFF.8618	chr19	2345131	2345903	+	773	2.75629	0	18.7668	1.37795	12.8614	2.32117	6.80871	1.68451	0.123685	8.08506
CUFF.1872	chr10	1532342	1532903	+	562	1.89557	1.72036	12.9064	0.379059	0	0	6.80871	0	0	12.9064
CUFF.11468	chr20	62933917	62934264	+	348	3.06123	8.33484	20.843	4.2851	0	0	6.80871	0	0	20.843
CUFF.11910	chr22	28560744	28561065	+	322	3.30841	13.5118	22.526	0.661587	0	0	6.80871	0	0	22.526
CUFF.4997	chr13	92393242	92393681	+	440	3.22821	12.0855	21.6365	0.484161	0	4.07788	6.70233	8.42257	0.188472	5.30582
CUFF.20331	chrX	115899797	115900124	+	328	4.33052	25.0553	29.0246	7.14433	0	1.36758	6.70233	0.191422	0.0471181	21.2233
CUFF.6390	chr16	1963671	1964192	+	522	3.40137	15.7436	22.58	11.0188	9.52284	4.29662	6.6385	0.389934	0.190284	5.25529
CUFF.13445	chr4	6423028	6424274	+	1247	0.284766	0.775334	1.81771	0.170835	5.97945	9.35263	6.38317	54.7467	5.14529	0.194352
CUFF.10414	chr2	190655294	190655832	+	539	0.658818	0	4.20534	0.395234	0	6.65776	6.38317	16.8451	1.58317	0.631645
CUFF.14468	chr5	17255973	17256296	+	324	1.096	7.4602	6.99593	0.657503	0	9.69126	6.38317	14.7395	1.38527	0.72188
CUFF.16848	chr7	43997441	43997786	+	346	1.02631	5.58868	6.5511	0.615696	0	7.77861	6.38317	12.6338	1.18738	0.842194
CUFF.4976	chr13	91957228	91957572	+	345	1.02928	11.2098	6.57009	0.617481	0	7.80116	6.38317	12.6338	1.18738	0.842194
CUFF.1181	chr1	165857388	165857617	+	230	1.54392	6.30549	9.85513	0.926221	0	9.75145	6.38317	10.5282	0.989479	1.01063
CUFF.14273	chr5	6651638	6651871	+	234	1.51753	0	9.68667	0.910388	0	9.58476	6.38317	10.5282	0.989479	1.01063
CUFF.18814	chr9	4085790	4086008	+	219	1.62147	22.074	10.3501	0.972744	0	10.2412	6.38317	10.5282	0.989479	1.01063
CUFF.2205	chr10	68482629	68482864	+	236	1.50467	0	9.60458	0.902673	0	9.50353	6.38317	10.5282	0.989479	1.01063
CUFF.17550	chr7	149577477	149578119	+	643	1.65678	7.51821	10.5755	0.331308	0	3.48808	6.38317	10.5282	0.329826	3.0319
CUFF.2767	chr11	20060974	20061502	+	529	0.671272	0	4.28484	0.402705	0	3.39181	6.38317	8.42257	0.791583	1.26329
CUFF.4260	chr12	54419040	54419215	+	176	2.01763	8.24013	12.8789	1.2104	0	10.1947	6.38317	8.42257	0.791583	1.26329
CUFF.7828	chr17	67492114	67492453	+	340	1.04442	5.6873	6.66671	0.626561	0	5.27725	6.38317	8.42257	0.791583	1.26329
CUFF.13475	chr4	7790053	7790330	+	278	2.5547	6.9557	16.3071	0.766298	0	6.4542	6.38317	8.42257	0.395792	2.52658
CUFF.1766	chr1	246725418	246725758	+	341	2.08271	22.6825	13.2943	0.624724	0	5.26178	6.38317	8.42257	0.395792	2.52658
CUFF.4347	chr12	64045967	64046202	+	236	1.50467	6.14518	9.60458	0.902673	0	7.60282	6.38317	8.42257	0.791583	1.26329
CUFF.175	chr1	11086218	11086568	+	351	1.01169	0	6.45778	0.606926	0	3.8339	6.38317	6.31692	0.593688	1.68439
CUFF.11909	chr22	28557005	28557430	+	426	1.66715	5.67395	10.6417	0.500073	0	3.15892	6.38317	6.31692	0.296844	3.36878
CUFF.17494	chr7	137998104	137998258	+	155	2.29098	3.11884	14.6237	1.37439	0	8.68194	6.38317	6.31692	0.593688	1.68439
CUFF.17677	chr7	158976682	158977125	+	444	1.59956	1.08879	10.2103	0.479799	0	3.03086	6.38317	6.31692	0.296844	3.36878
CUFF.17697	chr7	159057746	159058208	+	463	0.76696	1.04411	4.89564	0.46011	0	2.90648	6.38317	6.31692	0.593688	1.68439
CUFF.42	chr1	1352068	1352500	+	433	0.820099	3.34934	5.23483	0.491988	0	3.10785	6.38317	6.31692	0.593688	1.68439
CUFF.2776	chr11	24497516	24497753	+	238	1.49203	14.2183	9.52387	0.895088	0	5.6542	6.38317	6.31692	0.593688	1.68439
CUFF.4858	chr13	43597798	43598080	+	283	1.25478	13.6656	8.00947	0.752759	0	4.75512	6.38317	6.31692	0.593688	1.68439
CUFF.16112	chr6	83290862	83291293	+	432	0.821997	3.35709	5.24695	0.986254	0	6.23009	6.38317	6.31692	1.18738	0.842194
CUFF.17248	chr7	101866455	101866787	+	333	1.06637	8.71029	6.80685	0.639732	0	4.04114	6.38317	6.31692	0.593688	1.68439
CUFF.18010	chr8	40154607	40154832	+	226	1.57125	0	10.0296	0.942615	0	5.95442	6.38317	6.31692	0.593688	1.68439
CUFF.18695	chr8	142737048	142737413	+	366	0.970226	0	6.19312	0.582052	0	3.67678	6.38317	6.31692	0.593688	1.68439
CUFF.2290	chr10	79688147	79688469	+	323	1.09939	5.98664	7.01759	0.659538	0	4.16625	6.38317	6.31692	0.593688	1.68439
CUFF.1471	chr1	220209046	220209281	+	236	1.50467	0	9.60458	1.80535	0	9.50353	6.38317	5.2641	0.989479	1.01063
CUFF.171	chr1	11012664	11012967	+	304	1.1681	11.1314	7.45619	4.20456	0	20.6577	6.38317	4.91316	2.77054	0.36094
CUFF.10681	chr2	233471482	233471791	+	310	1.14549	6.23769	7.31187	2.74879	0	13.0229	6.38317	4.73769	1.78106	0.561463
CUFF.12745	chr3	81530057	81530310	+	254	1.39804	5.70969	8.92394	3.35482	0	15.8941	6.38317	4.73769	1.78106	0.561463
CUFF.1645	chr1	230127586	230128126	+	541	0.656382	0	4.1898	0.393772	0	1.65829	6.38317	4.21128	0.395792	2.52658
CUFF.2088	chr10	30435272	30435575	+	304	1.1681	6.3608	7.45619	0.700759	0	2.9511	6.38317	4.21128	0.395792	2.52658
CUFF.13248	chr3	195128706	195129005	+	300	2.36735	11.2798	15.1112	0.710103	0	2.99044	6.38317	4.21128	0.197896	5.05316
CUFF.14055	chr4	185585923	185586254	+	332	1.06959	5.82435	6.82735	0.641659	0	2.70221	6.38317	4.21128	0.395792	2.52658
CUFF.15975	chr6	44247844	44248200	+	357	0.994685	4.06236	6.34924	1.79018	0	7.53894	6.38317	4.21128	1.18738	0.842194
CUFF.16420	chr6	165851605	165851972	+	368	0.964953	22.3319	6.15946	0.578888	0	2.43786	6.38317	4.21128	0.395792	2.52658
CUFF.18912	chr9	22012113	22012527	+	415	0.855669	5.82435	5.46188	0.513327	0	2.16177	6.38317	4.21128	0.395792	2.52658
CUFF.812	chr1	93668653	93669135	+	483	0.735202	5.00436	4.69292	0.441058	0	1.85742	6.38317	4.21128	0.395792	2.52658
CUFF.1189	chr1	167780958	167781223	+	266	2.66994	23.6258	17.0427	0.800868	0	3.37268	6.38317	4.21128	0.197896	5.05316
CUFF.1421	chr1	212055017	212055265	+	249	1.42612	15.5316	9.10313	0.855546	0	3.60295	6.38317	4.21128	0.395792	2.52658
CUFF.4057	chr12	46737614	46737915	+	302	2.35167	28.8132	15.0111	0.7054	0	2.97064	6.38317	4.21128	0.197896	5.05316
CUFF.5407	chr14	67553920	67554399	+	480	0.739797	4.02851	4.72225	0.443814	0	1.86903	6.38317	4.21128	0.395792	2.52658
CUFF.5687	chr15	36985112	36985948	+	837	0.424256	2.31025	2.7081	0.254517	0	1.07184	6.38317	4.21128	0.395792	2.52658
CUFF.5869	chr15	55358401	55358781	+	381	0.932028	3.80646	5.94929	0.559136	0	2.35468	6.38317	4.21128	0.395792	2.52658
CUFF.7129	chr17	750503	750707	+	205	5.19662	0	33.1709	1.03918	0	4.37626	6.38317	4.21128	0.131931	7.57974
CUFF.7273	chr17	15290024	15290291	+	268	1.32501	3.60762	8.45776	0.794891	0	3.34751	6.38317	4.21128	0.395792	2.52658
CUFF.7952	chr17	77307300	77307481	+	182	1.95111	5.31232	12.4543	1.1705	0	4.9293	6.38317	4.21128	0.395792	2.52658
CUFF.8439	chr18	47919235	47919487	+	253	1.40357	5.73226	8.95921	0.842019	0	3.54598	6.38317	4.21128	0.395792	2.52658
CUFF.8950	chr19;chr19;chr19	33798610;33800428;33801169	33798766;33800522;33801259	+;+;+	343	1.03528	0	6.6084	1.86324	0	7.84665	6.38317	4.21128	1.18738	0.842194
CUFF.10808	chr2	239349481	239349734	+	254	1.39804	0	8.92394	0.838704	0	3.53202	6.38317	4.21128	0.395792	2.52658
CUFF.11510	chr20	63921909	63922096	+	188	1.88884	0	12.0568	1.13314	0	4.77199	6.38317	4.21128	0.395792	2.52658
CUFF.13667	chr4	41389396	41389640	+	245	4.3482	25.6509	27.7553	0.869514	0	3.66177	6.38317	4.21128	0.131931	7.57974
CUFF.15083	chr5	132379260	132379470	+	211	1.68295	0	10.7426	1.00963	0	4.25182	6.38317	4.21128	0.395792	2.52658
CUFF.19756	chr9	136501485	136501721	+	237	1.49832	8.159	9.56405	0.898864	0	3.78537	6.38317	4.21128	0.395792	2.52658
CUFF.5158	chr13	113912416	113913231	+	816	0.435175	0	2.77779	1.82747	15.2295	6.59657	6.38317	3.60967	2.37475	0.421097
CUFF.17081	chr7	92123139	92123331	+	193	1.83991	17.5334	11.7445	3.31136	0	11.6209	6.38317	3.5094	0.989479	1.01063
CUFF.6848	chr16	75331926	75332131	+	206	1.7238	4.69341	11.0033	2.06826	0	6.53252	6.38317	3.15846	0.593688	1.68439
CUFF.5316	chr14	45220016	45220337	+	322	1.1028	3.00261	7.03938	3.30793	15.4376	9.75145	6.38317	2.9479	1.38527	0.72188
CUFF.20188	chrX	71542947	71543210	+	264	4.03526	7.32456	25.7577	4.03468	0	11.8938	6.38317	2.9479	0.461757	2.16564
CUFF.3683	chr12	6387790	6388145	+	356	0.997479	29.8743	6.36708	1.7952	0	5.04007	6.38317	2.80752	0.791583	1.26329
CUFF.7821	chr17	66698223	66698445	+	223	1.59239	2.16781	10.1645	2.86589	0	8.04604	6.38317	2.80752	0.791583	1.26329
CUFF.18042	chr8	47399461	47399842	+	382	1.85918	0	11.8674	1.67302	0	4.69703	6.38317	2.80752	0.395792	2.52658
CUFF.14202	chr5	671294	671601	+	308	1.15293	3.1391	7.35935	4.84161	0	13.1075	6.38317	2.70725	1.78106	0.561463
CUFF.5232	chr14	21258094	21258401	+	308	1.15293	0	7.35935	2.07498	0	4.36916	6.38317	2.10564	0.593688	1.68439
CUFF.5964	chr15;chr15	65752611;65756140	65752628;65756429	-;-	308	1.15293	6.27819	7.35935	5.53327	0	11.6511	6.38317	2.10564	1.58317	0.631645
CUFF.7071	chr16	89718429	89718747	+	319	1.11317	0	7.10558	1.33562	0	2.81233	6.38317	2.10564	0.395792	2.52658
CUFF.7942	chr17	76917631	76917796	+	166	2.13917	17.473	13.6547	1.28332	0	2.70221	6.38317	2.10564	0.197896	5.05316
CUFF.10227	chr2	156328690	156328906	+	217	3.27284	13.3665	20.8911	2.94513	0	6.20138	6.38317	2.10564	0.296844	3.36878
CUFF.10603	chr2	223690383	223690647	+	265	1.34001	0	8.55351	0.80389	0	1.6927	6.38317	2.10564	0.197896	5.05316
CUFF.11524	chr20;chr20	63946316;63956260	63946643;63956379	-;-	448	0.79264	2.15813	5.05955	2.37758	0	5.00632	6.38317	2.10564	0.989479	1.01063
CUFF.13935	chr4	139861077	139861338	+	262	1.35535	3.69024	8.65145	1.62619	0	3.42417	6.38317	2.10564	0.395792	2.52658
CUFF.14627	chr5	39410754	39411205	+	452	1.57125	6.41709	10.0296	0.471307	0	0.992404	6.38317	2.10564	0.0989479	10.1063
CUFF.15104	chr5	133278337	133278694	+	358	0.991907	0	6.33151	0.595058	0	1.25298	6.38317	2.10564	0.197896	5.05316
CUFF.15598	chr6	2633995	2634330	+	336	1.05685	1.43875	6.74607	1.90206	0	4.00506	6.38317	2.10564	0.593688	1.68439
CUFF.15831	chr6	33704721	33704972	+	252	1.40914	0	8.99476	1.69072	0	3.56005	6.38317	2.10564	0.395792	2.52658
CUFF.17663	chr7	158872676	158872968	+	293	1.21195	0	7.73611	0.727068	0	1.53094	6.38317	2.10564	0.197896	5.05316
CUFF.14	chr1	790146	790617	+	472	9.78037	12.2904	62.4298	0.451337	0	0.950353	6.38317	2.10564	0.0152228	65.6911
CUFF.1172	chr1	164680918	164681276	+	359	0.989144	0	6.31387	0.593401	0	1.24949	6.38317	2.10564	0.197896	5.05316
CUFF.3938	chr12	31551448	31551744	+	297	1.19563	22.7875	7.63192	0.717276	0	1.51033	6.38317	2.10564	0.197896	5.05316
CUFF.4183	chr12	51156217	51156490	+	274	1.296	0	8.27256	0.777485	0	1.6371	6.38317	2.10564	0.197896	5.05316
CUFF.5275	chr14	31024699	31024966	+	268	1.32501	9.01905	8.45776	1.58978	0	3.34751	6.38317	2.10564	0.395792	2.52658
CUFF.5725	chr15	41286385	41286652	+	268	1.32501	0	8.45776	0.794891	0	1.67376	6.38317	2.10564	0.197896	5.05316
CUFF.7717	chr17	57941036	57941570	+	535	0.663743	0	4.23679	0.398189	0	0.838442	6.38317	2.10564	0.197896	5.05316
CUFF.9359	chr2	1735050	1735269	+	220	3.22821	13.1842	20.6062	0.968322	0	2.03894	6.38317	2.10564	0.0989479	10.1063
CUFF.10083	chr2	135467126	135467286	+	161	2.20561	0	14.0788	1.32317	0	2.78613	6.38317	2.10564	0.197896	5.05316
CUFF.10198	chr2	153524896	153525489	+	594	0.597816	8.1384	3.81596	0.358638	0	0.755163	6.38317	2.10564	0.197896	5.05316
CUFF.10820	chr2	239739946	239740270	+	325	1.09262	10.4121	6.9744	0.65548	0	1.38021	6.38317	2.10564	0.197896	5.05316
CUFF.11493	chr20	63888077	63888550	+	474	0.749162	0	4.78203	0.898864	0	1.89269	6.38317	2.10564	0.395792	2.52658
CUFF.12860	chr3	114721732	114722079	+	348	1.02041	0	6.51345	0.612158	0	1.28898	6.38317	2.10564	0.197896	5.05316
CUFF.13310	chr4	525165	525571	+	407	0.872488	0	5.56924	2.09367	0	4.40852	6.38317	2.10564	0.791583	1.26329
CUFF.15251	chr5	137419145	137419384	+	240	1.47959	24.171	9.4445	0.887629	0	1.86903	6.38317	2.10564	0.197896	5.05316
CUFF.16548	chr7	227857	228166	+	310	1.14549	1.55942	7.31187	0.687196	0	1.44699	6.38317	2.10564	0.197896	5.05316
CUFF.17341	chr7	111350697	111350976	+	280	1.26822	1.7265	8.09529	0.760825	0	1.60202	6.38317	2.10564	0.197896	5.05316
CUFF.17842	chr8	19692704	19692969	+	266	1.33497	0	8.52135	0.800868	0	1.68634	6.38317	2.10564	0.197896	5.05316
CUFF.18275	chr8	100351891	100352156	+	266	1.33497	1.81737	8.52135	0.800868	0	1.68634	6.38317	2.10564	0.197896	5.05316
CUFF.15008	chr5	102789350	102789707	+	358	0.991907	2.70068	6.33151	4.16541	0	7.51788	6.38317	1.80484	1.18738	0.842194
CUFF.6643	chr16	31493535	31493773	+	239	1.48579	2.02268	9.48402	4.45671	0	7.50739	6.38317	1.68451	0.791583	1.26329
CUFF.17182	chr7	100118882	100119243	+	362	0.980947	4.00625	6.26155	2.94242	6.86591	4.95654	6.38317	1.68451	0.791583	1.26329
CUFF.7323	chr17	18303856	18304212	+	357	0.994685	14.8953	6.34924	2.3869	0	3.76947	6.38317	1.57923	0.593688	1.68439
CUFF.17767	chr8	6748079	6748319	+	241	1.47346	6.01769	9.40531	3.53578	0	5.58382	6.38317	1.57923	0.593688	1.68439
CUFF.7287	chr17;chr17	16032316;16034765	16032483;16034797	-;-	201	1.76668	9.62032	11.277	4.23942	0	6.69502	6.38317	1.57923	0.593688	1.68439
CUFF.17400	chr7	128476955	128477137	+	183	1.94045	0	12.3862	4.65641	54.327	7.35355	6.38317	1.57923	0.593688	1.68439
CUFF.2788	chr11	28095099	28095454	+	356	0.997479	1.35792	6.36708	4.18881	0	6.30009	6.38317	1.50403	0.989479	1.01063
CUFF.4755	chr12	132996037	132996283	+	247	1.43766	0	9.17684	6.03731	0	9.0803	6.38317	1.50403	0.989479	1.01063
CUFF.12954	chr3	128907965	128908218	+	254	1.39804	0	8.92394	5.87093	0	8.83005	6.38317	1.50403	0.989479	1.01063
CUFF.11689	chr21	44774590	44774788	+	199	1.78444	12.1463	11.3904	10.7051	0	15.7787	6.38317	1.47395	1.38527	0.72188
CUFF.8786	chr19	12629213	12629379	+	167	4.25273	60.7894	27.1459	3.8269	44.649	5.37206	6.38317	1.40376	0.197896	5.05316
CUFF.13182	chr3	179260945	179261254	+	310	1.14549	4.67827	7.31187	6.18477	0	8.68194	6.38317	1.40376	1.18738	0.842194
CUFF.3973	chr12	39945147	39945940	+	794	0.894465	15.8299	5.70952	0.804903	0	1.12989	6.38317	1.40376	0.197896	5.05316
CUFF.4320	chr12	57779554	57780107	+	554	0.64098	4.363	4.09148	1.1536	0	1.61937	6.38317	1.40376	0.395792	2.52658
CUFF.16323	chr6	158561886	158562287	+	402	0.88334	20.4432	5.63851	1.58978	0	2.23167	6.38317	1.40376	0.395792	2.52658
CUFF.8191	chr18	171843	172014	+	172	2.06455	0	13.1784	6.19276	0	7.82384	6.38317	1.26338	0.593688	1.68439
CUFF.19411	chr9	127526595	127526829	+	235	1.51108	28.7995	9.64545	4.53257	0	5.72638	6.38317	1.26338	0.593688	1.68439
CUFF.9972	chr2	111485538	111485841	+	304	1.1681	4.7706	7.45619	13.3144	0	16.231	6.38317	1.21906	2.17685	0.459378
CUFF.6432	chr16;chr16	3705452;3708619	3705727;3708661	+;+	319	2.22635	0	14.2112	1.33562	0	1.40617	6.38317	1.05282	0.0989479	10.1063
CUFF.11728	chr21	45223275	45223605	+	331	2.14564	17.5258	13.696	1.2872	0	1.35519	6.38317	1.05282	0.0989479	10.1063
CUFF.12182	chr22	46926093	46926442	+	350	1.01458	17.9556	6.47623	4.86928	0	5.12648	6.38317	1.05282	0.791583	1.26329
CUFF.11	chr1	826795	827500	+	706	2.01191	3.42366	12.8424	0.603487	0	0.635364	6.38317	1.05282	0.049474	20.2127
CUFF.843	chr1	108302847	108303057	+	211	1.68295	0	10.7426	2.01925	0	2.12591	6.38317	1.05282	0.197896	5.05316
CUFF.2397	chr10	99901653	99901999	+	347	1.02335	0	6.53222	3.68353	7.16271	3.8781	6.38317	1.05282	0.593688	1.68439
CUFF.6497	chr16;chr16	18871462;18872184	18871482;18872347	-;-	185	1.91947	0	12.2523	2.30304	0	2.42468	6.38317	1.05282	0.197896	5.05316
CUFF.8693	chr19	5610170	5610423	+	254	1.39804	13.3226	8.92394	3.35482	0	3.53202	6.38317	1.05282	0.395792	2.52658
CUFF.13266	chr3	196060914	196061288	+	375	0.94694	15.4695	6.04448	2.27233	0	2.39236	6.38317	1.05282	0.395792	2.52658
CUFF.16824	chr7	40094967	40095106	+	140	2.53645	0	16.1906	6.0866	0	6.4081	6.38317	1.05282	0.395792	2.52658
CUFF.17756	chr8	657334	657620	+	287	1.23729	11.7908	7.89784	2.96907	0	3.1259	6.38317	1.05282	0.395792	2.52658
CUFF.7326	chr17	18315290	18315955	+	666	0.533187	7.25857	3.40342	3.51853	3.73192	3.36762	6.38317	0.95711	0.989479	1.01063
CUFF.8978	chr19	37327937	37328145	+	209	1.69906	2.31302	10.8454	7.13501	0	6.43876	6.38317	0.902418	0.593688	1.68439
CUFF.8207	chr18	666107	666658	+	552	0.643302	0	4.10631	3.85926	0	3.25048	6.38317	0.842257	0.791583	1.26329
CUFF.18547	chr8	127941780	127942096	+	317	1.1202	1.52499	7.15041	3.36011	0	2.83007	6.38317	0.842257	0.395792	2.52658
CUFF.12015	chr22	38359609	38359796	+	188	5.66653	64.2847	36.1704	11.3314	0	9.54397	6.38317	0.842257	0.263861	3.78987
CUFF.17781	chr8	9655916	9656320	+	405	0.876797	9.54905	5.59674	6.83803	0	5.53786	6.38317	0.809862	0.989479	1.01063
CUFF.3070	chr11	65997480	65998153	+	674	0.526859	11.4759	3.36303	5.05711	0	3.99318	6.38317	0.789616	1.18738	0.842194
CUFF.3718	chr12	7004713	7005007	+	295	1.20374	1.63871	7.68366	2.16642	0	1.52056	6.38317	0.70188	0.197896	5.05316
CUFF.9057	chr19	44175855	44176296	+	442	0.8034	7.65599	5.12824	2.89182	0	2.02971	6.38317	0.70188	0.395792	2.52658
CUFF.17442	chr7	131018180	131018336	+	157	2.2618	9.23734	14.4375	4.07065	0	2.85711	6.38317	0.70188	0.197896	5.05316
CUFF.565	chr1	47905628	47905986	+	359	0.989144	6.73288	6.31387	3.5604	13.8466	2.49898	6.38317	0.70188	0.395792	2.52658
CUFF.6346	chr16	733308	733472	+	165	2.15214	0	13.7375	3.87329	0	2.71859	6.38317	0.70188	0.197896	5.05316
CUFF.10007	chr2	119902474	119902781	+	308	1.15293	7.84774	7.35935	2.07498	0	1.45639	6.38317	0.70188	0.197896	5.05316
CUFF.12891	chr3;chr3	121714924;121716737	121714976;121716933	-;-	250	1.42041	0	9.06672	10.2255	0	7.17707	6.38317	0.70188	0.791583	1.26329
CUFF.13483	chr4	10104384	10104727	+	344	1.03228	0	6.58919	1.85783	0	1.30397	6.38317	0.70188	0.197896	5.05316
CUFF.16354	chr6	165605162	165605557	+	396	0.896724	0	5.72394	1.61387	0	1.13274	6.38317	0.70188	0.197896	5.05316
CUFF.18652	chr8	140612264	140612522	+	259	2.74211	13.0654	17.5033	15.6277	19.1927	10.3915	6.38317	0.664939	0.593688	1.68439
CUFF.6048	chr15	74630849	74631018	+	170	2.08884	14.2183	13.3334	8.77186	0	5.27725	6.38317	0.601612	0.395792	2.52658
CUFF.7638	chr17	48598811	48599267	+	457	0.77703	3.17344	4.95991	3.26306	0	1.96309	6.38317	0.601612	0.395792	2.52658
CUFF.16114	chr6;chr6;chr6	75602160;75621532;75623900	75602576;75621625;75623919	+;+;+	531	1.33749	12.7456	8.5374	21.263	9.36143	11.8266	6.38317	0.556207	1.38527	0.72188
CUFF.582	chr1	50641234	50641556	+	323	1.09939	0	7.01759	2.63815	0	1.38875	6.38317	0.52641	0.197896	5.05316
CUFF.2465	chr10	103619164	103619527	+	364	0.975557	9.29655	6.22714	2.341	0	1.23233	6.38317	0.52641	0.197896	5.05316
CUFF.12218	chr22	50257590	50257818	+	229	1.55067	6.33302	9.89817	3.72106	0	1.95881	6.38317	0.52641	0.197896	5.05316
CUFF.16978	chr7	72908188	72908526	+	339	1.0475	11.4082	6.68637	2.51364	0	1.32321	6.38317	0.52641	0.197896	5.05316
CUFF.17260	chr7	101932035	101932419	+	385	0.922345	6.27819	5.88748	2.21331	0	1.16511	6.38317	0.52641	0.197896	5.05316
CUFF.15075	chr5	131728005	131728268	+	264	1.34509	5.49342	8.58591	7.26242	0	3.39823	6.38317	0.46792	0.395792	2.52658
CUFF.12704	chr3	61677932	61678309	+	378	0.939425	1.27889	5.99651	5.07216	6.57529	2.37337	6.38317	0.46792	0.395792	2.52658
CUFF.7907	chr17	75799178	75800057	+	880	0.807052	4.39473	5.15155	2.17872	5.64877	1.01947	6.38317	0.46792	0.197896	5.05316
CUFF.2209	chr10	68518498	68518749	+	252	1.40914	7.67335	8.99476	4.2268	9.86294	1.78003	6.38317	0.421128	0.197896	5.05316
CUFF.17158	chr7	99132938	99133199	+	262	1.35535	14.7609	8.65145	12.1964	0	5.13626	6.38317	0.421128	0.593688	1.68439
CUFF.7155	chr17	2389948	2390355	+	408	1.7407	2.36971	11.1112	2.61067	0	1.09943	6.38317	0.421128	0.0989479	10.1063
CUFF.12216	chr22	50244071	50244534	+	464	1.53061	6.25113	9.77017	2.29559	0	0.966739	6.38317	0.421128	0.0989479	10.1063
CUFF.16876	chr7	45040677	45041134	+	458	0.775333	5.27752	4.94908	2.32566	0	0.979403	6.38317	0.421128	0.197896	5.05316
CUFF.7898	chr17;chr17;chr17	73208945;73227165;73232086	73209768;73227267;73232163	-;-;-	1005	0.706672	2.88609	4.51081	8.90278	4.94619	3.57068	6.38317	0.401075	0.791583	1.26329
CUFF.4864	chr13	44576122	44576429	+	308	1.15293	0	7.35935	7.60825	0	2.91277	6.38317	0.382844	0.395792	2.52658
CUFF.18113	chr8	52702893	52703324	+	432	0.821997	7.83321	5.24695	5.91752	0	2.0767	6.38317	0.35094	0.395792	2.52658
CUFF.11026	chr20	31542147	31542523	+	377	0.941917	3.84685	6.01241	3.39041	0	1.18983	6.38317	0.35094	0.197896	5.05316
CUFF.11035	chr20	31694332	31694734	+	403	0.881148	0	5.62452	12.6867	18.5022	4.45227	6.38317	0.35094	0.791583	1.26329
CUFF.12996	chr3	136877577	136877832	+	256	2.77424	35.8789	17.7084	4.99291	0	1.75221	6.38317	0.35094	0.0989479	10.1063
CUFF.4632	chr12	122208152	122208381	+	230	1.54392	8.40732	9.85513	12.0409	0	3.90058	6.38317	0.323945	0.395792	2.52658
CUFF.11400	chr20	57690835	57692287	+	1453	0.244393	3.32705	1.56	6.74427	0	2.16102	6.38317	0.320424	1.38527	0.72188
CUFF.10296	chr2	174571927	174572401	+	475	0.747585	0	4.77196	3.1394	20.9302	0.944351	6.38317	0.300806	0.197896	5.05316
CUFF.18699	chr8	143258837	143259079	+	243	1.46133	7.95754	9.3279	6.13669	0	1.84595	6.38317	0.300806	0.197896	5.05316
CUFF.806	chr1	93595639	93596237	+	599	0.592826	0	3.78411	2.48951	0	0.748859	6.38317	0.300806	0.197896	5.05316
CUFF.8238	chr18	2735064	2735476	+	413	0.859813	4.68204	5.48833	7.22139	0	2.17224	6.38317	0.300806	0.395792	2.52658
CUFF.6428	chr16	3310298	3310852	+	555	0.639825	0	4.08411	12.2829	0	3.23291	6.38317	0.263205	0.791583	1.26329
CUFF.16738	chr7	23523301	23523752	+	452	0.785625	10.6952	5.01478	3.77046	0	0.992404	6.38317	0.263205	0.197896	5.05316
CUFF.2766	chr11	19933447	19933816	+	370	0.959737	0	6.12616	9.21215	6.71746	2.42468	6.38317	0.263205	0.395792	2.52658
CUFF.17898	chr8	23430784	23431127	+	344	1.03228	2.81059	6.58919	9.90841	7.22517	2.60795	6.38317	0.263205	0.395792	2.52658
CUFF.2987	chr11	62633833	62634298	+	466	0.762023	0	4.86412	4.11433	0	0.962589	6.38317	0.23396	0.197896	5.05316
CUFF.3716	chr12	6968674	6968932	+	259	1.37105	5.59947	8.75166	7.40262	0	1.73192	6.38317	0.23396	0.197896	5.05316
CUFF.18554	chr8	127961873	127962151	+	279	1.27277	6.93076	8.1243	6.87196	0	1.60777	6.38317	0.23396	0.197896	5.05316
CUFF.19265	chr9	111720136	111720873	+	738	0.481169	3.93025	3.07138	10.6804	0	2.43126	6.38317	0.227637	0.791583	1.26329
CUFF.2143	chr10	45974200	45974536	+	337	1.05372	4.30345	6.72605	6.95353	0	1.33106	6.38317	0.191422	0.197896	5.05316
CUFF.13223	chr3	187729371	187729523	+	153	2.32093	0	14.8149	15.3159	0	2.93181	6.38317	0.191422	0.197896	5.05316
CUFF.10058	chr2;chr2;chr2	131252552;131252921;131261729	131252573;131253102;131261817	+;+;+	293	1.21195	0	7.73611	41.4429	0	7.65472	6.38317	0.184705	0.989479	1.01063
CUFF.2342	chr10;chr10	90912378;90915543	90912976;90915570	-;-	627	0.566352	2.31302	3.61512	85.6201	59.4608	15.7392	6.38317	0.183826	4.35371	0.229689
CUFF.12873	chr3	120330446	120330634	+	189	3.7577	28.1356	23.986	13.5258	0	2.37337	6.38317	0.17547	0.0989479	10.1063
CUFF.9180	chr19	52653506	52653894	+	389	0.91286	4.97091	5.82694	7.66692	19.1681	1.15313	6.38317	0.150403	0.197896	5.05316
CUFF.16831	chr7	43632276	43632542	+	267	2.65995	10.8634	16.9789	11.968	0	1.68002	6.38317	0.140376	0.0989479	10.1063
CUFF.9726	chr2	74100633	74100843	+	211	1.68295	34.3664	10.7426	31.2984	0	4.25182	6.38317	0.135848	0.395792	2.52658
CUFF.5333	chr14	51660724	51662006	+	1283	0.276775	0	1.7667	3.48687	1.93723	0.349623	6.38317	0.100269	0.197896	5.05316
CUFF.18363	chr8	118014364	118014874	+	511	0.694917	6.6222	4.43577	11.6729	4.86391	0.877821	6.38317	0.0752015	0.197896	5.05316
CUFF.11449	chr20	62905454	62905764	+	311	1.14181	9.32645	7.28836	20.5496	0	1.44234	6.38317	0.070188	0.197896	5.05316
CUFF.8508	chr18	80135978	80136464	+	487	2.18749	22.831	13.9631	14.8728	5.10361	0.921081	6.38317	0.0619306	0.0659653	15.1595
CUFF.59	chr1	1712875	1713455	+	581	0.611192	3.3282	3.90134	0.366662	0	0	6.38317	0	0	3.90134
CUFF.309	chr1	25263949	25264124	+	176	2.01763	19.227	12.8789	1.2104	0	0	6.38317	0	0	12.8789
CUFF.315	chr1	26277211	26277436	+	226	1.57125	8.55612	10.0296	3.77046	0	0	6.38317	0	0	10.0296
CUFF.355	chr1	28750177	28750480	+	304	1.1681	6.3608	7.45619	0.700759	0	0	6.38317	0	0	7.45619
CUFF.538	chr1	45327909	45328180	+	272	1.30552	1.77728	8.33338	0.783202	0	0	6.38317	0	0	8.33338
CUFF.676	chr1	64819172	64819546	+	375	0.94694	0	6.04448	0.568082	0	0	6.38317	0	0	6.04448
CUFF.840	chr1	107559579	107560118	+	540	0.657598	0	4.19756	0.394502	0	0	6.38317	0	0	4.19756
CUFF.895	chr1	119140146	119140496	+	351	1.01169	9.64087	6.45778	0.606926	7.08108	0	6.38317	0	0	6.45778
CUFF.1224	chr1	173996783	173997115	+	333	1.06637	0	6.80685	0.639732	0	0	6.38317	0	0	6.80685
CUFF.1241	chr1	178838786	178839169	+	384	0.924747	17.6247	5.90281	2.77384	0	0	6.38317	0	0	5.90281
CUFF.1606	chr1	230259281	230259727	+	447	0.794413	4.32591	5.07087	2.3829	0	0	6.38317	0	0	5.07087
CUFF.1820	chr1	248917229	248917686	+	458	0.775333	6.33302	4.94908	0.465133	0	0	6.38317	0	0	4.94908
CUFF.1894	chr10	1585862	1586063	+	202	1.75793	0	11.2212	1.05461	0	0	6.38317	0	0	11.2212
CUFF.2165	chr10	58275253	58275434	+	182	1.95111	0	12.4543	7.023	0	0	6.38317	0	0	12.4543
CUFF.2167	chr10	58398124	58398349	+	226	1.57125	0	10.0296	1.88523	0	0	6.38317	0	0	10.0296
CUFF.2230	chr10	70164021	70164236	+	216	1.64399	0	10.4939	2.95876	0	0	6.38317	0	0	10.4939
CUFF.2249	chr10	72888268	72888749	+	482	0.736728	0	4.70266	0.441973	0	0	6.38317	0	0	4.70266
CUFF.2453	chr10	103134319	103134498	+	180	1.97279	0	12.5927	1.1835	0	0	6.38317	0	0	12.5927
CUFF.2545	chr10	125034821	125035088	+	268	1.32501	0	8.45776	1.58978	0	0	6.38317	0	0	8.45776
CUFF.2598	chr10;chr10;chr10	132222699;132222861;132224407	132222772;132222986;132224479	-;-;-	273	1.30074	3.54154	8.30286	0.780333	0	0	6.38317	0	0	8.30286
CUFF.2809	chr11	32092572	32093020	+	449	0.790875	7.53663	5.04829	1.89783	0	0	6.38317	0	0	5.04829
CUFF.2914	chr11	57764446	57765007	+	562	0.631855	0	4.03324	0.379059	0	0	6.38317	0	0	4.03324
CUFF.2989	chr11	62665666	62665950	+	285	1.24597	8.48107	7.95326	5.23234	0	0	6.38317	0	0	7.95326
CUFF.2999	chr11	62732706	62732871	+	166	2.13917	0	13.6547	1.28332	0	0	6.38317	0	0	13.6547
CUFF.3125	chr11	66666811	66667122	+	312	1.13815	3.09885	7.265	2.73117	0	0	6.38317	0	0	7.265
CUFF.3295	chr11	75320423	75320714	+	292	1.21611	11.5889	7.7626	0.729558	0	0	6.38317	0	0	7.7626
CUFF.3490	chr11	123122375	123122585	+	211	1.68295	16.0377	10.7426	1.00963	0	0	6.38317	0	0	10.7426
CUFF.3664	chr12	5571678	5571952	+	275	1.29128	1.75789	8.24247	0.774658	0	0	6.38317	0	0	8.24247
CUFF.3949	chr12	31715460	31715785	+	326	1.08927	8.89732	6.95301	3.26734	15.2482	0	6.38317	0	0	6.95301
CUFF.3974	chr12	39957473	39957786	+	314	1.1309	0	7.21873	0.678442	0	0	6.38317	0	0	7.21873
CUFF.4018	chr12	46107951	46108294	+	344	2.06455	19.6741	13.1784	0.619276	0	0	6.38317	0	0	13.1784
CUFF.4070	chr12	47812857	47813058	+	202	1.75793	4.78634	11.2212	1.05461	0	0	6.38317	0	0	11.2212
CUFF.4219	chr12	53189692	53189888	+	197	1.80255	0	11.506	1.08138	0	0	6.38317	0	0	11.506
CUFF.4615	chr12	121730312	121730641	+	330	1.07607	8.78947	6.86873	0.645548	0	0	6.38317	0	0	6.86873
CUFF.4791	chr13	27252846	27253045	+	200	1.77551	0	11.3334	2.13031	0	0	6.38317	0	0	11.3334
CUFF.5076	chr13	109252057	109252363	+	307	1.15669	0	7.38332	1.38782	0	0	6.38317	0	0	7.38332
CUFF.5184	chr13	114235892	114236063	+	172	2.06455	0	13.1784	2.4771	0	0	6.38317	0	0	13.1784
CUFF.5553	chr14	96207141	96207467	+	327	1.08594	0	6.93174	0.651471	0	0	6.38317	0	0	6.93174
CUFF.5591	chr14	102703281	102703565	+	285	1.24597	0	7.95326	2.24243	0	0	6.38317	0	0	7.95326
CUFF.5606	chr14	103557630	103557868	+	239	1.48579	18.2041	9.48402	5.34806	0	0	6.38317	0	0	9.48402
CUFF.5887	chr15	56971102	56971468	+	367	0.967582	7.90334	6.17624	1.16093	0	0	6.38317	0	0	6.17624
CUFF.5888	chr15	56985669	56985976	+	308	1.15293	10.9868	7.35935	0.691659	0	0	6.38317	0	0	7.35935
CUFF.5978	chr15	67124202	67124783	+	582	0.610142	0.83062	3.89464	0.366032	0	0	6.38317	0	0	3.89464
CUFF.6154	chr15	90208253	90208455	+	203	1.74927	0	11.1659	1.04941	0	0	6.38317	0	0	11.1659
CUFF.6275	chr15	101247937	101248354	+	418	0.849528	0	5.42268	1.52893	0	0	6.38317	0	0	5.42268
CUFF.6306	chr16	95775	96351	+	577	0.615429	0	3.92839	0.738409	0	0	6.38317	0	0	3.92839
CUFF.6336	chr16	664185	664524	+	340	1.04442	0	6.66671	2.50625	0	0	6.38317	0	0	6.66671
CUFF.6354	chr16	860715	861152	+	438	0.810737	0	5.17507	1.94549	0	0	6.38317	0	0	5.17507
CUFF.6371	chr16	1775431	1775683	+	253	1.40357	0	8.95921	0.842019	0	0	6.38317	0	0	8.95921
CUFF.6535	chr16	22373541	22374083	+	543	0.653964	5.34167	4.17437	0.784644	0	0	6.38317	0	0	4.17437
CUFF.6855	chr16	75390518	75390766	+	249	1.42612	9.70725	9.10313	0.855546	0	0	6.38317	0	0	9.10313
CUFF.7048	chr16	89337868	89338421	+	554	0.64098	5.2356	4.09148	4.22986	0	0	6.38317	0	0	4.09148
CUFF.7087	chr16	89832544	89832844	+	301	1.17974	0	7.5305	0.707744	0	0	6.38317	0	0	7.5305
CUFF.7122	chr17	687293	687688	+	396	0.896724	0	5.72394	1.07591	0	0	6.38317	0	0	5.72394
CUFF.7299	chr17	17119441	17119705	+	265	1.34001	0	8.55351	0.80389	0	0	6.38317	0	0	8.55351
CUFF.7368	chr17	21228000	21228167	+	168	2.11371	0	13.4921	1.26804	0	0	6.38317	0	0	13.4921
CUFF.7445	chr17	31178117	31178481	+	365	0.972884	1.32444	6.21008	1.16729	0	0	6.38317	0	0	6.21008
CUFF.7519	chr17	40448022	40448255	+	234	1.51753	0	9.68667	0.910388	0	0	6.38317	0	0	9.68667
CUFF.7690	chr17	55398221	55398599	+	379	0.936946	2.55103	5.98069	1.68626	0	0	6.38317	0	0	5.98069
CUFF.7825	chr17	67437968	67438298	+	331	1.07282	0	6.84798	0.643598	0	0	6.38317	0	0	6.84798
CUFF.7999	chr17	78846045	78846254	+	210	1.69097	13.812	10.7937	1.01443	0	0	6.38317	0	0	10.7937
CUFF.8208	chr18	698743	698909	+	167	2.12636	5.78947	13.5729	8.92944	44.649	0	6.38317	0	0	13.5729
CUFF.8252	chr18	6761658	6761824	+	167	2.12636	0	13.5729	1.27563	0	0	6.38317	0	0	13.5729
CUFF.8263	chr18	8759801	8759994	+	194	1.83043	0	11.6839	1.0981	0	0	6.38317	0	0	11.6839
CUFF.8285	chr18	9266005	9266360	+	356	0.997479	0	6.36708	5.38561	0	0	6.38317	0	0	6.36708
CUFF.8294	chr18	9795198	9795536	+	339	1.0475	0	6.68637	0.62841	0	0	6.38317	0	0	6.68637
CUFF.8353	chr18	21614943	21615133	+	191	1.85918	7.593	11.8674	2.23069	0	0	6.38317	0	0	11.8674
CUFF.8355	chr18	21685766	21685906	+	141	2.51846	0	16.0757	1.51086	0	0	6.38317	0	0	16.0757
CUFF.8450	chr18	50269211	50269530	+	320	1.1097	0	7.08338	2.66289	46.6024	0	6.38317	0	0	7.08338
CUFF.8569	chr19	1473528	1474168	+	641	0.553982	4.525	3.53616	2.32639	0	0	6.38317	0	0	3.53616
CUFF.8758	chr19	11048765	11049115	+	351	1.01169	9.64087	6.45778	0.606926	0	0	6.38317	0	0	6.45778
CUFF.8890	chr19	18858385	18858673	+	289	1.22873	0	7.84318	0.737131	0	0	6.38317	0	0	7.84318
CUFF.9013	chr19	40284049	40284365	+	317	1.1202	16.7749	7.15041	0.672022	0	0	6.38317	0	0	7.15041
CUFF.9258	chr19	58310174	58310572	+	399	0.889982	1.21158	5.6809	2.66956	0	0	6.38317	0	0	5.6809
CUFF.9264	chr19	58386489	58386947	+	459	0.773644	3.15961	4.9383	0.46412	0	0	6.38317	0	0	4.9383
CUFF.9295	chr19	58521417	58521775	+	359	0.989144	0	6.31387	0.593401	0	0	6.38317	0	0	6.31387
CUFF.9327	chr2	11772	12102	+	331	1.07282	0	6.84798	0.643598	0	0	6.38317	0	0	6.84798
CUFF.9426	chr2	25810027	25810245	+	219	1.62147	35.3184	10.3501	5.83646	0	0	6.38317	0	0	10.3501
CUFF.9738	chr2	74834297	74834623	+	327	1.08594	0	6.93174	3.25735	0	0	6.38317	0	0	6.93174
CUFF.10065	chr2	131520082	131520359	+	278	1.27735	17.3892	8.15353	7.66298	0	0	6.38317	0	0	8.15353
CUFF.10191	chr2;chr2	153305318;153366745	153305325;153367089	-;-	353	2.01191	12.3252	12.8424	0.603487	0	0	6.38317	0	0	12.8424
CUFF.10247	chr2	160436185	160436435	+	251	1.41475	0	9.0306	0.848729	0	0	6.38317	0	0	9.0306
CUFF.10668	chr2	232568394	232568694	+	301	1.17974	0	7.5305	1.41549	0	0	6.38317	0	0	7.5305
CUFF.10702	chr2	235864471	235864670	+	200	1.77551	2.4171	11.3334	1.06515	0	0	6.38317	0	0	11.3334
CUFF.10732	chr2	235559330	235559592	+	263	2.7004	1.8381	17.2371	1.62001	0	0	6.38317	0	0	17.2371
CUFF.10795	chr2	239294390	239294721	+	332	1.06959	2.91217	6.82735	0.641659	0	0	6.38317	0	0	6.82735
CUFF.10941	chr20	2483472	2483813	+	342	1.03831	0	6.62772	4.98318	0	0	6.38317	0	0	6.62772
CUFF.11160	chr20	36824777	36825091	+	315	1.12731	3.06934	7.19581	0.676289	0	0	6.38317	0	0	7.19581
CUFF.11163	chr20	37492191	37492588	+	398	0.892218	0	5.69518	0.535253	0	0	6.38317	0	0	5.69518
CUFF.11223	chr20;chr20	44480252;44484340	44480447;44484398	+;+	255	1.39256	0	8.88894	5.01249	0	0	6.38317	0	0	8.88894
CUFF.11291	chr20	49284604	49285010	+	407	0.872488	1.18777	5.56924	1.57025	0	0	6.38317	0	0	5.56924
CUFF.11370	chr20	58901983	58902508	+	526	0.6751	3.6762	4.30928	0.405002	0	0	6.38317	0	0	4.30928
CUFF.11437	chr20	62874073	62874246	+	174	2.04082	2.77828	13.0269	1.22432	0	0	6.38317	0	0	13.0269
CUFF.11439	chr20;chr20	62832523;62838706	62832531;62838995	+;+	299	1.18763	1.61679	7.58087	0.712478	0	0	6.38317	0	0	7.58087
CUFF.11605	chr21	34840117	34840394	+	278	1.27735	0	8.15353	1.5326	17.881	0	6.38317	0	0	8.15353
CUFF.11703	chr21	45002779	45003041	+	263	1.3502	0	8.61856	8.91004	0	0	6.38317	0	0	8.61856
CUFF.11803	chr22	19793448	19793643	+	196	3.6235	17.265	23.1294	1.08689	0	0	6.38317	0	0	23.1294
CUFF.11822	chr22	20062999	20063179	+	181	3.92379	2.67083	25.0462	2.35393	0	0	6.38317	0	0	25.0462
CUFF.11881	chr22	25053382	25054045	+	664	0.534793	0	3.41368	0.962489	0	0	6.38317	0	0	3.41368
CUFF.12126	chr22	44060173	44060384	+	212	3.35003	11.4014	21.3838	1.00486	0	0	6.38317	0	0	21.3838
CUFF.12146	chr22	45781530	45781869	+	340	1.04442	0	6.66671	3.13281	0	0	6.38317	0	0	6.66671
CUFF.12200	chr22	49608486	49608715	+	230	1.54392	0	9.85513	0.926221	0	0	6.38317	0	0	9.85513
CUFF.12429	chr3	23280858	23281096	+	239	1.48579	8.09073	9.48402	1.78269	31.1982	0	6.38317	0	0	9.48402
CUFF.12835	chr3	113341575	113341886	+	312	1.13815	7.74713	7.265	2.04837	0	0	6.38317	0	0	7.265
CUFF.13013	chr3	141388090	141388236	+	147	2.41566	0	15.4196	1.44919	0	0	6.38317	0	0	15.4196
CUFF.13305	chr4	473215	473634	+	420	0.845483	2.302	5.39686	0.507216	0	0	6.38317	0	0	5.39686
CUFF.13375	chr4	1224981	1225205	+	225	1.57823	0	10.0741	1.89361	0	0	6.38317	0	0	10.0741
CUFF.13384	chr4	1247989	1248255	+	267	1.32997	9.05282	8.48944	0.797868	0	0	6.38317	0	0	8.48944
CUFF.13438	chr4	4659764	4660135	+	372	0.954577	3.89856	6.09323	0.572664	0	0	6.38317	0	0	6.09323
CUFF.13635	chr4	41624110	41624446	+	337	1.05372	0	6.72605	0.632139	0	0	6.38317	0	0	6.72605
CUFF.13791	chr4	94508092	94508403	+	312	1.13815	0	7.265	0.682791	0	0	6.38317	0	0	7.265
CUFF.13872	chr4	118780011	118780459	+	449	0.790875	16.1499	5.04829	0.474456	0	0	6.38317	0	0	5.04829
CUFF.14142	chr5	157248	157408	+	161	2.20561	0	14.0788	1.32317	0	0	6.38317	0	0	14.0788
CUFF.14172	chr5	295592	295937	+	346	1.02631	4.19151	6.5511	0.615696	0	0	6.38317	0	0	6.5511
CUFF.14201	chr5;chr5	669661;669833	669704;670484	+;+	696	0.510205	2.77828	3.25672	1.53039	0	0	6.38317	0	0	3.25672
CUFF.14374	chr5	14762290	14762635	+	346	1.02631	4.19151	6.5511	0.615696	0	0	6.38317	0	0	6.5511
CUFF.14432	chr5	21544528	21544737	+	210	1.69097	0	10.7937	1.01443	0	0	6.38317	0	0	10.7937
CUFF.14517	chr5	32390833	32391064	+	232	1.53061	0	9.77017	1.83647	0	0	6.38317	0	0	9.77017
CUFF.14587	chr5	37524552	37524784	+	233	1.52405	31.1215	9.72824	3.65718	0	0	6.38317	0	0	9.72824
CUFF.14602	chr5	38554817	38555174	+	358	0.991907	0	6.33151	1.78518	0	0	6.38317	0	0	6.33151
CUFF.14765	chr5	59294552	59294831	+	280	1.26822	0	8.09529	0.760825	0	0	6.38317	0	0	8.09529
CUFF.14849	chr5	59721643	59722057	+	415	0.855669	0	5.46188	0.513327	0	0	6.38317	0	0	5.46188
CUFF.14878	chr5	65555470	65555854	+	385	1.84469	6.27819	11.775	0.553327	0	0	6.38317	0	0	11.775
CUFF.14972	chr5	94649767	94650037	+	271	1.31034	0	8.36413	0.786092	0	0	6.38317	0	0	8.36413
CUFF.15052	chr5	123530148	123530465	+	318	1.11668	0	7.12793	2.00973	0	0	6.38317	0	0	7.12793
CUFF.15174	chr5	133528077	133528387	+	311	1.14181	26.4249	7.28836	0.684987	0	0	6.38317	0	0	7.28836
CUFF.15241	chr5	137343128	137343482	+	355	1.00029	1.36175	6.38502	0.600087	0	0	6.38317	0	0	6.38502
CUFF.15263	chr5	138405329	138405627	+	299	1.18763	6.46717	7.58087	4.27487	0	0	6.38317	0	0	7.58087
CUFF.15639	chr6	5651196	5651512	+	317	1.1202	12.1999	7.15041	3.36011	0	0	6.38317	0	0	7.15041
CUFF.15722	chr6	16564760	16565277	+	518	0.685526	0	4.37583	0.411257	0	0	6.38317	0	0	4.37583
CUFF.15853	chr6	34877889	34878151	+	263	1.3502	0	8.61856	1.62001	0	0	6.38317	0	0	8.61856
CUFF.15863	chr6	35348470	35348799	+	330	1.07607	0	6.86873	7.74658	0	0	6.38317	0	0	6.86873
CUFF.15955	chr6;chr6;chr6;chr6	43221092;43221362;43222316;43222531	43221324;43221778;43222390;43222574	+;+;+;+	769	0.461772	0.628636	2.94757	2.49321	0	0	6.38317	0	0	2.94757
CUFF.16082	chr6	71355988	71356230	+	243	1.46133	0	9.3279	0.87667	0	0	6.38317	0	0	9.3279
CUFF.16145	chr6	100739658	100740032	+	375	0.94694	3.86737	6.04448	0.568082	0	0	6.38317	0	0	6.04448
CUFF.16194	chr6	131454303	131454477	+	175	2.02916	0	12.9525	1.21732	0	0	6.38317	0	0	12.9525
CUFF.16543	chr6_GL000256v2_alt	4889370	4889643	+	274	1.296	5.29293	8.27256	0.777485	0	0	6.38317	0	0	8.27256
CUFF.16563	chr7	725937	726266	+	330	1.07607	2.92982	6.86873	0.645548	0	0	6.38317	0	0	6.86873
CUFF.16592	chr7	1730566	1730904	+	339	1.0475	0	6.68637	0.62841	0	0	6.38317	0	0	6.68637
CUFF.16608	chr7	1504042	1504292	+	251	1.41475	0	9.0306	1.69746	0	0	6.38317	0	0	9.0306
CUFF.17185	chr7	100126617	100127025	+	409	0.868222	1.18196	5.54201	0.520858	0	0	6.38317	0	0	5.54201
CUFF.17261	chr7	101941269	101941458	+	190	1.86896	5.08864	11.9299	8.96972	0	0	6.38317	0	0	11.9299
CUFF.17448	chr7	131330596	131330791	+	196	1.81175	0	11.5647	1.08689	0	0	6.38317	0	0	11.5647
CUFF.17546	chr7	149221041	149221372	+	332	1.06959	13.1048	6.82735	0.641659	0	0	6.38317	0	0	6.82735
CUFF.17554	chr7	149603082	149603581	+	500	0.710205	0	4.53336	1.27819	0	0	6.38317	0	0	4.53336
CUFF.17642	chr7	158725792	158725957	+	166	2.13917	0	13.6547	1.28332	0	0	6.38317	0	0	13.6547
CUFF.17664	chr7	158936585	158936890	+	306	1.16047	0	7.40745	0.696179	0	0	6.38317	0	0	7.40745
CUFF.17707	chr7	159095821	159096058	+	238	1.49203	2.03118	9.52387	0.895088	0	0	6.38317	0	0	9.52387
CUFF.17906	chr8	25192459	25192812	+	354	1.00311	5.46238	6.40305	0.601782	0	0	6.38317	0	0	6.40305
CUFF.17913	chr8	25263656	25263984	+	329	1.07934	0	6.88961	0.64751	0	0	6.38317	0	0	6.88961
CUFF.18044	chr8	47403037	47403237	+	201	1.76668	0	11.277	1.05986	0	0	6.38317	0	0	11.277
CUFF.18177	chr8	73057265	73057454	+	190	1.86896	0	11.9299	4.48486	0	0	6.38317	0	0	11.9299
CUFF.18262	chr8	99547540	99547752	+	213	1.66715	0	10.6417	2.00029	0	0	6.38317	0	0	10.6417
CUFF.18334	chr8	115533414	115533845	+	432	0.821997	0	5.24695	1.97251	0	0	6.38317	0	0	5.24695
CUFF.18349	chr8	117805994	117806863	+	870	0.408164	6.66787	2.60538	3.91781	8.57055	0	6.38317	0	0	2.60538
CUFF.18548	chr8	127945407	127945671	+	265	1.34001	3.64846	8.55351	8.84279	46.8955	0	6.38317	0	0	8.55351
CUFF.18654	chr8	140618898	140619328	+	431	0.823904	5.60813	5.25912	3.4599	0	0	6.38317	0	0	5.25912
CUFF.18827	chr9	4189685	4189958	+	274	1.296	0	8.27256	0.777485	0	0	6.38317	0	0	8.27256
CUFF.19365	chr9	123557236	123557598	+	363	0.978244	0	6.2443	1.76059	0	0	6.38317	0	0	6.2443
CUFF.19371	chr9	124263767	124264272	+	506	0.701784	1.91075	4.47961	1.26303	0	0	6.38317	0	0	4.47961
CUFF.19374	chr9	124346727	124346985	+	259	1.37105	0	8.75166	1.64503	0	0	6.38317	0	0	8.75166
CUFF.19419	chr9	127794462	127795057	+	596	0.59581	0	3.80316	1.78717	0	0	6.38317	0	0	3.80316
CUFF.19486	chr9	129569633	129569871	+	239	1.48579	0	9.48402	0.891343	0	0	6.38317	0	0	9.48402
CUFF.19608	chr9;chr9;chr9	132903754;132904411;132905581	132903817;132904454;132906152	-;-;-	680	1.04442	4.97639	6.66671	3.75937	0	0	6.38317	0	0	6.66671
CUFF.19704	chr9	135384518	135384811	+	294	1.20783	0	7.7098	0.724595	0	0	6.38317	0	0	7.7098
CUFF.19781	chr9	136891645	136891887	+	243	1.46133	0	9.3279	0.87667	0	0	6.38317	0	0	9.3279
CUFF.19834	chr9	137612188	137612491	+	304	2.3362	1.5902	14.9124	2.10228	0	0	6.38317	0	0	14.9124
CUFF.19852	chr9	137835487	137835833	+	347	1.02335	5.57257	6.53222	3.06961	0	0	6.38317	0	0	6.53222
CUFF.19864	chr9	137633475	137633759	+	285	1.24597	1.69621	7.95326	0.747477	0	0	6.38317	0	0	7.95326
CUFF.19910	chrUn_KI270744v1	108107	108343	+	237	1.49832	0	9.56405	0.898864	0	0	6.38317	0	0	9.56405
CUFF.19947	chrX	9596887	9597113	+	227	1.56433	21.2961	9.98538	2.81539	0	0	6.38317	0	0	9.98538
CUFF.20020	chrX	24769944	24770164	+	221	1.6068	0	10.2565	0.963941	0	0	6.38317	0	0	10.2565
CUFF.20289	chrX	102912593	102913070	+	478	1.48579	8.09073	9.48402	6.2394	15.5991	0	6.38317	0	0	9.48402
CUFF.20407	chrX	131720231	131720396	+	166	2.13917	14.5609	13.6547	1.28332	0	0	6.38317	0	0	13.6547
CUFF.20480	chrX	150465125	150465437	+	313	1.13451	0	7.24179	0.68061	0	0	6.38317	0	0	7.24179
CUFF.20555	chrY	309481	310114	+	634	0.560099	0	3.57521	0.336011	0	0	6.38317	0	0	3.57521
CUFF.3885	chr12	20421667	20422110	+	444	3.9989	17.4206	24.5047	0.479799	0	8.08228	6.12784	16.8451	0.329826	3.0319
CUFF.12921	chr3	126451688	126452125	+	438	4.05368	4.4148	24.8403	12.1593	0	10.2412	6.12784	0.842257	0.412283	2.42552
CUFF.9312	chr19	58575786	58576315	+	530	6.03005	0.912115	36.7801	0.401945	0	0	6.09947	0	0	36.7801
CUFF.10205	chr2	153543213	153543559	+	347	4.0934	11.1451	24.8224	0.613922	0	5.1708	6.06401	8.42257	0.208311	4.8005
CUFF.17657	chr7;chr7	158799045;158829089	158799072;158829229	-;-	169	8.4048	28.6048	50.9668	5.04215	0	18.5797	6.06401	3.68487	0.364545	2.74315
CUFF.20242	chrX	74275038	74275666	+	629	2.2582	4.61133	13.6938	2.37077	0	4.992	6.06401	2.10564	0.364545	2.74315
CUFF.15544	chr5	181253886	181254432	+	547	2.59673	1.76754	15.7466	0.778906	0	0.820049	6.06401	1.05282	0.0520779	19.202
CUFF.11502	chr20	63908400	63908864	+	465	2.29098	1.03961	13.6488	0.458131	0	5.78796	5.95762	12.6338	0.424063	2.35814
CUFF.8901	chr19	19405843	19406140	+	298	3.57486	9.73331	21.2977	5.71895	0	9.03154	5.95762	1.57923	0.424063	2.35814
CUFF.393	chr1	32803686	32804054	+	369	2.88701	9.17059	17.1997	5.77319	0	2.43126	5.95762	0.421128	0.141354	7.07443
CUFF.5135	chr13	113251826	113252228	+	403	2.64344	16.7938	15.7486	7.40058	0	2.22614	5.95762	0.300806	0.141354	7.07443
CUFF.809	chr1	93609686	93610011	+	326	3.26782	7.41443	19.4684	3.26734	0	0	5.95762	0	0	19.4684
CUFF.10779	chr2	239196812	239197524	+	713	1.49412	3.39005	8.90141	0.896343	0	0	5.95762	0	0	8.90141
CUFF.19193	chr9	100182096	100182511	+	416	2.56084	6.97242	15.2565	1.53628	0	0	5.95762	0	0	15.2565
CUFF.16489	chr6	165924844	165925560	+	717	2.47631	6.06804	14.5422	0.297114	0	1.87685	5.87252	6.31692	0.129063	7.74818
CUFF.7937	chr17	76916444	76916693	+	250	7.10205	1.93368	41.7069	1.70425	0	3.58853	5.87252	2.10564	0.0860417	11.6223
CUFF.5770	chr15	43873635	43874595	+	961	1.84757	1.50912	10.8499	7.31532	5.17265	8.40187	5.87252	1.14853	0.774375	1.29136
CUFF.17	chr1;chr1	790146;790841	790373;790864	-;-	252	18.3188	15.3467	106.138	0.845361	0	1.78003	5.79395	2.10564	0.0167708	59.6273
CUFF.11648	chr21	41203537	41203993	+	457	1.55406	20.0985	8.92784	0.466151	0	4.90773	5.74485	10.5282	0.549711	1.81914
CUFF.15134	chr5	133387637	133388094	+	458	3.10133	1.0555	17.8167	0.465133	0	4.89702	5.74485	10.5282	0.274855	3.63828
CUFF.6968	chr16	86506085	86506333	+	249	2.85223	17.473	16.3856	0.855546	0	5.40442	5.74485	6.31692	0.329826	3.0319
CUFF.1966	chr10	1964969	1965400	+	432	1.64399	7.83321	9.4445	0.493127	0	3.11505	5.74485	6.31692	0.329826	3.0319
CUFF.3871	chr12	20379415	20379936	+	522	2.72109	23.1523	15.6323	0.408105	0	1.71865	5.74485	4.21128	0.109942	9.09569
CUFF.2130	chr10	43408110	43408532	+	423	1.67897	11.4284	9.64545	2.01448	0	4.24177	5.74485	2.10564	0.439769	2.27392
CUFF.19652	chr9	133865804	133866269	+	466	1.52405	10.3738	8.75542	0.457148	0	0.962589	5.74485	2.10564	0.109942	9.09569
CUFF.13279	chr3	196919247	196919499	+	253	2.80714	0	16.1266	0.842019	0	1.77299	5.74485	2.10564	0.109942	9.09569
CUFF.20547	chrX	155124651	155125138	+	488	1.45534	3.96247	8.36071	0.436539	0	0.919194	5.74485	2.10564	0.109942	9.09569
CUFF.15074	chr5	131726421	131726978	+	558	2.54554	0.866346	14.6237	6.49019	0	9.6466	5.74485	1.48634	0.659653	1.51595
CUFF.17348	chr7	111421841	111422191	+	351	2.02338	6.88634	11.624	3.03463	0	3.8339	5.74485	1.26338	0.329826	3.0319
CUFF.11671	chr21;chr21;chr21	42873627;42876702;42879087	42873691;42876767;42879233	-;-;-	278	2.5547	5.21677	14.6763	3.06519	8.9405	3.2271	5.74485	1.05282	0.219884	4.54785
CUFF.20410	chrX	131734467	131735222	+	756	0.939425	5.11556	5.39686	0.563574	0	0.593342	5.74485	1.05282	0.109942	9.09569
CUFF.20078	chrX	47512956	47513336	+	381	1.86406	10.1506	10.7087	10.0645	0	9.41872	5.74485	0.935841	0.879537	1.13696
CUFF.5828	chr15	45607315	45607849	+	535	1.32749	1.80718	7.62621	9.55653	0	8.38442	5.74485	0.877351	1.09942	0.909569
CUFF.17621	chr7	157239167	157239842	+	676	1.0506	0	6.03554	1.57567	0	1.32712	5.74485	0.842257	0.219884	4.54785
CUFF.11065	chr20	33521630	33522362	+	733	0.968902	1.97853	5.5662	1.74377	0	1.22392	5.74485	0.70188	0.219884	4.54785
CUFF.18181	chr8	73968968	73969381	+	414	3.43094	16.3476	19.7103	3.60197	12.0071	2.16699	5.74485	0.601612	0.109942	9.09569
CUFF.15579	chr6	1394604	1394821	+	218	6.51565	13.3052	37.4314	12.7037	0	6.17294	5.74485	0.485917	0.164913	6.0638
CUFF.16811	chr7	36452824	36453304	+	481	1.47652	7.03523	8.48238	2.21446	0	0.932571	5.74485	0.421128	0.109942	9.09569
CUFF.14865	chr5;chr5	61330752;61336236	61330759;61336892	+;+	665	1.06798	3.63474	6.13538	12.8139	0	4.72175	5.74485	0.368487	0.769595	1.29938
CUFF.20008	chrX	24076381	24076641	+	261	5.44219	24.0784	31.2646	22.8539	0	6.87459	5.74485	0.300806	0.219884	4.54785
CUFF.12149	chr22	45827351	45827622	+	272	2.61105	24.882	15.0001	36.0273	0	8.24571	5.74485	0.228874	0.549711	1.81914
CUFF.243	chr1	20774586	20775141	+	556	1.27735	19.1282	7.33817	5.36409	0	0	5.74485	0	0	7.33817
CUFF.4101	chr12	49036579	49036945	+	367	1.93516	10.5378	11.1172	0.580466	0	0	5.74485	0	0	11.1172
CUFF.8525	chr19	509223	509585	+	363	1.95649	5.32695	11.2397	2.34745	0	0	5.74485	0	0	11.2397
CUFF.10201	chr2	153528178	153528546	+	369	1.92468	3.93025	11.057	0.577319	0	0	5.74485	0	0	11.057
CUFF.13294	chr4	426575	426969	+	395	1.79799	6.11925	10.3292	1.07864	0	0	5.74485	0	0	10.3292
CUFF.14060	chr4	185596841	185597032	+	192	7.39797	25.1782	42.5003	1.10954	0	0	5.74485	0	0	42.5003
CUFF.17489	chr7	137879987	137880381	+	395	1.79799	3.67155	10.3292	2.15727	0	0	5.74485	0	0	10.3292
CUFF.19863	chr9	137632540	137633297	+	758	1.87389	14.0307	10.7652	0.84313	0	0	5.74485	0	0	10.7652
CUFF.3221	chr11	71903614	71904007	+	394	6.30893	17.1774	35.6686	0.540688	6.30827	5.69247	5.65366	10.5282	0.159593	6.26592
CUFF.18501	chr8	127808439	127808731	+	293	8.48368	26.3984	47.9639	26.1744	8.4828	33.6808	5.65366	1.28678	0.702211	1.42407
CUFF.14446	chr5	17228747	17228949	+	203	5.24782	0	29.0314	1.04941	0	6.62906	5.53208	6.31692	0.228341	4.37941
CUFF.13259	chr3	195942020	195942363	+	344	3.09683	1.40529	17.1319	1.85783	0	0	5.53208	0	0	17.1319
CUFF.17708	chr7	159100749	159101661	+	913	2.33364	3.7064	12.9099	0.233331	0	0	5.53208	0	0	12.9099
CUFF.3806	chr12	20670518	20671383	+	866	1.23015	3.90756	6.80528	0.245994	0	2.0719	5.53208	8.42257	0.304455	3.28456
CUFF.2609	chr10	133419204	133419696	+	493	2.16087	15.6891	11.9541	0.864223	0	5.45923	5.53208	6.31692	0.456683	2.1897
CUFF.7566	chr17;chr17	43261050;43264465	43261322;43264675	-;-	484	4.4021	30.9629	24.3528	0.440146	0	1.85358	5.53208	4.21128	0.0761138	13.1382
CUFF.12333	chr3	9467936	9468100	+	165	6.45641	11.7193	35.7174	3.87329	0	5.43717	5.53208	1.40376	0.152228	6.56911
CUFF.8630	chr19	3381699	3381974	+	276	3.85981	12.2607	21.3528	17.7526	36.0212	14.6272	5.53208	0.823947	0.685024	1.4598
CUFF.10215	chr2	153670820	153671295	+	476	2.23804	12.1871	12.381	2.23772	0	0.942367	5.53208	0.421128	0.0761138	13.1382
CUFF.1648	chr1	230137467	230138651	+	1185	0.898994	1.6318	4.97331	0.179773	0	0	5.53208	0	0	4.97331
CUFF.11085	chr20	34466816	34467427	+	612	2.32093	3.94952	12.5927	1.04427	0	6.59657	5.42569	6.31692	0.523842	1.90897
CUFF.14466	chr5	17251173	17251951	+	779	1.82338	8.68792	9.89309	0.273467	0	0.575824	5.42569	2.10564	0.0582047	17.1808
CUFF.9309	chr19;chr19	58562223;58568913	58563430;58568922	+;+	1218	3.49855	10.3193	18.9821	2.27373	0	1.10484	5.42569	0.485917	0.0582047	17.1808
CUFF.1806	chr1	248812997	248813303	+	307	4.62674	17.3213	25.1033	8.32694	0	1.46113	5.42569	0.17547	0.0582047	17.1808
CUFF.976	chr1	151199129	151199791	+	663	4.8204	16.0411	25.9831	7.71153	3.74881	4.736	5.39023	0.614145	0.182273	5.48629
CUFF.14855	chr5	59750156	59750715	+	560	3.17056	23.3078	17.0001	0.380412	0	3.20405	5.36186	8.42257	0.188472	5.30582
CUFF.5639	chr14	105441762	105442158	+	397	5.36679	15.8299	28.5476	0.536602	0	5.64945	5.31931	10.5282	0.197896	5.05316
CUFF.4084	chr12;chr12;chr12;chr12	48065597;48066933;48071673;48074325	48065686;48066971;48071722;48074565	-;-;-;-	420	5.0729	4.60401	26.9843	13.1876	0	8.54413	5.31931	0.64789	0.316633	3.15823
CUFF.16239	chr6	136002460	136003012	+	553	6.42139	36.7155	33.6108	0.385228	8.98901	5.67806	5.2342	14.7395	0.168935	5.91942
CUFF.10109	chr2	142929895	142930230	+	336	1.05685	18.7038	5.39686	0.63402	0	13.3502	5.10654	21.0564	2.4737	0.404253
CUFF.7645	chr17;chr17;chr17	49038242;49039960;49041378	49038452;49040091;49041494	+;+;+	460	1.54392	7.3564	7.88411	0.463111	0	8.7763	5.10654	18.9508	1.11316	0.89834
CUFF.15441	chr5	174361823	174362004	+	182	1.95111	0	9.96343	1.1705	0	22.1819	5.10654	18.9508	2.22633	0.44917
CUFF.11511	chr20	63923299	63923520	+	222	1.59956	0	8.16822	0.959599	0	14.144	5.10654	14.7395	1.73159	0.577504
CUFF.14107	chr4	185759681	185759983	+	303	1.17196	19.1454	5.98463	0.703072	0	10.3629	5.10654	14.7395	1.73159	0.577504
CUFF.15018	chr5	102985959	102986268	+	310	1.14549	0	5.8495	0.687196	8.01761	8.68194	5.10654	12.6338	1.48422	0.673755
CUFF.16250	chr6	136548353	136548801	+	449	0.790875	0	4.03863	0.474456	0	5.99421	5.10654	12.6338	1.48422	0.673755
CUFF.1539	chr1	227791279	227791628	+	350	1.01458	0	5.18098	0.60866	0	6.4081	5.10654	10.5282	1.23685	0.808506
CUFF.9060	chr19	44327903	44328374	+	472	0.752336	0	3.84183	0.451337	0	4.75177	5.10654	10.5282	1.23685	0.808506
CUFF.1707	chr1	240493337	240493694	+	358	0.991907	2.70068	5.06521	0.595058	0	5.01192	5.10654	8.42257	0.989479	1.01063
CUFF.1875	chr10	1544140	1544650	+	511	0.694917	2.83809	3.54862	0.41689	0	3.51129	5.10654	8.42257	0.989479	1.01063
CUFF.5905	chr15	59130045	59130674	+	630	1.12731	9.20802	5.75665	0.338144	0	2.84804	5.10654	8.42257	0.49474	2.02127
CUFF.14764	chr5	59278805	59279225	+	421	1.68695	8.03788	8.61446	0.506012	0	4.26192	5.10654	8.42257	0.49474	2.02127
CUFF.14831	chr5	59653795	59654015	+	221	1.6068	0	8.20518	0.963941	0	8.11885	5.10654	8.42257	0.989479	1.01063
CUFF.10583	chr2	219214316	219214660	+	345	1.02928	5.60488	5.25607	0.617481	0	5.20077	5.10654	8.42257	0.989479	1.01063
CUFF.16594	chr7	1734951	1735498	+	548	1.94399	0	9.92707	0.388742	0	3.27421	5.10654	8.42257	0.329826	3.0319
CUFF.20471	chrX	150414150	150414582	+	433	0.820099	10.048	4.18786	0.491988	0	4.1438	5.10654	8.42257	0.989479	1.01063
CUFF.13009	chr3	140970555	140970752	+	198	1.79345	0	9.1583	3.22774	12.5528	22.6549	5.10654	7.0188	2.4737	0.404253
CUFF.980	chr1	151213096	151213262	+	167	2.12636	0	10.8583	1.27563	0	8.05808	5.10654	6.31692	0.742109	1.34751
CUFF.1428	chr1	207349103	207349525	+	423	0.839486	17.1426	4.28687	0.503619	0	3.18132	5.10654	6.31692	0.742109	1.34751
CUFF.2612	chr10	133429102	133429365	+	264	1.34509	0	6.86873	0.806935	0	5.09735	5.10654	6.31692	0.742109	1.34751
CUFF.8016	chr17	79756644	79757135	+	492	0.721753	4.91281	3.68566	0.43299	0	2.73516	5.10654	6.31692	0.742109	1.34751
CUFF.12332	chr3	9431146	9431412	+	267	1.32997	3.62113	6.79155	0.797868	0	5.04007	5.10654	6.31692	0.742109	1.34751
CUFF.2144	chr10	46811672	46812076	+	405	0.876797	0	4.47739	0.526002	0	3.32272	5.10654	6.31692	0.742109	1.34751
CUFF.7612	chr17	47437411	47437647	+	237	1.49832	44.8745	7.65124	0.898864	0	5.67806	5.10654	6.31692	0.742109	1.34751
CUFF.10388	chr2	189170928	189171260	+	333	1.06637	0	5.44548	0.639732	0	4.04114	5.10654	6.31692	0.742109	1.34751
CUFF.11254	chr20	47273580	47274012	+	433	0.820099	2.23289	4.18786	0.491988	0	3.10785	5.10654	6.31692	0.742109	1.34751
CUFF.14851	chr5	59744040	59744274	+	235	1.51108	0	7.71636	0.906514	0	5.72638	5.10654	6.31692	0.742109	1.34751
CUFF.8306	chr18	11848013	11848699	+	687	0.516889	0	2.63951	0.620177	0	3.26468	5.10654	5.2641	1.23685	0.808506
CUFF.13118	chr3	160408535	160408796	+	262	1.35535	11.0707	6.92116	1.62619	0	8.56043	5.10654	5.2641	1.23685	0.808506
CUFF.15380	chr5	168313984	168314173	+	190	1.86896	7.63296	9.54392	2.24243	0	11.8044	5.10654	5.2641	1.23685	0.808506
CUFF.7742	chr17	59783559	59784053	+	495	0.717379	4.88304	3.66332	3.87329	0	17.2177	5.10654	4.44524	4.70003	0.212765
CUFF.2312	chr10	79732746	79732987	+	242	1.46737	0	7.49316	0.880293	0	3.70716	5.10654	4.21128	0.49474	2.02127
CUFF.5510	chr14	75445413	75445646	+	234	1.51753	2.0659	7.74933	1.82078	0	7.66781	5.10654	4.21128	0.989479	1.01063
CUFF.8555	chr19	1224696	1224918	+	223	1.59239	4.33561	8.13159	0.955295	0	4.02302	5.10654	4.21128	0.49474	2.02127
CUFF.8733	chr19	9153890	9154167	+	278	1.27735	6.9557	6.52282	0.766298	0	3.2271	5.10654	4.21128	0.49474	2.02127
CUFF.13300	chr4	446549	446805	+	257	1.38172	1.88101	7.05581	0.828914	0	3.49079	5.10654	4.21128	0.49474	2.02127
CUFF.14542	chr5	36178868	36179094	+	227	3.12866	38.3329	15.9766	0.938462	0	3.95213	5.10654	4.21128	0.24737	4.04253
CUFF.14760	chr5	59209957	59210583	+	627	0.566352	0	2.8921	0.339762	0	1.43083	5.10654	4.21128	0.49474	2.02127
CUFF.14991	chr5	96744588	96745025	+	438	0.810737	12.1407	4.14006	0.486372	0	2.04825	5.10654	4.21128	0.49474	2.02127
CUFF.332	chr1	27549077	27549584	+	508	2.09706	1.90323	10.7087	0.419352	0	1.76601	5.10654	4.21128	0.164913	6.0638
CUFF.1161	chr1	164601574	164601831	+	258	1.37637	18.7372	7.02847	0.825701	0	3.47726	5.10654	4.21128	0.49474	2.02127
CUFF.3479	chr11	122396636	122396899	+	264	2.69017	7.32456	13.7375	0.806935	0	3.39823	5.10654	4.21128	0.24737	4.04253
CUFF.5589	chr14	102601470	102601736	+	267	1.32997	1.81056	6.79155	0.797868	0	3.36005	5.10654	4.21128	0.49474	2.02127
CUFF.6439	chr16	4610665	4611086	+	422	0.841476	3.43664	4.29702	0.504813	0	2.12591	5.10654	4.21128	0.49474	2.02127
CUFF.6702	chr16	57921582	57922045	+	464	0.765307	0	3.90807	0.459118	0	1.93348	5.10654	4.21128	0.49474	2.02127
CUFF.12415	chr3	16924384	16924749	+	366	0.970226	0	4.95449	0.582052	0	2.45118	5.10654	4.21128	0.49474	2.02127
CUFF.13357	chr4	1154382	1154949	+	568	3.1259	4.25547	15.9625	0.375054	0	1.57946	5.10654	4.21128	0.0989479	10.1063
CUFF.14169	chr5	288209	288440	+	232	1.53061	8.33484	7.81614	0.918237	0	3.86695	5.10654	4.21128	0.49474	2.02127
CUFF.14173	chr5	297004	297291	+	288	2.46599	0	12.5927	0.739691	0	3.11505	5.10654	4.21128	0.24737	4.04253
CUFF.16263	chr6	140890210	140890429	+	220	1.6141	10.9868	8.24247	2.90497	0	10.1947	5.10654	3.5094	1.23685	0.808506
CUFF.642	chr1	56695953	56696132	+	180	1.97279	5.37134	10.0741	3.55051	0	12.4602	5.10654	3.5094	1.23685	0.808506
CUFF.2425	chr10	101794389	101794784	+	396	0.896724	1.22076	4.57915	1.07591	0	3.39823	5.10654	3.15846	0.742109	1.34751
CUFF.15302	chr5	141604377	141604648	+	272	1.30552	12.441	6.66671	5.48241	0	16.4914	5.10654	3.00806	2.4737	0.404253
CUFF.767	chr1	84130346	84130502	+	157	2.2618	6.15823	11.55	4.07065	31.6619	11.4285	5.10654	2.80752	0.989479	1.01063
CUFF.5173	chr13	113977199	113977554	+	356	0.997479	0	5.09366	1.7952	0	5.04007	5.10654	2.80752	0.989479	1.01063
CUFF.8396	chr18;chr18	36234767;36234823	36234782;36235118	+;+	312	1.13815	0	5.812	2.04837	0	5.75085	5.10654	2.80752	0.989479	1.01063
CUFF.12510	chr3	38414732	38414879	+	148	2.39934	9.79907	12.2523	10.0758	0	27.2777	5.10654	2.70725	2.22633	0.44917
CUFF.14388	chr5	14798011	14798332	+	322	2.20561	10.5091	11.263	4.63111	0	12.5376	5.10654	2.70725	1.11316	0.89834
CUFF.13592	chr4	39700514	39700835	+	322	1.1028	10.5091	5.6315	2.64635	0	6.96532	5.10654	2.63205	1.23685	0.808506
CUFF.1092	chr1	156254096	156254426	+	331	1.07282	5.84194	5.47838	0.643598	0	1.35519	5.10654	2.10564	0.24737	4.04253
CUFF.1963	chr10	1732451	1732684	+	234	1.51753	16.5272	7.74933	0.910388	0	1.91695	5.10654	2.10564	0.24737	4.04253
CUFF.2107	chr10	35128095	35128370	+	276	1.2866	3.50305	6.57009	1.5437	0	3.25048	5.10654	2.10564	0.49474	2.02127
CUFF.4195	chr12	52181681	52182041	+	361	0.983664	0	5.02311	1.77034	0	3.7277	5.10654	2.10564	0.742109	1.34751
CUFF.6072	chr15	75920277	75920598	+	322	1.1028	7.50653	5.6315	1.98476	0	4.17919	5.10654	2.10564	0.742109	1.34751
CUFF.6876	chr16	80975961	80976219	+	259	1.37105	18.6649	7.00133	17.2728	9.59637	36.3703	5.10654	2.10564	5.19477	0.192501
CUFF.7240	chr17	7843132	7843377	+	246	1.44351	0	7.37132	0.865979	0	1.82344	5.10654	2.10564	0.24737	4.04253
CUFF.8493	chr18	76389757	76390811	+	1055	0.33659	0	1.71881	0.40385	0	0.850363	5.10654	2.10564	0.49474	2.02127
CUFF.8554	chr19;chr19;chr19	1112851;1113535;1114231	1112949;1113704;1114409	-;-;-	448	0.79264	0	4.04764	0.475515	0	1.00126	5.10654	2.10564	0.24737	4.04253
CUFF.10798	chr2	239311003	239311395	+	393	0.903569	1.23008	4.61411	0.542063	0	1.14139	5.10654	2.10564	0.24737	4.04253
CUFF.11921	chr22	29262152	29263023	+	872	0.814456	1.10876	4.15905	0.488603	0	1.02882	5.10654	2.10564	0.24737	4.04253
CUFF.14961	chr5	93584003	93584583	+	581	0.611192	2.49615	3.12107	0.366662	0	0.77206	5.10654	2.10564	0.24737	4.04253
CUFF.16061	chr6	63507521	63507968	+	448	0.79264	3.23719	4.04764	0.475515	0	1.00126	5.10654	2.10564	0.24737	4.04253
CUFF.16144	chr6	99535398	99535673	+	276	1.2866	0	6.57009	0.771851	0	1.62524	5.10654	2.10564	0.24737	4.04253
CUFF.17125	chr7	93859927	93860259	+	333	1.06637	4.35514	5.44548	0.639732	0	1.34705	5.10654	2.10564	0.24737	4.04253
CUFF.17824	chr8	19576505	19576882	+	378	0.939425	0	4.79721	0.563574	0	1.18668	5.10654	2.10564	0.24737	4.04253
CUFF.18702	chr8	143273257	143273455	+	199	1.78444	7.28775	9.11228	1.07051	0	2.2541	5.10654	2.10564	0.24737	4.04253
CUFF.72	chr1	2208095	2208384	+	290	1.22449	3.33394	6.25291	0.734589	0	1.54678	5.10654	2.10564	0.24737	4.04253
CUFF.1132	chr1;chr1;chr1	161119823;161120113;161120499	161119958;161120232;161120810	+;+;+	568	0.625181	0	3.19251	3.00044	0	6.31784	5.10654	2.10564	1.97896	0.505316
CUFF.1249	chr1	179218581	179219139	+	559	0.635246	0	3.24391	1.14328	0	2.40733	5.10654	2.10564	0.742109	1.34751
CUFF.1389	chr1	206507592	206507936	+	345	1.02928	0	5.25607	0.617481	0	1.30019	5.10654	2.10564	0.24737	4.04253
CUFF.2336	chr10	87277395	87277719	+	325	1.09262	0	5.57952	0.65548	0	1.38021	5.10654	2.10564	0.24737	4.04253
CUFF.3085	chr11	66146301	66146545	+	245	1.4494	0	7.40141	1.73903	0	3.66177	5.10654	2.10564	0.49474	2.02127
CUFF.4043	chr12	46397997	46398367	+	371	0.95715	3.90906	4.88772	0.574207	0	1.20907	5.10654	2.10564	0.24737	4.04253
CUFF.5611	chr14	103688552	103688963	+	412	0.8619	1.17335	4.40132	0.517065	0	1.08875	5.10654	2.10564	0.24737	4.04253
CUFF.7116	chr17;chr17	577813;579422	577875;579803	-;-	445	0.797984	2.17268	4.07493	0.478721	0	1.00801	5.10654	2.10564	0.24737	4.04253
CUFF.9170	chr19	51356705	51357507	+	803	0.44222	2.40807	2.25821	0.265294	0	0.558614	5.10654	2.10564	0.24737	4.04253
CUFF.10526	chr2	210624589	210624793	+	205	1.73221	0	8.84558	1.03918	0	2.18813	5.10654	2.10564	0.24737	4.04253
CUFF.10631	chr2	229677135	229677405	+	271	1.31034	1.78384	6.69131	0.786092	0	1.65523	5.10654	2.10564	0.24737	4.04253
CUFF.11434	chr20	62795006	62795225	+	220	1.6141	0	8.24247	0.968322	0	2.03894	5.10654	2.10564	0.24737	4.04253
CUFF.11875	chr22	24404339	24404770	+	432	0.821997	0	4.19756	0.986254	0	2.0767	5.10654	2.10564	0.49474	2.02127
CUFF.12193	chr22	49551268	49551584	+	317	1.1202	0	5.72033	0.672022	0	1.41504	5.10654	2.10564	0.24737	4.04253
CUFF.12330	chr3	9364990	9365226	+	237	2.99665	2.03975	15.3025	7.19092	0	15.1415	5.10654	2.10564	0.989479	1.01063
CUFF.12394	chr3	15228251	15228714	+	464	0.765307	2.08371	3.90807	0.918237	0	1.93348	5.10654	2.10564	0.49474	2.02127
CUFF.12721	chr3	66186129	66186702	+	574	0.618646	0	3.15914	0.371134	0	0.781475	5.10654	2.10564	0.24737	4.04253
CUFF.13011	chr3	141265005	141265233	+	229	1.55067	0	7.91853	0.930266	0	1.95881	5.10654	2.10564	0.24737	4.04253
CUFF.13213	chr3	185918859	185919184	+	326	1.08927	0	5.56241	0.653469	0	1.37597	5.10654	2.10564	0.24737	4.04253
CUFF.15734	chr6	17923627	17923822	+	196	1.81175	0	9.25176	1.08689	0	2.28861	5.10654	2.10564	0.24737	4.04253
CUFF.17070	chr7;chr7	87934464;87935028	87934552;87935189	+;+	251	1.41475	0	7.22448	0.848729	0	1.78712	5.10654	2.10564	0.24737	4.04253
CUFF.17519	chr7;chr7	138919164;138981083	138919438;138981241	-;-	434	0.818209	2.22775	4.17821	1.96342	0	4.13426	5.10654	2.10564	0.989479	1.01063
CUFF.17547	chr7	149262561	149262949	+	389	0.91286	0	4.66155	1.09527	0	2.30626	5.10654	2.10564	0.49474	2.02127
CUFF.18924	chr9	32003287	32003522	+	236	1.50467	6.14518	7.68366	0.902673	0	1.90071	5.10654	2.10564	0.24737	4.04253
CUFF.19000	chr9	67633451	67633972	+	522	0.680273	0	3.47384	0.81621	0	1.71865	5.10654	2.10564	0.49474	2.02127
CUFF.19033	chr9	72257778	72258002	+	225	1.57823	19.3368	8.05931	0.946804	0	1.99363	5.10654	2.10564	0.24737	4.04253
CUFF.19866	chr9	137641577	137641875	+	299	1.18763	0	6.0647	0.712478	0	1.50022	5.10654	2.10564	0.24737	4.04253
CUFF.19961	chrX	10817520	10817836	+	317	1.1202	0	5.72033	0.672022	0	1.41504	5.10654	2.10564	0.24737	4.04253
CUFF.20487	chrX	150486537	150486899	+	363	0.978244	2.66348	4.99544	0.586862	0	1.23572	5.10654	2.10564	0.24737	4.04253
CUFF.14684	chr5	43505851	43506333	+	483	1.4704	12.0105	7.50867	7.05692	20.5835	13.9306	5.10654	1.97404	1.85527	0.539004
CUFF.4578	chr12	119686969	119687307	+	339	1.0475	1.42602	5.3491	3.77046	0	6.61603	5.10654	1.7547	1.23685	0.808506
CUFF.11308	chr20	50922573	50923661	+	1089	0.978244	6.21478	4.99544	2.34745	0	4.11907	5.10654	1.7547	0.824566	1.21276
CUFF.13152	chr3	172304588	172304869	+	282	1.25923	13.7141	6.4303	3.77714	0	6.36265	5.10654	1.68451	0.989479	1.01063
CUFF.14360	chr5	14706763	14707017	+	255	1.39256	3.79154	7.11115	3.34166	0	5.27725	5.10654	1.57923	0.742109	1.34751
CUFF.7214	chr17;chr17	7256848;7258588	7257038;7258684	+;+	288	1.233	5.03563	6.29633	9.61598	0	14.0177	5.10654	1.45775	2.22633	0.44917
CUFF.146	chr1	8776700	8776947	+	248	1.43187	0	7.31187	5.15397	0	7.23495	5.10654	1.40376	0.989479	1.01063
CUFF.6399	chr16	2523715	2524060	+	346	1.02631	0	5.24088	1.84709	0	2.59287	5.10654	1.40376	0.49474	2.02127
CUFF.11050	chr20	32364790	32365112	+	323	5.49695	40.4098	28.0703	5.93585	7.69492	8.33251	5.10654	1.40376	0.296844	3.36878
CUFF.515	chr1	44216998	44217556	+	559	1.90574	0.864796	9.73172	4.19202	0	5.61711	5.10654	1.33995	0.577196	1.73251
CUFF.823	chr1	94907894	94908510	+	617	0.575531	0	2.93897	4.4885	0	5.8161	5.10654	1.29578	1.97896	0.505316
CUFF.9968	chr2	111458000	111458405	+	406	0.874637	0	4.46637	2.62353	0	3.31453	5.10654	1.26338	0.742109	1.34751
CUFF.18018	chr8	41961053	41961670	+	618	0.5746	2.3467	2.93421	1.72355	0	2.17751	5.10654	1.26338	0.742109	1.34751
CUFF.9034	chr19;chr19	41821994;41865380	41822018;41865871	+;+	517	2.06056	0.93505	10.5223	4.53257	19.2299	5.2058	5.10654	1.14853	0.49474	2.02127
CUFF.6211	chr15	98722084	98722259	+	176	2.01763	10.9868	10.3031	2.42081	0	2.54867	5.10654	1.05282	0.24737	4.04253
CUFF.8057	chr17	80825754	80826378	+	625	0.568164	6.18779	2.90135	0.681699	0	0.717707	5.10654	1.05282	0.24737	4.04253
CUFF.8333	chr18	12997383	12997599	+	217	1.63642	8.91098	8.35643	5.89025	0	6.20138	5.10654	1.05282	0.742109	1.34751
CUFF.11118	chr20	35660372	35660757	+	386	0.919955	7.51431	4.69778	1.10379	12.878	1.16209	5.10654	1.05282	0.24737	4.04253
CUFF.12284	chr3	4652738	4653043	+	306	1.16047	12.6385	5.92596	1.39236	0	1.4659	5.10654	1.05282	0.24737	4.04253
CUFF.17622	chr7	157241183	157241487	+	305	2.32854	12.6799	11.8908	1.39692	0	1.47071	5.10654	1.05282	0.123685	8.08506
CUFF.1068	chr1	155660019	155660234	+	216	3.28799	13.4284	16.7902	7.89003	0	8.30679	5.10654	1.05282	0.49474	2.02127
CUFF.5592	chr14	102779921	102780101	+	181	1.96189	10.6833	10.0185	7.0618	0	7.43481	5.10654	1.05282	0.742109	1.34751
CUFF.9432	chr2	26258377	26258670	+	294	1.20783	3.28858	6.16784	1.44919	0	1.52574	5.10654	1.05282	0.24737	4.04253
CUFF.9879	chr2	100856749	100856933	+	185	3.83895	5.22617	19.6037	4.60607	0	4.84937	5.10654	1.05282	0.24737	4.04253
CUFF.14237	chr5	1621967	1622469	+	503	0.70597	0.961075	3.60506	0.847041	0	0.891783	5.10654	1.05282	0.24737	4.04253
CUFF.5198	chr13	114323948	114324679	+	732	7.27669	7.26452	37.1587	9.0218	10.1863	8.57914	5.10654	0.950935	0.230879	4.33128
CUFF.6795	chr16	70372716	70373252	+	537	1.32254	6.30158	6.75361	8.33082	4.62842	7.51788	5.10654	0.902418	1.11316	0.89834
CUFF.7758	chr17;chr17	61683927;61685836	61684140;61685902	-;-	281	1.26371	8.60179	6.45318	5.30682	0	4.78897	5.10654	0.902418	0.742109	1.34751
CUFF.6849	chr16	75341803	75342156	+	354	1.00311	0	5.12244	3.00891	0	2.53427	5.10654	0.842257	0.49474	2.02127
CUFF.7324	chr17	18304805	18304996	+	192	1.84949	25.1782	9.4445	5.54768	0	4.67257	5.10654	0.842257	0.49474	2.02127
CUFF.386	chr1	32685572	32685777	+	206	1.7238	0	8.80264	5.17065	0	4.35502	5.10654	0.842257	0.49474	2.02127
CUFF.570	chr1	47952259	47953021	+	763	0.465403	4.43505	2.3766	2.23361	0	1.7637	5.10654	0.789616	0.742109	1.34751
CUFF.2995	chr11;chr11	62705225;62706203	62705617;62706225	-;-	416	0.853612	3.48621	4.359	5.63303	11.9493	4.31314	5.10654	0.765688	0.989479	1.01063
CUFF.3720	chr12	7095122	7095462	+	341	1.04136	17.0119	5.31773	7.49669	0	5.26178	5.10654	0.70188	0.989479	1.01063
CUFF.6231	chr15	98821438	98821833	+	396	0.896724	9.76608	4.57915	1.61387	0	1.13274	5.10654	0.70188	0.24737	4.04253
CUFF.7318	chr17	17815665	17816070	+	406	1.74927	2.38138	8.93273	3.14824	6.12182	2.20969	5.10654	0.70188	0.24737	4.04253
CUFF.11505	chr20	63913556	63914463	+	908	1.17325	1.59721	5.99123	0.703847	0	0.494016	5.10654	0.70188	0.0824566	12.1276
CUFF.15077	chr5	131776834	131777156	+	323	1.09939	0	5.61407	5.93585	0	4.16625	5.10654	0.70188	0.742109	1.34751
CUFF.15518	chr5	180283336	180283533	+	198	1.79345	9.76608	9.1583	3.22774	0	2.26549	5.10654	0.70188	0.24737	4.04253
CUFF.17461	chr7	132855981	132856311	+	331	1.07282	0	5.47838	1.93079	0	1.35519	5.10654	0.70188	0.24737	4.04253
CUFF.3755	chr12	12916895	12917476	+	582	0.610142	5.81434	3.11571	4.39239	4.27055	3.08293	5.10654	0.70188	0.989479	1.01063
CUFF.4737	chr12	132756557	132756869	+	313	1.13451	0	5.79343	2.04183	0	1.43312	5.10654	0.70188	0.24737	4.04253
CUFF.11394	chr20	57678631	57679368	+	738	0.481169	0	2.45711	5.48454	40.414	3.64688	5.10654	0.664939	1.48422	0.673755
CUFF.5271	chr14;chr14	30586716;30589386	30586818;30589446	+;+	164	2.16526	29.4769	11.057	12.9897	0	8.20549	5.10654	0.631692	0.742109	1.34751
CUFF.11173	chr20	38069853	38070353	+	501	0.708788	9.64912	3.61945	4.25211	0	2.68603	5.10654	0.631692	0.742109	1.34751
CUFF.7126	chr17	745369	746014	+	646	0.549695	0.748329	2.80703	3.29769	0	2.08313	5.10654	0.631692	0.742109	1.34751
CUFF.13448	chr4	6861190	6861791	+	602	2.35949	16.0605	12.0488	10.6162	0	6.70615	5.10654	0.631692	0.556582	1.79668
CUFF.4360	chr12	64695511	64695890	+	380	0.934481	1.27216	4.77196	3.92425	0	2.36088	5.10654	0.601612	0.49474	2.02127
CUFF.12573	chr3	48268377	48268755	+	379	0.936946	11.4797	4.78455	3.93461	0	2.36711	5.10654	0.601612	0.49474	2.02127
CUFF.7285	chr17	16000146	16000509	+	364	0.975557	2.65616	4.98172	8.1935	0	4.9293	5.10654	0.601612	0.989479	1.01063
CUFF.922	chr1	145167992	145168630	+	639	1.11143	2.26958	5.67557	1.33353	0	0.701982	5.10654	0.52641	0.123685	8.08506
CUFF.3651	chr12	2969184	2969732	+	549	0.646817	2.64164	3.303	1.55214	0	0.817061	5.10654	0.52641	0.24737	4.04253
CUFF.5270	chr14	30622230	30622677	+	448	1.58528	0	8.09529	3.80412	0	2.00253	5.10654	0.52641	0.24737	4.04253
CUFF.15041	chr5	112839972	112840348	+	377	0.941917	6.41142	4.80993	6.78082	0	3.5695	5.10654	0.52641	0.742109	1.34751
CUFF.16572	chr7	967328	967788	+	461	3.85144	11.535	19.6675	3.69685	0	1.94606	5.10654	0.52641	0.0989479	10.1063
CUFF.4654	chr12	123529258	123529494	+	237	2.99665	8.159	15.3025	3.59546	0	1.89269	5.10654	0.52641	0.123685	8.08506
CUFF.7545	chr17	42554351	42554604	+	254	1.39804	0	7.13915	3.35482	0	1.76601	5.10654	0.52641	0.24737	4.04253
CUFF.9100	chr19	46776504	46776848	+	345	1.02928	11.2098	5.25607	2.46992	0	1.30019	5.10654	0.52641	0.24737	4.04253
CUFF.17115	chr7	93737713	93737918	+	206	1.7238	0	8.80264	4.13652	0	2.17751	5.10654	0.52641	0.24737	4.04253
CUFF.7304	chr17	17184808	17185468	+	661	1.61166	15.3583	8.23	8.05714	0	4.07171	5.10654	0.505354	0.49474	2.02127
CUFF.12350	chr3	10151788	10152350	+	563	0.630733	2.57595	3.22086	13.2435	0	6.37395	5.10654	0.481289	1.97896	0.505316
CUFF.10332	chr2	181000921	181001757	+	837	0.848513	0.577564	4.33296	2.29065	0	1.07184	5.10654	0.46792	0.24737	4.04253
CUFF.3376	chr11;chr11	103188504;103189672	103188650;103189698	+;+	174	2.04082	27.7828	10.4215	11.0188	0	5.15594	5.10654	0.46792	0.49474	2.02127
CUFF.8244	chr18	3264219	3264822	+	604	0.587918	0	3.00223	3.1743	0	1.48532	5.10654	0.46792	0.49474	2.02127
CUFF.7360	chr17	20896710	20897553	+	844	0.420738	1.71832	2.14851	29.7839	26.5037	13.8184	5.10654	0.463955	6.43162	0.155482
CUFF.18361	chr8	118011552	118012085	+	534	0.664986	10.8634	3.39578	9.17549	0	4.20006	5.10654	0.457748	1.23685	0.808506
CUFF.18712	chr8;chr8;chr8;chr8	143839026;143839172;143839314;143839509	143839100;143839195;143839408;143839663	-;-;-;-	349	1.01749	9.69612	5.19583	8.54565	0	3.85587	5.10654	0.451209	0.742109	1.34751
CUFF.753	chr1;chr1;chr1	77154455;77161295;77161594	77154621;77161405;77161686	-;-;-	371	0.95715	1.30302	4.88772	10.9099	13.3987	4.8363	5.10654	0.443293	0.989479	1.01063
CUFF.105	chr1	6254582	6254874	+	293	1.21195	0	6.18889	3.63534	8.4828	1.53094	5.10654	0.421128	0.24737	4.04253
CUFF.7322	chr17	18277697	18277864	+	168	4.22741	0	21.5874	6.3402	0	2.67004	5.10654	0.421128	0.123685	8.08506
CUFF.11866	chr22	23690600	23690760	+	161	2.20561	27.0235	11.263	13.2317	0	5.57226	5.10654	0.421128	0.49474	2.02127
CUFF.13303	chr4	463131	463405	+	275	1.29128	7.03158	6.59398	3.87329	0	1.63115	5.10654	0.421128	0.24737	4.04253
CUFF.16843	chr7	43717835	43718111	+	277	1.28196	0	6.54637	3.84532	0	1.61937	5.10654	0.421128	0.24737	4.04253
CUFF.19877	chr9	137666728	137666988	+	261	1.36055	3.70437	6.94768	4.08105	0	1.71865	5.10654	0.421128	0.24737	4.04253
CUFF.13018	chr3	141442981	141443497	+	517	3.43426	21.5061	17.5372	21.0147	4.80747	8.67634	5.10654	0.412871	0.49474	2.02127
CUFF.18971	chr9	37438990	37439681	+	692	0.513154	0	2.62044	3.38633	0	1.29644	5.10654	0.382844	0.49474	2.02127
CUFF.16315	chr6	158031291	158032014	+	724	0.490473	2.00313	2.50462	3.23666	17.1648	1.23913	5.10654	0.382844	0.49474	2.02127
CUFF.18422	chr8	125255468	125255920	+	453	0.783891	16.0073	4.00297	7.99454	0	2.97064	5.10654	0.371584	0.742109	1.34751
CUFF.14207	chr5	867741	868335	+	595	2.98406	14.6245	15.2382	4.29642	0	1.50779	5.10654	0.35094	0.0989479	10.1063
CUFF.9970	chr2	111473462	111473920	+	459	0.773644	7.37243	3.95064	8.35415	0	2.93181	5.10654	0.35094	0.742109	1.34751
CUFF.10721	chr2	235536504	235536995	+	492	0.721753	0	3.68566	2.59794	0	0.911721	5.10654	0.35094	0.24737	4.04253
CUFF.19800	chr9;chr9	137106589;137107250	137106809;137107447	+;+	419	0.8475	4.615	4.32779	3.05056	0	1.07056	5.10654	0.35094	0.24737	4.04253
CUFF.7007	chr16	87841880	87842082	+	203	1.74927	9.52553	8.93273	7.34589	0	2.20969	5.10654	0.300806	0.24737	4.04253
CUFF.12064	chr22	41277810	41278199	+	390	0.91052	3.71862	4.6496	3.82363	0	1.15017	5.10654	0.300806	0.24737	4.04253
CUFF.592	chr1	51271255	51271508	+	254	1.39804	5.70969	7.13915	12.5806	29.3558	3.53202	5.10654	0.280752	0.49474	2.02127
CUFF.4717	chr12;chr12	132004940;132006115	132005187;132006141	+;+	275	1.29128	7.03158	6.59398	11.6199	0	3.2623	5.10654	0.280752	0.49474	2.02127
CUFF.4712	chr12	124460313	124460788	+	476	0.746014	0	3.80955	3.58035	0	0.942367	5.10654	0.263205	0.24737	4.04253
CUFF.11607	chr21	34844825	34845227	+	403	0.881148	0	4.49961	4.2289	0	1.11307	5.10654	0.263205	0.24737	4.04253
CUFF.16720	chr7;chr7	23199425;23200171	23199545;23200663	+;+	614	1.73503	5.51131	8.85999	2.77565	0	0.730565	5.10654	0.263205	0.0824566	12.1276
CUFF.13311	chr4	529980	530146	+	167	2.12636	0	10.8583	11.4807	0	2.68603	5.10654	0.23396	0.24737	4.04253
CUFF.16663	chr7	6023383	6023861	+	479	0.741342	2.01846	3.78569	16.0107	0	3.74586	5.10654	0.23396	0.989479	1.01063
CUFF.6375	chr16	1999514	1999778	+	265	1.34001	1.82423	6.84281	7.23501	0	1.6927	5.10654	0.23396	0.24737	4.04253
CUFF.9380	chr2	10198717	10199140	+	424	0.837506	4.56057	4.27676	13.5656	0	3.17382	5.10654	0.23396	0.742109	1.34751
CUFF.13874	chr4	119482402	119482692	+	291	1.22028	13.2899	6.23142	8.05271	0	1.54147	5.10654	0.191422	0.24737	4.04253
CUFF.16973	chr7	70790438	70790826	+	389	0.91286	4.97091	4.66155	6.02401	0	1.15313	5.10654	0.191422	0.24737	4.04253
CUFF.7804	chr17	64519175	64519362	+	188	1.88884	0	9.64545	13.5977	13.2205	2.38599	5.10654	0.17547	0.24737	4.04253
CUFF.5354	chr14	55651096	55651461	+	366	0.970226	10.5666	4.95449	8.14872	0	1.22559	5.10654	0.150403	0.24737	4.04253
CUFF.13927	chr4	139045052	139045271	+	220	1.6141	0	8.24247	20.3348	0	2.03894	5.10654	0.100269	0.24737	4.04253
CUFF.10070	chr2	131690967	131692944	+	1978	0.359052	0.977595	1.83351	7.43131	2.5131	0.453556	5.10654	0.0610331	0.24737	4.04253
CUFF.5323	chr14	50756769	50757449	+	681	1.56433	9.93817	7.9883	12.5128	0	0.658688	5.10654	0.052641	0.0824566	12.1276
CUFF.101	chr1	3815005	3815171	+	167	2.12636	17.3684	10.8583	1.27563	0	0	5.10654	0	0	10.8583
CUFF.228	chr1	19352480	19352728	+	249	1.42612	7.7658	7.28251	1.71109	0	0	5.10654	0	0	7.28251
CUFF.336	chr1	27984890	27985378	+	489	0.726181	0	3.70827	0.435646	0	0	5.10654	0	0	3.70827
CUFF.400	chr1	33022809	33023262	+	454	0.782164	2.12961	3.99415	0.469231	0	0	5.10654	0	0	3.99415
CUFF.527	chr1	44758745	44759029	+	285	1.24597	3.39243	6.36261	0.747477	0	0	5.10654	0	0	6.36261
CUFF.576	chr1	50589022	50589570	+	549	0.646817	0	3.303	0.388034	0	0	5.10654	0	0	3.303
CUFF.600	chr1	52243600	52244163	+	564	0.629615	2.57139	3.21515	0.755429	0	0	5.10654	0	0	3.21515
CUFF.725	chr1	71901328	71901642	+	315	1.12731	3.06934	5.75665	0.676289	0	0	5.10654	0	0	5.75665
CUFF.731	chr1	72160157	72160327	+	171	2.07662	0	10.6044	1.24579	0	0	5.10654	0	0	10.6044
CUFF.869	chr1	110368528	110368772	+	245	1.4494	5.91944	7.40141	0.869514	0	0	5.10654	0	0	7.40141
CUFF.870	chr1	110377952	110378296	+	345	1.02928	0	5.25607	4.93985	0	0	5.10654	0	0	5.25607
CUFF.923	chr1	145206725	145207203	+	479	0.741342	0	3.78569	1.33422	0	0	5.10654	0	0	3.78569
CUFF.936	chr1	148038091	148038540	+	450	0.789117	0	4.02965	0.473402	0	0	5.10654	0	0	4.02965
CUFF.1074	chr1	155834312	155834723	+	412	0.8619	4.69341	4.40132	3.61946	0	0	5.10654	0	0	4.40132
CUFF.1111	chr1	156806897	156807103	+	207	1.71547	11.6768	8.76012	1.02913	0	0	5.10654	0	0	8.76012
CUFF.1263	chr1	180706318	180706492	+	175	2.02916	0	10.362	3.65196	0	0	5.10654	0	0	10.362
CUFF.1274	chr1	183509065	183509461	+	397	0.894465	0	4.56762	2.14641	0	0	5.10654	0	0	4.56762
CUFF.1302	chr1	193219265	193219634	+	370	0.959737	0	4.90093	0.575759	0	0	5.10654	0	0	4.90093
CUFF.1315	chr1	197112574	197112983	+	410	0.866104	2.35815	4.42279	0.519588	0	0	5.10654	0	0	4.42279
CUFF.1419	chr1	211688450	211688643	+	194	1.83043	0	9.34714	1.0981	0	0	5.10654	0	0	9.34714
CUFF.1470	chr1	220199885	220200039	+	155	2.29098	21.8319	11.699	2.74879	0	0	5.10654	0	0	11.699
CUFF.1489	chr1	224144190	224144586	+	397	0.894465	4.87074	4.56762	2.68301	0	0	5.10654	0	0	4.56762
CUFF.1527	chr1	226899619	226899898	+	280	1.26822	0	6.47623	0.760825	0	0	5.10654	0	0	6.47623
CUFF.1536	chr1	227730453	227730963	+	511	0.694917	5.67617	3.54862	0.41689	0	0	5.10654	0	0	3.54862
CUFF.1669	chr1	230195225	230195456	+	232	1.53061	12.5023	7.81614	0.918237	0	0	5.10654	0	0	7.81614
CUFF.1831	chr10	807501	808014	+	514	0.690861	0	3.52791	2.07228	0	0	5.10654	0	0	3.52791
CUFF.1858	chr10	1476538	1476993	+	456	1.55747	5.30067	7.95326	0.467173	0	0	5.10654	0	0	7.95326
CUFF.2022	chr10	14583128	14583390	+	263	1.3502	5.51431	6.89485	0.810003	0	0	5.10654	0	0	6.89485
CUFF.2121	chr10	42530970	42531185	+	216	1.64399	8.95224	8.39511	0.986254	0	0	5.10654	0	0	8.39511
CUFF.2122	chr10	42536238	42536503	+	266	1.33497	1.81737	6.81708	0.800868	0	0	5.10654	0	0	6.81708
CUFF.2156	chr10	49841586	49841873	+	288	1.233	0	6.29633	0.739691	0	0	5.10654	0	0	6.29633
CUFF.2227	chr10	70144074	70144389	+	316	1.12374	10.7087	5.73843	0.674148	0	0	5.10654	0	0	5.73843
CUFF.2488	chr10	103637522	103637802	+	281	2.52742	0	12.9064	0.758117	0	0	5.10654	0	0	12.9064
CUFF.2489	chr10	103652534	103652931	+	398	0.892218	9.717	4.55614	1.60576	0	0	5.10654	0	0	4.55614
CUFF.2501	chr10	113154075	113154397	+	323	1.09939	0	5.61407	0.659538	0	0	5.10654	0	0	5.61407
CUFF.2603	chr10	133353014	133353492	+	479	0.741342	0	3.78569	0.444741	0	0	5.10654	0	0	3.78569
CUFF.2623	chr11	682410	682581	+	172	2.06455	0	10.5427	2.4771	0	0	5.10654	0	0	10.5427
CUFF.2742	chr11	14845847	14846085	+	239	1.48579	6.06804	7.58721	0.891343	0	0	5.10654	0	0	7.58721
CUFF.2797	chr11	31387238	31387402	+	165	2.15214	20.5088	10.99	1.2911	0	0	5.10654	0	0	10.99
CUFF.2850	chr11	45810801	45811310	+	510	0.69628	0.947884	3.55558	8.35415	0	0	5.10654	0	0	3.55558
CUFF.3027	chr11	64117198	64117411	+	214	1.65936	13.5539	8.47357	0.995471	0	0	5.10654	0	0	8.47357
CUFF.3046	chr11	65080317	65080743	+	427	0.831622	2.26427	4.24671	3.49231	0	0	5.10654	0	0	4.24671
CUFF.3075	chr11	66084434	66084603	+	170	2.08884	2.84365	10.6667	1.25312	0	0	5.10654	0	0	10.6667
CUFF.3201	chr11	70204707	70204918	+	212	1.67501	4.56057	8.55351	1.00486	0	0	5.10654	0	0	8.55351
CUFF.3220	chr11	71902776	71903121	+	346	3.07892	15.3689	15.7226	3.07848	14.3668	0	5.10654	0	0	15.7226
CUFF.3246	chr11	72587428	72587622	+	195	1.82104	0	9.2992	1.09247	0	0	5.10654	0	0	9.2992
CUFF.3250	chr11	72629711	72629906	+	196	1.81175	7.3993	9.25176	1.08689	0	0	5.10654	0	0	9.25176
CUFF.3275	chr11	74213003	74213232	+	230	1.54392	0	7.88411	0.926221	0	0	5.10654	0	0	7.88411
CUFF.3342	chr11	82878752	82879163	+	412	0.8619	2.3467	4.40132	1.03413	0	0	5.10654	0	0	4.40132
CUFF.3355	chr11	88293795	88294037	+	243	1.46133	7.95754	7.46232	5.26002	0	0	5.10654	0	0	7.46232
CUFF.3389	chr11	108309100	108309664	+	565	0.6285	0	3.20946	2.26227	0	0	5.10654	0	0	3.20946
CUFF.3457	chr11	122116978	122117174	+	197	1.80255	0	9.20479	2.16275	0	0	5.10654	0	0	9.20479
CUFF.3634	chr12	1697450	1698287	+	838	0.42375	0	2.1639	0.508427	0	0	5.10654	0	0	2.1639
CUFF.3663	chr12	5570346	5570537	+	192	1.84949	0	9.4445	1.10954	0	0	5.10654	0	0	9.4445
CUFF.3987	chr12	40074197	40074724	+	528	0.672543	0	3.43436	0.403468	0	0	5.10654	0	0	3.43436
CUFF.4007	chr12	45394290	45394531	+	242	1.46737	1.99761	7.49316	0.880293	0	0	5.10654	0	0	7.49316
CUFF.4170	chr12	50802501	50802979	+	479	0.741342	16.1477	3.78569	0.889482	0	0	5.10654	0	0	3.78569
CUFF.4464	chr12	102162303	102162579	+	277	1.28196	10.4712	6.54637	1.53813	0	0	5.10654	0	0	6.54637
CUFF.4709	chr12	124388041	124388306	+	266	1.33497	1.81737	6.81708	4.80521	0	0	5.10654	0	0	6.81708
CUFF.4962	chr13	91547219	91547534	+	316	1.12374	3.05963	5.73843	0.674148	0	0	5.10654	0	0	5.73843
CUFF.4998	chr13	92475674	92475898	+	225	1.57823	2.14854	8.05931	0.946804	0	0	5.10654	0	0	8.05931
CUFF.5118	chr13	113095564	113095924	+	361	0.983664	0	5.02311	0.590113	0	0	5.10654	0	0	5.02311
CUFF.5172	chr13	113955693	113955923	+	231	1.53724	0	7.84998	5.53327	0	0	5.10654	0	0	7.84998
CUFF.5201	chr13	114328100	114328338	+	239	1.48579	0	7.58721	0.891343	0	0	5.10654	0	0	7.58721
CUFF.5268	chr14	27505350	27505527	+	178	1.99496	5.43169	10.1873	4.78721	0	0	5.10654	0	0	10.1873
CUFF.5405	chr14	67260274	67260879	+	606	0.585978	1.59545	2.99232	0.351536	0	0	5.10654	0	0	2.99232
CUFF.5684	chr15	35355748	35355946	+	199	1.78444	7.28775	9.11228	2.14101	24.9795	0	5.10654	0	0	9.11228
CUFF.5814	chr15	44537663	44538120	+	458	0.775333	5.27752	3.95927	3.25593	10.8535	0	5.10654	0	0	3.95927
CUFF.5838	chr15	47005982	47006466	+	485	1.46434	18.9381	7.47771	0.439239	0	0	5.10654	0	0	7.47771
CUFF.6151	chr15	89629327	89629588	+	262	1.35535	11.0707	6.92116	4.06547	28.4595	0	5.10654	0	0	6.92116
CUFF.6207	chr15	98714807	98714992	+	186	1.90915	5.19807	9.74916	1.14533	0	0	5.10654	0	0	9.74916
CUFF.6244	chr15	98884268	98884570	+	303	1.17196	0	5.98463	0.703072	0	0	5.10654	0	0	5.98463
CUFF.6245	chr15	98887695	98888024	+	330	1.07607	8.78947	5.49498	0.645548	0	0	5.10654	0	0	5.49498
CUFF.6265	chr15	100976794	100977338	+	545	0.651565	4.43505	3.32724	0.390882	0	0	5.10654	0	0	3.32724
CUFF.6372	chr16	1776741	1777028	+	288	1.233	8.39272	6.29633	5.91752	17.2601	0	5.10654	0	0	6.29633
CUFF.6429	chr16	3589537	3590027	+	491	0.723223	2.95369	3.69317	3.47097	5.06204	0	5.10654	0	0	3.69317
CUFF.6463	chr16	9123402	9123587	+	186	1.90915	0	9.74916	1.14533	0	0	5.10654	0	0	9.74916
CUFF.6572	chr16	28092615	28092840	+	226	1.57125	0	8.02365	0.942615	0	0	5.10654	0	0	8.02365
CUFF.6609	chr16	30634554	30634777	+	224	1.58528	10.7906	8.09529	0.951031	0	0	5.10654	0	0	8.09529
CUFF.6689	chr16	57461632	57461999	+	368	0.964953	0	4.92757	0.578888	0	0	5.10654	0	0	4.92757
CUFF.6768	chr16	69264550	69264754	+	205	1.73221	0	8.84558	2.07835	0	0	5.10654	0	0	8.84558
CUFF.6787	chr16;chr16	69618082;69638155	69618093;69638325	+;+	183	1.94045	26.4164	9.90899	4.65641	0	0	5.10654	0	0	9.90899
CUFF.6828	chr16	73018840	73019090	+	251	1.41475	0	7.22448	0.848729	0	0	5.10654	0	0	7.22448
CUFF.6967	chr16	86504621	86504853	+	233	1.52405	12.4486	7.78259	0.914296	0	0	5.10654	0	0	7.78259
CUFF.7049	chr16	89365013	89365400	+	388	0.915213	2.49186	4.67357	7.68668	0	0	5.10654	0	0	4.67357
CUFF.7095	chr16	89905266	89905555	+	290	1.22449	15.0027	6.25291	4.40754	0	0	5.10654	0	0	6.25291
CUFF.7353	chr17	20303153	20303580	+	428	0.829679	0	4.23679	0.497736	0	0	5.10654	0	0	4.23679
CUFF.7387	chr17	27559564	27559769	+	206	1.7238	7.04011	8.80264	1.03413	0	0	5.10654	0	0	8.80264
CUFF.7415	chr17	28895937	28896608	+	672	0.528427	7.19376	2.69843	0.63402	0	0	5.10654	0	0	2.69843
CUFF.7422	chr17	29095568	29095836	+	269	1.32008	12.5797	6.74106	0.791936	0	0	5.10654	0	0	6.74106
CUFF.7456	chr17	32012353	32012878	+	526	0.6751	0	3.44742	0.405002	0	0	5.10654	0	0	3.44742
CUFF.7532	chr17	41896693	41897279	+	587	0.604945	0	3.08917	0.725829	0	0	5.10654	0	0	3.08917
CUFF.7590	chr17	45073740	45074135	+	396	1.79345	3.66228	9.1583	0.537957	0	0	5.10654	0	0	9.1583
CUFF.7601	chr17	46313640	46313940	+	301	1.17974	6.4242	6.0244	0.707744	0	0	5.10654	0	0	6.0244
CUFF.7865	chr17	68362420	68363006	+	587	0.604945	0	3.08917	0.362915	0	0	5.10654	0	0	3.08917
CUFF.7882	chr17	69430505	69430847	+	343	1.03528	16.9127	5.28672	0.621081	0	0	5.10654	0	0	5.28672
CUFF.7994	chr17	78834537	78834778	+	242	1.46737	0	7.49316	0.880293	0	0	5.10654	0	0	7.49316
CUFF.8009	chr17	78920731	78921200	+	470	0.755538	0	3.85818	1.35977	0	0	5.10654	0	0	3.85818
CUFF.8034	chr17	80365447	80365673	+	227	1.56433	2.12961	7.9883	1.87692	0	0	5.10654	0	0	7.9883
CUFF.8035	chr17	80377045	80377405	+	361	0.983664	2.67823	5.02311	0.590113	0	0	5.10654	0	0	5.02311
CUFF.8104	chr17	81710407	81710659	+	253	1.40357	0	7.16737	0.842019	0	0	5.10654	0	0	7.16737
CUFF.8166	chr17	82943870	82944468	+	599	0.592826	0	3.02729	0.355644	0	0	5.10654	0	0	3.02729
CUFF.8180	chr17_KI270860v1_alt	20423	20964	+	542	0.655171	0.89192	3.34565	0.393046	0	0	5.10654	0	0	3.34565
CUFF.8296	chr18	9832325	9832539	+	215	1.65164	15.7393	8.43416	0.990841	0	0	5.10654	0	0	8.43416
CUFF.8327	chr18	12946964	12947157	+	194	1.83043	4.98372	9.34714	13.1772	0	0	5.10654	0	0	9.34714
CUFF.8367	chr18	24056851	24057143	+	293	1.21195	4.9497	6.18889	2.1812	0	0	5.10654	0	0	6.18889
CUFF.8447	chr18	49110714	49110909	+	196	1.81175	12.3322	9.25176	1.08689	0	0	5.10654	0	0	9.25176
CUFF.8519	chr19	289059	289355	+	297	1.19563	1.62768	6.10554	0.717276	0	0	5.10654	0	0	6.10554
CUFF.8520	chr19	290231	290472	+	242	1.46737	3.99521	7.49316	0.880293	0	0	5.10654	0	0	7.49316
CUFF.8540	chr19	802523	802751	+	229	1.55067	0	7.91853	0.930266	0	0	5.10654	0	0	7.91853
CUFF.8553	chr19	1167078	1167570	+	493	0.720289	0	3.67818	0.432111	0	0	5.10654	0	0	3.67818
CUFF.8638	chr19	3428967	3429169	+	203	1.74927	7.14415	8.93273	1.04941	0	0	5.10654	0	0	8.93273
CUFF.8777	chr19	11096191	11096578	+	388	0.915213	6.22965	4.67357	0.549049	0	0	5.10654	0	0	4.67357
CUFF.8803	chr19	13150547	13150840	+	294	1.20783	3.28858	6.16784	2.17378	0	0	5.10654	0	0	6.16784
CUFF.8845	chr19	16531046	16531339	+	294	1.20783	8.22144	6.16784	0.724595	0	0	5.10654	0	0	6.16784
CUFF.8923	chr19	27778749	27779135	+	387	0.917578	13.7406	4.68564	12.6608	25.6895	0	5.10654	0	0	4.68564
CUFF.8946	chr19	33458875	33459241	+	367	0.967582	1.31722	4.94099	2.32186	0	0	5.10654	0	0	4.94099
CUFF.8992	chr19;chr19	38905228;38907221	38905535;38907277	+;+	365	0.972884	0	4.96807	2.33459	0	0	5.10654	0	0	4.96807
CUFF.9071	chr19	45097922	45098435	+	514	0.690861	0	3.52791	0.414457	0	0	5.10654	0	0	3.52791
CUFF.9148	chr19	49849707	49850060	+	354	3.00934	15.0216	15.3673	4.21248	0	0	5.10654	0	0	15.3673
CUFF.9174	chr19	51697910	51698425	+	516	0.688183	3.74745	3.51423	1.6514	0	0	5.10654	0	0	3.51423
CUFF.9235	chr19	57775147	57775329	+	183	1.94045	0	9.90899	1.1641	0	0	5.10654	0	0	9.90899
CUFF.9354	chr2	1712309	1712550	+	242	1.46737	0	7.49316	0.880293	0	0	5.10654	0	0	7.49316
CUFF.9357	chr2	1731222	1731486	+	265	1.34001	0	6.84281	0.80389	0	0	5.10654	0	0	6.84281
CUFF.9361	chr2	1739557	1739907	+	351	1.01169	0	5.16622	0.606926	0	0	5.10654	0	0	5.16622
CUFF.9436	chr2	27039077	27039701	+	625	0.568164	0	2.90135	1.70425	0	0	5.10654	0	0	2.90135
CUFF.9478	chr2	32229383	32229856	+	474	0.749162	4.0795	3.82562	2.24716	0	0	5.10654	0	0	3.82562
CUFF.9678	chr2	69105135	69105576	+	442	0.8034	1.09371	4.10259	0.48197	0	0	5.10654	0	0	4.10259
CUFF.9705	chr2	71393331	71393601	+	271	1.31034	0	6.69131	4.71655	0	0	5.10654	0	0	6.69131
CUFF.9794	chr2;chr2	88595536;88613724	88595663;88613824	-;-	229	1.55067	2.11101	7.91853	10.2329	0	0	5.10654	0	0	7.91853
CUFF.9848	chr2	96828388	96828639	+	252	1.40914	21.1017	7.19581	4.2268	9.86294	0	5.10654	0	0	7.19581
CUFF.9888	chr2	100938195	100938468	+	274	1.296	26.4646	6.61804	0.777485	0	0	5.10654	0	0	6.61804
CUFF.9995	chr2	117982576	117982873	+	298	1.19162	0	6.08505	0.714869	0	0	5.10654	0	0	6.08505
CUFF.10049	chr2	130964199	130964593	+	395	0.898994	0	4.59075	0.539319	0	0	5.10654	0	0	4.59075
CUFF.10219	chr2	153790115	153790540	+	426	0.833574	0	4.25668	1.00015	0	0	5.10654	0	0	4.25668
CUFF.10236	chr2	158661916	158662202	+	287	1.23729	5.05318	6.31827	2.96907	0	0	5.10654	0	0	6.31827
CUFF.10343	chr2	182176961	182177163	+	203	3.49855	4.76277	17.8655	1.04941	0	0	5.10654	0	0	17.8655
CUFF.10400	chr2	182405629	182405943	+	315	3.38193	0	17.2699	0.676289	0	0	5.10654	0	0	17.2699
CUFF.10420	chr2	196728299	196728710	+	412	0.8619	2.3467	4.40132	0.517065	0	0	5.10654	0	0	4.40132
CUFF.10473	chr2	210032778	210032995	+	218	1.62891	0	8.31809	2.93162	0	0	5.10654	0	0	8.31809
CUFF.10488	chr2	210596179	210596523	+	345	1.02928	9.80854	5.25607	0.617481	0	0	5.10654	0	0	5.25607
CUFF.10542	chr2	212538670	212539252	+	583	0.609095	10.7795	3.11037	0.365405	0	0	5.10654	0	0	3.11037
CUFF.10709	chr2	236075769	236076166	+	398	0.892218	1.21463	4.55614	1.60576	0	0	5.10654	0	0	4.55614
CUFF.10745	chr2	235645116	235645568	+	453	0.783891	8.53723	4.00297	2.35133	0	0	5.10654	0	0	4.00297
CUFF.10764	chr2	238449973	238450281	+	309	1.1492	3.12894	5.86843	15.1672	0	0	5.10654	0	0	5.86843
CUFF.10933	chr20	410121	410330	+	210	1.69097	0	8.63497	5.07216	0	0	5.10654	0	0	8.63497
CUFF.11205	chr20	41415192	41415514	+	323	1.09939	1.49666	5.61407	10.5526	7.69492	0	5.10654	0	0	5.61407
CUFF.11332	chr20	53592818	53593232	+	415	0.855669	3.49461	4.3695	0.513327	0	0	5.10654	0	0	4.3695
CUFF.11379	chr20	62169826	62170404	+	579	0.613303	0	3.13186	0.735858	0	0	5.10654	0	0	3.13186
CUFF.11412	chr20	62329377	62329701	+	325	1.09262	1.48745	5.57952	0.65548	0	0	5.10654	0	0	5.57952
CUFF.11471	chr20	62935950	62936275	+	326	1.08927	2.96577	5.56241	0.653469	0	0	5.10654	0	0	5.56241
CUFF.11581	chr21	32280507	32280657	+	151	2.35167	0	12.0089	1.4108	0	0	5.10654	0	0	12.0089
CUFF.11619	chr21	37370377	37370613	+	237	1.49832	0	7.65124	0.898864	0	0	5.10654	0	0	7.65124
CUFF.11623	chr21	38807765	38807939	+	175	2.02916	0	10.362	1.21732	0	0	5.10654	0	0	10.362
CUFF.11664	chr21	42843660	42844002	+	343	1.03528	0	5.28672	8.07406	0	0	5.10654	0	0	5.28672
CUFF.11735	chr21	46238773	46239248	+	476	0.746014	0	3.80955	0.447544	0	0	5.10654	0	0	3.80955
CUFF.11772	chr22	17829727	17830153	+	427	0.831622	0	4.24671	0.498901	0	0	5.10654	0	0	4.24671
CUFF.11933	chr22	29692740	29693103	+	364	0.975557	0	4.98172	1.1705	0	0	5.10654	0	0	4.98172
CUFF.11948	chr22	30905295	30905670	+	376	0.944422	0	4.82272	0.566572	0	0	5.10654	0	0	4.82272
CUFF.11975	chr22	35411670	35412025	+	356	0.997479	2.71585	5.09366	2.39361	0	0	5.10654	0	0	5.09366
CUFF.12000	chr22	37749223	37749455	+	233	1.52405	2.07477	7.78259	0.914296	0	0	5.10654	0	0	7.78259
CUFF.12006	chr22	37854132	37854387	+	256	2.77424	15.1069	14.1668	3.32861	0	0	5.10654	0	0	14.1668
CUFF.12025	chr22	38289631	38289842	+	212	1.67501	0	8.55351	1.00486	0	0	5.10654	0	0	8.55351
CUFF.12122	chr22	43944752	43944965	+	214	1.65936	6.77693	8.47357	1.99094	0	0	5.10654	0	0	8.47357
CUFF.12141	chr22	45552787	45553297	+	511	0.694917	0	3.54862	0.41689	0	0	5.10654	0	0	3.54862
CUFF.12201	chr22	49802607	49802901	+	295	1.20374	1.63871	6.14693	0.722139	0	0	5.10654	0	0	6.14693
CUFF.12212	chr22	50204353	50204537	+	185	1.91947	10.4523	9.80186	6.90911	0	0	5.10654	0	0	9.80186
CUFF.12236	chr22	50532678	50532991	+	314	1.1309	0	5.77498	0.678442	0	0	5.10654	0	0	5.77498
CUFF.12294	chr3	4713489	4713692	+	204	1.7407	2.36971	8.88894	1.04427	0	0	5.10654	0	0	8.88894
CUFF.12679	chr3	54471083	54471492	+	410	0.866104	2.35815	4.42279	0.519588	0	0	5.10654	0	0	4.42279
CUFF.12696	chr3	57873942	57874379	+	438	0.810737	0	4.14006	0.972744	0	0	5.10654	0	0	4.14006
CUFF.12729	chr3	72409857	72410160	+	304	1.1681	3.1804	5.96495	1.40152	0	0	5.10654	0	0	5.96495
CUFF.12732	chr3	73001458	73001729	+	272	1.30552	0	6.66671	0.783202	0	0	5.10654	0	0	6.66671
CUFF.12883	chr3	121526025	121526392	+	368	0.964953	1.31364	4.92757	0.578888	0	0	5.10654	0	0	4.92757
CUFF.12943	chr3	128094975	128095168	+	194	1.83043	2.49186	9.34714	1.0981	0	0	5.10654	0	0	9.34714
CUFF.12966	chr3	129575336	129575561	+	226	1.57125	8.55612	8.02365	1.88523	0	0	5.10654	0	0	8.02365
CUFF.12968	chr3	129586720	129587002	+	283	1.25478	0	6.40758	0.752759	0	0	5.10654	0	0	6.40758
CUFF.12990	chr3	136510276	136510480	+	205	1.73221	4.7163	8.84558	4.1567	0	0	5.10654	0	0	8.84558
CUFF.13091	chr3	157175252	157175641	+	390	0.91052	0	4.6496	0.546233	0	0	5.10654	0	0	4.6496
CUFF.13125	chr3	169231127	169231476	+	350	1.01458	9.66842	5.18098	0.60866	0	0	5.10654	0	0	5.18098
CUFF.13243	chr3	194622030	194622395	+	366	0.970226	7.92493	4.95449	8.14872	0	0	5.10654	0	0	4.95449
CUFF.13297	chr4	433702	434085	+	384	0.924747	2.51782	4.72225	0.554768	0	0	5.10654	0	0	4.72225
CUFF.13313	chr4	671160	671469	+	310	1.14549	0	5.8495	0.687196	0	0	5.10654	0	0	5.8495
CUFF.13315	chr4	704346	704654	+	309	1.1492	0	5.86843	0.68942	0	0	5.10654	0	0	5.86843
CUFF.13401	chr4	2257120	2257368	+	249	1.42612	0	7.28251	0.855546	0	0	5.10654	0	0	7.28251
CUFF.13461	chr4	7844054	7844551	+	498	0.713058	3.8829	3.64125	0.855546	0	0	5.10654	0	0	3.64125
CUFF.13523	chr4	22492874	22493224	+	351	1.01169	0	5.16622	0.606926	0	0	5.10654	0	0	5.16622
CUFF.13524	chr4	23804492	23804937	+	446	0.796194	8.67123	4.06579	0.477648	0	0	5.10654	0	0	4.06579
CUFF.13585	chr4	39314890	39315069	+	180	1.97279	8.05701	10.0741	5.91752	0	0	5.10654	0	0	10.0741
CUFF.13678	chr4	41442112	41442342	+	231	1.53724	0	7.84998	0.922212	0	0	5.10654	0	0	7.84998
CUFF.13768	chr4	86999980	87000272	+	293	1.21195	0	6.18889	2.1812	0	0	5.10654	0	0	6.18889
CUFF.13854	chr4	109279279	109279454	+	176	2.01763	8.24013	10.3031	1.2104	0	0	5.10654	0	0	10.3031
CUFF.13886	chr4	122926044	122926210	+	167	2.12636	0	10.8583	1.27563	0	0	5.10654	0	0	10.8583
CUFF.13940	chr4	140058622	140059314	+	693	0.512414	0	2.61666	0.614808	0	0	5.10654	0	0	2.61666
CUFF.14036	chr4	173368364	173368749	+	386	0.919955	2.50477	4.69778	0.551893	0	0	5.10654	0	0	4.69778
CUFF.14241	chr5	1633147	1633478	+	332	2.13917	1.45609	10.9238	2.56664	0	0	5.10654	0	0	10.9238
CUFF.14326	chr5	10746081	10746635	+	555	0.639825	3.48411	3.26729	2.30304	0	0	5.10654	0	0	3.26729
CUFF.14486	chr5	31432138	31432432	+	295	1.20374	0	6.14693	0.722139	0	0	5.10654	0	0	6.14693
CUFF.14589	chr5	37526049	37526287	+	239	1.48579	4.04536	7.58721	0.891343	0	0	5.10654	0	0	7.58721
CUFF.14656	chr5	42993244	42993397	+	154	2.30586	0	11.775	1.38332	0	0	5.10654	0	0	11.775
CUFF.14871	chr5	62630773	62631034	+	262	1.35535	0	6.92116	0.813095	0	0	5.10654	0	0	6.92116
CUFF.15046	chr5	119142174	119142420	+	247	1.43766	0	7.34147	0.862473	0	0	5.10654	0	0	7.34147
CUFF.15100	chr5	133240601	133240943	+	343	1.03528	7.04695	5.28672	0.621081	0	0	5.10654	0	0	5.28672
CUFF.15236	chr5	137048928	137049771	+	844	0.420738	2.29109	2.14851	0.252406	0	0	5.10654	0	0	2.14851
CUFF.15259	chr5	137997121	137997344	+	224	1.58528	0	8.09529	8.55928	0	0	5.10654	0	0	8.09529
CUFF.15368	chr5	160117480	160117720	+	241	1.47346	0	7.52425	0.883946	0	0	5.10654	0	0	7.52425
CUFF.15483	chr5	178203969	178204252	+	284	1.25036	0	6.38502	0.750109	0	0	5.10654	0	0	6.38502
CUFF.15609	chr6	3272634	3272838	+	205	1.73221	0	8.84558	1.03918	0	0	5.10654	0	0	8.84558
CUFF.15685	chr6	10404826	10405148	+	323	1.09939	1.49666	5.61407	0.659538	0	0	5.10654	0	0	5.61407
CUFF.15808	chr6	26674024	26674537	+	514	0.690861	0	3.52791	0.414457	0	0	5.10654	0	0	3.52791
CUFF.15876	chr6	36064523	36064761	+	239	1.48579	0	7.58721	0.891343	0	0	5.10654	0	0	7.58721
CUFF.15929	chr6	42761017	42761181	+	165	2.15214	0	10.99	1.2911	0	0	5.10654	0	0	10.99
CUFF.16046	chr6;chr6	57555759;57556843	57556078;57557096	-;-	574	0.618646	6.73757	3.15914	1.48454	0	0	5.10654	0	0	3.15914
CUFF.16053	chr6	63364676	63365068	+	393	0.903569	2.46016	4.61411	1.62619	0	0	5.10654	0	0	4.61411
CUFF.16094	chr6	73461849	73462240	+	392	0.905874	0	4.62588	6.52135	0	0	5.10654	0	0	4.62588
CUFF.16138	chr6	97261069	97261494	+	426	0.833574	0	4.25668	0.500073	0	0	5.10654	0	0	4.25668
CUFF.16290	chr6	150901328	150901702	+	375	0.94694	0	4.83558	0.568082	0	0	5.10654	0	0	4.83558
CUFF.16327	chr6	159769294	159769531	+	238	1.49203	0	7.61909	0.895088	0	0	5.10654	0	0	7.61909
CUFF.16469	chr6	169696510	169696814	+	305	1.16427	7.92493	5.94539	0.698462	8.14905	0	5.10654	0	0	5.94539
CUFF.16491	chr6	165928202	165928524	+	323	1.09939	2.99332	5.61407	0.659538	0	0	5.10654	0	0	5.61407
CUFF.16564	chr7	730143	730557	+	415	1.71134	1.16487	8.73901	1.53998	0	0	5.10654	0	0	8.73901
CUFF.16736	chr7	23490894	23491197	+	304	1.1681	3.1804	5.96495	0.700759	0	0	5.10654	0	0	5.96495
CUFF.16772	chr7	29641423	29641668	+	246	1.44351	3.93025	7.37132	0.865979	0	0	5.10654	0	0	7.37132
CUFF.16893	chr7	51244960	51245276	+	317	1.1202	0	5.72033	0.672022	0	0	5.10654	0	0	5.72033
CUFF.16909	chr7	55461862	55462404	+	543	0.653964	0	3.33949	7.0618	4.57727	0	5.10654	0	0	3.33949
CUFF.16980	chr7	72974804	72975213	+	410	2.59831	15.328	13.2684	1.55876	0	0	5.10654	0	0	13.2684
CUFF.17255	chr7	101912636	101912823	+	188	1.88884	0	9.64545	1.13314	0	0	5.10654	0	0	9.64545
CUFF.17326	chr7	111198249	111198437	+	189	1.87885	38.3667	9.59441	2.2543	0	0	5.10654	0	0	9.59441
CUFF.17509	chr7	139246013	139246296	+	284	1.25036	0	6.38502	0.750109	0	0	5.10654	0	0	6.38502
CUFF.17567	chr7	151100317	151100526	+	210	1.69097	4.60401	8.63497	1.01443	0	0	5.10654	0	0	8.63497
CUFF.17614	chr7	157194985	157195217	+	233	3.04809	4.14954	15.5652	1.82859	0	0	5.10654	0	0	15.5652
CUFF.17645	chr7	158753285	158753477	+	193	1.83991	0	9.39557	1.10379	0	0	5.10654	0	0	9.39557
CUFF.17666	chr7	158873431	158874020	+	590	0.601869	2.45807	3.07346	0.361069	0	0	5.10654	0	0	3.07346
CUFF.17698	chr7	159062441	159062796	+	356	0.997479	4.07377	5.09366	0.598401	13.9633	0	5.10654	0	0	5.09366
CUFF.17712	chr7;chr7	159115886;159116380	159116273;159116442	+;+	451	0.787367	0	4.02072	0.472352	0	0	5.10654	0	0	4.02072
CUFF.17714	chr7	159119019	159119369	+	351	1.01169	0	5.16622	0.606926	0	0	5.10654	0	0	5.16622
CUFF.17715	chr7	159120859	159121131	+	273	1.30074	3.54154	6.64229	0.780333	0	0	5.10654	0	0	6.64229
CUFF.17717	chr7	159124258	159124496	+	239	1.48579	0	7.58721	0.891343	0	0	5.10654	0	0	7.58721
CUFF.17721	chr7	159130808	159131231	+	424	0.837506	9.12115	4.27676	0.502431	0	0	5.10654	0	0	4.27676
CUFF.17762	chr8	6595141	6595777	+	637	0.557461	21.2493	2.84669	0.668857	0	0	5.10654	0	0	2.84669
CUFF.17797	chr8	15772419	15772891	+	473	0.750746	9.19828	3.83371	0.450382	31.528	0	5.10654	0	0	3.83371
CUFF.17855	chr8	19838848	19839123	+	276	1.2866	0	6.57009	0.771851	0	0	5.10654	0	0	6.57009
CUFF.18093	chr8	47913491	47913869	+	379	0.936946	1.27552	4.78455	1.68626	0	0	5.10654	0	0	4.78455
CUFF.18297	chr8	100706110	100706421	+	312	1.13815	9.29655	5.812	4.09675	0	0	5.10654	0	0	5.812
CUFF.18303	chr8	103366443	103367106	+	664	0.534793	9.46456	2.73094	0.32083	0	0	5.10654	0	0	2.73094
CUFF.18378	chr8	118063964	118064199	+	236	1.50467	0	7.68366	25.2749	0	0	5.10654	0	0	7.68366
CUFF.18697	chr8	143250071	143250425	+	355	2.00058	17.7027	10.216	13.2019	7.0013	0	5.10654	0	0	10.216
CUFF.18758	chr8	144479753	144480223	+	471	1.50787	9.23734	7.69998	2.71377	0	0	5.10654	0	0	7.69998
CUFF.18773	chr8	144882394	144882649	+	256	1.38712	5.66509	7.08338	1.6643	0	0	5.10654	0	0	7.08338
CUFF.18986	chr9	41404786	41405158	+	373	0.952018	0	4.86151	0.571128	0	0	5.10654	0	0	4.86151
CUFF.19003	chr9	68803187	68803472	+	286	1.24162	0	6.34036	0.744863	0	0	5.10654	0	0	6.34036
CUFF.19052	chr9	77411129	77411524	+	396	0.896724	4.88304	4.57915	0.537957	0	0	5.10654	0	0	4.57915
CUFF.19164	chr9	97195666	97195939	+	274	1.296	1.76431	6.61804	0.777485	0	0	5.10654	0	0	6.61804
CUFF.19273	chr9	112402708	112402967	+	260	1.36578	0	6.9744	0.81935	0	0	5.10654	0	0	6.9744
CUFF.19284	chr9	113286861	113287090	+	230	1.54392	0	7.88411	0.926221	0	0	5.10654	0	0	7.88411
CUFF.19405	chr9	127414865	127415218	+	354	1.00311	0	5.12244	0.601782	0	0	5.10654	0	0	5.12244
CUFF.19448	chr9	128662688	128663043	+	356	0.997479	0	5.09366	0.598401	0	0	5.10654	0	0	5.09366
CUFF.19733	chr9	136011919	136012266	+	348	1.02041	8.33484	5.21076	2.44863	0	0	5.10654	0	0	5.21076
CUFF.19744	chr9	136239438	136239667	+	230	1.54392	4.20366	7.88411	0.926221	0	0	5.10654	0	0	7.88411
CUFF.19836	chr9	137616751	137617040	+	290	1.22449	0	6.25291	0.734589	0	0	5.10654	0	0	6.25291
CUFF.19849	chr9	137807943	137808228	+	286	1.24162	0	6.34036	0.744863	0	0	5.10654	0	0	6.34036
CUFF.19951	chrX	9660653	9660803	+	151	2.35167	6.40293	12.0089	1.4108	0	0	5.10654	0	0	12.0089
CUFF.19979	chrX	17394527	17394752	+	226	1.57125	0	8.02365	0.942615	0	0	5.10654	0	0	8.02365
[truncated: 18,553 more rows]

## Sheet: Sheet2_25-fold > enriched
				Supplementary Table7: Filtration Procedure HeLa1.3 experiment 2
Geneid	Chr	Start	End	Strand	Length	HeLaInpFPKM	HeLaNegaFPKM	HeLaTelFPKM	U2OSInpFPKM	U2OSNegaFPKM	U2OSTelFPKM	HeLaEnrch	U2OSEnrch	U2OSTel FPKM/HeLaTel FPKM	HeLaTel FPKM/U2OSTel FPKM
CUFF.14137	chr5	13301	13633	+	333	1.06637	0	178.339	0.639732	0	1.34705	167.239	2.10564	0.00755328	132.393
CUFF.3608	chr12	30093	31397	+	1305	0.272109	0	37.5175	0.163242	0	0.343729	137.876	2.10564	0.00916185	109.148
CUFF.5193	chr13	114315440	114315744	+	305	1.16427	0	105.531	0.698462	0	0	90.641	0	0	105.531
CUFF.18795	chr8	145056079	145056805	+	727	0.488449	2.65981	62.9807	2.34422	0	0.617011	128.94	0.263205	0.00979682	102.074
CUFF.18798	chr8	145074158	145075472	+	1315	0.27004	0	29.9926	0.162001	0	0.341115	111.067	2.10564	0.0113733	87.925
CUFF.2045	chr10	18572521	18573564	+	1044	0.680273	3.24133	32.5672	0.81621	0	0.429662	47.8738	0.52641	0.0131931	75.7974
CUFF.8853	chr19	16874478	16875193	+	716	0.495953	0	43.6874	0.297529	0	0.62649	88.0877	2.10564	0.0143403	69.7336
CUFF.1504	chr1;chr1	224012624;224013766	224013711;224016464	-;-	3787	2.25045	3.95723	65.3608	0.337519	2.62525	0.947593	29.0434	2.80752	0.0144979	68.9757
CUFF.6282	chr15	101961744	101967850	+	6107	0.988496	1.97896	81.6554	0.837194	0	1.24867	82.6057	1.4915	0.015292	65.3939
CUFF.13133	chr3	169764610	169765071	+	462	147.575	80.5701	4125.16	0.461106	0	68.9356	27.953	149.501	0.016711	59.8408
CUFF.2042	chr10	18569892	18570251	+	360	0.986396	0	59.1855	0.591752	0	0	60.0018	0	0	59.1855
CUFF.1503	chr1;chr1;chr1;chr1	224012091;224012624;224014910;224042836	224012471;224014766;224014932;224042846	+;+;+;+	2558	2.91523	8.50428	88.7887	0.166561	0	1.57823	30.4568	9.47539	0.0177751	56.2585
CUFF.17748	chr8	232436	233243	+	808	0.878967	1.19659	29.7362	0.527304	0	0.555157	33.8308	1.05282	0.0186694	53.5635
CUFF.5658	chr15	22232023	22232270	+	248	1.43187	0	96.8823	0.858996	0	1.80874	67.6616	2.10564	0.0186694	53.5635
CUFF.2038	chr10	18567471	18567725	+	255	1.39256	0	53.3337	3.34166	0	0	38.299	0	0	53.3337
CUFF.19503	chr9	130482497	130482696	+	200	1.77551	0	52.1336	2.13031	0	0	29.3626	0	0	52.1336
CUFF.15645	chr6	6882527	6883102	+	576	0.616498	0	50.3707	0.369845	0	0	81.7046	0	0	50.3707
CUFF.1817	chr1	248906741	248907161	+	421	1.68695	0	49.5332	0.506012	0	0	29.3626	0	0	49.5332
CUFF.1812	chr1	248859158	248859714	+	557	0.637527	0	48.0194	0.382461	0	0	75.3214	0	0	48.0194
CUFF.2043	chr10	18570378	18571439	+	1062	1.67186	1.82079	46.102	0.802376	2.34036	0	27.5753	0	0	46.102
CUFF.17688	chr7	159027937	159028711	+	775	1.37459	0.623769	45.0411	0.274879	0	0	32.7669	0	0	45.0411
CUFF.17684	chr7	159021919	159023419	+	1501	0.94631	3.54272	43.7933	0.141926	0	0	46.278	0	0	43.7933
CUFF.6978	chr16	87523950	87524260	+	311	1.14181	0	43.7302	0.684987	0	0	38.299	0	0	43.7302
CUFF.9298	chr19	58558961	58559439	+	479	1.48268	0	40.6961	0.444741	0	0.936465	27.4476	2.10564	0.0230111	43.4572
CUFF.14170	chr5	295160	295441	+	282	1.25923	6.85703	43.4045	1.51086	0	0	34.4691	0	0	43.4045
CUFF.181	chr1	11441608	11441978	+	371	0.95715	0	40.3237	0.574207	0	0	42.1289	0	0	40.3237
CUFF.19889	chrUn_GL000214v1	109713	110150	+	438	0.810737	0	37.2605	0.486372	0	0	45.9588	0	0	37.2605
CUFF.10827	chr2	240612501	240612769	+	269	1.32008	0	37.0758	0.791936	0	0	28.0859	0	0	37.0758
CUFF.17679	chr7	159014767	159015063	+	297	1.19563	0	36.6332	0.717276	0	0	30.6392	0	0	36.6332
CUFF.18696	chr8	143219744	143220161	+	418	0.849528	1.15651	156.173	0.509643	0	4.2925	183.835	8.42257	0.0274855	36.3828
CUFF.18786	chr8	145005040	145005314	+	275	1.29128	0	36.2669	0.774658	0	0	28.0859	0	0	36.2669
CUFF.4760	chr12	133058390	133058652	+	263	1.3502	16.5429	36.1979	11.34	0	0	26.8093	0	0	36.1979
CUFF.9985	chr2	113599176	113600269	+	1094	0.324591	0	14.5034	0.973633	0	0.410024	44.6822	0.421128	0.0282708	35.3721
CUFF.5645	chr14	106882904	106883380	+	477	0.74445	0	35.1644	0.446606	0	0	47.2355	0	0	35.1644
CUFF.5197	chr13	114323059	114323368	+	310	1.14549	3.11884	35.097	0.687196	0	0	30.6392	0	0	35.097
CUFF.14248	chr5	2184799	2185070	+	272	1.30552	0	56.667	0.783202	0	1.64914	43.4056	2.10564	0.0291023	34.3615
CUFF.11758	chr22	12159560	12159987	+	428	1.65936	7.90642	67.7886	0.497736	0	2.09611	40.8523	4.21128	0.0309212	32.3402
CUFF.9280	chr19	58499623	58499932	+	310	1.14549	3.11884	46.796	0.687196	0	1.44699	40.8523	2.10564	0.0309212	32.3402
CUFF.2207	chr10	68518149	68518440	+	292	1.21611	3.3111	31.0504	5.1069	8.51185	0	25.5327	0	0	31.0504
CUFF.9304	chr19	58571505	58571810	+	306	1.16047	12.6385	42.9632	0.696179	0	1.4659	37.0224	2.10564	0.03412	29.3083
CUFF.5659	chr15	22232401	22233014	+	614	0.578343	0	21.4116	0.346956	4.04798	0.730565	37.0224	2.10564	0.03412	29.3083
CUFF.8186	chr18	105885	106339	+	455	0.780445	0	27.8976	0.4682	0	0	35.7457	0	0	27.8976
CUFF.17676	chr7	158972557	158973325	+	769	0.461772	0	15.9169	0.277023	0	0.583312	34.4691	2.10564	0.0366474	27.2871
CUFF.13647	chr4	49272501	49273123	+	623	0.569988	0	26.196	0.341944	0	0	45.9588	0	0	26.196
CUFF.17687	chr7	159026275	159027721	+	1447	0.736218	2.00451	26.0034	0.147222	0	0	35.3202	0	0	26.0034
CUFF.17987	chr8	37622594	37623106	+	513	0.692208	0	25.6272	0.415265	0	0	37.0224	0	0	25.6272
CUFF.8170	chr17	83194677	83195192	+	516	0.688183	1.87372	25.4782	0.412851	0	0	37.0224	0	0	25.4782
CUFF.17749	chr8	233859	234469	+	611	0.581183	3.95598	25.2266	0.348659	0	0	43.4056	0	0	25.2266
CUFF.14138	chr5	13922	14302	+	381	0.932028	0	28.5566	0.559136	0	1.17734	30.6392	2.10564	0.0412283	24.2552
CUFF.9271	chr19	58486163	58486536	+	374	0.949472	1.29257	24.2426	0.569601	0	0	25.5327	0	0	24.2426
CUFF.9282	chr19;chr19	58417219;58478531	58417225;58479387	+;+	864	0.410998	2.23806	24.1359	0.246564	0	0	58.7252	0	0	24.1359
CUFF.11760	chr22	12166413	12166884	+	472	0.752336	0	22.0905	0.451337	0	0.950353	29.3626	2.10564	0.0430208	23.2445
CUFF.10922	chr2	242181730	242182124	+	395	0.898994	0	26.3968	0.539319	0	1.13561	29.3626	2.10564	0.0430208	23.2445
CUFF.17691	chr7	159030419	159031610	+	1192	0.297905	0	17.1142	0.178717	0	0.752629	57.4485	4.21128	0.0439769	22.7392
CUFF.2036	chr10	18565260	18565897	+	638	0.556587	0	22.7379	2.00343	0	0	40.8523	0	0	22.7379
CUFF.7008	chr16	87842906	87843173	+	268	1.32501	7.21524	37.2142	7.94891	0	1.67376	28.0859	0.210564	0.0449763	22.2339
CUFF.9321	chr1_KI270706v1_random	149686	150628	+	943	0.376567	0.512641	21.1525	0.225908	0	0.951361	56.1719	4.21128	0.0449763	22.2339
CUFF.7089	chr16;chr16	89833931;89834479	89834412;89834860	-;-	864	0.410998	0	11.5433	0.246564	0	0.519174	28.0859	2.10564	0.0449763	22.2339
CUFF.17667	chr7	158937106	158937534	+	429	0.827745	6.76113	22.1913	0.496575	17.3808	0	26.8093	0	0	22.1913
CUFF.6984	chr16	87524344	87524637	+	294	1.20783	0	66.3043	0.724595	0	3.05147	54.8953	4.21128	0.0460223	21.7286
CUFF.8942	chr19	33081230	33081511	+	282	1.25923	0	33.7591	1.51086	0	1.59066	26.8093	1.05282	0.0471181	21.2233
CUFF.6985	chr16	87525147	87525388	+	242	1.46737	0	78.6782	0.880293	0	3.70716	53.6186	4.21128	0.0471181	21.2233
CUFF.8174	chr17	83200140	83200647	+	508	0.699021	1.90323	20.5251	0.419352	0	0	29.3626	0	0	20.5251
CUFF.19858	chr9	137623988	137625531	+	1544	0.229989	0	20.2592	1.24176	0	0	88.0877	0	0	20.2592
CUFF.15543	chr5	181251058	181251644	+	587	0.604945	14.8238	30.8917	2.17749	0	1.52834	51.0654	0.70188	0.049474	20.2127
CUFF.5085	chr13	110098419	110098871	+	453	0.783891	0	20.0148	0.470267	0	0.990213	25.5327	2.10564	0.049474	20.2127
CUFF.9283	chr19	58478208	58479314	+	1107	0.320779	1.74678	20.0664	0.19244	0	0	62.5551	0	0	20.0664
CUFF.2037	chr10	18566085	18567064	+	980	1.08705	2.46643	34.2315	0.217378	0	1.83088	31.4903	8.42257	0.0534854	18.6967
CUFF.9307	chr19	58585724	58586305	+	582	0.610142	0	18.6943	4.02636	0	0	30.6392	0	0	18.6943
CUFF.5185	chr13	114238076	114238682	+	607	0.585013	0	17.9243	1.05287	0	0	30.6392	0	0	17.9243
CUFF.4753	chr12	132963861	132964442	+	582	0.610142	0	17.9153	0.366032	0	0	29.3626	0	0	17.9153
CUFF.17752	chr8	350820	351345	+	526	0.6751	0	17.2371	0.405002	0	0	25.5327	0	0	17.2371
CUFF.9982	chr2	113585094	113585486	+	393	1.80714	0	76.1328	1.62619	0	4.56556	42.1289	2.80752	0.0599684	16.6754
CUFF.1821	chr1	248926747	248927331	+	585	0.607013	1.65272	16.2736	0.364155	0	0	26.8093	0	0	16.2736
CUFF.11506	chr20	63914851	63915494	+	644	0.551402	6.75588	16.1906	0.330793	0	0	29.3626	0	0	16.1906
CUFF.17736	chr8	205753	207370	+	1618	0.21947	0	69.7656	0.263326	0	4.713	317.882	17.898	0.0675548	14.8028
CUFF.9310	chr19	58586650	58588653	+	2004	1.59477	0.241228	44.3383	0.106303	3.72075	3.1337	27.8022	29.479	0.0706771	14.1489
CUFF.19860	chr9	137628343	137630154	+	1812	0.195973	0.266789	13.0096	1.17567	0	0.990213	66.385	0.842257	0.0761138	13.1382
CUFF.14426	chr5	21483763	21484363	+	601	0.590853	5.63053	18.8576	1.06338	0	1.49273	31.9158	1.40376	0.0791583	12.6329
CUFF.17609	chr7	155771232	155772833	+	1602	0.664986	0	38.2025	0.132978	0	3.08005	57.4485	23.1621	0.0806242	12.4032
CUFF.4411	chr12	88054655	88055526	+	872	0.407228	3.88067	18.7157	0.977206	2.8503	1.54323	45.9588	1.57923	0.0824566	12.1276
CUFF.18793	chr8	144950213	144950432	+	220	1.6141	4.39473	47.3942	2.90497	0	4.07788	29.3626	1.40376	0.0860417	11.6223
CUFF.9986	chr2	113601030	113601530	+	501	0.708788	0	30.7653	2.55127	0	2.68603	43.4056	1.05282	0.087307	11.4538
CUFF.9981	chr2	113584236	113585011	+	776	0.457607	0.622965	58.4196	1.0981	0	5.20245	127.663	4.73769	0.0890531	11.2293
CUFF.9325	chr1_KI270706v1_random	156121	156594	+	474	0.749162	0	21.0409	0.449432	0	1.89269	28.0859	4.21128	0.0899527	11.117
CUFF.9315	chr19	58605707	58606586	+	880	0.403526	0	10.8182	0.242081	0	1.01947	26.8093	4.21128	0.0942361	10.6116
CUFF.17689	chr7	159029087	159030312	+	1226	0.289643	3.15446	15.1605	0.173761	0	1.46351	52.342	8.42257	0.0965346	10.359
CUFF.5194	chr13	114319377	114319898	+	522	0.680273	0.926094	35.6069	1.63242	0	3.43729	52.342	2.10564	0.0965346	10.359
CUFF.1823	chr1	248943726	248944830	+	1105	0.32136	0	9.84621	0.192788	0	0	30.6392	0	0	9.84621
CUFF.17741	chr8	219714	220208	+	495	0.717379	0	34.8016	0.430365	0	3.62478	48.5121	8.42257	0.104156	9.60101
CUFF.5190	chr13	114280786	114281110	+	325	1.09262	0	51.6106	1.31096	0	5.52082	47.2355	4.21128	0.106971	9.34835
CUFF.2039	chr10	18567828	18568334	+	507	1.4008	0	41.1311	2.52108	0	4.42373	29.3626	1.7547	0.107552	9.29782
CUFF.9323	chr1_KI270706v1_random	153628	154123	+	496	0.715933	0	36.5594	0.429498	0	4.52184	51.0654	10.5282	0.123685	8.08506
CUFF.17729	chr7	159335120	159335815	+	696	0.510205	0	55.3643	0.306079	0	7.08942	108.514	23.1621	0.12805	7.80943
CUFF.17742	chr8	220962	221430	+	469	0.757149	0	22.2318	0.454224	0	2.8693	29.3626	6.31692	0.129063	7.74818
CUFF.2	chr1	15275	16360	+	1086	0.653964	0	17.9498	0.392322	0	2.47827	27.4476	6.31692	0.138067	7.24287
CUFF.11507	chr20	63915982	63916456	+	475	0.747585	1.01773	26.723	2.24243	0	3.7774	35.7457	1.68451	0.141354	7.07443
CUFF.15567	chr6	1114571	1115200	+	630	0.563655	6.13868	23.7462	0.338144	35.5066	3.56005	42.1289	10.5282	0.149921	6.67017
CUFF.14141	chr5	51138	51801	+	664	0.534793	0	17.7511	0.32083	0	2.70221	33.1925	8.42257	0.152228	6.56911
CUFF.13351	chr4;chr4;chr4	1085514;1090782;1113649	1085958;1090973;1113658	-;-;-	647	0.548845	8.2189	17.5168	0.329259	0	2.77321	31.9158	8.42257	0.158317	6.31645
CUFF.9997	chr2	113622667	113624560	+	1894	0.374976	0.765714	31.5947	0.112477	0	5.21038	84.2578	46.3241	0.164913	6.0638
CUFF.9999	chr2;chr2	113623282;113626830	113623645;113626839	-;-	374	2.84842	3.87771	103.031	0.569601	0	17.9906	36.1713	31.5846	0.174614	5.72692
CUFF.1690	chr1	235490131	235490472	+	342	1.03831	16.9621	29.162	8.72056	0	5.24639	28.0859	0.601612	0.179905	5.55848
CUFF.12243	chr22	50784969	50786124	+	1156	0.614364	0	18.0393	1.84283	0	3.4923	29.3626	1.89508	0.193594	5.16546
CUFF.5202	chr13	114353616	114353979	+	364	0.975557	0	24.9086	0.58525	6.82819	4.9293	25.5327	8.42257	0.197896	5.05316
CUFF.9306	chr19	58583894	58584273	+	380	0.934481	0	28.6318	0.560608	0	5.90219	30.6392	10.5282	0.206142	4.85104
CUFF.8025	chr17	80061506	80062480	+	975	0.364208	0	9.76416	0.218493	0	2.30034	26.8093	10.5282	0.23559	4.24466
CUFF.9998	chr2	113626023	113626958	+	936	0.379383	0	12.1083	1.36558	0	2.87543	31.9158	2.10564	0.237475	4.21097
CUFF.10829	chr2	240612918	240614481	+	1564	0.227048	0	47.2467	0.136209	0	12.3327	208.091	90.5426	0.261028	3.831
CUFF.14643	chr5	40728502	40730272	+	1771	0.601529	25.1128	22.0141	0.481154	82.8019	5.82554	36.5968	12.1074	0.264628	3.77889
CUFF.13801	chr4	101056680	101058481	+	1802	0.19706	0.536538	6.28935	0.709315	0	1.74249	31.9158	2.45658	0.277054	3.6094
CUFF.17745	chr8	204037	205493	+	1457	0.243722	37.1607	78.7193	0.73106	114.294	22.4745	322.988	30.7424	0.285502	3.5026
CUFF.7118	chr16;chr16	90072613;90121775	90072620;90122499	+;+	733	0.484451	3.29755	18.554	0.290629	6.78161	5.50764	38.299	18.9508	0.296844	3.36878
CUFF.15562	chr6	147370	147989	+	620	0.572746	20.2725	29.2475	0.343598	56.1233	8.68194	51.0654	25.2677	0.296844	3.36878
CUFF.9989	chr2;chr2	113602424;113603495	113602688;113603705	+;+	476	0.746014	0	50.4765	3.13281	0	16.0202	67.6616	5.1137	0.31738	3.1508
CUFF.16151	chr6;chr6	100867942;100881061	100868038;100881356	-;-	393	0.903569	8.61055	24.2241	13.0095	12.6487	7.98974	26.8093	0.614145	0.329826	3.0319
CUFF.6862	chr16	75338938	75339433	+	496	0.715933	10.721	21.9356	6.01297	0	8.13931	30.6392	1.35363	0.371055	2.69502
CUFF.16582	chr7;chr7;chr7	1062382;1081672;1114614	1064167;1081681;1114623	-;-;-	1806	0.786495	1.0707	25.1017	0.707744	0	10.4318	31.9158	14.7395	0.415581	2.40627
CUFF.16581	chr7	1062382	1064749	+	2368	0.299918	0.816589	19.91	0.719699	0	8.33485	66.385	11.581	0.418626	2.38877
CUFF.2617	chr10	133786540	133787043	+	504	0.704569	0	138.519	0.42268	24.6573	65.861	196.602	155.817	0.475464	2.10321
CUFF.5743	chr15	41950579	41951163	+	585	0.607013	9.91632	17.0485	1.09247	16.9946	9.20137	28.0859	8.42257	0.539716	1.85283
CUFF.12113	chr22	42865517	42866649	+	1133	0.626836	2170.49	43.213	0.188024	5253.91	26.1301	68.9382	138.972	0.604682	1.65376
CUFF.12112	chr22;chr22	42865080;42865813	42865086;42866649	-;-	844	0.841476	2913.7	56.9356	0.252406	7052.93	35.0775	67.6616	138.972	0.616091	1.62314
CUFF.11754	chr21	46699013	46699755	+	743	0.477931	0	34.168	0.286717	0	21.7341	71.4915	75.8031	0.636094	1.5721
CUFF.1824	chr1	248945019	248945560	+	542	0.655171	0	35.1294	0.393046	0	24.8284	53.6186	63.1692	0.706771	1.41489
CUFF.6583	chr16;chr16	25735650;25760106	25735657;25760412	+;+	315	1.12731	42.9707	64.7623	0.676289	102.575	51.2648	57.4485	75.8031	0.791583	1.26329
CUFF.6585	chr16;chr16	25759796;25760109	25759802;25760163	-;-	62	5.72746	218.319	336.346	3.43598	521.145	296.633	58.7252	86.3313	0.881927	1.13388
CUFF.6584	chr16	25759782	25760412	+	631	0.562762	21.4513	33.7667	0.337608	51.206	29.8571	60.0018	88.4369	0.884216	1.13095
CUFF.7	chr1;chr1;chr1	176819;178437;180966	176825;178443;181130	-;-;-	179	1.98381	156.639	1701.91	1.19012	749.804	1531.14	857.898	1286.55	0.899661	1.11153
CUFF.4715	chr12	131993616	131994296	+	681	0.521443	7.09869	19.3051	6.88206	0	17.7846	37.0224	2.5842	0.921239	1.08549
CUFF.13295	chr4;chr4	10043;29014	10196;29025	-;-	166	4.27835	29244	1458.32	3.84996	71060.2	1407.85	340.861	365.68	0.965391	1.03585
CUFF.14129	chr5;chr5	10378;11589	10526;11809	-;-	370	0.959737	514.778	1411.47	0.575759	1021.05	1395.41	1470.68	2423.59	0.98862	1.01151
CUFF.3607	chr11	135076448	135076632	+	185	1.91947	44.4225	117.622	1.15152	147.784	116.385	61.2784	101.071	0.989479	1.01063
CUFF.11606	chr21;chr21	34708459;34712855	34708465;34712917	-;-	70	5.0729	22064.7	2888.4	3.0433	48963.6	2902.87	569.379	953.856	1.00501	0.995016
CUFF.11535	chr20	64286991	64287414	+	424	0.837506	129.976	48.1135	0.502431	422.059	49.7232	57.4485	98.9651	1.03346	0.967627
CUFF.14131	chr4;chr4	190122562;190122899	190122573;190123077	+;+	191	1.85918	903.567	2169.37	1.11534	1964.94	2242.83	1166.84	2010.89	1.03387	0.967244
CUFF.14130	chr4	190122385	190123095	+	711	0.499441	254.289	1259.27	0.599243	618.743	1367.15	2521.35	2281.46	1.08567	0.921089
CUFF.19435	chr9;chr9;chr9	128154267;128154395;128156319	128154305;128154401;128156325	+;+;+	53	6.70005	830.024	3122.03	4.01945	2532.36	4417.96	465.971	1099.14	1.41509	0.706668
CUFF.10926	chr2;chr2	242182906;242183428	242182912;242183535	+;+	115	3.08785	344.7	8238.89	1.85244	1059.02	12025.5	2668.16	6491.69	1.4596	0.685119
CUFF.10347	chr2;chr2;chr2;chr2;chr2	181268365;181270489;181270826;181272751;181275803	181268371;181270495;181270832;181272757;181275873	-;-;-;-;-	99	3.5869	2968.89	8086.78	4.30365	19557.3	12170.2	2254.54	2827.88	1.50495	0.664474
CUFF.11536	chr20;chr20	64287023;64288263	64287078;64288270	+;+	64	5.54848	800.666	177.084	3.32861	2446.62	273.345	31.9158	82.12	1.54359	0.647841
CUFF.6860	chr16	75333222	75334992	+	1771	0.20051	190.802	86.0084	0.481154	488.391	136.014	428.949	282.682	1.5814	0.632351
CUFF.6859	chr16;chr16;chr16	75332333;75334202;75341277	75332339;75334786;75341283	-;-;-	599	0.592826	566.547	231.587	0.355644	1443.97	401.389	390.65	1128.62	1.73321	0.576966
CUFF.2630	chr11;chr11;chr11;chr11;chr11	172849;174386;175542;175555;176187	172963;174392;175546;176035;177567	-;-;-;-;-	1989	0.178533	49.0955	83.6472	0.107105	124.96	147.267	468.525	1374.98	1.76057	0.567997
CUFF.13290	chr3;chr3;chr3	198172901;198173365;198173889	198172914;198173463;198175652	+;+;+	1877	0.189186	19.0587	43.2324	0.113495	60.9116	81.9704	228.517	722.235	1.89604	0.527415
CUFF.770	chr1;chr1;chr1;chr1	78128738;78131739;78133142;78133677	78128775;78131748;78133148;78133683	-;-;-;-	62	5.72746	14105	1710.98	3.43598	33593.8	3385.95	298.732	985.44	1.97896	0.505316
CUFF.17744	chr8;chr8	200153;205446	200163;205493	-;-	59	6.01869	917.68	261.245	3.61069	2822.47	539.801	43.4056	149.501	2.06627	0.483965
CUFF.12260	chr22;chr22;chr22;chr22	50786182;50786203;50807908;50808380	50786201;50786219;50808187;50808471	+;+;+;+	409	4.34111	17709.3	4778.32	2.60429	43990.8	9911.24	1100.71	3805.74	2.07421	0.482111
CUFF.19883	chr9;chr9;chr9	138159538;138159842;138237084	138159810;138160206;138237485	+;+;+	1040	0.341445	24.171	52.308	0.204837	71.696	147.941	153.196	722.235	2.82826	0.353574
CUFF.11696	chr21	44431060	44432664	+	1605	0.221248	0	5.9315	0.265459	0	19.5637	26.8093	73.6975	3.29826	0.30319
CUFF.1	chr1;chr1	10040;10454	10184;10612	-;-	304	1.1681	671.064	496.582	0.700759	2060.32	1847.39	425.119	2636.26	3.7202	0.268802
CUFF.11695	chr21;chr21;chr21	44425616;44431285;44460834	44425622;44432795;44461060	-;-;-	1745	0.203497	0	5.45562	0.244161	0	20.3076	26.8093	83.1728	3.72233	0.268649
CUFF.13291	chr3_KI270784v1_alt;chr3_KI270784v1_alt;chr3_KI270784v1_alt	61665;62092;62736	61678;62594;62762	-;-;-	544	0.652762	490.53	415.003	0.391601	959.461	4540.09	635.764	11593.7	10.9399	0.0914085
CUFF.2906	chr11;chr11	55048683;55064455	55048701;55071289	+;+	6854	0.0518096	0.141062	3.10867	26.6677	19.9446	226.312	60.0018	8.48637	72.8004	0.0137362
CUFF.2907	chr11;chr11;chr11	55057973;55066937;55084364	55058190;55071280;55084371	+;+;+	4570	0.077703	0.211563	4.26553	31.6983	21.7546	317.727	54.8953	10.0235	74.4871	0.0134251

## Sheet: Sheet3_50-fold > HeLa FPKM
Supplementary Table7: Filtration Procedure HeLa1.3 experiment 2
Geneid	Chr	Start	End	Strand	Length	HeLaInpFPKM	HeLaNegaFPKM	HeLaTelFPKM	U2OSInpFPKM	U2OSNegaFPKM	U2OSTelFPKM	HeLaEnrch	U2OSEnrch	U2OSTel FPKM/HeLaTel FPKM	HeLaTel FPKM/U2OSTel FPKM
CUFF.13133	chr3	169764610	169765071	+	462	147.575	80.5701	4125.16	0.461106	0	68.9356	27.953	149.501	0.016711	59.8408
CUFF.5658	chr15	22232023	22232270	+	248	1.43187	0	96.8823	0.858996	0	1.80874	67.6616	2.10564	0.0186694	53.5635
CUFF.1503	chr1;chr1;chr1;chr1	224012091;224012624;224014910;224042836	224012471;224014766;224014932;224042846	+;+;+;+	2558	2.91523	8.50428	88.7887	0.166561	0	1.57823	30.4568	9.47539	0.0177751	56.2585
CUFF.14137	chr5	13301	13633	+	333	1.06637	0	178.339	0.639732	0	1.34705	167.239	2.10564	0.00755328	132.393
CUFF.6282	chr15	101961744	101967850	+	6107	0.988496	1.97896	81.6554	0.837194	0	1.24867	82.6057	1.4915	0.015292	65.3939
CUFF.1504	chr1;chr1	224012624;224013766	224013711;224016464	-;-	3787	2.25045	3.95723	65.3608	0.337519	2.62525	0.947593	29.0434	2.80752	0.0144979	68.9757
CUFF.8853	chr19	16874478	16875193	+	716	0.495953	0	43.6874	0.297529	0	0.62649	88.0877	2.10564	0.0143403	69.7336
CUFF.18795	chr8	145056079	145056805	+	727	0.488449	2.65981	62.9807	2.34422	0	0.617011	128.94	0.263205	0.00979682	102.074
CUFF.17748	chr8	232436	233243	+	808	0.878967	1.19659	29.7362	0.527304	0	0.555157	33.8308	1.05282	0.0186694	53.5635
CUFF.2045	chr10	18572521	18573564	+	1044	0.680273	3.24133	32.5672	0.81621	0	0.429662	47.8738	0.52641	0.0131931	75.7974
CUFF.3608	chr12	30093	31397	+	1305	0.272109	0	37.5175	0.163242	0	0.343729	137.876	2.10564	0.00916185	109.148
CUFF.18798	chr8	145074158	145075472	+	1315	0.27004	0	29.9926	0.162001	0	0.341115	111.067	2.10564	0.0113733	87.925
CUFF.5193	chr13	114315440	114315744	+	305	1.16427	0	105.531	0.698462	0	0	90.641	0	0	105.531
CUFF.2042	chr10	18569892	18570251	+	360	0.986396	0	59.1855	0.591752	0	0	60.0018	0	0	59.1855
CUFF.2038	chr10	18567471	18567725	+	255	1.39256	0	53.3337	3.34166	0	0	38.299	0	0	53.3337
CUFF.19503	chr9	130482497	130482696	+	200	1.77551	0	52.1336	2.13031	0	0	29.3626	0	0	52.1336
CUFF.15645	chr6	6882527	6883102	+	576	0.616498	0	50.3707	0.369845	0	0	81.7046	0	0	50.3707
