# Supplementary material for: Telomere-specific chromatin capture using a pyrrole–imidazole polyamide probe for the identification of proteins and non-coding RNAs
Source: Epigenetics Chromatin. 2021 Oct 9;14:46. doi: 10.1186/s13072-021-00421-8 (PMC8502363; doi:10.1186/s13072-021-00421-8)
Supplement: Supplementary file 14 — Additional file 14: Table S8. Mouse subtelomeric and telomeric regions for FPKM calculation in Fig. 3d. [file 13072_2021_421_MOESM14_ESM.xlsx]

## Sheet: Sheet1
Supplementary Table 8: Mouse subtelomeric and telomeric regions for FPKM calculation in Figure 3d.
Mouse q-arm subtelomere(mm10)				Mouse q-arm telomere (mm10)
	start	end			start	end
Chr1	195341730	195371730		Chr1	195371730	195471971
Chr2	181982725	182012725		Chr2	182012725	182113224
Chr3	159909408	159939408		Chr3	159939408	160039680
Chr4	156328117	156358117		Chr4	156358117	156508116
Chr5	151704557	151734557		Chr5	151734557	151834684
Chr6	149556453	149586453		Chr6	149586453	149736546
Chr7	145310929	145340929		Chr7	145340929	145441459
Chr8	129271122	129301122		Chr8	129301122	129401213
Chr9	124465073	124495073		Chr9	124495073	124595110
Chr10	130564777	130594777		Chr10	130594777	130694993
Chr11	121952366	121982366		Chr11	121982366	122082543
Chr12	119996880	120026880		Chr12	120026880	120129022
Chr13	120291542	120321542		Chr13	120321542	120421639
Chr14	124771753	124801753		Chr14	124801753	124902244
Chr15	103913616	103943616		Chr15	103943616	104043685
Chr16	98077538	98107538		Chr16	98107538	98207768
Chr17	94857182	94887182		Chr17	94887182	94987271
Chr18	90572185	90602185		Chr18	90602185	90702639
Chr19	61301281	61331281		Chr19	61331281	61431566
ChrX	170850927	170880927		ChrX	170880927	171031299
ChrY	90814699	90844699		ChrY	90844699	91744698
