# Supplementary material for: Telomere-specific chromatin capture using a pyrrole–imidazole polyamide probe for the identification of proteins and non-coding RNAs
Source: Epigenetics Chromatin. 2021 Oct 9;14:46. doi: 10.1186/s13072-021-00421-8 (PMC8502363; doi:10.1186/s13072-021-00421-8)
Supplement: Supplementary file 15 — Additional file 15: Table S9. Primers for telomeric insertion test and for RNA FISH and DNA sequences to search targets for the grep command in the UNIX system. [file 13072_2021_421_MOESM15_ESM.xlsx]

## Sheet: Primers & DNA_sequence_for_grep
Supplementary Table 9: Primers for telomere insertion test and RNA FISH and DNA sequences to search targets for the grep command in the UNIX system.
Name	Primer sequence 5'-3'
Insertion-SPOCK3-Fw	CAGGTCGACACAGTTAATTACTAACTTAGCTTTCATG
Insertion-SPOCK3-Rv	GGGAGAAATATACATTTTGACTTCTTTC
Insertion_CKS1B-Fw	TGGAGGCTGACCTCTTACTTTC
Insertion_CKS1B-Rv	GTGGAATCCTGTGTCTTCCC
Insertion_NRDC-Fw	CTCAACTTCGTGCTCTGAAGGA
Insertion_NRDC-Rv	CTGAGACTAGAGGTGTGCACTAC
Insertion_USP16-Fw	CGTCGGAGGGGACTTCGGTTTAC
Insertion_USP16-Rv	GTCTCCTATACTCAGCTTCCCAATC
Insertion_PAM-Fw	CCATCATGTTCTTTGGACATTG
Insertion_PAM-Rv	TAATGATTCTACATGGAATCCTTG
Insertion_KIAA1671-Fw	GACCAGGCACTCACAGCTAAG
Insertion_KIAA1671-Rv	GGGCCCCCACTCCTTCACGTAAAATAAG
TTAGGGx4	TTAGGGTTAGGGTTAGGGTTAGGG
CCCTAAx4	CCCTAACCCTAACCCTAACCCTAA
Target gene	Sequence for grep command
SPOCK3	CTCTACGCTGTAAG
USP16	ATAGGAGACAGG
CKS1B	AGGATTCCACAGG
NRDC	TTGAGGCAGGG
PAM	TTCCATGTAGAATCA
KIAA1671	TGAAGGAGTGGG
Name	Sequence 5'-3'
RNAFISH_SPOCK3-Fw	GTCGCATGCGTCAGACTTACAGCGTAGAGC
RNAFISH_SPOCK3-Rv	CAGGTCGACACAGTTAATTACTAACTTAGCTTTCATG
RNAFISH_CKS1B-Fw	CCCTTTGATATTTAAAGGGCATCTATTAGACCC
RNAFISH_CKS1B-Rv	GGGAGCGCGTGCTGTTGGGAG
RNAFISH-NRDC-Fw	CTGAGACTAGAGGTGTGCACTAC
RNAFISH-NRDC-Rv	GACAAATTTGAATATACTTGCAAGGAATAAG
RNAFISH-USP16-Fw1	CGTCGGAGGGGACTTCGGTTTAC
RNAFISH-USP16-Rv1	CTGACCTATGTTCACCAGCCTTAAC
RNAFISH-USP16-Fw2	CGTCGGAGGGGACTTCGGTTTAC
RNAFISH-USP16-Rv2	CTGACCTATGTTCACCAGCCTTAAC
RNAFISH-USP16-Fw3	GATTCTGTAGGTCTAGTATGGGATC
RNAFISH-USP16-Rv3	ATATTCTCCTCACCTATGAAGAC
RNAFISH-USP16-Fw4	CAGGGGTAGAAAGTGAGGACAC
RNAFISH-USP16-Rv4	TAGGTCTGATTCCCACATACAC
RNAFISH-USP16-Fw5	CAGCCAGTAGTTGATGAGGGC
RNAFISH-USP16-Rv5	CCACTCAGATACTTAGGAGGGTCC
RNAFISH-USP16-Fw6	AGTGGTATACACTTAACCCAGC
RNAFISH-USP16-Rv6	CAACAGCCTCCAAACTCACTTCC
